# Supplementary material for: The “handedness” of language: Directional symmetry breaking of sign usage in words
Source: PLoS One. 2018 Jan 17;13(1):e0190735. doi: 10.1371/journal.pone.0190735 (PMC5771592; doi:10.1371/journal.pone.0190735)
Supplement: S2 File — Contains data-files (each in csv format) for the 25 different language and writing systems used in our study. The name of each data file mentions the corresponding language and a serial number (e.g., “01_Arabic.csv”) in accordance with the order in which the data sets are described in the Description of the Corpora in the Supplementary Material. Each sequence is represented as a string of numbers, with each number representing a specific grapheme for that language and writing system. In addition there are key lists for each of the data-bases (in txt format for the 24 known language and writing systems and in pdf format for the undeciphered Indus database) which shows the grapheme corresponding to each number that represents them in the data-base sequences. The name of each key list mentions the corresponding language. (ZIP) [file pone.0190735.s010.zip › CSV_files_all_Databases/01_Arabic.csv]

4	3	2	1	1
6	4	5	1
8	6	8	7	1	1
11	10	9	1	1
13	2	13	12	9	1	1
13	2	16	15	14	1	1
7	17	14	1	1
19	13	10	18	1	1
13	2	7	7	16	1	1
11	12	1	1
19	16	12	1	1
20	12	5	1
6	22	2	20	12	21	1
13	2	22	13	1	1
6	22	5	1
2	22	1	1
13	2	22	1	1
13	20	2	7	4	22	1	1
12	23	22	1	1
17	22	5	1
6	8	1
24	6	8	21
13	17	24	6	8	21
6	22	24	6	8	21
13	20	24	6	8	21
12	19	8	6	8	1
13	17	6	8	1
20	12	12	6	8	1
6	22	6	8	1
20	6	8	1
13	20	6	8	1
13	17	25	6	8	21
6	22	25	6	8	21
13	20	25	6	8	21
17	26	6	8	21
13	17	26	6	8	21
6	22	26	6	8	21
13	20	26	6	8	21
22	20	26	6	8	21
19	26	6	8	21
2	8	1
6	20	27	18	11	2	8	6
24	6	28	2	8	6
6	27	28	2	8	6
19	28	2	8	1
29	28	2	8	6
2	19	28	2	8	6
20	6	12	2	8	6
19	12	2	8	6
29	12	2	8	6
7	30	8	1
6	11	8	1
20	12	11	8	1
13	19	20	6	7	8	5
30	7	8	1
6	27	13	7	8	1
26	7	8	1
6	27	12	9	8	1
7	14	8	1
6	7	14	8	1
19	22	27	13	2	7	14	8	1
7	6	31	8	1
13	17	7	6	31	8	1
6	22	7	6	31	8	1
6	20	7	6	31	8	1
13	20	7	6	31	8	1
22	20	7	6	31	8	1
7	31	8	1
6	22	7	31	8	1
32	18	8	1
32	18	8	6
19	28	8	1
13	17	19	28	8	1
16	8	1
29	16	8	1
6	7	6	17	8	1
13	17	8	1
19	18	12	8	6
28	12	8	1
13	17	2	28	12	8	1
13	17	28	12	8	1
20	28	12	8	1
6	27	28	12	8	1
9	19	12	8	5
22	8	6
24	6	22	8	1
13	17	24	6	22	8	1
6	22	24	6	22	8	1
13	20	24	6	22	8	1
13	17	26	6	22	8	1
22	20	26	6	22	8	1
2	22	8	6
19	2	22	8	6
17	22	8	6
20	22	8	6
6	27	22	8	6
19	22	8	6
8	6	27	8	1
6	8	6	27	8	1
6	20	8	6	27	8	1
20	6	27	8	1
17	27	8	1
13	20	27	8	1
6	13	20	27	8	1
17	19	27	8	1
13	17	19	27	8	1
20	19	27	8	1
19	8	1
29	8	1
2	33	19	8	6
13	17	19	8	1
6	22	19	8	1
13	20	19	8	1
22	27	2	1	2	1
20	22	27	4	3	1	2	1
17	6	2	21
17	6	2	1
13	17	6	2	21
13	17	6	2	1
22	27	7	13	1	2	1
6	22	6	2	21
6	22	6	2	1
19	22	6	2	21
20	6	2	21
6	20	6	2	21
6	20	6	2	1
13	20	6	2	21
13	20	6	2	1
6	13	20	6	2	21
18	6	8	2	6
18	8	2	1
18	8	2	6
2	18	8	2	6
13	2	18	8	2	6
19	22	2	18	8	2	6
17	18	8	2	1
17	18	8	2	6
6	13	17	18	8	2	6
22	18	8	2	6
19	22	18	8	2	6
20	18	8	2	1
6	27	18	8	2	6
17	27	18	8	2	6
22	27	18	8	2	6
20	27	18	8	2	6
13	20	27	18	8	2	6
22	27	22	8	2	1
2	2	21
2	2	1
4	3	2	2	1
6	22	4	3	2	2	1
22	27	17	7	2	2	1
17	2	2	1
13	17	2	2	1
13	20	2	2	1
19	22	22	27	12	11	6	10	2	1
12	18	10	2	1
6	22	22	27	10	6	30	2	1
19	22	27	10	6	30	2	1
13	20	22	27	32	11	30	2	1
4	3	2	1
4	3	2	6
2	4	3	2	6
13	2	4	3	2	1
13	2	4	3	2	6
13	20	6	22	4	3	2	1
6	20	4	3	2	6
6	27	4	3	2	6
19	22	27	4	3	2	6
20	27	4	3	2	6
6	20	27	4	3	2	6
13	20	27	4	3	2	6
19	4	3	2	6
13	20	22	27	14	3	2	1
22	27	18	11	2	1
7	4	2	1
8	6	7	2	1
6	8	6	7	2	1
13	2	15	7	2	1
6	27	15	7	2	1
11	19	7	2	1
22	27	11	19	7	2	1
22	27	12	11	8	2	9	2	1
16	9	2	6
22	27	7	8	31	2	1
22	27	11	8	18	2	1
22	19	8	10	18	2	1
19	22	22	6	11	18	2	1
22	27	13	12	18	2	1
16	2	6
13	17	6	16	2	1
22	27	12	2	16	2	1
22	16	2	1
6	27	16	2	6
22	27	12	27	16	2	1
29	16	2	6
22	2	19	16	2	6
12	2	1
12	2	6
27	12	2	1
22	22	27	11	13	2	1
13	13	2	1
2	13	13	2	1
6	20	13	2	1
6	27	13	2	1
6	22	2	21
22	27	26	8	22	2	1
6	22	6	20	22	2	1
19	11	2	20	2	1
6	22	17	12	20	2	1
13	20	2	21
6	27	2	21
6	27	2	1
6	27	31	6	27	2	1
8	27	2	1
17	27	2	1
1	17	27	2	1
19	22	27	2	21
20	27	2	21
20	27	2	1
19	2	21
29	2	1
6	19	2	1
34	19	2	21
2	19	2	21
2	19	2	1
17	2	19	2	21
13	17	2	19	2	21
13	2	19	2	21
22	20	27	13	2	19	2	21
6	22	2	19	2	21
19	22	2	19	2	21
22	20	2	19	2	21
17	19	2	21
13	17	19	2	21
22	19	2	1
6	22	19	2	21
6	22	19	2	1
17	6	22	19	2	21
13	17	6	22	19	2	21
20	6	22	19	2	21
6	20	6	22	19	2	21
13	20	6	22	19	2	21
13	20	6	22	19	2	1
20	19	2	21
13	20	19	2	21
6	32	6	32	1
7	6	32	21
34	7	6	32	1
13	20	7	6	32	21
6	13	20	7	6	32	21
13	2	12	16	6	32	6
6	13	6	32	1
13	20	27	13	2	22	3	32	1
7	32	1
17	7	32	21
19	7	32	1
13	17	12	6	16	32	1
6	20	12	6	16	32	1
13	20	12	6	16	32	1
2	12	16	32	1
13	32	21
13	32	1
13	32	5
6	13	32	21
6	13	32	5
7	13	32	1
20	13	32	5
6	22	32	6
22	6	22	32	6
6	2	22	32	6
19	2	22	32	6
22	19	2	22	32	6
19	22	32	6
22	19	22	32	6
13	19	32	1
6	13	19	32	1
10	6	10	1
6	10	6	10	1
13	2	8	10	1
13	17	6	8	2	10	6
20	6	8	2	10	6
6	20	2	19	8	2	10	6
2	32	2	10	6
6	27	30	7	2	10	6
2	18	13	2	10	6
6	27	18	13	2	10	6
6	27	8	22	2	10	6
11	10	1
7	10	1
6	7	10	1
19	13	6	7	10	5
6	22	13	7	10	1
6	27	13	7	10	1
20	7	10	1
6	20	7	10	1
13	20	7	10	1
19	7	10	1
6	22	18	23	10	1
13	20	13	6	9	10	1
12	18	10	1
12	18	10	6
13	2	12	18	10	1
6	22	12	18	10	1
19	22	12	18	10	6
6	27	12	18	10	6
12	10	1
6	12	10	1
2	12	10	1
6	22	12	10	1
20	12	10	1
6	20	12	10	1
13	20	12	10	1
22	20	12	10	1
6	27	18	13	10	1
22	27	18	13	10	1
22	19	18	13	10	1
34	22	10	1
34	30	22	10	1
6	27	7	20	10	6
13	17	7	27	10	1
13	20	7	27	10	1
22	20	7	27	10	1
6	22	2	26	10	1
8	19	10	1
2	8	19	10	1
6	27	8	19	10	1
32	19	11	6	30	1
35	6	30	1
8	30	1
13	20	7	6	8	30	1
2	8	8	30	1
12	13	2	30	6
6	27	12	13	2	30	6
11	30	1
6	11	30	1
6	13	20	6	11	30	5
22	20	6	11	30	5
32	11	30	1
13	17	11	30	1
6	13	17	11	30	1
6	22	11	30	1
13	20	11	30	1
6	13	20	11	30	1
29	11	30	5
31	7	30	1
9	30	1
6	22	6	9	30	5
8	9	30	1
22	9	30	1
13	2	22	9	30	1
20	22	9	30	1
6	27	22	9	30	1
6	27	9	30	1
6	27	7	14	30	6
20	6	31	30	1
6	20	6	31	30	1
13	20	6	31	30	1
13	2	7	31	30	1
6	27	7	31	30	1
22	31	30	1
2	22	31	30	1
29	31	30	1
20	6	22	19	31	30	1
2	7	33	30	1
2	35	30	1
6	22	35	30	1
16	30	1
6	8	6	16	30	1
13	17	30	1
13	17	30	6
2	13	17	30	1
12	30	1
13	6	12	30	1
13	20	13	6	12	30	1
2	12	30	1
6	22	12	12	30	1
6	22	12	30	1
11	13	30	1
12	13	30	1
12	13	30	6
13	17	12	13	30	1
29	27	30	1
6	19	30	1
24	6	19	30	1
13	17	6	19	30	1
6	20	6	19	30	1
13	20	6	19	30	1
35	19	30	1
19	19	30	1
6	20	6	22	19	19	30	1
3	1
6	3	1
15	6	3	1
13	17	15	12	6	3	1
6	22	6	3	1
20	6	3	1
13	20	6	3	1
13	17	7	6	8	3	1
6	20	7	6	8	3	1
2	3	1
17	2	7	2	3	6
13	20	6	22	7	2	3	6
6	27	13	31	2	3	6
17	2	3	1
15	6	12	2	3	6
6	15	6	12	2	3	6
16	6	12	2	3	6
35	12	2	3	6
15	12	2	3	6
13	2	15	12	2	3	6
6	27	15	12	2	3	6
6	20	2	3	1
22	6	11	3	1
4	3	21
4	3	1
6	4	3	1
34	4	3	1
2	4	3	1
13	2	4	3	1
20	2	4	3	1
6	20	2	4	3	1
13	20	2	4	3	1
6	22	4	3	1
13	20	6	22	4	3	1
20	4	3	1
6	27	4	3	1
22	19	4	3	21
7	3	21
7	3	1
10	6	7	3	5
6	10	6	7	3	5
13	17	10	6	7	3	5
13	20	10	6	7	3	5
13	17	6	7	3	1
22	6	7	3	21
13	20	6	7	3	1
22	2	7	3	1
6	22	2	7	3	1
19	22	2	7	3	1
10	7	3	1
10	7	3	6
2	10	7	3	1
17	2	10	7	3	1
13	2	10	7	3	1
17	10	7	3	1
13	17	10	7	3	1
6	22	10	7	3	1
19	22	10	7	3	1
20	10	7	3	1
6	27	10	7	3	1
6	27	10	7	3	6
13	17	27	10	7	3	1
13	20	27	10	7	3	1
6	20	2	16	7	3	1
6	22	7	3	1
20	7	3	21
22	27	7	3	21
29	7	3	1
22	19	7	3	21
29	23	3	1
20	2	19	23	3	1
6	27	26	9	3	6
13	2	1	35	3	1
6	22	1	35	3	1
19	15	3	1
13	2	19	15	3	1
6	20	19	15	3	1
11	12	3	1
20	11	12	3	1
13	20	6	22	31	12	3	1
6	22	15	12	3	1
19	22	15	12	3	6
6	27	15	12	3	1
16	12	3	1
20	22	3	1
13	17	2	6	27	3	1
22	20	2	6	27	3	1
13	17	12	6	27	3	1
22	6	27	3	5
6	22	6	27	3	5
13	17	22	6	27	3	5
13	20	22	6	27	3	5
22	20	22	6	27	3	5
34	27	3	5
17	2	27	3	5
19	2	27	3	5
17	27	3	1
13	20	27	3	1
13	17	19	27	3	1
19	3	1
20	19	3	1
6	11	5
17	7	6	11	6
6	27	17	7	6	11	6
13	17	7	6	8	11	1
6	20	7	6	8	11	1
13	20	7	6	8	11	1
7	8	11	1
12	3	11	6
6	12	3	11	6
19	22	12	3	11	1
6	27	12	3	11	1
6	27	12	3	11	6
6	20	27	12	3	11	6
19	12	3	11	6
7	11	1
17	6	7	11	1
13	17	6	7	11	1
20	17	7	11	1
19	7	11	1
9	19	7	11	5
18	11	6
22	20	18	11	6
27	18	11	1
6	27	18	11	6
13	20	27	13	2	27	18	11	1
13	17	27	18	11	1
19	22	27	18	11	6
13	20	27	18	11	6
13	17	24	6	19	18	11	1
13	20	26	6	19	18	11	1
18	15	11	6
6	27	18	15	11	6
17	12	11	1
13	17	12	11	1
13	11	21
29	22	11	1
29	20	11	1
6	27	11	1
4	5
6	4	5
6	27	18	6	4	1
13	20	16	6	4	1
22	6	4	21
6	22	22	6	4	21
13	20	22	6	4	21
13	20	6	4	1
17	30	8	4	1
6	22	16	4	1
20	6	22	16	4	1
7	17	4	6
13	17	7	17	4	1
19	22	7	17	4	6
20	7	17	4	1
6	27	7	17	4	6
34	12	4	1
17	12	4	1
22	4	21
22	4	1
17	6	22	4	21
2	22	4	1
13	17	2	22	4	21
20	22	4	5
20	19	22	4	1
8	20	4	1
8	20	4	6
6	8	20	4	6
13	2	8	20	4	1
6	27	8	20	4	6
6	27	4	21
29	4	1
6	22	27	13	2	19	4	21
11	6	7	1
6	11	6	7	1
19	22	11	6	7	1
6	27	11	6	7	1
6	22	12	4	6	7	1
8	28	6	7	1
17	6	7	1
13	17	6	7	1
13	20	17	6	7	1
19	22	6	7	1
2	19	1	7	1
17	2	19	1	7	1
13	17	2	19	1	7	1
13	2	19	1	7	1
6	8	6	8	7	1
18	8	7	1
34	18	8	7	1
22	19	18	8	7	1
29	8	7	1
6	27	8	6	2	7	6
13	2	8	2	7	6
6	27	11	2	7	6
29	33	2	7	6
6	20	26	6	10	7	1
18	10	7	1
18	10	7	6
6	27	18	10	7	6
22	27	18	10	7	6
19	18	10	7	6
12	10	7	1
13	17	12	10	7	1
13	20	12	10	7	1
20	10	7	1
13	6	30	7	1
13	17	13	6	30	7	1
22	20	13	6	30	7	1
13	30	7	1
6	13	20	13	30	7	6
13	17	6	11	7	1
2	11	7	1
13	2	11	7	1
22	11	7	1
6	22	11	7	1
20	6	22	11	7	1
12	4	7	1
6	20	6	9	7	1
12	9	7	1
2	12	9	7	1
13	2	12	9	7	1
6	22	12	9	7	1
17	6	22	12	9	7	1
20	6	22	12	9	7	1
20	12	9	7	1
6	27	12	9	7	1
33	7	1
6	33	7	1
2	18	33	7	1
22	18	33	7	1
13	17	22	18	33	7	1
20	19	18	33	7	1
13	17	33	7	1
6	22	33	7	1
13	20	33	7	1
19	33	7	1
13	2	19	33	7	1
8	17	7	6
6	27	8	17	7	6
13	20	9	17	7	1
6	27	9	17	7	1
33	17	7	6
6	27	18	17	7	6
13	7	5
6	22	7	1
19	22	7	1
19	35	20	7	1
19	22	27	7	1
29	7	1
11	19	7	1
13	17	19	7	1
17	6	22	19	7	1
20	6	22	19	7	1
6	23	1
28	6	23	1
6	27	11	6	11	23	6
7	23	21
19	7	23	1
2	15	23	1
29	17	23	1
2	15	12	23	1
10	6	27	23	1
6	10	6	27	23	1
17	10	6	27	23	1
13	17	10	6	27	23	1
6	22	10	6	27	23	1
20	10	6	27	23	1
13	20	10	6	27	23	1
22	20	10	6	27	23	1
11	19	23	1
24	6	9	1
6	27	24	6	9	1
13	2	1	9	1
29	7	6	9	1
7	19	35	6	9	1
17	12	1	9	1
13	17	12	1	9	1
7	27	6	9	1
8	6	8	9	1
6	35	6	8	9	1
2	7	10	1	2	9	6
20	7	10	1	2	9	6
22	4	1	2	9	6
17	22	4	1	2	9	6
17	27	22	4	1	2	9	6
12	6	11	8	2	9	6
16	7	8	2	9	5
6	27	8	6	10	2	9	6
17	7	6	10	2	9	6
8	10	2	9	1
8	19	10	2	9	6
6	27	8	19	10	2	9	6
6	27	8	30	2	9	6
6	27	36	15	30	2	9	6
16	30	2	9	6
6	16	30	2	9	6
4	27	30	2	9	6
24	6	19	30	2	9	6
6	20	10	7	3	2	9	6
20	31	12	3	2	9	1
15	12	3	2	9	6
16	7	2	9	6
13	20	12	23	2	9	6
20	6	16	9	2	9	6
29	16	9	2	9	6
6	27	15	18	33	2	9	6
19	22	27	15	18	33	2	9	6
18	6	35	2	9	6
6	27	18	6	35	2	9	6
2	18	35	2	9	6
13	2	18	35	2	9	6
6	13	18	35	2	9	6
6	22	18	35	2	9	6
13	20	12	6	10	18	2	9	6
13	2	12	10	18	2	9	6
29	12	18	2	9	6
6	27	22	19	18	2	9	6
7	6	15	28	2	9	6
7	15	28	2	9	1
7	15	28	2	9	6
2	7	15	28	2	9	1
6	27	7	15	28	2	9	6
29	22	28	2	9	6
6	27	13	6	16	2	9	6
7	16	2	9	6
6	27	22	6	17	2	9	6
6	7	6	8	17	2	9	6
7	8	17	2	9	6
2	7	8	17	2	9	1
13	2	7	8	17	2	9	6
6	27	7	8	17	2	9	6
13	2	7	32	17	2	9	6
18	2	13	2	9	6
13	2	18	2	13	2	9	6
17	9	13	2	9	6
18	13	2	9	6
20	27	18	13	2	9	6
20	7	31	22	2	9	6
13	17	27	7	31	22	2	9	6
6	27	15	17	22	2	9	6
26	23	20	2	9	6
6	27	26	23	20	2	9	6
20	2	27	20	2	9	6
11	16	27	2	9	6
29	27	2	9	6
2	19	27	2	9	6
13	2	19	27	2	9	6
9	1	19	2	9	6
6	27	9	1	19	2	9	6
7	9	19	2	9	6
6	27	11	10	9	6
16	6	30	9	5
7	30	9	1
35	3	9	1
7	9	1
6	7	6	7	9	5
13	20	7	6	7	9	5
6	15	6	7	9	5
12	19	26	6	7	9	5
18	7	9	1
15	7	9	1
6	27	15	7	9	1
13	20	7	9	1
6	27	7	9	1
29	7	9	1
9	9	1
6	27	18	6	35	9	6
6	15	9	1
6	7	6	15	9	1
6	22	7	6	15	9	1
7	15	9	1
12	15	9	1
6	22	27	15	9	21
29	15	9	1
22	17	9	6
2	22	17	9	1
6	27	22	17	9	6
22	20	27	22	17	9	1
13	17	13	6	12	9	5
13	20	13	6	12	9	5
13	17	2	30	12	9	1
13	20	2	30	12	9	1
2	15	12	9	1
13	2	15	12	9	1
17	12	9	6
13	12	9	1
6	13	12	9	1
2	13	12	9	1
6	22	13	12	9	1
6	27	13	12	9	1
13	9	6
24	6	13	9	1
12	19	18	6	13	9	5
20	26	6	13	9	1
18	13	9	1
13	20	18	13	9	1
20	13	9	6
22	9	21
1	27	9	1
34	27	9	1
2	11	27	9	6
34	7	27	9	1
29	9	21
24	6	14	1
6	2	6	2	14	1
2	11	2	14	6
20	6	7	2	14	6
6	27	7	2	14	6
29	7	2	14	6
2	12	13	2	14	6
2	20	2	14	6
34	30	14	1
11	14	1
24	6	11	14	1
11	11	14	6
13	17	11	14	1
20	11	14	1
6	13	20	11	14	1
7	14	1
6	20	35	6	7	14	1
30	7	14	6
17	7	14	1
2	17	7	14	1
13	2	17	7	14	1
22	27	13	2	17	7	14	1
6	22	17	7	14	1
6	27	17	7	14	1
16	14	1
6	20	6	16	14	1
7	17	14	1
7	17	14	6
27	17	14	1
2	23	1	13	14	6
11	20	14	1
13	20	2	11	20	14	1
6	27	11	20	14	1
6	27	11	20	14	6
7	20	14	1
24	6	19	14	1
13	20	24	6	19	14	1
13	17	18	6	19	14	1
8	6	31	1
2	8	6	31	1
13	17	2	8	6	31	1
20	2	8	6	31	1
13	20	2	8	6	31	1
13	20	18	8	6	31	1
17	8	6	31	1
13	17	8	6	31	1
20	8	6	31	1
6	20	8	6	31	1
13	20	8	6	31	1
8	31	1
13	2	8	31	1
30	8	31	1
6	27	30	8	31	1
7	8	31	6
13	20	7	8	31	1
6	27	7	8	31	6
13	20	6	22	8	31	1
8	6	30	31	1
13	20	8	6	30	31	1
16	11	31	1
2	16	11	31	1
6	7	31	5
15	7	31	6
13	20	7	31	5
19	7	31	5
17	6	15	35	31	6
20	6	15	35	31	6
29	15	35	31	1
29	15	35	31	6
17	2	19	15	35	31	6
6	22	19	15	35	31	6
20	6	22	19	15	35	31	6
7	28	31	1
12	31	1
13	17	8	6	12	31	1
17	2	6	12	31	1
30	6	12	31	5
6	30	6	12	31	5
6	20	30	6	12	31	5
6	20	12	31	1
6	20	27	12	31	6
13	6	22	31	1
6	13	6	22	31	1
13	17	13	6	22	31	1
18	22	31	6
13	17	2	6	27	31	1
13	20	2	6	27	31	1
6	20	15	6	27	31	1
6	20	12	27	31	1
8	19	31	1
24	6	33	1
2	24	6	33	1
6	27	18	6	33	1
17	30	33	1
8	7	33	6
20	27	8	7	33	6
7	35	33	6
13	2	7	7	35	33	6
20	7	35	33	1
6	15	6	18	33	1
15	18	33	1
32	6	28	33	1
13	17	22	6	28	33	1
13	20	22	6	28	33	1
12	33	1
6	22	6	12	33	1
13	2	12	12	33	1
22	12	12	33	1
6	22	12	33	1
19	22	12	33	1
6	27	12	33	1
6	22	27	12	33	1
18	19	33	1
18	6	35	1
6	22	27	18	6	35	1
6	20	15	6	7	35	1
20	27	30	7	35	6
13	6	18	35	5
13	2	18	35	1
13	20	27	13	2	18	35	1
20	13	18	35	1
13	20	13	18	35	1
6	22	18	35	1
13	17	22	18	35	1
20	2	19	28	35	1
6	20	1	15	35	1
18	12	35	1
2	18	12	35	6
22	1	13	35	6
13	2	22	22	1	13	35	6
9	13	35	6
18	13	35	1
7	20	35	1
6	7	6	27	35	1
6	22	7	19	35	6
6	27	18	19	35	1
13	17	7	15	36	1
13	12	36	1
22	36	1
11	8	18	1
6	27	11	8	18	6
19	22	27	11	8	18	6
6	22	11	2	18	1
6	27	11	2	18	6
29	11	2	18	6
6	22	19	11	2	18	6
17	6	7	2	18	6
6	27	15	7	2	18	6
13	20	27	13	2	12	23	2	18	6
13	20	12	23	2	18	6
13	17	27	12	23	2	18	6
7	13	2	18	6
6	22	7	32	18	1
23	6	10	18	1
8	10	18	1
13	17	2	8	10	18	1
17	8	10	18	1
13	17	8	10	18	1
2	23	10	18	1
13	2	12	10	18	1
17	12	10	18	1
19	13	10	18	1
6	19	13	10	18	1
11	18	1
24	6	11	18	1
2	11	18	1
6	27	12	11	18	6
20	8	4	18	1
6	33	6	7	18	5
13	20	33	6	7	18	5
33	7	18	1
13	2	33	7	18	1
6	27	33	7	18	1
23	18	1
34	23	18	1
7	6	31	18	5
7	31	18	1
19	31	18	1
6	27	35	18	1
29	35	18	1
17	6	22	19	35	18	1
17	36	18	1
13	17	36	18	1
13	36	18	1
13	17	8	6	16	18	1
6	22	8	6	16	18	1
13	12	18	1
6	27	13	12	18	6
2	22	12	18	1
13	2	22	12	18	1
12	6	13	18	1
6	12	6	13	18	1
13	17	12	6	13	18	1
6	22	12	6	13	18	1
13	20	12	6	13	18	1
13	17	13	6	13	18	1
12	13	18	1
12	13	18	6
6	27	12	13	18	6
29	13	18	1
8	6	22	18	1
16	6	22	18	1
13	20	16	6	22	18	1
20	11	22	18	1
11	20	18	1
4	27	18	1
6	20	8	19	18	1
6	27	11	19	18	1
6	20	4	19	18	1
22	19	18	1
13	17	22	19	18	1
13	20	22	19	18	1
22	20	22	19	18	1
15	7	2	28	6
6	27	11	28	6
6	22	16	7	28	1
13	20	6	22	16	7	28	1
6	27	16	7	28	1
2	19	14	28	1
7	15	28	6
6	22	12	15	28	1
6	12	6	12	28	1
13	20	6	22	28	1
2	22	28	1
19	22	28	1
29	22	28	1
24	6	19	22	28	1
19	22	2	19	27	28	1
6	22	19	27	28	1
13	20	6	22	19	27	28	1
7	19	28	1
15	1
24	6	15	1
13	2	4	3	2	6	15	1
13	17	6	15	31	1	15	1
33	6	15	1
16	6	15	1
17	6	15	1
22	13	1	15	1
13	2	22	13	1	15	1
6	27	22	13	1	15	1
22	5	15	1
13	17	26	8	22	1	15	1
2	22	1	15	1
13	2	22	1	15	1
12	35	6	8	12	6	8	15	1
6	22	8	6	4	18	8	15	1
34	13	18	22	8	15	1
6	4	20	8	15	1
22	27	2	1	2	15	1
20	22	27	4	3	2	2	15	1
30	2	15	6
2	11	2	15	6
29	11	2	15	6
24	6	7	2	15	6
20	6	7	2	15	6
29	7	2	15	1
29	7	2	15	6
20	2	19	7	2	15	6
6	22	19	7	2	15	6
22	27	18	13	35	2	15	1
22	27	11	8	18	2	15	1
20	22	27	7	6	13	2	15	1
6	22	2	15	1
6	22	17	12	20	2	15	1
22	27	22	13	25	2	15	1
19	22	27	2	15	1
8	9	30	15	1
13	2	8	9	30	15	1
13	17	30	15	1
2	19	1	7	15	1
13	2	19	1	7	15	1
28	7	15	1
7	30	9	15	1
6	20	27	11	9	15	1
30	31	15	1
13	2	33	15	1
29	33	15	1
12	6	35	15	1
2	19	31	18	15	1
12	18	15	6
6	22	19	19	18	15	1
7	19	28	15	1
17	15	1
17	15	5
6	17	15	5
6	13	12	17	15	1
13	20	17	15	5
12	15	1
6	12	15	1
2	12	15	1
30	12	15	1
13	12	15	1
6	13	15	1
22	13	15	1
22	6	22	15	1
12	18	10	22	15	1
8	7	33	22	15	1
13	20	15	1
6	10	6	27	15	1
13	20	20	6	27	15	1
19	15	1
34	11	26	15	1
13	20	2	11	26	15	1
6	27	33	19	15	1
13	17	2	13	6	16	5
6	27	13	6	16	1
12	8	16	1
6	22	12	8	16	1
2	2	16	1
12	2	2	16	6
6	27	12	2	2	16	6
13	30	2	16	6
20	11	2	16	6
8	7	2	16	6
2	8	7	2	16	6
6	20	27	13	2	15	7	2	16	6
12	2	16	1
2	12	2	16	1
6	27	12	2	16	6
20	27	12	2	16	6
13	17	13	6	11	16	1
6	22	13	6	11	16	1
20	19	15	4	16	6
6	27	24	7	16	6
1	7	16	6
8	7	16	1
13	20	8	7	16	1
13	2	7	7	16	1
6	22	7	7	16	1
8	19	7	16	1
35	9	16	1
13	9	16	1
13	2	13	9	16	1
6	27	13	9	16	1
29	31	16	1
6	27	33	16	6
7	6	35	16	1
6	20	7	6	35	16	1
6	27	11	18	16	6
6	20	12	6	15	16	1
12	16	1
13	6	12	16	1
13	20	13	6	12	16	1
2	12	16	1
19	18	12	16	1
13	16	1
13	2	13	16	1
19	2	22	16	6
6	20	2	6	27	16	1
12	27	16	1
13	27	16	1
6	27	13	19	16	1
17	1
7	8	6	17	1
11	6	17	1
22	27	12	6	17	1
22	6	17	1
7	8	17	1
20	22	7	8	17	1
6	27	12	6	2	17	6
6	20	8	2	2	17	6
8	9	2	17	6
2	8	9	2	17	6
22	8	9	2	17	6
6	27	8	9	2	17	6
7	32	17	1
13	17	7	32	17	1
13	20	7	32	17	1
13	2	8	4	17	1
20	6	7	17	5
22	20	20	6	7	17	5
13	17	13	7	17	1
22	13	7	17	1
19	13	7	17	1
20	7	17	1
6	22	2	20	7	17	1
15	14	17	6
13	17	7	6	15	17	1
7	15	17	1
7	15	17	6
2	7	15	17	1
13	2	7	15	17	1
20	7	15	17	1
6	20	19	22	12	15	17	1
12	17	1
6	12	17	1
13	12	17	1
20	12	17	1
6	20	12	17	1
6	20	13	6	13	17	1
2	12	13	17	1
22	17	1
6	22	6	22	17	1
34	22	17	1
13	2	22	22	17	1
22	27	17	1
12	21
12	5
6	12	1
6	12	5
24	6	12	21
7	2	8	1	12	6
7	6	7	8	1	12	6
7	6	31	8	1	12	6
12	8	5	12	6
8	6	27	8	1	12	6
33	19	8	1	12	6
29	16	2	1	12	6
13	32	5	12	6
22	19	13	32	21	12	6
13	19	32	1	12	6
32	6	11	10	1	12	6
12	10	1	12	6
22	19	12	10	1	12	6
32	19	11	6	30	1	12	6
7	6	8	30	1	12	6
8	6	23	30	1	12	6
22	6	9	30	5	12	6
13	6	12	30	1	12	6
12	6	13	30	1	12	6
24	6	19	30	1	12	6
3	1	12	6
2	3	1	12	6
22	19	2	3	1	12	6
11	27	11	3	1	12	6
7	3	21	12	6
34	7	3	21	12	6
29	7	3	1	12	6
22	19	7	3	21	12	6
22	27	7	9	3	1	12	6
22	19	7	9	3	1	12	6
7	33	3	1	12	6
24	6	12	3	1	12	6
7	6	19	3	1	12	6
7	6	8	11	1	12	6
29	22	11	1	12	6
22	6	16	4	1	12	6
12	4	1	12	6
22	19	12	4	1	12	6
17	26	6	7	1	12	6
34	8	7	5	12	6
13	6	30	7	1	12	6
22	27	12	4	7	1	12	6
33	7	1	12	6
34	15	23	21	12	6
10	6	27	23	1	12	6
8	6	8	9	1	12	6
29	7	9	1	12	6
12	15	9	1	12	6
22	19	12	15	9	1	12	6
13	6	12	9	5	12	6
13	9	6	12	6
24	6	13	9	1	12	6
16	6	27	9	1	12	6
11	27	9	1	12	6
7	14	1	12	6
7	6	7	14	1	12	6
29	16	14	1	12	6
11	6	20	14	1	12	6
7	20	14	1	12	6
30	6	8	31	5	12	6
11	6	15	31	1	12	6
30	6	12	31	5	12	6
13	6	22	31	1	12	6
2	6	27	31	1	12	6
12	6	15	35	1	12	6
22	19	13	10	18	1	12	6
24	6	11	18	1	12	6
8	6	7	18	1	12	6
15	6	7	18	1	12	6
10	7	18	1	12	6
23	18	1	12	6
22	27	12	18	1	12	6
29	12	18	1	12	6
29	13	18	1	12	6
16	6	22	18	1	12	6
22	19	18	1	12	6
12	6	12	28	1	12	6
24	6	19	22	28	1	12	6
15	6	12	21
16	6	15	21	12	6
22	19	12	15	21	12	6
34	11	26	15	1	12	6
12	19	27	6	16	1	12	6
13	6	11	16	1	12	6
22	27	13	11	16	1	12	6
22	19	8	7	16	1	12	6
29	31	16	1	12	6
7	8	17	1	12	6
13	7	17	1	12	6
12	17	1	12	6
13	6	13	17	1	12	6
20	13	17	1	12	6
8	6	8	12	1	12	6
34	20	12	21	12	6
30	6	27	12	1	12	6
13	19	12	1	12	6
2	6	22	6	13	1	12	6
34	22	6	13	1	12	6
19	22	6	13	1	12	6
12	6	32	13	1	12	6
11	13	1	12	6
7	13	1	12	6
22	27	7	13	21	12	6
12	13	1	12	6
13	13	1	12	6
22	13	1	12	6
22	19	22	13	21	12	6
2	6	27	13	1	12	6
12	6	27	13	1	12	6
7	27	13	1	12	6
19	13	1	12	6
22	19	13	1	12	6
22	19	19	13	1	12	6
22	21	12	21
22	21	12	6
12	13	6	22	1	12	6
24	6	8	22	1	12	6
24	6	19	8	22	1	12	6
29	32	22	1	12	6
22	19	19	32	22	1	12	6
12	19	10	22	5	12	6
9	22	5	12	6
22	6	9	22	5	12	6
13	6	18	22	1	12	6
16	6	15	22	5	12	6
12	6	15	22	1	12	6
9	15	22	1	12	6
7	6	20	22	1	12	6
34	12	20	1	12	6
11	6	2	27	1	12	6
22	6	32	27	1	12	6
29	15	27	1	12	6
12	27	1	12	6
22	27	12	27	1	12	6
29	12	27	1	12	6
22	6	19	12	27	1	12	6
22	19	12	27	1	12	6
2	6	19	21	12	6
13	6	19	1	12	6
29	13	6	19	1	12	6
34	19	21	12	6
11	19	1	12	6
19	11	19	1	12	6
34	17	19	1	12	6
22	6	13	19	1	12	6
22	6	13	19	5	12	6
22	13	19	1	12	6
8	6	8	12	6
26	7	6	8	12	6
9	1	8	12	6
24	6	9	1	8	12	6
12	35	6	8	12	6
22	19	16	6	8	12	6
34	28	12	6	8	12	6
9	26	6	8	12	6
7	6	30	8	12	6
7	30	8	12	6
22	6	7	30	8	12	6
22	19	7	30	8	12	6
27	11	8	12	6
7	8	12	6
16	7	8	12	6
10	27	7	8	12	6
34	19	7	8	12	6
35	9	8	12	6
7	14	8	12	6
29	7	14	8	12	6
7	19	14	8	12	6
7	31	8	12	6
7	19	31	8	12	6
34	14	35	8	12	6
22	27	35	8	12	6
32	18	8	12	6
11	19	18	8	12	6
24	6	28	8	12	6
24	6	33	28	8	12	6
19	28	8	12	6
7	16	8	12	6
34	18	16	8	12	6
13	17	8	12	6
24	6	12	8	12	6
11	6	12	8	12	6
28	6	12	8	12	6
11	12	8	12	6
34	11	12	8	12	6
2	6	22	8	12	6
22	27	22	8	12	6
22	19	22	8	12	6
7	6	27	8	12	6
22	6	19	8	12	6
2	19	8	12	6
18	19	8	12	6
2	6	22	19	8	12	6
34	22	19	8	12	6
2	27	19	8	12	6
22	19	18	8	6	2	12	6
2	27	8	6	2	12	6
22	27	8	26	6	2	12	6
34	7	6	10	2	12	6
34	7	17	4	2	12	6
8	6	7	2	12	6
32	6	7	2	12	6
19	16	6	7	2	12	6
15	15	18	2	12	6
22	8	6	28	2	12	6
6	2	16	2	12	6
29	27	16	2	12	6
29	16	2	12	6
13	2	19	16	2	12	6
7	32	6	17	2	12	6
16	6	12	2	12	6
12	19	32	6	13	2	12	6
11	6	22	2	12	6
13	20	6	22	2	12	1
14	27	6	22	2	12	6
7	27	22	2	12	6
34	17	12	20	2	12	6
8	6	27	2	12	6
22	19	8	6	27	2	12	6
8	27	2	12	6
34	8	27	2	12	6
34	6	7	27	2	12	6
19	2	12	6
2	8	6	32	12	6
8	16	6	32	12	6
34	32	12	6	32	12	6
29	7	32	12	6
12	6	16	32	12	6
22	6	12	16	32	12	6
34	32	6	12	32	12	6
32	12	32	12	6
22	6	32	12	32	12	6
2	6	7	13	32	12	6
22	13	32	12	6
8	6	27	32	12	6
34	19	7	6	10	12	6
22	6	10	12	6
12	20	6	10	12	6
22	27	12	20	6	10	12	6
34	19	12	20	6	10	12	6
22	19	12	20	6	10	12	6
8	10	12	6
7	6	8	10	12	6
12	6	8	10	12	6
12	8	10	12	6
13	19	30	10	12	6
7	6	11	10	12	6
23	7	10	12	6
24	6	23	10	12	6
34	19	23	10	12	6
24	6	12	10	12	6
12	6	12	10	12	6
18	13	10	12	6
22	6	18	13	10	12	6
34	18	13	10	12	6
12	13	10	12	6
12	19	13	10	12	6
22	10	12	6
2	6	22	10	12	6
8	22	10	12	6
34	22	10	12	6
22	19	2	22	10	12	6
11	27	22	10	12	6
7	20	10	12	6
7	6	27	10	12	6
30	7	6	27	10	12	6
19	11	27	10	12	6
18	27	10	12	6
11	6	19	10	12	6
10	6	30	12	6
22	19	8	9	6	30	12	6
6	15	6	30	12	5
34	7	15	6	30	12	6
34	16	6	30	12	6
22	19	13	17	6	30	12	6
22	27	11	13	6	30	12	6
8	30	12	6
17	8	30	12	6
10	30	12	6
34	7	6	10	30	12	6
34	10	30	12	6
7	10	30	12	6
2	6	7	10	30	12	6
32	19	11	30	12	6
11	19	11	30	12	6
7	30	12	6
13	6	7	30	12	6
8	7	30	12	6
32	7	30	12	6
13	7	30	12	6
7	27	7	30	12	6
16	19	7	30	12	6
22	19	8	23	30	12	6
22	23	30	12	6
8	6	9	30	12	6
34	7	9	30	12	6
2	6	22	9	30	12	6
34	22	9	30	12	6
29	22	9	30	12	6
22	19	19	22	9	30	12	6
7	14	30	12	6
11	19	31	30	12	6
8	35	30	12	6
34	13	35	30	12	6
16	30	12	6
13	2	16	30	12	1
6	22	16	30	12	1
13	6	17	30	12	6
13	17	30	12	6
34	13	17	30	12	6
13	19	17	30	12	6
13	27	16	12	30	12	6
13	12	30	12	6
34	19	12	30	12	6
13	19	12	30	12	6
7	6	13	30	12	6
11	13	30	12	6
34	19	13	30	12	6
11	19	13	30	12	6
7	19	13	30	12	6
13	19	13	30	12	6
7	10	6	22	30	12	6
32	22	30	12	6
22	27	19	7	6	27	30	12	6
22	19	19	7	6	27	30	12	6
6	19	6	27	30	12	6
2	27	30	12	6
12	27	30	12	6
19	30	12	6
34	6	19	30	12	6
22	6	27	19	30	12	6
22	27	7	9	6	3	12	6
22	19	7	9	6	3	12	6
22	19	18	14	6	3	12	6
22	27	26	35	6	3	12	6
22	19	26	35	6	3	12	6
22	27	11	12	6	3	12	6
22	19	11	12	6	3	12	6
31	12	6	3	12	6
22	19	15	12	6	3	12	6
16	12	6	3	12	6
22	27	16	12	6	3	12	6
22	19	16	12	6	3	12	6
34	19	12	6	3	12	6
22	19	33	26	6	3	12	6
22	19	22	26	6	3	12	6
24	8	3	12	6
32	26	6	8	3	12	6
32	19	8	3	12	6
2	6	32	19	8	3	12	6
7	19	8	3	12	6
22	27	31	6	7	3	12	6
13	27	35	7	3	12	6
10	27	7	3	12	6
19	23	3	12	6
22	6	7	9	3	12	6
13	6	31	3	12	6
13	31	3	12	6
8	6	35	3	12	6
34	15	35	3	12	6
16	6	12	3	12	6
11	12	3	12	6
24	6	35	12	3	12	6
16	12	3	12	6
11	27	12	3	12	6
7	13	3	12	6
9	6	22	3	12	6
7	19	23	22	3	12	6
15	12	6	27	3	12	6
15	27	3	12	6
35	6	19	3	12	6
13	6	19	3	12	6
7	19	3	12	6
2	6	7	19	3	12	6
34	7	19	3	12	6
35	19	3	12	6
12	19	3	12	6
11	12	1
22	19	12	3	6	11	12	6
7	6	11	12	6
18	6	11	12	6
19	18	6	11	12	6
7	8	11	12	6
2	6	10	7	11	12	6
17	7	11	12	6
24	6	18	11	12	6
24	6	13	11	12	6
18	13	11	12	6
6	19	22	11	12	6
7	20	11	12	6
8	6	27	11	12	6
7	26	6	27	11	12	6
7	6	19	11	12	6
22	19	11	12	6
8	6	8	4	12	6
7	17	4	12	6
22	6	7	17	4	12	6
29	7	17	4	12	6
22	19	7	17	4	12	21
7	27	17	4	12	6
12	4	12	6
34	12	4	12	6
8	22	4	12	6
8	27	22	4	12	6
8	20	4	12	6
19	4	12	6
8	26	4	12	6
22	19	4	12	6
7	12	6
34	15	10	6	7	12	6
22	19	13	30	6	7	12	6
34	15	11	6	7	12	6
22	19	16	23	6	7	12	6
9	1	7	12	6
22	27	3	9	6	7	12	6
22	27	11	14	6	7	12	6
22	27	18	17	6	7	12	6
22	19	18	17	6	7	12	6
19	1	7	12	6
6	8	7	12	6
22	27	19	22	6	8	7	12	6
18	8	7	12	6
17	8	7	12	1
12	6	10	7	12	6
23	10	7	12	6
9	10	7	12	6
18	10	7	12	6
29	18	10	7	12	6
34	15	10	7	12	6
13	19	10	7	12	6
34	13	30	7	12	6
22	13	30	7	12	6
13	19	30	7	12	6
16	6	23	7	12	6
16	23	7	12	6
9	7	12	6
12	9	7	12	6
12	27	9	7	12	6
6	12	27	9	7	12	6
11	6	14	7	12	6
11	14	7	12	6
11	19	14	7	12	6
34	18	6	33	7	12	6
24	6	18	7	12	6
8	18	7	12	6
11	18	7	12	6
32	15	7	12	6
11	15	7	12	6
8	6	16	7	12	6
8	19	16	7	12	6
8	20	7	12	6
30	27	7	12	6
18	27	7	12	6
13	27	7	12	6
6	19	25	7	12	6
30	6	19	7	12	6
30	19	7	12	6
11	6	23	12	6
22	27	18	7	6	23	12	6
19	22	6	23	12	6
34	19	22	6	23	12	6
22	19	11	20	6	23	12	6
34	19	22	6	8	23	12	6
11	8	23	12	6
7	8	23	12	6
7	27	8	23	12	6
34	10	6	10	23	12	6
18	6	7	23	12	6
18	7	23	12	6
13	27	16	23	12	6
34	6	17	23	12	6
20	6	22	13	23	12	1
6	22	23	12	6
22	19	10	27	23	12	6
7	27	23	12	6
34	22	19	23	12	6
22	27	16	8	6	9	12	6
22	27	11	10	6	9	12	6
22	19	11	10	6	9	12	6
7	30	6	9	12	6
22	27	7	30	6	9	12	6
22	19	7	3	6	9	12	6
34	18	6	9	12	6
16	6	9	12	6
19	7	13	6	9	12	6
22	27	30	26	6	9	12	6
12	26	6	9	12	6
2	8	9	12	6
18	8	9	12	6
12	8	9	12	6
12	19	8	9	12	6
6	12	19	8	9	12	6
2	9	12	1
12	10	9	12	6
22	10	9	12	6
11	27	10	9	12	6
8	6	30	9	12	6
2	30	9	12	6
7	30	9	12	6
34	7	30	9	12	6
34	7	11	9	12	6
9	11	9	12	6
22	19	11	9	12	6
7	9	12	6
24	6	7	9	12	6
7	26	6	7	9	12	6
11	7	9	12	6
19	18	9	12	6
7	19	18	9	12	6
29	12	15	9	12	6
24	6	20	15	9	12	6
34	22	19	15	9	12	6
34	19	6	16	9	12	6
15	16	9	12	6
34	22	19	17	9	12	6
13	6	12	9	12	6
13	12	9	12	6
24	6	13	9	12	6
2	6	27	6	13	9	12	6
18	13	9	12	6
13	27	13	9	12	6
18	19	13	9	12	6
13	17	2	22	9	12	1
13	20	2	22	9	12	1
22	19	22	9	12	6
24	27	9	12	6
29	1	27	9	12	6
19	27	9	12	6
34	7	6	19	9	12	6
7	19	9	12	6
12	19	9	12	6
26	19	9	12	6
2	6	26	19	9	12	6
34	26	19	9	12	6
22	19	18	15	6	14	12	6
22	19	7	17	6	14	12	6
22	19	11	20	6	14	12	6
24	6	2	14	12	6
7	10	14	12	6
34	7	10	14	12	6
30	14	12	6
11	19	11	14	12	6
7	14	12	6
8	6	7	14	12	6
17	7	14	12	6
7	18	14	12	6
29	7	18	14	12	6
34	18	6	15	14	12	6
34	16	14	12	6
7	27	17	14	12	6
12	6	13	14	12	6
9	13	14	12	6
34	11	6	20	14	12	6
24	6	11	20	14	12	6
7	20	14	12	6
2	6	27	20	14	12	6
7	27	20	14	12	6
34	17	27	14	12	6
22	19	35	6	19	14	12	6
22	6	35	19	14	12	6
22	27	7	8	6	31	12	6
22	19	7	8	6	31	12	6
34	3	6	31	12	6
22	27	16	11	6	31	12	6
22	19	16	11	6	31	12	6
34	16	18	6	31	12	6
22	19	7	28	6	31	12	6
2	6	22	15	6	31	12	6
22	27	15	6	31	12	6
30	12	6	31	12	6
2	6	30	12	6	31	12	6
22	27	30	12	6	31	12	6
22	19	30	12	6	31	12	6
30	8	31	12	6
15	30	31	12	6
7	3	31	12	6
34	7	3	31	12	6
18	11	31	12	6
22	19	15	11	31	12	6
16	11	31	12	6
2	6	16	11	31	12	6
7	27	11	31	12	6
16	19	11	31	12	6
22	27	16	19	11	31	12	6
35	6	7	31	12	6
30	7	31	12	6
6	15	31	12	6
30	15	31	12	6
34	6	12	31	12	6
8	12	31	12	6
2	6	27	12	31	12	6
13	31	12	6
11	13	31	12	6
16	18	6	27	31	12	6
7	27	31	12	6
13	6	19	31	12	6
34	30	19	31	12	6
11	19	31	12	6
22	27	12	6	33	12	6
22	19	12	6	33	12	6
22	1	33	12	6
7	33	12	6
24	6	7	33	12	6
7	7	33	12	6
15	18	33	12	6
24	6	15	18	33	12	6
12	6	12	33	12	6
34	12	6	12	33	12	6
16	7	6	35	12	6
2	27	28	6	35	12	6
8	12	6	35	12	6
34	13	6	35	12	6
22	19	2	15	26	6	35	12	6
15	7	35	12	6
34	16	19	7	35	12	6
13	6	18	35	12	6
12	15	35	12	6
16	6	12	35	12	6
7	27	35	12	6
22	6	15	27	35	12	6
12	27	35	12	6
8	19	35	12	6
2	6	8	19	35	12	6
7	19	35	12	6
22	19	35	12	6
13	12	6	36	12	6
22	27	13	12	6	36	12	6
22	19	13	12	6	36	12	6
22	19	22	6	36	12	6
12	36	12	6
34	12	36	12	6
2	6	13	12	36	12	6
22	21	13	36	12	6
22	36	12	6
6	22	27	22	36	12	6
34	7	19	20	36	12	6
22	27	11	8	6	18	12	6
22	19	11	8	6	18	12	6
34	12	10	6	18	12	6
22	27	11	6	18	12	6
22	19	11	6	18	12	6
34	8	16	6	18	12	6
15	17	6	18	12	6
22	27	13	12	6	18	12	6
22	19	13	12	6	18	12	6
22	19	12	6	18	12	6
22	27	12	13	6	18	12	6
22	19	12	13	6	18	12	6
11	6	8	18	12	6
11	8	18	12	6
16	19	2	18	12	6
12	10	18	12	6
34	27	6	11	18	12	6
34	11	18	12	6
27	11	18	12	6
8	6	4	18	12	6
14	7	18	12	6
13	7	18	12	6
34	23	18	12	6
13	23	18	12	6
23	19	23	18	12	6
7	9	18	12	6
34	7	9	18	12	6
24	6	14	18	12	6
7	6	14	18	12	6
7	19	14	18	12	6
15	31	18	12	6
13	6	36	18	12	6
13	36	18	12	6
13	19	36	18	12	6
27	15	18	12	6
8	6	16	18	12	6
34	8	16	18	12	6
11	16	18	12	6
13	19	16	18	12	6
34	16	12	18	12	6
13	12	18	12	6
24	6	13	12	18	12	6
19	12	18	12	6
29	12	18	12	6
6	19	12	18	12	6
13	19	12	18	12	6
11	6	13	18	12	6
7	13	18	12	6
19	13	18	12	6
29	13	18	12	6
2	22	18	12	6
2	27	8	17	22	18	12	6
11	20	18	12	6
7	19	18	12	6
22	19	18	12	6
22	27	19	18	12	6
22	19	7	8	6	28	12	6
7	6	28	12	6
34	19	14	6	28	12	6
22	19	7	15	6	28	12	6
2	6	12	15	6	28	12	6
22	27	12	15	6	28	12	6
22	19	12	15	6	28	12	6
22	27	8	12	6	28	12	6
22	19	8	12	6	28	12	6
22	27	27	6	28	12	6
22	19	27	6	28	12	6
22	19	8	26	6	28	12	6
35	26	6	28	12	6
8	6	7	28	12	6
19	8	7	28	12	6
2	6	15	7	28	12	6
34	15	7	28	12	6
16	7	28	12	6
8	27	7	28	12	6
7	27	7	28	12	6
8	33	28	12	6
7	6	15	28	12	6
7	27	15	28	12	6
13	6	12	28	12	6
13	28	12	6
13	6	13	28	12	6
19	22	28	12	6
19	28	12	6
8	19	28	12	6
32	19	28	12	6
36	19	28	12	6
8	27	19	28	12	6
15	12	1
6	15	12	1
22	19	30	2	6	15	12	6
34	14	30	6	15	12	6
22	27	16	9	6	15	12	6
22	19	16	9	6	15	12	6
22	19	12	31	6	15	12	6
6	15	6	15	12	1
22	27	23	26	6	15	12	6
2	15	12	1
30	6	2	15	12	6
30	2	15	12	6
34	22	2	15	12	6
34	19	2	15	12	6
7	6	10	15	12	6
7	10	15	12	6
34	7	10	15	12	6
24	6	14	30	15	12	6
7	6	7	15	12	6
16	6	7	15	12	6
22	19	30	7	15	12	6
9	27	11	7	15	12	6
22	6	16	7	15	12	6
34	33	19	7	15	12	6
22	19	16	19	7	15	12	6
18	23	15	12	6
11	6	9	15	12	6
16	27	9	15	12	6
12	31	15	12	6
12	33	15	12	6
7	16	15	12	6
24	6	7	16	15	12	6
7	19	16	15	12	6
16	12	15	12	6
17	12	15	12	6
6	27	15	12	1
14	30	6	27	15	12	6
11	6	25	15	12	6
23	27	15	12	6
22	6	2	26	15	12	6
12	19	15	12	6
22	19	15	12	1
6	22	19	15	12	1
16	12	1
7	11	6	16	12	6
22	27	7	11	6	16	12	6
34	18	7	6	16	12	6
22	27	35	9	6	16	12	6
34	19	33	6	16	12	6
22	27	11	18	6	16	12	6
22	19	11	18	6	16	12	6
22	19	12	6	16	12	6
22	19	2	22	6	16	12	6
22	19	35	22	6	16	12	6
18	22	6	16	12	6
20	6	16	12	1
6	20	6	16	12	1
7	20	6	16	12	6
34	12	8	16	12	6
7	27	8	16	12	6
12	6	2	16	12	6
12	2	16	12	6
29	12	2	16	12	6
7	11	16	12	6
9	11	16	12	6
9	27	11	16	12	6
7	19	11	16	12	6
13	19	11	16	12	6
7	6	7	16	12	6
22	21	7	16	12	6
29	8	7	16	12	6
30	7	16	12	6
34	11	7	16	12	6
22	19	22	7	16	12	6
22	27	7	16	12	6
29	7	16	12	6
34	19	7	16	12	6
22	19	2	19	7	16	12	6
22	19	7	16	12	6
35	9	16	12	6
[truncated: 12,870 more rows]
[truncated: 1 more columns]
