# Supplementary material for: The “handedness” of language: Directional symmetry breaking of sign usage in words
Source: PLoS One. 2018 Jan 17;13(1):e0190735. doi: 10.1371/journal.pone.0190735 (PMC5771592; doi:10.1371/journal.pone.0190735)
Supplement: S2 File — Contains data-files (each in csv format) for the 25 different language and writing systems used in our study. The name of each data file mentions the corresponding language and a serial number (e.g., “01_Arabic.csv”) in accordance with the order in which the data sets are described in the Description of the Corpora in the Supplementary Material. Each sequence is represented as a string of numbers, with each number representing a specific grapheme for that language and writing system. In addition there are key lists for each of the data-bases (in txt format for the 24 known language and writing systems and in pdf format for the undeciphered Indus database) which shows the grapheme corresponding to each number that represents them in the data-base sequences. The name of each key list mentions the corresponding language. (ZIP) [file pone.0190735.s010.zip › CSV_files_all_Databases/02_Chinese.csv]

1	2	3	4
1	5
1	6	7
1	8	9
1	10
1	11
1	12
1	12	13	14
1	15	3	15
1	16
1	17
1	18
1	19
1	20
1	21	22	23
1	23	24
1	25	26
1	27
1	28
1	29
1	30
1	31
1	32
1	33	34	35
1	36
1	37
1	38	1
1	39
1	40	41
1	42	43	44
1	45	46	47
1	48	49
1	50	49
1	51
1	52	53	54
1	55	56	57
1	58	49
1	59
1	60	61	49
1	62	1	63
1	64	9
2	65	66
2	67
2	68
2	69
70	71
70	72	73
70	74	75	76
70	77	78	79
70	52	80
70	81	80
70	82	83	84
85	21
86	87
86	88
86	71
86	89	90
86	91	92
86	93	94	95
86	96	97	98
86	96	97	67
86	99	100
86	101	102
86	103	104
86	105	106
86	105	107	108	109
86	110	111
86	110	112
86	52
86	52	113
86	52	80
86	52	114
86	52	114	115
86	52	116
86	117	118
86	81	80
86	119	120
86	121	122	123	66
86	124
86	125	126
86	82	83	84
86	127	128	118
86	64
129	130
129	131
129	17	132
129	17	133
129	134
129	28	135	136
129	137
129	138
129	139	140
129	141
129	142
129	143	144
129	145
129	116
146	1	147
146	86	148
146	149
146	131
146	17	132
146	150
146	151
146	152
146	152	153
146	137
146	154
146	155
146	155	102
146	155	59
146	156
146	157	42
146	158
146	159	160	161
3	1	162
3	1	163
3	76	59
3	164	76	165	166
3	167
3	168	169
3	170
3	171	172
3	173
3	174	175
3	44	176
3	177
3	178
3	178	179
3	180	181	49
3	182	183	184
3	12	185	186
3	187
3	188	189	190
3	188	191	192
3	188	193	194
3	188	195	196
3	15
3	15	197
3	198	199
3	200	201	202
3	203	204	205
3	203	204	205	206
3	203	182	207
3	203	182	208
3	203	209	210
3	203	211	212
3	203	210
3	203	213	214
3	203	215	216
3	203	217	168
3	203	218
3	203	218	219
3	203	220	221
3	203	222
3	203	222	177
3	203	223
3	91	224
3	91	225
3	91	226
3	227
3	227	187
3	228	229
3	230	231
3	232	233
3	234	235
3	236	237	200
3	238	198
3	239
3	240
3	241
3	241	182
3	242	243
3	242	244
3	25	245
3	181	217	246
3	27
3	27	247
3	248
3	248	3	249
3	97
3	250	251
3	252
3	252	253
3	252	254
3	252	255
3	252	256
3	257
3	257	258	13
3	259	26
3	260
3	261
3	262
3	263
3	183	264
3	265
3	266	267
3	268
3	269
3	270
3	271	272
3	273	274
3	275
3	160	276
3	277	3	278
3	277	279
3	280
3	281
3	282
3	137	37
3	179	254
3	179	283
3	179	279
3	284
3	285
3	225
3	286
3	287
3	288	289
3	37	279
3	290
3	291
3	291	268
3	283
3	292	181
3	293	3	294
3	293	295	296
3	293	297	298
3	279	185
3	299
3	300
3	301
3	301	25
3	301	25	231	302
3	301	49
3	303
3	304
3	255
3	305	306
3	305	307
3	308
3	309
3	310
3	311	312
3	313	49
3	313	314
3	84	315	316
3	317	47
3	318	319
3	320
3	321	322
3	294
3	323	159	183
3	324	325
3	326	185
3	199	327
3	328	329	296
3	4	330
3	331	9
3	332
3	333
3	334
3	335	231
3	336	277
3	336	231
3	336	155
3	337	258	338
3	339	340
3	59	341
3	342
3	319	283
3	343	268
3	344
3	345
3	346
3	264
3	347	327
348	349
329	350
329	351
329	352
329	353
329	354
329	355
356	357
356	358
356	359
360	67
361	362	363
361	362	364	365
361	366	210
361	367
361	131
361	161	49	368
361	369
361	370
361	152
361	152	371
361	372
361	373
361	30
361	144
361	144	374
361	49
361	375	376
361	377	378
361	379
361	380
361	381	49
361	302
361	382
361	382	49
361	255
361	383	384	349
361	385	386
361	385	364	365
361	387
361	388
361	389	119
361	390
361	355
361	355	76
361	355	391
361	355	28
361	355	392	393	394
361	395
396	370
397	398
397	399
400	76
400	401
400	402	403
400	404	405
400	406	49
400	407
400	407	408
400	407	409
400	410
400	411
400	411	412	413
400	414	380
400	206
400	205
400	102	76	415
400	102	411	189
400	26
400	416
400	416	400	310
400	245
400	417
400	418
419	420
258	129
258	65
258	421
258	422
258	423
424	19
425	426
425	427
425	428
425	294
425	429
425	430
431	432
431	210
431	225
433	98
434	71
434	28	435
434	74	75	76
434	81	80
436	437
436	76
436	438
439	440
441	442
441	9	442
441	443
441	443	444	445
441	446
441	447
441	278	132	448
441	449
441	450
441	451	452
441	100
441	119
441	453
441	453	454	455
441	456
441	456	457
441	458
459	460
459	152	152
459	461
459	462	370
459	463
459	464	442
459	465
459	111
459	453
459	453	79
466	467
466	468
466	469
466	470	470
466	471
472	3	473
472	474
472	172
472	475	273	268
13	13
13	391
13	476
13	477	363
13	477	478	479
13	480
13	185
13	183
13	296
13	206
13	14
13	226
13	304
13	481
13	82
13	64
482	394
482	78
482	71
482	71	483	64
482	484	370
482	485	486
482	487	9	14
482	487	488
482	487	489	488
482	96	490	67
482	96	491
482	302	370
482	490	492
482	493	494	360	495
482	449
482	496	371	497
482	405	258	1
482	492	96	498
482	495
482	124	499
482	124	500	501
502	503	49
502	292	504	505
502	292	339	506
502	101
502	101	139	507
502	339
508	71
508	176	509	510
508	52
508	52	80
508	52	511
508	81	80
508	82	83	84
512	512
513	514	49
513	515	9
513	516
513	517	121	518
513	519	352
513	520
513	521
513	522
513	522	370
513	522	523
513	522	524
525	526
527	89	528	402
527	529
527	530	415
527	530	405
527	528
527	531
527	532	120
527	532	533
534	535
536	533	400	310
536	533	400	310	405
537	370
537	409
537	538
539	413
539	540
539	541	541
539	542	542
539	194
76	543
76	438
76	402	118
76	544
76	545
76	545	113
76	545	210
76	545	546	547
76	545	548	549
76	545	199	547
76	415
76	550
76	551	302	552
76	515	400	310
76	515	113
76	368
76	231
76	14	553	554
76	555
76	556	10	557	314
76	292
76	558
76	559
76	51	59
76	560
76	561	562	123
76	561	563	123
76	561	564
76	561	565	123
76	456	566	567
76	521	113
76	521	113	568
76	64	551	113
569	1	570	571
569	572
569	572	573	160
574	575
574	576
574	577
350	421	144	226
350	578
579	72
579	580
362	581	245
362	582
362	245
362	560
583	47
584	585
584	586
587	543
588	528
589	590
591	76	592
591	593
591	594
591	370
591	595
5	228	245
5	210
5	596	405
5	226	76
5	226	597
5	598
5	599	600	601
5	602	408
5	602	49
5	602	603
5	604	76
5	245
164	76	3	267
164	76	605	526
164	76	606	607
164	76	291	268
164	76	165	166
164	608
609	610
611	612
613	362
613	614
615	551
401	295
401	477
401	477	616
401	49
401	617
618	619
620	621	113
620	622
623	624	144
623	625
623	625	568
623	626
627	628
629	630
631	632	633
167	634	635
167	636
167	637
638	639
638	640
641	642
643	171
643	644
643	645
639	646
647	76
647	648
647	649
650	651
650	652	653	654
650	652	49
655	656
657	280
366	370
366	80
366	217
658	86	146	94
658	351	9
658	573
658	659
658	660
658	661	346	662
658	663
658	255
658	664
658	501
658	501	653	654
658	501	665
658	64	666	314
667	668
667	669
667	670
667	443
667	671
672	365
672	673
674	675
676	677	405
295	76
295	609
295	160
295	72
295	678
295	679
680	435
224	391
224	568
224	126
224	365
224	120	568
224	14
224	405
224	405	206
224	481	84	402
681	682
683	684
683	685
607	194
130	244
130	686
687	76	168	688
687	200	689
687	338
687	169	405
687	690	9
687	405
691	511
692	432
692	693
692	184
692	509
692	82
692	456
694	695
696	421	330
697	594
697	698
697	31	621
697	405
697	699	497
700	701
700	31	701
700	31	597
700	31	405
700	14
700	702	597
700	703
504	573	121	482	704
504	151
705	706
204	707	568	669	405
204	707	405
204	708
204	708	405
204	709	224	169
276	276
276	187	49
276	386
276	480
276	710
276	711	712
276	713
276	714
581	210
715	244
715	344
716	138
716	244
716	686
351	148
717	718
719	664
367	402	116
367	720
367	721	400	310
367	549	49
367	575	722
367	723
367	724	400	310
367	725	726
367	61	540
367	313	727
367	481	76
367	675	400	310
367	675	76
367	675	728
367	675	49
367	675	405
367	729
367	730	731	732
367	733	734
367	686	116
735	231
168	611	405
168	687
168	736
168	737
168	338
168	172	58
168	738
168	634
168	634	79
168	739
168	47
168	14
168	740
168	741
168	376
168	229
168	223
742	126
742	743	490
742	179	400	310
742	744
742	744	722
742	745	746
742	747
742	747	113
742	59	727
748	130
749	750
460	751
460	685
752	753
752	725	754	755
752	756
6	76
6	76	400	310
6	438
6	370
6	49
6	456
6	456	438
6	64
6	64	393	757	113
87	758	386
87	210
759	573
760	366
760	176	761
762	763
764	505	405
765	401
765	195	76
766	5
766	767	76
768	406	405
768	604	405
769	770
771	772
467	226
467	226	113
171	172	168	773
171	172	247	774
171	685
775	56
775	384	370
775	49	776	777
775	268
775	778
775	179	393
775	779
775	780
775	781	49
775	781	664	231
775	349
775	471	782
775	783
775	483
775	784
785	541	786
787	788
787	788	789
787	737
787	144
787	790	9
787	300
787	791
787	792
787	456	297
793	3	794
793	76	568
793	224
173	795	443
173	283
173	602
796	83
796	797
796	798
796	799
796	799	314
796	800
796	567	635
796	567	443
8	635
8	445
801	802	415
801	802	49
801	644	386
803	174
803	91
803	47	49
804	804	805	805
804	806	405
807	5	598
807	808
807	809	370
807	243
807	243	405
807	810	113
807	481
807	561	405
811	812
813	539
813	568	438
813	814	343	815
813	81
813	816
817	224
817	818
819	820
819	821
822	361
822	618
822	169
822	585
822	823
824	441	825	79
824	9	224	169
824	9	442
824	230
824	826	442
824	621	79
824	827
824	827	120
824	827	608	828
824	827	829
830	76
830	76	677	831
772	832
772	833
772	47
772	317
834	164	820
834	835	414
834	836
834	837
834	838
834	144	829
834	839	386
834	411	371
834	840	49
834	840	841	113
834	61
834	61	842	837
834	392
834	843
834	844
834	845
834	761	386
834	604
834	846
834	175	76
834	59	405
834	59	119
834	847	415
767	400
767	848
767	477	76
767	670
767	206	76
767	849
689	545
689	850
689	850	314
689	839
689	851
689	852
853	3	854	855
853	856
853	89
853	857	6
853	370
853	710
853	231
853	858
853	859	853	231
860	161
860	161	49
860	861	405
174	862	174	163
174	863
174	79
174	175
174	53
864	468
865	76
865	866
867	76
867	646
867	351
868	400
869	667	314
869	870	49
869	474
869	871
869	690
88	171	137	37
88	171	339	872
88	368
88	849
88	685
426	873
874	476
874	386
874	386	602
874	181
874	712
874	828
875	876	877	878
879	880
879	881
882	883
882	344
884	209
884	885
884	575
884	575	848
884	886
884	886	887	275
884	621	113
884	888
884	244
884	889
884	221
884	890
884	344
891	14	892
891	893	635
894	480
894	283
394	391
394	386	391
394	210	895
394	896
394	897	293
394	664	604
394	364	365
394	501
898	899	162
900	901
900	902
900	889
900	903
904	905
904	905	632
904	906
904	456
907	485
907	908
907	126
907	909
907	910
907	205
907	789
907	911
907	392
907	567
907	733
912	696
912	904
912	610
912	132
912	132	49
912	406
912	913
912	914
912	914	915	391
912	916
912	293
912	761
912	51	405
912	791
912	791	258	277
912	791	405
912	143	917	64
912	918
912	918	603
912	919
912	919	405
44	539
44	539	540
44	44
44	920
44	9	113
44	91
44	91	224	169
44	921
44	540
44	176
44	176	922	325
44	923
44	280
44	924
44	925
44	156
44	926
44	927
44	928
44	929
44	930	930
44	931
44	84	91	271
44	932
44	933
44	934
44	934	874
44	934	624
44	934	113
44	935
44	842
44	842	482	790	102
44	842	370
44	456	726
936	937	632	108
936	879
936	938	939	79
936	940	841
177	941	402
177	941	113
177	941	225
177	942	915	849
177	942	761	277
177	943	944	391
438	370
438	945
438	678
438	810
438	595
438	128
946	370
946	947	370
948	710
707	204	405
707	949
707	678
707	950	545
65	951	79
65	951	952
65	953
65	573
65	181
65	954
65	955
65	956	414	118
65	621	779
65	880	49
65	957	958
65	101	139
65	959
65	960
65	960	114
65	114
65	777	958
65	119	139
65	66
65	961
65	962
83	963
83	18
83	728	49
83	964	1	48
83	474	49
83	468	178	914
83	468	965	843
83	47
83	966	9
83	966	49
83	967
83	293
83	50
83	119
83	64
83	64	76	415
968	33	969	370
968	511	778
968	790	182	9
968	40	970
968	971
78	87	64
78	71
78	330	744
78	29	972
78	540
78	973	972
78	52	80
78	52	974
78	143	24
78	81	80
78	975
78	483	64
178	85
178	400
178	168	402
178	894
178	936
178	968
178	10
178	10	976	118
178	182
178	977
178	978
178	728
178	837
178	979
178	252
178	252	91	226
178	712
178	980
178	981
178	515
178	982
178	162
178	179
178	983
178	468
178	468	965	843
178	47
178	706
178	706	21	76
178	563
178	740
178	469
178	984
178	985
178	247
178	310
178	481
178	481	76
178	586
178	986
178	59
178	987
178	988
178	685
178	975	989
178	990
178	991
178	992
993	88
993	182	874
993	71
993	160
993	52
993	52	80
993	81	80
10	536	944	64
10	18
10	18	64
10	327
10	327	24
10	327	728
10	80
10	678
10	994
10	205
10	621
10	552
10	552	400	310
10	995	599
10	995	405
10	996	224	169
10	235	49
820	997
820	415
820	386
820	998
820	999
820	403
820	603
1000	147
1001	913	400	206
1001	1002
1001	64
476	1003	9
476	1004	1005
476	1006
476	1007
476	1008
476	344
180	181
180	181	49
11	1	147
11	322
11	135
11	1009	791
11	405
11	679	226
856	856	754	754
856	228	1010	596	405
856	754
856	205	405
856	733	568
856	733	405
1011	1011
1011	1012
1011	478
1011	1013
1011	1014
1015	370
1015	1016
1015	1016	989
1017	456
1018	1019
1018	1020
1018	1020	3	60
1021	132
1021	1022
1021	1023
1021	827
1021	1024
1021	398
1021	398	1025
1026	1027
1026	1028	386
1026	435
1026	1029
1026	1030
1026	710
1026	541	469
1026	1031
1026	1032
1026	381
1026	1033
1026	925
1026	1034
1026	973
1026	863
1026	1035
1026	1036
1026	1037
1026	1038
1039	1040
1039	1041
1039	684
1039	684	113
1042	1042
1042	1043
1042	1044	442
1042	155	414	896
1042	1045
1042	73	841
1042	293	4
1042	1046
1042	483
1047	707
1027	466
1048	689
1048	1049
1048	1050
1048	100
1048	1051
1028	870	976	123	1052
1028	447
1028	1053
1028	1054	402
1028	100
1028	100	64
1028	1055	1056	1057
1028	917	79
253	13
253	1058
1059	152	152
1059	1060
1059	909
1061	49
1061	1062
1061	1063
1061	117
1061	117	1064
1065	1061	80
1065	1061	1066	815
1065	540
1065	1067
1065	1068
1065	852
1065	42
1065	143
818	707	545
818	1069
818	407	405
818	1070	597
818	1070	14
818	1070	405
818	621	573
818	621	1071
818	1072	415
818	105
818	1055	49
1073	370
1073	1074
1075	391
1076	44	1055	445
1076	1077
1076	370
1076	1078	126
1076	110
1076	1079
1076	521
1080	1081
1080	156
1080	1082
182	1083	712
182	936
182	1084
182	28
182	151
182	1085
182	80
182	1012	712
182	277
182	162
182	1086	76	371
182	1086	386
182	1086	722
182	1086	1087	1088
182	1089
182	1090
182	1091
182	155	42
182	1092	14
182	302
182	905
182	621	896	1093
182	1094
182	1095
182	40
182	1096
182	1097	844
182	1098	400	310
182	323	224	169
182	1099
182	335
182	1100	1101
182	1102
182	1103	597
182	685
182	1104
182	208	400	310
182	208	618	370
182	521
182	521	113
12	1076
12	185
12	185	203	51
12	825
12	1105
1106	14
1106	1107	664
1108	13
1108	1109
149	602
1110	1111
1110	1112
1110	496
1113	895
1113	275	664
1113	47
190	1114
190	370
190	779
190	1115
190	1116
190	679
190	376
1117	370
1117	564	386
187	587	400	310
187	494
187	1118
187	1119
187	1120	442
187	1121	400	310
187	172
187	1122
187	1122	144
187	927
187	1123
1124	1076
1124	1125
1124	1126	1076
794	3	51
794	1127
794	679
24	1042
24	15	386
24	624
24	540	9
24	712	9
969	370
1128	438	1129
1128	1076
1128	432
1128	825	49
1128	825	14
1128	1130	701
1128	1131
1128	567
1128	398
920	554
920	268
920	380	1132	471
920	381
920	852
920	1133
1134	1076
1134	1135	1076
610	696
610	834
610	1015
610	149	451
610	149	451	452
610	149	451	79
610	1136	637
610	1137
610	857	1138
610	1139
610	268	4
610	1140
610	363	1141	913
610	377
610	377	915	391
610	1142
610	1138
610	621	1143	1144
610	217	245
610	1145
610	1146
610	1147
610	1148
610	604
610	619
610	64
1149	483
1150	796
1150	7
1150	540
1150	763
1150	49
1150	1151
1150	179
1150	1152
1150	285
1153	1014
1154	1076
1154	370
1154	1155	1156
963	1106
963	126
963	137	417
963	1157
963	245
963	1158	447	841	381
207	1006
1159	12
1160	224	402
1160	689
1160	630	76
1160	630	405
1160	135	405
1160	268
1160	273	1161	392
1160	625	405
1160	382	76
1160	382	405
1160	1162	405
1160	561	402
1160	561	49
1160	561	405
1163	1	3	482
1164	224	568
1164	964
1164	916
1164	727
1165	208
1077	829
1077	972
1077	116
442	1102	731	1166
402	231
402	1167
402	59
402	1102
1168	164
1168	187
1168	187	400	310
1168	402
1168	660
1168	916
1168	169
1168	84
1168	84	49
1168	1169
188	1170
188	678
188	225
188	1171
188	1172	386
188	1173
188	1174	540
808	885
1175	442
1175	126
1175	1176	442
1175	226
1175	552	371
1175	1177
1178	1179
1178	1180	405
1178	971
7	402
7	1181
7	916
7	456
1182	1182
1182	47
1183	1184
1183	1185
1183	1186
1183	231
1183	914
1187	1123	599
15	466
15	76
15	224
15	402
15	228	245
15	161
15	183	825	79
15	183	79
15	839
15	828	445	174
15	1188	14	182	521
15	414
15	14
15	14	1189
15	14	113
15	14	49
15	14	381	79
15	157
15	559
15	559	1190	163	690	9
15	294
15	245
15	1191
15	1102
15	399
1192	1193	602
1194	1007
209	401	84	402
209	187
209	187	405
642	15	405
642	551
642	1195	389	1196
642	1197
885	187
885	187	384	76
885	370
885	828
1198	402
1198	1199
1198	642
1198	642	405
1198	1198
1198	526
1198	526	920	1133
1198	549
1198	267
1198	1133
1200	1201
1202	688
1203	370
1204	185
1204	463
1205	76
1206	1207
1206	1208
1206	144	1209
1206	138
1206	138	724	12
1206	138	724	12	829
1206	1210
1206	1209
1206	1211
1206	1212	14
1206	456
1213	1213
1213	479
1213	1214
1213	1215
1216	1107
9	1217	166	162
9	113
9	113	168	634	79
9	113	701
9	113	568
9	113	722
9	113	49
9	113	1218	1219
9	113	14
9	113	1219	225
9	72
9	123	386
9	1219
9	469
9	1074
1220	1029	601
1179	1221	363	1222
1179	338
1179	338	917	408
1179	1223
1179	1107
1224	1163
1224	1225
1224	684
1226	1227
1228	128	402
1229	228
189	189
189	1230
189	1230	49
71	1
71	70
71	86
71	434
71	482
71	482	743	1231
71	482	52	80
71	482	81	80
71	482	483	64
71	508
71	875	366	394
71	936
71	83
71	78
71	993
71	993	143	24
71	94
71	94	51	41
71	330	1232	1108
71	330	564
71	330	986	545
71	330	219	1233
71	330	1234
71	271
71	52	80
71	143	24
71	81	80
71	82	83	84
1235	631
1235	366	394
1235	936
1235	1236
1235	330	40
1235	28	1237
1235	1238
1235	1239
1235	1240	1238
1235	1096
1235	906
1235	903	112
1235	987	662
977	368
977	1241
131	610
131	949
131	422
131	395
131	1242
131	1242	162
17	361	1243
17	441	449	1055	314
17	17	1195	1195
17	234
17	234	874
17	406	64
17	1244
17	30
17	1195
17	515	1245
17	914	989
17	966
17	448
17	1243
17	336	277
17	390
17	501
17	501	1246
1247	146
1247	808
1247	1248
1247	1249
1250	47
1250	308
1250	933
1250	221
198	224
198	1139	120
198	199	76
198	199	415
198	1191
198	1191	1251
1252	858
1253	400
1253	857
1253	113
1253	432	921
1253	176
1253	14	727
1253	14	1254
1253	4
1253	344
1255	1256
1257	511	113
1257	511	568
1257	511	722
1257	511	829
1258	1259
1258	152	1260
1258	1195
1258	863
1258	118
1261	662
1132	969	405
1132	1007
1132	846
1132	471
1132	471	400	310
1132	471	1262
1132	1263
1264	1119	49
1264	49
1264	1265
1264	414
1264	733
1264	971
1266	920
1266	1267	692	519
1266	678
1266	184
1266	388	258	224
1266	388	1009	1268
1269	234
1269	234	80
1269	370
1269	1270
1269	1270	1271
1269	1272
1269	469
1273	1274
1273	1275
1273	144	1209
1273	1276
1273	1135
1277	185
1277	540
1277	1278
1277	1278	475	1279
1057	912
1057	1075	210
1057	322
1057	322	49
1057	1160
1057	1160	49
1057	978
1057	1003
1057	370
1057	1280
1057	913
1057	1281
1057	140
1057	1282	621	14
1057	446	1057	19
1057	226
1057	621	560
1057	1283	1284
1285	485	76	521	405
1285	487
1285	640
1285	640	314
1286	161	3	277
1286	1287	442
1286	487	522	565	1288
1286	679
544	188	405
544	737
544	210
544	1289	405
544	1290	408
544	1191
544	1191	415
544	989	405
89	370
89	80
1291	678	49
95	76
95	243
95	531
1292	76	521
1292	696
1292	15
1292	15	1262
1292	1293	618	370
1292	1294
1292	549	598	370
1292	1295	224	169
1292	1295	958
1292	737
1292	254
1292	31	20
1292	1296	1297
1292	316	405
1292	1012	1295
1292	678	885
1292	678	1298
1292	231	1299
1292	155
1292	929
1292	929	1071
1292	14	560
1292	310	245
1292	1146
1292	1300	15	14
1292	486	1301
1292	1302	475	254
1292	1303	608
1292	664
1292	664	225
1292	1304	1305
1292	219	1306	841	381
1292	1125
1292	1307	1308
1292	532
1292	1309	1112
1310	161
200	1108
200	1311
200	1119	76
200	1312
200	368
200	73
200	303
200	881	192
200	1313	789
200	1314	405
200	1315
200	1316
200	971	353	738
200	62
1293	728
1293	338
1293	411
1293	1317
1293	218	405
1318	1319
545	1136
545	1320
545	1321	602	1322	405
545	155
545	1323
545	1324
545	378
545	1325
545	1326
545	376
545	1211
545	1327
545	501
545	456
1328	476
1328	476	1262
1328	573	1329
1328	1330
1328	1195	368
1328	515	330	113
1328	678
1328	231	765	113
1328	14
1328	1331
1328	621	14	113
1328	621	14	113	568
1328	1332
1328	1333
1328	60	1161	1330
1328	159
750	370
750	225
1334	169
1335	280
1336	1337
1336	815	370
1143	917	76
654	1338	1339
1340	1341	761
1340	1342
203	168
203	168	401
203	15
203	1343
203	1344
203	1345
203	1346
203	212	1347
203	1348	49
203	1349	652
203	181	237
203	1350	1351
203	1352
203	172	794
203	738
203	1330
203	1353
203	1279
203	1354
203	1355
203	485
203	1356
203	265	174
203	576
203	1357
203	1358
203	1359	1360	1360
203	1359	152	152
203	1361	540
203	1180	340
203	506	200	49
203	1362	554
203	1363	589	49
203	1351
203	210
203	284
203	231
203	290
203	290	49
203	956
203	956	49
203	1364
203	246
203	1365
203	1366	1246
203	1367	573
203	84	49
203	51
203	51	49
203	1098	331
203	777	9
203	777	842	175
203	1368
203	416
203	199
203	1369	501	49
203	331
203	219	1370
203	218	49
[truncated: 11,104 more rows]
[truncated: 3 more columns]
