# Supplementary material for: The “handedness” of language: Directional symmetry breaking of sign usage in words
Source: PLoS One. 2018 Jan 17;13(1):e0190735. doi: 10.1371/journal.pone.0190735 (PMC5771592; doi:10.1371/journal.pone.0190735)
Supplement: S2 File — Contains data-files (each in csv format) for the 25 different language and writing systems used in our study. The name of each data file mentions the corresponding language and a serial number (e.g., “01_Arabic.csv”) in accordance with the order in which the data sets are described in the Description of the Corpora in the Supplementary Material. Each sequence is represented as a string of numbers, with each number representing a specific grapheme for that language and writing system. In addition there are key lists for each of the data-bases (in txt format for the 24 known language and writing systems and in pdf format for the undeciphered Indus database) which shows the grapheme corresponding to each number that represents them in the data-base sequences. The name of each key list mentions the corresponding language. (ZIP) [file pone.0190735.s010.zip › CSV_files_all_Databases/03_Dutch.csv]

1	1	2	3	4
1	1	5
1	1	5	6	7	8	7	2	9	5	10	7	5
1	1	5	6	7	8	11	2	7	5
1	1	5	6	9	7	12	7	5
1	1	5	6	9	7	12	9	5	10	7	5
1	1	5	6	9	7	12	4
1	1	5	6	11	12
1	1	5	6	13	7	5	10	7	5
1	1	5	12	1	14	15	4
1	1	5	12	7	7	2
1	1	5	12	7	7	2	15	11	16	12	7	13
1	1	5	12	7	7	2	15	11	16	12	7	13	3
1	1	5	12	7	2	7	5
1	1	5	12	7	2	7	5	17	11	5	12	3	7	5
1	1	5	12	7	2	7	5	18	11	7	13	3	7	5
1	1	5	12	7	2	7	5	19	1	13	18	4
1	1	5	12	7	2	7	5	19	1	13	18	4	7	5
1	1	5	12	11	7	5
1	1	5	12	13	9	5	10	7	5
1	1	5	10	1	1	5
1	1	5	10	7	6	11	12	7	5
1	1	5	10	7	6	13	1	14	15	4
1	1	5	10	7	12	13	7	8	7	5
1	1	5	10	7	12	16	9	12
1	1	5	10	7	7	17	4
1	1	5	10	7	10	7	8	7	5
1	1	5	10	7	15	11	16	12	7	5
1	1	5	10	7	18	11	14	15	4
1	1	5	10	7	18	11	19	7	5
1	1	5	10	7	18	11	5	12	9	10	12
1	1	5	10	7	18	11	5	12	9	10	12	7
1	1	5	10	7	2	7	10	12
1	1	5	10	7	2	7	10	7	5	15	7	9	12
1	1	5	10	7	5	1	1	19
1	1	5	10	7	5	1	19	7
1	1	5	10	7	5	11	19	7	5
1	1	5	10	7	20	1	18	4
1	1	5	10	7	20	1	3	4
1	1	5	10	7	20	1	3	4	7
1	1	5	10	7	13	1	12	7	5
1	1	5	10	7	13	7	18	7	5	12
1	1	5	10	7	3	2	11	4	7	5
1	1	5	10	7	3	20	13	11	18	7	5
1	1	5	10	7	3	4	7	2	12
1	1	5	10	7	4	1	3	4
1	1	5	10	7	4	11	11	5	12
1	1	5	10	7	4	13	11	17	17	7	5
1	1	5	10	7	4	13	11	18	18	7	5
1	1	5	10	7	8	1	2	2	7	5
1	1	5	10	7	8	7	5
1	1	5	10	7	8	11	7	13	12
1	1	5	10	7	8	13	1	1	10	12
1	1	5	10	7	8	16	2	12
1	1	5	10	7	21	7	5	12
1	1	5	10	7	21	7	22	7	5
1	1	5	10	7	21	11	13	8	7	5
1	1	5	10	7	22	9	7	5
1	1	5	10	9	17	4	7
1	1	5	15	1	5	10
1	1	5	15	1	5	10	7	13	3
1	1	5	15	11	16	12	7	5
1	1	5	15	11	16	12	7	5	12	7
1	1	5	18	2	11	20	20	7	5
1	1	5	18	11	19	7	5
1	1	5	18	11	19	3	4
1	1	5	18	11	19	4
1	1	5	18	11	5	12	9	10	9	5	10
1	1	5	18	11	11	20
1	1	5	18	11	20	7	5
1	1	5	2	7	10
1	1	5	2	7	10	10	7	5
1	1	5	2	7	9	12	9	5	10
1	1	5	2	11	11	20
1	1	5	19	1	1	18
1	1	5	19	7	13	18	9	5	10
1	1	5	5	7	19	7	5
1	1	5	5	7	19	7	13
1	1	5	5	7	19	7	13	3
1	1	5	20	1	18
1	1	5	20	1	18	18	7	5
1	1	5	20	1	3	3	7	5
1	1	5	20	1	3	3	9	5	10
1	1	5	20	1	3	3	9	5	10	7	5
1	1	5	13	1	12	7	13
1	1	5	3	14	15	1	17
1	1	5	3	2	1	10
1	1	5	3	2	1	10	7	5
1	1	5	3	2	16	9	4
1	1	5	3	2	16	9	4	7	5
1	1	5	3	2	16	9	4	9	5	10
1	1	5	3	20	13	1	1	18
1	1	5	3	20	13	7	18	7	5
1	1	5	3	4	1	1	5	12	7
1	1	5	4	1	2
1	1	5	4	1	2	2	7	5
1	1	5	4	11	5	7	5
1	1	5	4	13	7	18	18	7	2	9	23	18
1	1	5	4	13	7	18	18	7	2	9	23	18	7
1	1	5	4	13	7	18	18	7	2	9	23	18	7	13
1	1	5	4	13	7	18	18	7	5
1	1	5	4	13	7	18	18	9	5	10	3	18	13	1	14	15	4
1	1	5	4	13	7	18	4
1	1	5	8	1	1	13	12
1	1	5	8	1	1	13	12	6	1	1	13
1	1	5	8	1	1	13	12	6	1	13	7
1	1	5	8	1	1	13	12	7	5
1	1	5	8	1	1	13	12	4
1	1	5	8	1	2
1	1	5	8	1	2	2	7	5
1	1	5	8	1	5	10
1	1	5	8	1	5	18	7	2	9	23	18
1	1	5	8	7	13	21	1	5	4	7
1	1	5	8	13	1	1	10
1	1	5	8	13	1	10	7	5
1	1	5	8	16	2	2	7	5	12	7
1	1	5	8	16	2	2	9	5	10
1	1	5	21	7	22	9	10
1	1	5	21	7	22	9	10	7
1	1	5	21	7	22	9	10	7	5
1	1	5	21	7	22	9	10	15	7	9	12
1	1	5	21	9	23	22	9	5	10	7	5
1	1	5	22	7	4
1	1	5	22	7	4	4	7	5
1	1	5	22	9	7	5
1	1	5	22	9	7	5	2	9	23	18
1	1	5	22	9	7	5	2	9	23	18	7
1	1	13	12
1	1	13	12	1	20	20	7	2	7	5
1	1	13	12	7
1	1	13	12	10	1	3
1	1	13	12	9	10
1	1	13	12	9	10	7
1	1	13	22	7	2	7	5
1	6	6
1	6	6	1	3
1	6	5
1	6	11	5	5	7	7	3
1	6	11	5	5	7	19	7	5	4
1	6	11	13	4	16	3
1	6	11	16	4
1	6	3
1	6	3	11	2	16	4	7
1	6	3	11	2	16	16	4
1	6	3	4	13	1	14	4	7
1	6	3	16	13	12	7
1	6	8	8
1	14	1	12	7	19	9	7
1	14	1	12	7	19	9	3	14	15	7
1	14	14	7	5	4
1	14	14	7	5	4	7	5
1	14	14	7	20	4	7	13	7	5
1	14	14	7	3	3	11	9	13	7	3
1	14	15
1	14	15	4
1	14	15	4	7	13
1	14	15	4	7	13	1	1	5
1	14	15	4	7	13	1	17
1	14	15	4	7	13	6	1	5
1	14	15	4	7	13	10	7	6	2	7	8	7	5
1	14	15	4	7	13	10	7	2	1	4	7	5
1	14	15	4	7	13	10	13	11	5	12
1	14	15	4	7	13	15	1	1	2	12
1	14	15	4	7	13	15	1	2	7	5
1	14	15	4	7	13	15	11	11	17	12
1	14	15	4	7	13	9	5
1	14	15	4	7	13	18	1	5	4
1	14	15	4	7	13	11	20
1	14	15	4	7	13	3	4	1	5	12
1	14	15	4	7	13	16	9	4
1	14	15	4	7	13	16	9	4	10	1	5	10
1	14	15	4	7	13	21	7	10	7
1	14	15	4	3	4	7
1	14	15	4	4	9	7	5
1	14	15	4	4	9	7	5	12	7
1	14	18	7	13
1	14	18	7	13	19	1	5	3
1	14	4	7	13	7	5
1	14	4	7	16	13
1	14	4	7	16	13	3
1	14	4	9	7
1	14	4	9	7	17
1	14	4	9	7	3
1	14	4	9	7	8	7
1	14	4	9	8	1
1	14	4	9	8	9	4	7	9	4
1	14	4	9	8	9	4	7	9	4	7	5
1	14	4	13	9	14	7
1	14	4	16	1	2	9	4	7	9	4
1	14	4	16	1	13	9	7	7	2
1	14	4	16	7	7	2
1	14	4	16	7	2	7
1	14	8
1	12
1	12	1	19
1	12	1	19	3
1	12	7	19
1	12	19	9	5	9	3	4	13	1	4	9	7
1	12	19	9	5	9	3	4	13	1	4	9	7	17
1	12	19	9	5	9	3	4	13	1	4	9	7	8	7
1	12	13	7	3
1	12	13	7	3	3	7	5
1	12	8	7	13	4	7	7	13	12	7	13	3
1	12	8	7	13	4	7	5	4	9	7
1	12	8	7	13	4	7	5	4	9	7	3
1	12	8	9	7	3
1	12	8	9	7	22	7	5
1	12	8	9	3	7	7	13	4
1	12	8	9	3	7	13	7	5
1	12	8	9	3	7	16	13
1	12	8	9	3	7	16	13	3
1	12	8	11	14	1	1	4
1	12	8	11	14	1	4	7	5
1	17
1	17	12	7	2	9	5	10
1	17	12	7	2	9	5	10	7	5
1	17	12	13	16	18	18	7	5
1	17	17	1	9	13	7
1	17	17	1	9	13	7	3
1	17	17	9	14	15	7
1	17	17	9	14	15	7	3
1	17	10	7	6	7	7	2	12
1	17	10	7	6	11	16	21	12
1	17	10	7	6	13	11	18	7	5
1	17	10	7	12	1	1	5
1	17	10	7	2	7	10	12
1	17	10	7	2	7	9	12
1	17	10	7	2	7	9	12	7
1	17	10	7	2	7	8	7	13	12
1	17	10	7	2	11	20	7	5
1	17	10	7	5	11	19	7	5
1	17	10	7	13	11	5	12
1	17	10	7	3	14	15	1	17	4
1	17	10	7	3	2	11	4	7	5
1	17	10	7	3	20	13	11	18	7	5
1	17	10	7	3	4	7	19	12
1	17	10	7	8	11	7	13	12
1	17	10	7	21	7	13	18	4
1	17	10	7	21	7	13	18	4	7
1	17	10	7	21	7	22	7	5
1	17	10	7	22	7	4
1	17	10	7	22	9	7	5
1	17	10	15	1	5	9	3	4	1	5
1	17	15	1	5	10	7	5
1	17	15	1	5	18	7	2	9	23	18
1	17	15	1	5	18	7	2	9	23	18	15	7	9	12
1	17	18	7	7	13
1	17	18	11	19	3	4
1	17	18	11	19	3	4	9	10
1	17	2	7	10	10	7	5
1	17	2	7	9	12	7	5
1	17	2	7	8	7	13	7	5
1	17	2	7	8	7	13	9	5	10
1	17	2	7	8	7	13	9	5	10	7	5
1	17	2	11	11	20
1	17	2	11	11	20	12	1	4	16	19
1	17	19	7	4	9	5	10	7	5
1	17	5	7	19	7	5
1	17	13	9	18	1
1	17	13	9	18	1	1	5	3	7
1	17	3	14	15	1	17	17	7	5
1	17	3	14	15	1	17	17	9	5	10
1	17	3	14	15	7	9	12
1	17	3	14	15	13	9	23	8	9	5	10	7	5
1	17	3	2	16	9	4	7	5
1	17	3	20	7	7	2	4
1	17	3	20	13	1	1	18
1	17	3	20	13	1	18	7	5
1	17	3	4	1	5	12
1	17	3	4	1	5	12	7	5
1	17	4	13	7	12	7	5
1	17	4	13	7	18
1	17	4	13	7	18	6	1	1	13
1	17	8	1	2
1	17	8	13	1	10	7	5
1	17	21	1	14	15	4	7	5
1	17	21	1	14	15	4	9	5	10
1	17	21	7	13	18	9	5	10
1	17	21	7	4	7	5
1	17	21	7	22	9	10
1	17	21	7	22	9	10	15	7	9	12
1	17	21	9	23	18	9	5	10
1	17	21	9	23	18	9	5	10	7	5
1	17	21	9	3	3	7	2	7	5	12
1	17	22	7	4
1	17	22	9	7	5	6	1	13	7
1	17	22	11	5	12	7	13	2	9	23	18
1	17	22	11	5	12	7	13	2	9	23	18	7
1	10
1	10	1	2	7	8
1	10	7	5	12	1
1	10	7	5	4
1	10	7	5	4	7	5
1	10	7	5	4	3	14	15	1	20
1	10	7	5	4	3	14	15	1	20	20	7	5
1	10	13	7	3	3	9	7
1	10	13	7	3	3	9	7	17
1	10	13	7	3	3	9	7	8	7
1	10	16	3	4	1
1	15	11	2	12
1	9	12	3
1	9	13
1	9	13	6	16	3
1	9	13	2	9	5	7	3
1	9	13	20	11	13	4
1	9	13	21	1	24	3
1	18	7	5
1	18	18	11	11	13	12
1	18	18	11	11	13	12	7	5
1	18	4	9	7
1	18	4	9	7	17
1	18	22	11
1	2
1	2	1	9	5
1	2	1	5
1	2	1	13	19
1	2	6	1	5	7	3	7
1	2	6	7	13	4
1	2	6	16	19
1	2	14	1	4	7	2
1	2	14	11	15	11	2
1	2	12	7	13	3
1	2	12	16	3
1	2	7	25
1	2	7	25	1	5	12	7	13
1	2	17	1
1	2	17	13	7	12
1	2	10	7	19	7	7	5
1	2	10	7	19	7	5	7
1	2	10	7	13	9	23	7
1	2	10	7	13	9	23	5	3	7
1	2	15	11	7	21	7	2
1	2	2
1	2	2	1	5	10
1	2	2	7
1	2	2	7	6	7	9
1	2	2	7	12	1	1	10	3	7
1	2	2	7	7	5
1	2	2	7	7	5	3	4	1	1	5	12	7
1	2	2	7	19	1	1	2
1	2	2	7	5
1	2	2	7	13
1	2	2	7	13	7	7	13	3	4	7
1	2	2	7	13	15	1	5	12	7
1	2	2	7	13	2	1	1	4	3	4	7
1	2	2	7	13	2	7	9
1	2	2	7	13	19	9	5	3	4
1	2	2	7	3
1	2	2	7	3	6	7	15	1	2	8	7
1	2	2	7	3	22	9	5	3
1	2	2	9	1	5	4	9	7
1	2	2	9	1	5	4	9	7	3
1	2	2	9	14	15	4
1	2	2	16	13	7
1	2	19	1	1	13
1	2	19	1	5	9	23
1	2	11	19
1	2	11	16	12	7
1	2	20	7	5
1	2	3
1	2	3	19	1	1	13
1	2	3	5	11	10
1	2	3	11
1	2	3	11	17
1	2	3	11	11	18
1	2	4	7	13	5	1	4	9	7	17
1	2	4	7	13	5	1	4	9	7	8	7
1	2	4	7	13	5	1	4	9	7	8	7	5
1	2	4	15	1	5	3
1	2	4	9	23	12
1	2	16	19	9	5	9	16	19
1	2	8	1	3	4
1	2	8	11	13	7	5	3
1	2	21	7	7	13
1	19
1	19	1	4	7	16	13	3
1	19	6	1	3	3	1	12	7
1	19	6	1	3	3	1	12	7	16	13
1	19	6	9	4	9	7
1	19	6	9	4	9	7	3
1	19	6	9	4	9	7	16	3
1	19	6	9	4	9	7	16	22	7
1	19	6	4	7	5	1	1	13
1	19	6	4	7	5	1	13	7	5
1	19	7	13	9	14	1
1	19	7	13	9	14	1	5
1	19	7	13	9	18	1
1	19	7	13	9	18	1	1	5
1	19	7	13	9	18	1	1	5	3
1	19	7	13	9	18	1	1	5	3	7
1	19	7	13	9	18	1	5	7	5
1	19	5	7	3	4	24
1	19	20	7	13
1	19	13	11
1	19	3	4	7	13	12	1	19
1	19	3	4	7	13	12	1	19	3	7
1	5
1	5	1	2	9	3	4
1	5	1	2	9	3	4	7	5
1	5	1	2	24	3	7
1	5	1	2	24	3	7	13	7	5
1	5	1	2	24	3	7	3
1	5	14
1	5	14	9	1	16	25
1	5	12
1	5	12	7	13
1	5	12	7	13	7
1	5	12	7	13	7	5
1	5	12	7	13	15	1	2	17
1	5	12	7	13	15	1	2	8	7
1	5	12	7	13	2	7	14	15	4
1	5	12	7	13	19	1	1	2
1	5	12	7	13	3
1	5	12	7	13	3	7	5
1	5	12	7	13	22	9	23	12	3
1	5	12	13	26
1	5	12	13	7	21
1	5	12	13	9	7	3	3	7	5
1	5	12	24
1	5	10	7	2	7	3
1	5	10	7	2	3	1	18	3	9	3	14	15	7
1	5	10	3	4
1	5	15	24	20
1	5	5
1	5	5	1
1	5	5	7
1	5	5	7	25
1	5	5	9	7
1	5	5	11
1	5	11	5	9	7	19
1	5	11	5	9	7	19	7
1	5	20
1	5	4	15	11	5	24
1	5	4	9	7	18
1	5	4	9	7	18	7
1	5	4	11	5	9	11
1	5	4	21	7	13	20
1	5	4	21	7	13	20	7	5
1	5	4	21	7	13	20	3
1	5	4	21	7	13	20	3	7
1	5	4	21	11	11	13	12
1	5	4	21	11	11	13	12	12	7
1	5	4	21	11	11	13	12	7	5
1	5	4	21	11	11	13	12	4
1	20	1	13	4
1	20	1	13	4	7
1	20	1	13	4	15	7	9	12
1	20	20	1	13	1	1	4
1	20	20	1	13	1	4	7	5
1	20	20	1	13	1	4	16	16	13
1	20	20	1	13	4	7	19	7	5	4
1	20	20	1	13	4	7	19	7	5	4	7	5
1	20	20	7	2
1	20	20	2	1	16	3
1	20	20	2	7
1	20	13	9	2
1	27	16	1	17	9	5
1	13	1	6	9	7	13	7	5
1	13	1	6	9	3	14	15	7
1	13	1	17	1	4
1	13	6	7	12
1	13	6	7	9	12
1	13	6	7	9	12	7	13
1	13	6	7	9	12	7	13	3
1	13	6	7	9	12	3	19	1	13	18	4
1	13	6	7	9	12	3	20	2	1	1	4	3	7	5
1	13	14	15	9	7	8	7	5
1	13	14	15	9	4	7	14	4
1	13	14	15	9	4	7	14	4	7	5
1	13	14	15	9	4	7	14	4	16	16	13
1	13	12	7	5	5	7	5
1	13	7
1	13	10	7	5	4	9	23	5	3	7
1	13	10	16	19	7	5	4
1	13	10	16	19	7	5	4	7	5
1	13	19
1	13	19	1	5	9
1	13	19	7
1	13	19	7	5
1	13	19	11	7	12	7
1	13	5	11	2	12
1	13	13	1	5	10	7	19	7	5	4	7	5
1	13	13	7	3	4
1	13	13	7	3	4	1	4	9	7
1	13	4
1	13	4	7
1	13	4	15	16	13
1	13	4	9	7	3	4
1	13	4	9	7	3	4	7	5
1	13	4	9	18	7	2
1	13	4	9	18	7	2	7	5
1	13	4	9	18	7	2	3
1	13	4	9	3	4	9	7	18
1	13	4	9	3	4	9	7	18	7
1	13	4	3
1	13	4	3	7	5
1	3
1	3	9	7	2	22	11	7	18	7	13	3
1	3	2	18
1	3	20	7	14	4
1	3	20	7	14	4	7	5
1	3	3	9	3	4	7	5	4
1	3	3	11	14	9	1	4	9	11	5
1	3	3	11	13	4	9	19	7	5	4
1	3	4	13	1
1	4
1	4	7	2	9	7	13
1	4	7	2	9	7	13	3
1	4	15	7	5	7
1	4	2	1	5	4	1
1	4	2	1	5	4	9	3	14	15	7
1	4	2	1	3
1	4	2	7	4	7	5
1	4	19	11	3	17	7	7	13
1	16
1	16	14	15
1	16	12	9
1	16	17
1	16	10	16	3	4	16	3
1	16	3
1	16	3	4	13	1	2	9	3	14	15	7
1	16	4	7	16	13
1	16	4	7	16	13	3
1	16	4	15	7	5	4	9	14	9	4	7	9	4
1	16	4	15	7	5	4	9	7	18	7
1	16	4	11
1	16	4	11	19	1	4	9	3	14	15
1	16	4	11	19	1	4	9	3	14	15	7
1	16	4	11	19	1	4	9	3	7	13	9	5	10
1	16	4	11	19	11	6	9	2	9	3	4	7	5
1	16	4	11	5	11	19	7
1	16	4	11	5	11	19	9	7
1	16	4	11	5	11	11	19
1	16	4	11	13	9	4	7	9	4
1	16	4	11	13	9	4	7	9	4	7	5
1	16	4	11	3
1	16	4	11	3	1	2	11	5
1	16	4	11	21	7	10
1	16	25
1	8	7	14
1	8	7	5	16	7
1	8	11	5	12
1	8	11	5	12	7	5
1	8	11	5	12	3
1	8	11	5	4	16	13	7	5
1	8	11	5	4	16	16	13
1	21	1	13	12
1	22	9	1	4	9	3	14	15	7
1	22	9	22
6	1	1	5
6	1	1	3
6	1	1	4
6	1	6	24
6	1	6	24	3
6	1	14	15
6	1	14	11	6
6	1	12
6	1	12	18	1	19	7	13
6	1	10	1	10	7
6	1	10	12	1	12
6	1	10	15	12	1	12
6	1	18
6	1	18	7	13
6	1	18	18	7	5
6	1	2
6	1	2	1	5	3
6	1	2	12	7	21	9	23	5	3
6	1	2	4	9	3	14	15	7
6	1	5
6	1	5	1	2	7
6	1	5	12
6	1	5	12	7	5
6	1	5	7	5
6	1	5	10
6	1	5	10	18	11	18
6	1	5	10	2	1	12	7	3	15
6	1	5	18
6	1	5	18	7	5
6	1	5	18	9	7	13
6	1	5	18	9	7	13	7	5
6	1	5	18	9	7	13	3
6	1	5	18	3	7	14	4	11	13
6	1	5	27	16	7
6	1	13
6	1	13	6	1	13	1
6	1	13	14	7	2	11	5	1
6	1	13	14	11
6	1	13	11	5
6	1	13	3	4
6	1	13	4
6	1	3	7	7	13	4
6	1	3	17
6	1	3	9	3
6	1	3	9	3	20	16	5	4	7	5
6	1	3	18	9	3	14	15	7
6	1	4	7	5
6	1	4	3	7	2	9	7	13
6	1	4	4	7	13	9	23
6	1	4	4	7	13	9	23	7	5
6	1	24	7	13
6	6	14
6	6	2
6	6	20
6	7
6	7	1	14	15
6	7	1	5	4	21	11	11	13	12	7	5
6	7	1	5	4	21	11	11	13	12	4
6	7	1	4	13	9	25
6	7	12
6	7	12	1	14	15	4
6	7	12	12	7	5
6	7	12	7	18	4
6	7	12	7	5	18	7	5
6	7	12	7	5	18	9	5	10	7	5
6	7	12	9	7	5	12
6	7	12	9	7	5	12	7
6	7	12	9	7	5	12	7	5
6	7	12	9	7	5	7	5
6	7	12	11	7	2
6	7	12	11	7	2	12
6	7	12	11	7	2	12	7
6	7	12	11	7	2	9	5	10
6	7	12	11	7	2	9	5	10	7	5
6	7	12	11	7	2	4
6	7	12	13	1	1	10	4
6	7	12	13	1	10
6	7	12	13	1	10	7	5
6	7	12	13	7	9	10	12
6	7	12	13	7	9	10	12	7
6	7	12	13	7	9	10	9	5	10
6	7	12	13	9	23	17
6	7	12	13	9	23	17	23	7
6	7	12	13	9	23	17	3	2	7	9	12	7	13
6	7	12	13	9	23	17	3	2	7	9	12	7	13	3
6	7	12	13	9	23	17	3	2	7	8	7	5
6	7	12	13	9	23	17	3	13	7	3	16	2	4	1	4	7	5
6	7	12	13	9	23	17	3	21	7	13	7	2	12
6	7	12	13	9	23	17	3	21	9	5	3	4	7	5
6	7	12	13	9	23	8	7	5
6	7	12	13	11	7	10
6	7	12	16	9	12	7	5	12
6	7	7	18
6	7	7	2	12
6	7	7	2	12	7	5
6	7	7	2	12	7	5	12	7
6	7	7	2	12	15	11	16	21	7	13
6	7	7	5
6	7	7	13	3
6	7	7	3	4
6	7	7	3	4	7	5
6	7	7	4	15	11	8	7	5
6	7	7	4	23	7
6	7	17
6	7	17	1	1	19	12	7
6	7	10	1	1	5
6	7	10	7	2	7	9	12
6	7	10	7	2	7	9	12	7	5
6	7	10	7	2	7	9	12	9	5	10
6	7	10	7	2	7	9	12	4
6	7	10	7	8	7	5
6	7	10	9	5
6	7	10	9	5	5	7	5
6	7	10	9	5	5	7	5	12	7
6	7	10	9	5	4
6	7	10	11	5
6	7	10	11	5	5	7	5
6	7	10	13	1	17	7	5	9	3
6	7	10	13	1	8	7	5
6	7	10	13	7	7	20
6	7	10	13	7	20	7	5
6	7	10	13	9	23	20
6	7	10	13	9	23	20	7	2	9	23	18
6	7	10	13	9	23	20	7	5
6	7	10	13	9	23	20	4
6	7	10	13	9	20
6	7	10	13	9	20	20	7	5
6	7	10	13	11	4	9	5	10
6	7	10	13	11	4	9	5	10	3	4	7	18	11	13	4
6	7	10	16	5	3	4	9	10	12	7
6	7	15	1	1	2	12
6	7	15	1	1	2	12	7
6	7	15	1	2	7	5
6	7	15	1	2	8	7
6	7	15	1	5	12	7	2	12
6	7	15	1	5	12	7	2	7	5
6	7	15	1	5	12	7	2	9	5	10
6	7	15	1	5	12	7	2	4
6	7	15	7	7	13
6	7	15	7	7	13	12
6	7	15	7	7	13	12	7	13
6	7	15	7	7	13	12	7	13	3
6	7	15	7	7	13	3	7	5
6	7	15	7	7	13	3	4
6	7	15	7	7	13	4
6	7	15	7	13	7	5
6	7	15	11	7	17	4	7
6	7	15	11	7	17	4	7	5
6	7	15	11	7	8	7
6	7	15	11	11	13	12	7
6	7	15	11	11	13	2	9	23	18
6	7	15	11	11	13	2	9	23	18	7
6	7	15	11	11	13	4
6	7	15	11	13	7	5
6	7	15	11	16	12
6	7	15	11	16	12	7	5
6	7	15	11	16	12	4
6	7	15	16	2	20
6	7	9
6	7	9	12	7
6	7	9	12	7	5
6	7	23	1	1	13	12	7	5
6	7	18	1	7	13	4
6	7	18	7	18	7	5
6	7	18	7	5	12
6	7	18	7	5	12	7
6	7	18	7	5	12	10	7	19	1	1	18	4
6	7	18	7	5	12	15	7	9	12
6	7	18	7	5	12	19	1	18	9	5	10
6	7	18	7	5	12	3	4	7
6	7	18	7	5	5	7	5
6	7	18	7	5	4
6	7	18	9	23	18	7	5
6	7	18	9	23	18	4
6	7	18	2	7	19	4	11	11	5	4
6	7	18	11	19	7	5
6	7	18	13	11	11	5	12
6	7	2
6	7	2	1	14	15	7	2	9	23	18
6	7	2	1	5	12
6	7	2	1	5	12	12	7
6	7	2	1	5	12	7	5
6	7	2	1	5	12	4
6	7	2	1	5	10
6	7	2	1	5	10	7	5
6	7	2	1	5	10	13	9	23	18
6	7	2	1	5	10	13	9	23	18	7
6	7	2	1	5	10	13	9	23	18	7	13
6	7	2	1	5	10	13	9	23	18	3	4	7
6	7	2	1	5	10	3	4	7	2	2	9	5	10
6	7	2	1	3	4
6	7	2	1	3	4	6	1	1	13
6	7	2	1	3	4	6	1	13	7
6	7	2	1	3	4	7	5
6	7	2	1	3	4	9	5	10
6	7	2	1	3	4	9	5	10	7	5
6	7	2	1	3	4	9	5	10	20	2	9	14	15	4	9	10	7
6	7	2	12	7
6	7	2	7	7	17	12
6	7	2	7	7	17	12	7
6	7	2	7	7	17	4
6	7	2	7	10	12
6	7	2	7	10	10	7	5
6	7	2	7	10	10	7	13
6	7	2	7	10	10	7	13	3
6	7	2	7	10	10	9	5	10
6	7	2	7	10	10	9	5	10	7	5
6	7	2	7	10	10	9	5	10	3	17	11	5	12	3
6	7	2	7	10	10	9	5	10	3	17	11	5	12	3	7	5
6	7	2	7	10	4
6	7	2	7	9	12
6	7	2	7	4
6	7	2	7	4	4	7	5
6	7	2	7	8	7	5
6	7	2	10
6	7	2	10	1	14	11	19
6	7	2	10	7
6	7	2	10	7	5
6	7	2	10	9	1	5
6	7	2	10	9	7
6	7	2	10	9	27	16	7
6	7	2	10	9	3	14	15
6	7	2	10	9	3	14	15	7
6	7	2	10	9	16	19
6	7	2	10	13	1	12	11
6	7	2	9	14	15	4
6	7	2	2
6	7	2	2	7	5
6	7	2	11	17	4	7
6	7	2	11	17	4	7	5
6	7	2	11	5	9	5	10
6	7	2	11	11	17	12
6	7	2	11	11	17	12	7
6	7	2	11	11	17	4
6	7	2	11	11	5	12
6	7	2	11	8	7	5
6	7	2	4
6	7	2	16	9	3	4	7	13	7	5
6	7	19	1	5	5	9	5	10
6	7	5
6	7	5	1	12	7	13	12
6	7	5	1	12	7	13	7	5
6	7	5	1	12	7	13	9	5	10
6	7	5	1	12	7	13	4
6	7	5	1	12	13	16	18	18	7	5
6	7	5	1	12	13	16	18	4
6	7	5	1	19	9	5	10
6	7	5	12	7
6	7	5	7	12	7	5
6	7	5	7	2	16	25
6	7	5	7	5
6	7	5	11	7	19	12
6	7	5	11	7	19	7	5
6	7	5	11	7	19	9	5	10
6	7	5	11	7	19	9	5	10	7	5
6	7	5	4
6	7	5	16	4
6	7	5	16	4	4	7	5
6	7	5	22	9	5	7
6	7	11	11	10	12	7
6	7	11	11	13	12	7	7	2	12
6	7	11	11	13	12	7	2	7	5
6	7	11	11	13	12	7	2	9	5	10
6	7	20	1	1	2	12
6	7	20	1	1	2	12	7
6	7	20	1	1	2	4
6	7	20	1	2	7	5
6	7	20	1	2	9	5	10
6	7	20	1	2	9	5	10	7	5
6	7	20	7	13	18	7	5
6	7	20	7	13	18	9	5	10
6	7	20	7	13	18	9	5	10	7	5
6	7	20	7	13	18	4
6	7	20	7	13	18	4	7
6	7	13	14	15	7	19
6	7	13	7	9	12
6	7	13	7	9	12	7	5
6	7	13	7	9	12	15	7	9	12
6	7	13	7	9	12	9	5	10
6	7	13	7	9	12	9	5	10	7	5
6	7	13	7	9	12	4
6	7	13	7	9	18
6	7	13	7	9	18	6	1	1	13
6	7	13	7	9	18	7	5
6	7	13	7	9	18	4
6	7	13	7	9	18	4	7
6	7	13	7	9	18	4	7	5
6	7	13	7	18	7	5	12
6	7	13	7	18	7	5	12	7
6	7	13	7	18	7	5	7	5
6	7	13	7	18	7	5	9	5	10
6	7	13	7	18	7	5	9	5	10	7	5
6	7	13	10
6	7	13	10	7	5
6	7	13	9	14	15	4
6	7	13	9	14	15	4	7	5
6	7	13	9	14	15	4	10	7	8	9	5	10
6	7	13	2	9	23	5
6	7	13	2	9	23	5	3	7
6	7	13	2	9	5
6	7	13	5	1	13	12
6	7	13	11	7	19	12
6	7	13	11	7	19	12	7
6	7	13	11	7	19	12	3	4	7
6	7	13	11	7	20
6	7	13	11	7	20	7	5
6	7	13	11	7	20	3	6	7	8	11	2	18	9	5	10
6	7	13	4
6	7	13	16	14	15	4	7
6	7	13	16	3	4
6	7	3	14	15	1	12	9	10	12
6	7	3	14	15	1	8	9	5	10
6	7	3	14	15	7	9	12	7	5
6	7	3	14	15	7	13	19	12
6	7	3	14	15	7	13	19	12	7
6	7	3	14	15	7	13	19	7	5
6	7	3	14	15	7	13	19	9	5	10
6	7	3	14	15	7	13	19	4
6	7	3	14	15	9	18	6	1	1	13
6	7	3	14	15	9	18	6	1	13	7
6	7	3	14	15	9	18	18	7	5
6	7	3	14	15	9	18	18	9	5	10
6	7	3	14	15	9	18	4
6	7	3	14	15	9	18	4	7
6	7	3	14	15	11	16	21	12
6	7	3	14	15	11	16	21	12	7
6	7	3	14	15	11	16	21	7	5
6	7	3	14	15	11	16	21	9	5	10
6	7	3	14	15	11	16	21	4
6	7	3	14	15	13	7	8	7	5
6	7	3	14	15	13	9	23	17	4
6	7	3	14	15	13	9	23	8	7	5
6	7	3	14	15	13	9	23	8	9	5	10
6	7	3	14	15	16	2	12	9	10	12
6	7	3	14	15	16	2	12	9	10	9	5	10
6	7	3	14	15	16	2	12	9	10	9	5	10	7	5
6	7	3	14	15	16	2	12	9	10	4
6	7	3	7	17
6	7	3	7	17	17	7	5
6	7	3	7	17	4
6	7	3	7	17	4	7
6	7	3	2	1	10
6	7	3	2	9	3	3	7	5
6	7	3	2	9	3	3	9	5	10
6	7	3	2	9	3	3	9	5	10	7	5
6	7	3	2	9	3	4
6	7	3	2	9	3	4	7
6	7	3	2	11	11	4
6	7	3	2	11	4	7	5
6	7	3	2	16	9	4
6	7	3	2	16	9	4	7	5
6	7	3	2	16	9	4	8	11	13	19	9	5	10
6	7	3	19	7	4
6	7	3	20	1	1	13	12
6	7	3	20	1	13	7	5
6	7	3	20	1	13	9	5	10
6	7	3	20	1	13	9	5	10	7	5
6	7	3	20	13	7	18	7	5
6	7	3	20	13	7	18	9	5	10
6	7	3	20	13	7	18	9	5	10	7	5
6	7	3	20	13	11	18	7	5
6	7	3	4
6	7	3	4	1	1	5
6	7	3	4	1	1	5	12	7
6	7	3	4	1	1	4
6	7	3	4	1	5	12
6	7	3	4	1	5	12	7	5
6	7	3	4	7
6	7	3	4	7	12	7	5
6	7	3	4	7	7	12
6	7	3	4	7	7	12	4
6	7	3	4	7	2
6	7	3	4	7	2	12
6	7	3	4	7	2	2	7	5
6	7	3	4	7	2	2	9	5	10
6	7	3	4	7	2	2	9	5	10	7	5
6	7	3	4	7	19	12
6	7	3	4	7	19	19	9	5	10
6	7	3	4	7	19	19	9	5	10	7	5
6	7	3	4	7	19	20	7	2	12
6	7	3	4	11	5	12
6	7	3	4	11	5	12	7	5
6	7	3	4	13	9	23	12	7	5
6	7	3	4	13	9	23	12	9	5	10
6	7	3	4	16	12	7	7	13	12
6	7	3	4	16	12	7	7	13	4
6	7	3	4	16	12	7	13	7	5
6	7	3	4	16	13	7	5
6	7	3	4	16	13	9	5	10	3	3	24	3	4	7	7	19
6	7	3	4	16	16	13
6	7	3	4	16	16	13	12	7	13
6	7	3	4	16	16	13	12	7	13	3
6	7	3	4	16	16	13	2	9	23	18	7
6	7	4	1	1	2
6	7	4	1	1	2	6	1	1	13
6	7	4	1	1	2	12
6	7	4	1	1	2	12	7
6	7	4	1	1	2	12	7	5
6	7	4	1	1	2	4
6	7	4	1	2	7	5
6	7	4	1	2	9	5	10
6	7	4	1	2	9	5	10	7	5
6	7	4	7	18	7	5	12	7
6	7	4	7	18	7	5	7	5
6	7	4	7	18	7	5	9	3
6	7	4	7	18	7	5	4
6	7	4	7	13
6	7	4	7	13	7
6	7	4	11	5
6	7	4	11	5	5	7	5
6	7	4	11	11	10
6	7	4	13	1	20	4
6	7	4	13	7	17	17	7	5	12	7
6	7	4	13	7	17	4
6	7	4	13	7	18	18	7	2	9	23	18
6	7	4	13	7	18	18	7	5
6	7	4	13	7	18	18	9	5	10
6	7	4	13	7	18	18	9	5	10	7	5
6	7	4	13	11	17
6	7	4	13	11	18	18	7	5
6	7	4	13	11	18	18	7	5	7	5
6	7	4	13	11	18	18	7	5	15	7	9	12
6	7	4	13	11	16	21	6	1	1	13
6	7	4	13	11	16	21	6	1	1	13	15	7	9	12
6	7	4	13	11	16	21	6	1	13	7
6	7	16
6	7	16	13	3
6	7	16	13	3	10	1	5	10
6	7	16	13	3	10	7	19	9	12	12	7	2	12	7
6	7	16	13	3	10	7	5	11	4	7	7	13	12	7
6	7	16	13	3	9	5	12	7	25
6	7	16	13	3	9	5	4	13	11	12	16	14	4	9	7
6	7	16	13	3	18	1	20	9	4	1	2	9	3	1	4	9	7
6	7	16	13	3	18	11	7	13	3
6	7	16	13	3	18	11	7	13	3	7	5
6	7	16	13	3	8	7	5	5	11	11	4	3	14	15	1	20
6	7	16	13	4
6	7	16	13	22	7	5
6	7	8	1	4
6	7	8	1	4	4	7	5
6	7	8	7	9	2	9	10	9	5	10
6	7	8	7	2
6	7	8	7	2	7	5
6	7	8	7	3	4	9	10	12
6	7	8	7	3	4	9	10	12	7
6	7	8	7	3	4	9	10	7	5
6	7	8	7	3	4	9	10	9	5	10
6	7	8	7	3	4	9	10	4
6	7	8	9	5	12	7	5
6	7	8	9	5	12	9	5	10	7	5
6	7	8	9	5	12	4
6	7	8	11	7	10	12
6	7	8	11	7	10	12	7
6	7	8	11	7	10	12	15	7	12	7	5
6	7	8	11	7	10	12	15	7	9	12
6	7	8	11	2	18	9	5	10
6	7	8	11	5	12
6	7	8	11	5	12	7	5
6	7	8	11	13	12	7	13	7	5
6	7	8	13	9	23	12	9	5	10
6	7	8	13	11	13	7	5
6	7	21	1	1	13	12
6	7	21	1	13	7	5
6	7	21	7	7	10	4
6	7	21	7	7	13	12
6	7	21	7	7	13	12	7
6	7	21	7	7	13	4
6	7	21	7	7	3
6	7	21	7	10	7	5
6	7	21	7	10	9	5	10
6	7	21	7	10	9	5	10	7	5
6	7	21	7	13	7	5
6	7	21	7	13	9	5	10
6	7	21	7	13	18	7	5
6	7	21	7	13	18	9	5	10
6	7	21	7	13	18	4
6	7	21	7	22	7	5
6	7	21	9	23	3
6	7	21	9	23	3	4
6	7	21	9	23	22	7	5
6	7	21	9	5	12
6	7	21	11	10	7	5
6	7	21	11	2	18	9	5	10
6	7	21	11	5	12	7	13	7	5
6	7	21	11	5	12	7	13	9	5	10
6	7	21	11	5	7	13	3
6	7	21	16	3	4
6	7	21	16	3	4	7
6	7	21	16	3	4	22	9	23	5
6	7	22	1	4
6	7	22	7	4
6	7	22	7	4	4	7
6	7	22	7	4	4	9	5	10
6	7	22	9	10
6	7	22	9	10	15	7	9	12
6	7	22	9	10	15	11	16	12	7	5
6	7	22	9	10	15	11	16	12	4
6	7	22	9	4
6	7	22	9	4	4	7	5
6	7	22	9	4	4	9	5	10	7	5
6	7	22	11	14	15	4
6	7	22	11	7	18
6	7	22	11	7	18	7	5
6	7	22	11	7	18	7	13
6	7	22	11	7	18	7	13	3
6	7	22	11	7	18	4
6	7	22	11	13	10	12
6	7	22	11	13	10	12	7
6	7	22	11	13	10	12	15	7	9	12
6	7	22	11	13	10	7	5
6	7	22	11	13	10	4
6	7	22	16	9	5	9	10	9	5	10	7	5
6	7	22	21	1	1	13
6	7	22	21	1	13	7	5
6	9	6	2	9	11	4	15	7	7	18
6	9	6	2	9	11	4	15	7	18	7	5
6	9	7	12	7	5
6	9	7	12	4
6	9	7	13
6	9	10
6	9	23
6	9	23	6	7	15	11	13	7	5	12	7
6	9	23	6	7	2
6	9	23	12	13	1	10	7
6	9	23	12	13	1	10	7	5
6	9	23	7	7	5
6	9	23	7	7	5	18	11	19	3	4
6	9	23	7	7	5	18	11	19	3	4	7	5
6	9	23	10	7	12	13	1	10	7	5
6	9	23	10	7	8	11	2	10
6	9	23	15	11	13	7	5	12	7
6	9	23	15	11	16	12	7	5
6	9	23	18	11	19	7	5	12
6	9	23	18	11	19	7	5	12	7
6	9	23	5	1
6	9	23	3	4	1	5	12
6	9	23	8	11	11	13	6	7	7	2	12
6	9	23	22	11	5	12	7	13
6	9	23	22	11	5	12	7	13	7
6	9	2	2
6	9	5	12	7	5
6	9	5	5	7	5
6	9	5	5	7	5	9	5
6	9	5	5	7	5	18	11	13	4
6	9	5	5	7	5	2	1	5	12
6	9	5	5	7	5	2	1	5	12	3
6	9	5	5	7	5	2	1	5	12	3	7
6	9	5	5	7	5	3	4	1	12
6	9	11	10	13	1	17	9	7
6	9	11	2	11	10	9	3	14	15
6	9	11	2	11	10	9	3	14	15	7
6	9	11	3	14	11	11	20
6	9	13	12
6	9	3	3	14	15	11	20
6	9	4	4	7	13
6	9	4	4	7	13	7
6	9	22	1	13	13	7
6	2	1	14	18
6	2	1	12
6	2	1	12	7	5
6	2	1	12	7	13	7	5
6	2	1	12	22	9	23	12	7
6	2	1	12	22	9	23	12	7	5
6	2	1	9	13
6	2	1	5	18
6	2	1	5	18	7
6	2	1	5	18	7	5
6	2	1	16	21
6	2	1	16	21	7
6	2	1	22	7	5
6	2	7	7	17
6	2	7	7	18
6	2	7	18	7	5
6	2	7	8	7	5
6	2	9	23
6	2	9	23	17
6	2	9	23	17	4
6	2	9	23	18
6	2	9	23	18	6	1	1	13
6	2	9	23	18	7	5
6	2	9	23	18	4
6	2	9	23	8	7	5
6	2	9	23	8	7	5	12
6	2	9	23	8	7	5	12	7
6	2	9	18
6	2	9	18	18	7	5
6	2	9	5	12
6	2	9	5	12	7
6	2	11	7	12
6	2	11	7	12	6	1	12
6	2	11	7	12	9	10	7
6	2	11	7	9
6	2	11	7	9	7	5	12	7
6	2	11	7	19
6	2	11	7	19	7	5
6	2	11	18
6	2	11	18	23	7	3
6	2	11	18	18	7	5
6	2	11	18	18	7	13	7	5
6	2	11	11	4
6	2	11	4	7
6	2	16	7
6	2	16	7	3
6	2	22
6	19	21
6	5	20
6	11	6
6	11	14	15	4
6	11	14	15	4	7	5
6	11	12
6	11	12	7	19
6	11	7	9	7	5
6	11	7	9	7	5	12
6	11	7	9	7	5	12	7
6	11	7	9	5	10
6	11	7	18
6	11	7	18	7	5
6	11	7	18	15	1	5	12	7	2
6	11	7	18	15	11	16	12	9	5	10
6	11	7	18	23	1	1	13
6	11	7	18	23	7
6	11	7	18	4
6	11	7	18	4	7
6	11	7	18	21	1	1	13	12	7
6	11	7	2
6	11	7	13
6	11	7	13	12	7	13	9	23
6	11	7	13	7	5
6	11	7	13	7	5	6	11	5	12
6	11	7	4	7
6	11	7	4	7	3
6	11	10	7	5
6	11	9	3
6	11	2
6	11	2	18	7	3	4	7	9	5
6	11	19
6	11	19	7	5
6	11	19	19	7	5
6	11	5
6	11	5	12
6	11	5	12	7	5
6	11	5	12	10	7	5	11	4	7	5
6	11	5	5
6	11	5	4
6	11	11	12
6	11	11	12	3	14	15	1	20
6	11	11	12	3	14	15	1	20	20	7	5
6	11	11	10
6	11	11	19
6	11	11	13	12
6	11	11	3
6	11	11	4
6	11	13	12
6	11	13	12	7	1	16	25
6	11	13	12	7	5
6	11	13	9	3
6	11	13	5
6	11	13	3	4
6	11	13	3	4	7	5
6	11	3
6	11	3	14	15
6	11	3	5	9	3	14	15	7
6	11	3	3	14	15	7
6	11	3	3	7	5
6	11	3	4	11	5
6	11	4	7	5
6	11	4	7	13
6	11	4	3	9	5	10
6	11	16	12	7	21	9	23	5
6	11	16	21
6	11	16	21	12	7
6	11	16	21	12	7	5
6	11	16	21	7	5
6	11	16	21	3	7	14	4	11	13
6	11	16	21	4
6	11	8	7	5
6	11	8	7	5	1	1	5
6	11	8	7	5	12	9	7	5
6	11	8	7	5	11	20
6	11	8	7	5	3	4	7
6	11	24	14	11	4
6	11	22	7
6	13	1	1	17
6	13	1	6	1	5	4
6	13	1	6	1	5	4	3	7
6	13	1	14	15	4
6	13	1	14	15	4	7	5
6	13	1	18
6	13	1	18	3
6	13	1	5	14	15	7
6	13	1	5	12
6	13	1	5	12	7
6	13	1	5	12	7	5
6	13	1	5	12	3	4	11	17
6	13	1	5	12	21	7	7	13
6	13	1	8	7
6	13	1	22	9	2	9	1	1	5	3	7
6	13	7	12	1
6	13	7	12	7
6	13	7	12	7	13
6	13	7	12	7	13	7
6	13	7	12	7	13	11	12	7
6	13	7	7	12
6	13	7	7	12	4	7
6	13	7	7	18	4
6	13	7	9	12	7	5
6	13	7	9	12	4
6	13	7	9	5
6	13	7	18	7	5
6	13	7	5	10
6	13	7	5	10	7	5
6	13	7	5	10	4
6	13	7	16	18
6	13	9	7	17
6	13	9	7	8	7	5
6	13	9	10	9	4	4	7
6	13	9	2
6	13	9	2	23	1	5	4	7
6	13	9	5	18	19	1	5
6	13	9	4
6	13	9	4	1	9	5
6	13	9	4	9	3	15
6	13	9	4	3
6	13	9	4	3	7
6	13	9	4	4	7	5
6	13	11	14	15	16	13	7
6	13	11	14	15	16	13	7	3
6	13	11	7	18
6	13	11	7	18	7	5
6	13	11	7	13
6	13	11	7	13	3
6	13	11	18	7	13
6	13	11	18	18	7	5
6	13	11	5
6	13	11	5	5	7	5
6	13	11	5	3
6	13	11	5	22	7	5
6	13	11	11	12
6	13	11	4	15	7	13	3
6	13	11	16	21	7	13	9	23
6	13	11	21	5
6	13	11	21	3	7	13
6	13	4	5
6	13	16	14	7
6	13	16	10
6	13	16	10	10	7
6	13	16	10	10	7	5
6	13	16	10	3	7
6	13	16	9	18	6	1	1	13
6	13	16	9	5
6	13	16	9	5	7
6	13	16	5	11
6	13	16	5	3	3	16	19
6	13	16	3	3	7	2
6	13	16	3	3	7	2	3
6	13	16	3	3	7	2	3	7
6	13	16	4	1	1	2
6	13	16	4	1	2	7
6	13	16	4	11
6	4
6	4	21
6	16	12	10	7	4
6	16	12	10	7	4	4	1	9	13	7
6	16	12	10	7	4	4	7	5
6	16	17	17	7	4	4
6	16	9
6	16	9	7	5
6	16	9	10	7	5
6	16	9	10	4
6	16	9	18
6	16	9	4	7	5
6	16	9	4	7	5	6	7	7	5	4	23	7
6	16	9	4	7	5	10	7	21	11	5	7
6	16	9	4	7	5	10	7	21	11	11	5
6	16	9	4	7	5	18	1	5	4
6	16	9	4	7	5	2	1	5	12
6	16	9	4	7	5	2	1	5	12	7	13	3
6	16	9	4	7	5	2	1	5	12	3
6	16	9	4	7	5	2	1	5	12	3	7
6	16	9	4	7	5	3	4	1	1	5	12	7	13
6	16	9	4	7	5	21	7	13	7	2	12
6	16	2	10	1	13	9	23	7
6	16	2	2
6	16	5	12	7	2
6	16	5	12	7	2	7	5
6	16	5	12	7	3	6	1	5	18
6	16	13	7	1	16
6	16	13	7	1	16	14	13	1	4	9	7
6	16	13	7	1	16	3
6	16	13	7	5
6	16	13	10	7	19	7	7	3	4	7	13
6	16	13	10	7	19	7	7	3	4	7	13	3
6	16	13	10	7	13
6	16	13	10	7	13	2	9	23	18
6	16	13	10	7	13	2	9	23	18	7
6	16	13	10	7	13	11	11	13	2	11	10
6	16	13	10	7	13	3
6	16	13	16	5	12	9
6	16	3
6	16	3	15
6	16	3	9	5	7	3	3
6	16	3	27	16	9	5
6	16	3	3	7	5
6	16	4
6	16	16	13	2	1	5	12
6	16	16	13	2	1	5	12	7	5
6	16	16	13	19	1	5
6	16	16	13	4
6	8
6	8	6	1
6	24
14	1
14	1	12
14	1	12	7	1	16
14	1	17	26
14	1	17	26	3
14	1	2	9	17	11	13	5	9	3	14	15	7
14	1	2	2
14	1	2	2	3
14	1	19	7	13	1
14	1	19	7	13	1	3
14	1	19	20	1	10	5	7
14	1	19	20	1	10	5	7	3
14	1	19	20	11
14	1	5
14	1	5	1	12	1
14	1	5	1	12	7	3	7
14	1	5	5	7	3
14	1	11
14	1	20	1	14	9	4	7	9	4
14	1	20	1	14	9	4	7	9	4	7	5
14	1	20	9	4	1	2
14	1	13
14	1	13	2
14	1	13	2	11
14	1	13	2	11	3
14	1	13	5	1	8	1	2
14	1	13	4	7
14	1	13	4	9	7	13
14	1	3	15
14	1	3	15	17	2	11	21
14	1	3	9	5	11
14	1	3	3	1	4	9	7
14	1	4	1	2	11	10	16	3
14	1	4	1	3	4	13	11	17	7
14	1	4	7	10	11	13	9	7
14	1	4	15	7	13	9	5	7
14	6	13
14	14
14	12
14	12	1
14	12	3
14	7
14	7	2
14	7	2	2	7	5
14	7	5	4
14	7	5	4	7	5
14	7	5	4	7	13
14	7	5	4	9	19	7	4	7	13
14	7	5	4	13	1
14	7	5	4	13	1	1	2
14	7	5	4	13	1	2
14	7	5	4	13	1	2	7
14	7	5	4	13	1	2	7	3
14	7	5	4	13	7
14	7	5	4	13	16	19
14	7	11
14	7	13	1
14	7	13	4	9	17	9	14	1	1	4
14	7	13	4	9	17	9	14	1	4	7	5
14	15	1	19	20	1	10	5	7
14	15	1	5	7	2
14	15	1	11	3
14	15	1	13	2	7	13	11	9
14	15	1	13	2	7	3
14	15	1	13	19	1	5	4	7
14	15	1	13	19	7
14	15	1	16	17	17	7	16	13
14	15	1	16	17	17	7	16	13	3
14	15	7
14	15	7	17
14	15	7	19	9	7
14	15	7	19	9	3	14	15
14	15	7	19	9	3	14	15	7
14	15	17
14	15	9	14	1	10	11
14	15	9	2	9
14	15	9	5	1
14	15	9	5	7	7	3
14	15	9	5	7	3	7
14	15	9	5	7	22	7	5
14	15	9	20
14	15	9	20	3
14	15	9	27	16	7
14	15	9	13	1	14
14	15	11	14	11	2	1	12	7
14	15	13	9	3
14	15	13	9	3	4	7	2	9	23	18	7
14	15	13	9	3	4	9	1	5
14	15	13	9	3	4	9	7	3
14	15	13	9	3	4	9	5	7
14	15	13	9	3	4	11	20	15	7
14	15	13	9	3	4	11	20	15	7	13
14	15	13	9	3	4	16	3
14	15	13	24	3	2	7	13
14	9	1
14	9	7
14	9	23	17	7	13
14	9	23	17	7	13	3
14	9	5	7	1	3	4
14	9	5	7	19	1
14	9	13	14	1
14	9	13	14	16	9	4
14	9	13	18	7	2
14	9	4	1	4	7	5
14	9	4	9	6	1	5	18
14	9	4	24
14	2	1	6	7	14	27
14	2	1	7	3
14	2	1	7	24	3
14	2	1	3	3
14	2	1	16	12	7
14	2	1	16	3
14	2	7	13	14	18
14	2	9	14	15	26
14	2	9	14	15	26	3
14	2	9	5	4	11	5
14	2	16	6
14	2	16	6	3
14	19
14	19	6
14	11
14	11	1	14	15
14	11	1	2	9	4	9	7
14	11	6	7	20	1
14	11	14	18	7	13	9	2	2
14	11	12	7
14	11	15	7	5
14	11	2	2	7	14	4	9	7
14	11	2	2	7	14	4	9	7	17
14	11	2	2	7	14	4	9	7	3
14	11	2	2	7	14	4	9	7	8	7
14	11	2	2	7	10	1
14	11	2	2	7	10	1	3
14	11	2	2	7	10	7
14	11	2	2	7	10	7	3
14	11	2	13	16	24	4
14	11	2	16	19	6	9	1
14	11	19
14	11	19	6	9	5	1	4	9	7
14	11	19	6	9	5	1	4	9	7	3
14	11	19	6	9	5	7	7	13	4
14	11	19	6	9	5	7	13	7	5
14	11	19	7	6	1	14	18
14	11	19	17	11	13	4
14	11	19	17	11	13	4	1	6	7	2
14	11	19	17	11	13	4	1	6	7	2	7
14	11	19	9	4	26
14	11	19	19	7
14	11	19	19	7	5	4	1	1	13
14	11	19	19	7	5	4	1	13	7	5
14	11	19	19	7	13	14	9	7	7	2
14	11	19	19	9	3	3	1	13	9	3
14	11	19	19	9	3	3	9	7
14	11	19	19	9	3	3	9	7	3
14	11	19	19	16	5	1	16	4	1	9	13	7
14	11	19	19	16	5	9	14	1	4	9	7
14	11	19	19	16	5	9	14	1	4	9	11	5	3
14	11	19	19	16	5	9	14	7	13	7	5
14	11	19	19	16	5	9	3	19	7
14	11	19	19	16	5	9	3	4	7	5
14	11	19	19	16	5	9	3	4	9	3	14	15	7
14	11	19	20	1	14	4	7
14	11	19	20	1	10	5	9	7
14	11	19	20	1	5	24
14	11	19	20	1	27
14	11	19	20	1	13	4	9	19	7	5	4
14	11	19	20	7	5	3	1	4	9	7
14	11	19	20	7	5	3	7	13	7	5
14	11	19	20	7	4	9	4	9	7
14	11	19	20	7	4	9	4	9	7	17
14	11	19	20	2	7	7	4
14	11	19	20	2	7	4	7
14	11	19	20	2	7	25
14	11	19	20	2	7	25	7
14	11	19	20	2	7	25	9	4	7	9	4
14	11	19	20	11	5	7	5	4	7	5
14	11	19	20	11	5	9	3	4
14	11	19	20	11	5	9	3	4	7	5
14	11	19	20	11	3	9	4	9	7
14	11	19	20	11	3	9	4	9	7	3
14	11	19	20	13	11	19	9	3
14	11	19	20	16	4	7	13
14	11	19	20	16	4	7	13	3
14	11	5	14	7	5	4	13	1	4	9	7
14	11	5	14	7	5	4	13	7	7	13	4
14	11	5	14	7	5	4	13	7	13	7	5
14	11	5	14	7	20	4
14	11	5	14	7	13	5
14	11	5	14	7	13	4
14	11	5	14	7	13	4	7	5
14	11	5	14	2	16	12	7	7	13	4
14	11	5	14	2	16	3	9	7
14	11	5	14	2	16	3	9	7	3
14	11	5	14	13	7	7	4
14	11	5	14	13	7	4	7
14	11	5	14	16	13	13	7	5	4
14	11	5	14	16	13	13	7	5	4	7	5
14	11	5	14	16	13	13	7	5	4	9	7
14	11	5	14	16	13	13	7	5	4	9	7	20	11	3	9	4	9	7
14	11	5	14	16	13	13	7	13	7	5
14	11	5	12	9	4	9	7
14	11	5	17	7	13	7	5	4	9	7
14	11	5	17	2	9	14	4
14	11	5	17	2	9	14	4	7	5
14	11	5	17	13	11	5	4	1	4	9	7
14	11	5	10	11
14	11	5	10	11	2	7	3	7
14	11	5	10	13	7	3
14	11	5	23	16	5	14	4	16	16	13
14	11	5	3	7	5	3	16	3
14	11	5	3	7	27	16	7	5	4
14	11	5	3	7	27	16	7	5	4	9	7	3
14	11	5	3	7	13	8	1	4	9	7	17
14	11	5	3	7	13	8	1	4	9	7	8	7
14	11	5	3	7	13	8	1	4	11	13
14	11	5	3	11	13	4	9	16	19
14	11	5	3	4	1	5	4
14	11	5	3	4	1	5	4	7
14	11	5	3	4	1	4	7	7	13	4
14	11	5	3	4	13	16	14	4	7	16	13
14	11	5	3	4	13	16	14	4	7	16	13	3
14	11	5	3	4	13	16	14	4	9	7
14	11	5	3	4	13	16	14	4	9	7	3
14	11	5	3	16	2	4	1	5	4
14	11	5	3	16	2	4	1	5	4	3
14	11	5	3	16	2	4	9	5	10
14	11	5	3	16	19	7	5	4
14	11	5	3	16	19	7	5	4	7	5
14	11	5	3	16	19	20	4	9	7
14	11	5	4	1	14	4
14	11	5	4	1	14	4	7	5
14	11	5	4	1	9	5	7	13	3
14	11	5	4	7	25	4
14	11	5	4	9	5	7	5	4
14	11	5	4	9	5	16
14	11	5	4	13	1	14	4
14	11	5	4	13	1	14	4	7	5
14	11	5	4	13	1	3	4
14	11	5	4	13	11	2	7
14	11	5	4	13	11	2	7	7	13	4
14	11	5	4	13	11	2	7	13	7	5
14	11	5	4	13	11	2	7	3
14	11	5	8	7	5	4	9	11	5	7	2	7
14	11	5	8	7	13	4	7	7	13	6	1	13	7
14	11	11	2	3
14	11	28	20	7	13	1	4	9	7	8	7
14	11	28	13	12	9	5	1	4	9	7
14	11	13	2	16	24
14	11	13	20
14	11	13	20	11	13	1	4	7
14	11	13	20	11	13	1	4	9	11	5
14	11	13	13	7	14	4
14	11	13	13	7	14	4	7
14	11	13	13	7	14	4	9	7
14	11	13	13	7	3	20	11	5	12	7	5	4
14	11	13	13	16	20	4	9	7
14	11	16	5	4	13	24
14	11	16	20	11	5
14	11	16	20	11	5	3
14	11	16	13	1	5	4	7
14	11	16	4	16	13	7
14	11	8	7	13
14	11	25
14	20
14	13	1	3	15
14	13	7	1	4	9	7
14	13	7	1	4	9	7	17
14	13	7	1	4	9	7	3
14	13	7	1	4	9	7	8	7
14	13	7	1	4	9	8	9	4	7	9	4
14	13	26	12	9	4
14	13	7	24	17	3
14	13	9	19	9	5	1	2	9	4	7	9	4
14	13	9	19	9	5	7	2	7
14	13	9	19	9	5	7	2	7	5
14	13	9	3	9	3
14	13	9	4	7	13	9	1
14	13	9	4	7	13	9	16	19
14	13	9	4	9	14	9
14	13	11	11
14	13	16	14	9	1	1	2
14	13	16	14	9	1	2	7
14	13	16	9	3	7
14	16	6	1
14	16	6	1	1	5	3	7
14	16	2	9	5	1	9	13	7
14	16	2	4	16	13	7	7	2
14	16	2	4	16	13	7	2	7
14	16	2	4	16	13	7	5
14	16	2	4	16	16	13
14	16	20
14	16	13	3	16	3
14	16	13	3	16	3	3	7	5
14	8	20
14	24	14	2	9	3	14	15	7
14	24	14	2	16	3
14	24	5	9	3	19	7
14	24	20	13	16	3
12	1
12	1	1	12
12	1	1	12	21	7	13	18	7	2	9	23	18
12	1	1	2	12	7
12	1	1	2	12	7	5
12	1	1	2	4
12	1	1	13
12	1	1	13	1	1	5
12	1	1	13	6	9	23
12	1	1	13	6	16	9	4	7	5
12	1	1	13	12	11	11	13
12	1	1	13	7	5	6	11	8	7	5
12	1	1	13	7	5	4	7	10	7	5
12	1	1	13	9	5
12	1	1	13	19	7	7
12	1	1	13	5	1
12	1	1	13	5	1	1	3	4
12	1	1	13	11	19
12	1	1	13	11	20
12	1	1	13	11	20	8	11	2	10	7	5	12	7
12	1	1	13	11	8	7	13
12	1	1	13	4	11	7
12	1	1	13	16	9	4
12	1	1	13	8	1	5
12	1	1	13	8	11	11	13
12	1	14	15	4
12	1	14	15	4	7	5
12	1	12	7	2	9	23	18
12	1	12	7	5
12	1	12	7	13
12	1	12	7	13	3
12	1	7	19	3
12	1	7	21	11	11
12	1	10
12	1	10	6	11	7	18
12	1	10	7	2	9	23	18	3
12	1	10	7	2	9	23	18	3	7
12	1	10	7	5
12	1	10	2	9	14	15	4
12	1	18
12	1	2	7
12	1	2	7	5
12	1	2	7	5	12	7
12	1	2	9	5	10
12	1	19
12	1	19	7
12	1	19	7	3
12	1	19	19	7
12	1	5
12	1	5	14	11	5	1
12	1	5	9	7	2
12	1	5	9	10
12	1	5	18
12	1	5	18	6	1	1	13
12	1	5	18	7	5
12	1	5	18	22	9	23
12	1	5	5	24
12	1	5	11	5	7
12	1	5	3
12	1	5	3	7	5
12	1	5	3	7	13	3
12	1	3
12	1	29
12	1	3	3	1	16	2	4
12	1	4
12	1	4	1
12	1	4	1	6	1	5	18
12	1	4	1	6	1	3	7
12	1	4	7	7	13	4
12	1	4	7	13	7	5
12	1	4	10	7	5	7
12	1	4	16	19
12	1	4	22	7	2	17	12	7
12	1	8	9	12
12	1	8	9	3
12	1	24
12	12	13
12	7
12	26
12	7	1	2
12	7	1	2	7	13	3
12	7	6	1	4
12	7	6	1	4	4	7	5
12	7	6	16	16	4
12	7	14	7	19	6	7	13
12	7	14	7	5	5	9	1
12	7	14	7	5	5	9	16	19
12	7	14	2	7	13	14	18
12	7	14	11	13
12	7	14	11	13	1	4	9	7
12	7	14	11	13	1	4	9	7	8	7
12	7	14	11	13	3
12	7	14	13	7	7	4
12	7	12	7	5
12	7	7	12
12	7	7	10
12	7	7	2
12	7	7	2	12	7
12	7	7	2	5	1	19	7
12	7	7	2	5	7	19	7	5
12	7	7	2	5	7	19	7	5	12	7
12	7	7	2	5	7	19	7	13	3
12	7	7	2	3
12	7	7	2	4
12	7	7	2	4	23	7	3
12	7	7	5	3	7
12	7	17	7	5	3	9	7
12	7	17	7	5	3	9	7	8	7
12	7	17	9	2	26
12	7	17	9	5	9	4	9	7
12	7	17	9	5	9	4	9	7	17
12	7	17	9	5	9	4	9	7	8	7
12	7	10	7	2	9	23	18
12	7	10	7	2	9	23	18	7
12	7	10	7	5	7
12	7	10	7	5	7	5
12	7	15	1	7	5	7
12	7	18	18	7	5
12	7	18	18	9	5	10
12	7	18	3	7	2
12	7	18	4
12	7	2
12	7	2	14	13	11	9	25
12	7	2	7
12	7	2	7	10	1	4	9	7
12	7	2	7	5
12	7	2	15	1	9	22	7
12	7	2	9	14	1	4	7
12	7	2	8	1	16	25
12	7	19
12	7	19	7	7	3	4	7	13
12	7	19	11	14	13	1	4	7	5
12	7	19	11	14	13	1	4	9	7
12	7	19	11	14	13	1	4	9	3	14	15
12	7	19	11	14	13	1	4	9	3	14	15	7
12	7	19	11	14	13	1	4	9	3	7	13	9	5	10
12	7	19	11	5	3	4	13	1	5	4	7	5
12	7	19	11	5	3	4	13	1	4	9	7
12	7	19	11	5	3	4	13	1	4	9	7	3
12	7	5
12	7	5	12	7	13	19	11	5	12	7
12	7	5	7	19	1	13	18	7	5
12	7	5	18
12	7	5	18	7	5
12	7	5	18	4
12	7	5	5
12	7	20	1	13	4	7	19	7	5	4
12	7	20	13	7	3	3	9	7
12	7	20	13	7	22
12	7	13
12	7	13	12	7
12	7	13	12	7	5
12	7	13	10	7	2	9	23	18
12	7	13	10	7	2	9	23	18	7
12	7	13	19	1	4	7
12	7	13	4	9	7	5
12	7	13	4	9	10
12	7	13	24	14	18	7
12	7	3
12	7	3	9	10	5
12	7	3	9	10	5	7	13
12	7	3	9	10	5	7	13	3
12	7	3	9	19	20	7	2
12	7	3	9	5	10	7	2
12	7	3	18	16	5	12	9	10	7
12	7	3	18	16	5	12	9	10	7	5
12	7	3	5	11	11	12	3
12	7	3	11	5	12	1	5	18	3
12	7	3	4	9	23	12	3
12	7	4	1	9	2
12	7	4	1	9	2	3
12	7	16	13
12	7	16	13	7	5
12	7	16	13	5	7
12	7	16	4	3	14	15	7
12	7	16	4	3	14	15	2	1	5	12
12	7	8	1	2	16	1	4	9	7
12	7	8	7	2	11	20	19	7	5	4
12	7	8	9	7	22	7	5
12	7	21	1	1	24
12	7	21	16	2	17
12	7	25	9	1
12	7	22	7
12	7	22	7	2	17	12	7
12	7	22	7	13
12	9
12	9	1	10	5	11	3	7
12	9	1	2	11	10	7	5
12	9	1	2	11	11	10
12	9	1	19	1	5	4
12	9	1	19	1	5	4	7	5
12	9	1	5	1
12	9	14	15	4
12	9	14	15	4	6	9	23
12	9	14	15	4	7	13
12	9	14	15	4	7	13	6	9	23
12	9	14	15	4	7	13	3
12	9	14	18
12	9	14	4	1	4	11	13
12	9	14	4	1	4	16	16	13
12	9	12	9	7	13
12	9	7
12	9	7	17	3	4	1	2
12	9	7	10	7	5	7	5
12	9	7	5
12	9	7	5	12	7
12	9	7	5	12	7	5
12	9	7	5	7	5
12	9	7	5	3
12	9	7	5	3	4
12	9	7	5	3	4	7	5
12	9	7	5	3	4	7	5	3	7	14	4	11	13
12	9	7	5	3	4	8	7	13	2	7	5	9	5	10
12	9	7	5	4
12	9	7	20
12	9	7	20	7
12	9	7	20	7	13
12	9	7	20	4	7
12	9	7	20	4	7	20	16	5	4
12	9	7	13
12	9	7	13	7	5
12	9	7	3	7	2
12	9	7	22	7	2	17	12	7
12	9	10	9	4	1	1	2
12	9	10	9	4	1	2
12	9	10	9	4	1	2	7
12	9	23	18
12	9	18
12	9	18	18	7
12	9	18	21	9	23	2	3
12	9	2	7	19	19	1
12	9	19	7	5	3	9	7
12	9	5
12	9	5	7	13
12	9	5	10
12	9	5	10	7	5
12	9	5	3	12	1	10
12	9	11	13
12	9	20	2	11	19	1
12	9	20	2	11	19	1	4	7	5
12	9	20	2	11	19	1	4	9	7
12	9	20	2	11	19	1	4	9	7	18	7
12	9	13	7	14	4
12	9	13	7	14	4	7
12	9	13	7	14	4	7	16	13
12	9	13	7	14	4	9	7
12	9	13	7	14	4	9	7	14	11	19	9	4	26
12	9	13	7	14	4	11	13
12	9	13	9	10	7	5	4
12	9	13	18
12	9	3	14	9	20	2	9	5	7
12	9	3	14	9	20	2	9	5	7	3
12	9	3	14	11	16	5	4
12	9	3	14	13	7	7	4
12	9	3	14	13	7	4	7
12	9	3	14	13	9	19	9	5	1	4	9	7
12	9	3	14	16	3	3	9	7
12	9	3	14	16	3	3	9	7	3
12	9	3	5	7	24
12	9	3	4	13	9	6	16	4	7	16	13
12	9	3	4	13	9	6	16	4	7	16	13	3
12	9	3	4	13	9	6	16	4	9	7
12	9	3	4	13	9	10	1	3
12	9	4
12	9	4	11
12	9	8	7	13	3	7
12	9	8	7	13	3	9	17	9	14	1	4	9	7
12	9	8	9	12	7	5	12
12	9	8	9	12	7	5	12	7	5
12	9	8	9	12	7	5	12	13	7	5	12	7	19	7	5	4
12	9	8	9	3	9	7
12	9	8	9	3	9	7	3
12	18	18
12	2
12	19
12	5	1
12	11
12	11	14	7	5	4
12	11	14	7	5	4	7	5
12	11	14	15
12	11	14	15	4	7	13
12	11	14	15	4	7	13	3
12	11	14	16	19	7	5	4
12	11	14	16	19	7	5	4	1	9	13	7
12	11	14	16	19	7	5	4	7	5
12	11	12	7
12	11	12	7	2	9	23	18
12	11	12	7	2	9	23	18	7
12	11	12	7	5
12	11	7
12	11	7	18
12	11	7	18	7	5
12	11	7	2
12	11	7	2	7	9	5	12	7	5
12	11	7	2	7	5
12	11	7	2	10	13	11	7	20
12	11	7	2	3	4	7	2	2	9	5	10
12	11	7	2	3	4	7	2	2	9	5	10	7	5
12	11	7	2	21	9	4
12	11	7	5
12	11	7	4
12	11	18	4	7	13
12	11	18	4	7	13	3
12	11	2
12	11	2	7
12	11	2	2	1	13
12	11	2	2	1	13	3
12	11	19
12	11	19	1	9	5	7
12	11	19	7	9	5
12	11	19	7	9	5	7	5
12	11	19	9	5	1	5	4	7
12	11	19	9	5	9	27	16	7
12	11	5
12	11	5	12	7	13	12	1	10
12	11	5	18	7	13
12	11	5	18	7	13	7
12	11	11	12
12	11	11	12	10	7	3	14	15	11	4	7	5
12	11	11	18
12	11	11	13
12	11	11	13	6	13	1	1	18
12	11	11	13	6	13	7	18	7	5
12	11	11	13	6	13	7	5	10	7	5
12	11	11	13	6	13	11	18	7	5
12	11	11	13	12	1	4
12	11	11	13	10	1	1	5
12	11	11	13	10	1	1	5	3
12	11	11	13	10	1	1	4
12	11	11	13	10	7	12	13	7	8	7	5
12	11	11	13	10	7	10	7	8	7	5
12	11	11	13	10	7	8	7	5
12	11	11	13	10	7	8	11	7	13	12
12	11	11	13	15	7	7	5
12	11	11	13	2	11	20	7	5
12	11	11	13	3	2	1	10	10	7	8	7	5	12
12	11	11	13	3	5	7	7
12	11	11	13	3	4	1	1	5
12	11	11	13	8	11	7	13	7	5
12	11	11	3
12	11	13
12	11	13	20
[truncated: 7,146 more rows]
[truncated: 7 more columns]
