# Supplementary material for: The “handedness” of language: Directional symmetry breaking of sign usage in words
Source: PLoS One. 2018 Jan 17;13(1):e0190735. doi: 10.1371/journal.pone.0190735 (PMC5771592; doi:10.1371/journal.pone.0190735)
Supplement: S2 File — Contains data-files (each in csv format) for the 25 different language and writing systems used in our study. The name of each data file mentions the corresponding language and a serial number (e.g., “01_Arabic.csv”) in accordance with the order in which the data sets are described in the Description of the Corpora in the Supplementary Material. Each sequence is represented as a string of numbers, with each number representing a specific grapheme for that language and writing system. In addition there are key lists for each of the data-bases (in txt format for the 24 known language and writing systems and in pdf format for the undeciphered Indus database) which shows the grapheme corresponding to each number that represents them in the data-base sequences. The name of each key list mentions the corresponding language. (ZIP) [file pone.0190735.s010.zip › CSV_files_all_Databases/04_Egyptian(Hieroglyphs).csv]

1	2	3
1	4	5	6	7
1	8	9
10	11	12	13
10	11	9
10	14	9
10	15
10	9	11	9
10	13
10	16	16	13
17	3	18
19	20
21	22
23	3	24	2	3
25	26
27	22
28	11
28	28	28
28	11	29
30	31	32
28	33
28	34
28	35	36	22	37	9
28	38	39	40
28	9	38	41
42	22
42	22	43
29	11
29	44	45	46	22
29	3	13
29	34
29	4	4	11
29	38	47	48	49	9	40
29	50
29	51	11
29	51	18	11
29	22
29	48	34
29	48	4	4	11	9
29	48	52	2	4	4	22	40
11	11	11
11	12	9
11	5
53	11
54	11
54	29
54	11	3	9
54	55
56	38	47	48	49	9	40
54	3	11	9
54	34
54	57
54	58	22	40
54	48	11
54	48	11	9
54	48	34
59	60
61	62
63	3	26
63	38	64	46	65	66
63	48	4	67	38	48	68
69	70
69	71
69	3	26
69	72	66	38
73	74
75	76
77	78
77	3
77	22
77	20
77	16
7	46
7	38
79	48	63	11
80	34
81	22	82
83	84	4	4	85
86	2	16	16	16	63	87	66	88	48	89	11
86	2	16	16	16	16	16	63
86	2	48	90	63
86	4	16	90	63	50	4	48	91	66
86	4	16	16	63	60	38	92	90
86	4	48	63
86	4	48	26
86	16	16	16	63
86	48	90
93	38	90	63	11	9
94	63
94	63	11
94	26
94	26	4	67	38	95	96	11
94	90	63	11	9
97	22	64
98	99
100	22	64
100	22	64	63
101	22	22
101	22	64
102	50	64	43
103	11	9
103	104	104
103	2	63	22	48	46	11
103	2	4	48	4	26	22	38	9
103	2	16	16	63
103	2	16	16	90	63
103	2	48	63
103	2	48	26
103	2	48	90	63
103	2	48	90	63	105	48	106	9
103	2	48	64	90	63
103	2	48	107	26
103	2	48	107	108	26
103	2	107	26
103	3	26
103	3	48	63
103	4	4	48	90	63	11	9
103	4	48	48	63	11	9
103	22	64	26
103	22	48
103	16	16	63
103	16	16	16	63
55	22	5	9
109	63
109	4	4	22	63	13
109	4	4	22	37	9
109	110	63	111
109	110	111	63
112	18	22	9
113	48	26
114	3	11
115	116
117	117	90
117	46	40
117	70	4	4	22	40
117	70	22	40
117	118	119	4	4	22
117	118	22	9
117	120	95	70	121
117	14
117	104	104
117	122	66	123	123
117	44	124	22
117	44	22	125
117	126	22
117	2	63
117	2	26
117	2	14
117	2	2	63	127	4	65	66
117	2	2	26
117	2	3	22	26	9
117	2	3	22	64	63
117	2	3	22	64	26
117	2	3	107	26
117	2	48	63
117	2	48	128
117	2	48	90	63
117	3
117	3	11
117	3	63
117	3	26
117	3	26	46	129	4	22	5
117	3	120	38
117	3	24	2	40
117	5	2	22	70
117	92	22	130	121	22
117	92	22	90	9
117	131
117	4	5	6	13
117	4	4
117	132	22	64	95
117	38	4	133	90
117	38	134	70	40
117	47	135	133	22	40
117	47	66
117	136	70	2	137
117	137
117	137	26
117	52	133
117	52	133	90
117	138	22
117	50	120	139	37	9
117	50	47	46	140	13
117	50	141
117	50	142	143	144	9
117	145	88
117	146	22	66
117	147
117	148	37	9
117	149	9
117	123	9
117	22	70	22	40
117	22	9
117	22	150	2	2	139	26
117	20	13
151	44	124	22	66
151	136	137	11
152	44	124	22	66
152	136	137	11
153	85
154	155	150
154	47	32	3	156
154	90
157	3	9
157	50
157	50	11
157	50	40
157	50	50	22
157	50	50	20
157	50	50	20	11
157	50	50	90	9
157	50	50	64
157	50	22	158
157	50	22	159
157	50	22	90	12
157	50	22	90	9
157	50	64	158
157	50	64	90
157	66	160	9
157	66	161
157	66	50	11	9
157	66	50	50
157	66	50	64
162	11	9
162	34
162	135
162	135	64
162	50
162	50	12
162	50	3
162	50	34
162	50	4	4	22	12	9
162	50	135	163
162	50	50	164
162	50	50	90	9
162	50	50	64	90
162	50	22
162	50	22	90
162	50	22	90	12
162	50	22	90	9
162	50	90
162	50	90	4	4	22	144	165
162	50	90	9
162	50	64	12
162	50	64	34
162	50	64	90
162	50	64	90	55
162	50	64	90	34
162	50	64	90	68
166	135	135	90
166	66	50	90	9
167	167	167
167	3	90	9
167	90	9
167	66
168	32	169	55
170	26
170	22
171	172
172	4	4	48	26	11	9
173	70
173	174	38	123	22	175	176	163	55
173	177	13
173	22	70	22	64	55
178	95	3	22
178	179	22
178	180	180
178	22	40
178	22	181	182	183
178	22	182
184	22	18
185	122	66
185	38	185	38
185	68
78	11	12	9
78	116
78	186	90
78	187
188	63
189	63
189	63	130	70	52	16	38	64	190	63	7
189	63	161
189	70
189	70	9
189	3	90	9
189	4	4	22
189	133	48	90	9
189	22	90	9
189	13
189	48	90	9
191	191	191
192	192	192
192	38
192	66
192	66	13
192	66	48	64	13
193	194	195	181
196	196	196	22	43
197	197
197	14
197	34
197	198
197	199
197	108	22
197	22	200
197	22	43
197	66	201
202	58
201	201
201	201	38
201	201	38	107	7
201	201	203
201	201	203	204	9
201	6
201	144	84	90
201	85
201	48
205	205
205	205	22	43
205	205	150
206	3
207	208	208
209	45
210	176
210	22	4	70	111	211	176
210	22	176
212	213	11
214	214
215	215
215	215	5	64
215	3	183
215	38	22	22	65	46	22	175
215	40	11	9
215	136	22	200	34
215	216	217
215	216	217	34
215	216	22	22	217	34
215	216	22	22	34
215	216	22	22	18
215	22
215	22	18
215	22	40
215	22	218	46	180	5
215	22	22	219	46	22	9
215	22	66
215	22	66	40	66
215	22	64	70	11
215	22	64	37	9
215	66
215	66	6
215	66	4	4	220
221	11	12	9
221	221
221	221	221
221	222
221	46	120	104	104
221	46	133	66	7	13
221	46	66	66
221	70	3
221	104
221	104	104
221	104	104	104
221	104	22	63
221	3	70	4	4
221	34
221	144	90
221	4	4	49	9
221	223	211
221	224	13
221	225	176
221	226
221	226	211
221	32	66	139
221	35
221	35	11
221	37	74	66	107
221	47
221	133
221	133	46	66
221	133	70	215	22	22	175
221	133	70	50	130	120	227	175
221	133	70	119	38	130	22	175
221	133	70	22	92	228
221	133	70	66	213	92	175
221	133	3	70	66	162	13
221	133	3	229	22	66	12	68	50	38
221	133	3	9	32	66	139	11	13
221	133	4	4	4	2	120	22	176	13
221	133	32	11
221	133	230	11
221	133	35	66
221	133	85	46	3	223	176
221	133	22
221	133	22	46	4	223	211	176	68
221	133	22	46	66
221	133	22	70	66
221	133	22	6
221	133	22	143	38	84	231
221	133	22	232
221	133	22	49
221	133	22	116	72	66
221	133	22	233
221	133	22	149
221	133	22	123	9
221	133	22	22
221	133	22	64
221	133	22	64	120	22	66
221	133	22	64	49
221	133	64
221	133	64	11
221	133	64	70	66
221	133	64	234	43
221	133	64	34
221	133	64	235	72	66
221	133	64	32	72	66
221	133	64	32	72	66	55
221	133	64	22	46	4	224	211	176	13
221	133	48	11	9
221	133	48	46	66
221	133	48	9	70	66	162	68
221	133	48	64	46	66	7	68
221	236	237
221	219
221	238	22
221	22	12	13
221	22	201
221	22	46	66
221	22	133	64
221	22	66	49	22	16	16
221	22	64	49
221	66
221	66	11
221	66	46	120	104	20
221	66	46	120	104	66	90
221	66	46	120	104	66	90	9
221	66	46	66
221	66	46	66	34
221	66	65	46	11
221	66	70
221	66	70	3	64
221	66	70	239
221	66	70	66
221	66	120	218	2	4	4	22	175	176	240
221	66	120	22	66
221	66	104
221	66	104	20
221	66	104	66
221	66	104	66	20
221	66	234	9	43
221	66	44
221	66	6
221	66	130
221	66	34
221	66	34	2	149
221	66	241
221	66	241	3	242
221	66	5
221	66	5	5	135	5
221	66	92	38	195	22	66
221	66	144	90
221	66	4	130
221	66	4	4	49	9
221	66	4	22	46	3	116	111
221	66	243
221	66	244
221	66	49	245
221	66	49	246
221	66	223	22	66
221	66	224	22	66
221	66	247	175	211
221	66	175	2	4	4	22	176	66
221	66	175	2	48	176	66
221	66	175	2	48	22	176
221	66	175	3	176
221	66	175	4	4	22	176
221	66	175	22	176
221	66	32	72	55
221	66	32	66	139
221	66	18	22	9
221	66	199	22	66
221	66	38
221	66	38	248	46	22
221	66	38	4	249	22	89
221	66	38	4	16	89	66	16
221	66	38	250	155	22	90	70	66
221	66	38	50	84	160	38	64	63
221	66	38	251	123	48	4	4	111	116	72
221	66	116
221	66	47	66	139
221	66	176	74
221	66	176	66	229
221	66	252	22	40
221	66	252	48	22	40
221	66	133	3	70	66	162
221	66	133	22	123	9
221	66	133	64
221	66	50	120
221	66	253
221	66	254	66	242	64
221	66	203	2	104	22	255
221	66	256	194	70	257
221	66	84	50	95	144	90
221	66	211
221	66	22	70	66
221	66	22	232
221	66	13
221	66	64	46	66	7	68
221	66	16	16	104	66	169
221	66	48	11	12	9
221	66	48	90	9
221	66	48	13
221	64	46	66
221	16	60	38	92	11	12	13
221	48	133	9	46	11
221	48	66	46	11	20	13
258	40	16
258	22	64	11
222	38
259	260
261	133	22	149
46	11
46	94	26	11
46	221	66
46	221	66	70	66	38
46	221	66	44
46	221	66	38
46	46
46	222	3	22	44	50	246
46	222	38
46	46	46	95	2	262	3	111
46	46	46	13	3	49
46	46	70	66
46	46	263	22	46	92	90
46	46	120	104	104
46	46	264	149
46	46	130	67	66
46	46	130	67	9
46	46	130	22	37	9
46	46	3	265
46	46	3	22	266
46	46	4
46	46	4	266
46	46	4	22
46	46	224
46	46	119	265
46	46	22	91	13
46	46	22	37
46	46	22	16	11	9
46	46	267	38
46	46	66
46	46	66	70	66
46	46	66	14
46	46	66	37	9
46	46	66	48	9
46	46	9
46	46	64	4	4	37	9
46	46	64	22	64	43
46	268	4	4	12	201	201
46	65	46	3	198
46	65	46	198	64
46	65	46	66	64	198
46	65	46	64	198
46	65	46	48	199	46
46	65	66
46	65	66	46
46	65	66	34
46	65	66	34	38
46	65	66	38
46	65	66	9
46	269
46	270
46	70
46	70	55
46	70	271
46	70	46	92	20
46	70	46	66
46	70	272	119	48	90	63
46	70	3	176
46	70	3	176	55
46	70	3	90
46	70	273
46	70	4	4	22	90
46	70	274	2	51	51	20
46	70	274	51	51	20
46	70	111
46	70	38	38	275
46	70	38	276	22	133	277	68
46	70	176
46	70	176	55
46	70	176	229
46	70	176	66
46	70	278	34
46	70	133	22	144	11	12	9
46	70	256	194	70	257	46
46	70	22	176
46	70	22	176	12
46	70	105	106	48	66
46	70	66
46	70	66	279	22	189	90	9
46	70	66	269	2	63
46	70	66	104	104
46	70	66	130	22	21
46	70	66	272	119	48	90	63
46	70	66	3	70	46	48	104	14
46	70	66	3	22	90	9	105	106	9
46	70	66	143	120
46	70	66	4	22	84	48	90	63
46	70	66	49	22	66
46	70	66	49	9
46	70	66	280	70	48	49	9
46	70	66	38	130	22	281
46	70	66	282	48	14
46	70	66	90	60	38	92
46	70	66	90	22	66
46	70	66	90	22	66	106
46	70	66	105	48	106	9
46	70	16	272	119	48	90
46	70	16	176	34
46	263
46	263	46	32	72	66
46	263	46	66
46	263	65	283	66
46	263	65	66
46	263	65	66	70	66
46	263	65	66	32	72	66
46	263	65	66	199	22	66
46	263	65	66	38
46	263	70	66	38
46	263	284	48	64	169
46	263	122	66	130	285	66
46	263	122	66	286	38	22
46	263	287	3	64
46	263	124	22	66	38
46	263	130	65	66
46	263	130	122	66
46	263	130	32	72	66
46	263	3	24	2	20	122	66
46	263	285	66	46
46	263	285	66	38
46	263	135	47	14
46	263	276	22	133	3	90	9	38
46	263	22
46	263	22	46	92	20
46	263	22	120	22	66
46	288	289
46	288	22	66	6
46	290	3	20
46	120	46	120	47	9
46	120	46	120	182	9
46	120	104
46	120	104	104
46	120	104	104	14
46	120	104	104	104
46	120	104	104	169
46	120	104	104	6	9
46	120	104	104	3	9
46	120	104	6
46	120	104	6	64
46	120	104	45
46	120	104	49
46	120	104	47
46	120	104	66	14
46	120	104	66	6
46	120	36	22	160	9
46	120	130	22	160	9
46	120	130	22	37	9
46	120	130	16	160	9
46	120	3	291	13
46	120	3	104	104	104	292
46	120	3	293
46	120	3	22	293	37	9
46	120	294	2	172
46	120	294	107	26
46	120	4	4	169	64	49
46	120	4	4	149
46	120	4	4	22	6
46	120	4	4	22	169
46	120	4	4	22	160	9
46	120	4	4	22	295
46	120	4	4	22	72
46	120	295
46	120	295	20
46	120	295	66
46	120	40	66
46	120	296
46	120	292
46	120	297
46	120	293
46	120	293	298	26
46	120	293	295	90
46	120	293	72	66
46	120	293	161
46	120	293	297
46	120	293	22	72	66
46	120	293	90
46	120	293	90	9
46	120	293	48	90	63
46	120	84	3	299
46	120	149
46	120	22	169
46	120	22	6	46	50	22	300	2	106	14
46	120	22	292
46	120	22	293	90
46	120	22	293	90	9
46	120	22	293	301	70	66
46	120	22	66
46	120	16	293	302	204	26
46	120	48	104	104	169
46	120	48	293
46	120	48	293	67	9
46	120	48	293	161
46	120	48	293	149
46	120	48	293	90
46	120	48	149
46	120	48	22	293	37	9
46	120	48	64	104	104
46	303	22	64	51	51	20
46	33	90
46	104	104
46	95	3	38	9	46	66	199	14
46	95	38	46	3	40
46	95	38	46	48	64	14
46	95	38	95	38	239	66	20	122	66
46	95	48	4	4	89	66	68
46	95	48	4	4	89	68
46	95	48	38	9	46	66	14
46	95	48	38	9	46	66	199
46	95	48	38	9	46	66	199	14
46	95	48	38	9	46	66	199	22	66
46	95	48	38	9	199	14
46	304	46
46	264	3	163
46	264	3	22	40
46	264	22	3	305
46	264	48	46	4	4	22	49
46	306	3	120	14
46	306	48	120	14
46	306	48	22	14
46	307	38	123	3	40
46	307	38	123	40
46	307	38	64	40
46	308	50	4	4	309	9
46	44	124
46	44	124	22
46	44	5	46	4	4	22
46	126
46	124
46	310	3
46	310	3	89
46	310	3	5
46	310	3	90	5
46	310	3	90	9
46	310	48	90	9
46	124	22	66
46	124	22	66	116
46	124	22	16	16	16	16
46	6
46	2
46	130	46	130	107	26
46	130	70
46	130	248
46	130	311
46	130	130	311
46	130	3	311
46	130	3	67	9
46	130	3	22	248	9
46	130	67
46	130	4	4	248
46	130	4	4	311
46	130	4	4	311	55
46	130	4	4	22	204	9
46	130	4	4	22	312
46	130	313	314
46	130	85
46	130	85	163
46	130	22	204
46	130	22	311
46	130	48	315	9
46	2	84	50	34
46	2	48	176
46	45	46	22
46	299
46	3	83
46	3	120	3	292	163
46	3	120	3	292	13
46	3	120	316	20
46	3	120	139	139	139
46	3	120	292
46	3	120	293
46	3	120	293	26
46	3	120	293	122	66
46	3	120	293	40
46	3	120	293	180	9
46	3	120	293	20
46	3	120	22	161
46	3	120	22	293	137
46	3	120	22	293	90
46	3	120	90
46	3	14
46	3	95	38	123	3	176
46	3	317
46	3	264
46	3	318	160	9
46	3	3	14
46	3	3	22	14	9
46	3	92	22	22
46	3	4	319
46	3	4	288	14
46	3	4	14
46	3	4	14	155
46	3	4	104	14
46	3	4	320
46	3	4	4	77
46	3	4	4	22	144
46	3	4	4	22	321	321	321
46	3	4	322
46	3	4	22
46	3	4	22	14
46	3	52	2	323	176	66
46	3	293	133	161
46	3	22	77
46	3	22	324
46	3	22	70
46	3	22	41
46	3	22	14
46	3	22	320
46	3	22	198
46	3	22	198	11
46	3	22	325
46	3	22	296
46	3	22	326
46	3	22	64	198
46	3	22	64	40
46	3	22	64	325
46	3	22	64	296	296
46	3	22	64	325	325	139	66
46	327	104	14
46	328
46	329	48	176
46	329	48	22	330	55
46	143	120
46	143	293
46	331	130
46	5
46	92
46	283
46	283	66
46	283	66	37	64
46	283	66	48	64
46	155
46	155	3	67	9
46	155	4	4	22	311
46	155	85	11	12
46	285	66
46	87
46	92	167	20	55	9
46	92	33
46	92	3	22	332	11	13
46	92	5	22	65	66	55
46	92	92	22	90
46	92	92	22	90	106
46	92	92	182	9
46	92	92	64	90
46	92	4
46	92	4	92	22
46	92	4	4	333	9
46	92	4	4	22	11	12	9
46	92	4	4	22	334	11	12	9
46	92	4	4	22	333	11	12	9
46	92	4	4	22	333	90	68
46	92	4	4	22	334	9
46	92	4	4	22	9
46	92	4	4	90	9
46	92	4	4	48	90	9	335	22	66	11	12	9
46	92	4	22	4	333	11	12	9
46	92	88	22	38	55
46	92	135	6
46	92	135	336
46	92	50	336	70
46	92	50	108	70
46	92	127
46	92	22
46	92	22	70
46	92	22	332	11	12	9
46	92	22	5	65	66
46	92	22	92	22	90	20
46	92	22	229	22
46	92	22	90
46	92	22	90	9
46	92	22	16	11	9
46	92	90
46	92	90	11
46	92	90	12
46	92	90	33	90
46	92	90	92	22	90	9	11
46	92	90	38	5	55
46	92	90	38	5	34
46	92	90	255	22	40	120	22	66	5
46	92	20
46	92	20	130
46	92	20	92	22	90	9	11
46	92	20	255	22	40	5	11
46	92	90	22
46	92	90	48	50	64	199
46	92	301
46	92	301	88	3
46	92	301	38	88	22	38	55
46	92	64	90
46	92	48	90
46	337	120	3	38	122	66	38
46	294	2	221
46	294	2	221	40
46	294	22	2	40
46	294	16	95	16	338
46	4	3
46	4	3	120	292
46	4	3	320
46	4	92	90
46	4	4	22	144	163
46	4	4	22	144	13
46	4	4	22	339	13
46	4	4	22	37	9
46	4	58	50	287	3
46	4	224	176
46	4	274	46	20
46	4	22	46	224	176	9	5
46	4	90
46	4	9	79
46	4	48	130	48	70	14	6	9
46	340	340	3	22	22
46	340	340	3	22	22	165
46	340	340	38	38
46	341	46
46	341	46	122	66
46	341	46	3	199	9
46	341	46	5
46	341	46	50	22
46	341	46	90	9
46	341	46	48	90
46	341	46	48	90	9
46	341	46	48	48	90	9
46	49	92	22
46	49	92	22	63
46	49	92	22	14
46	49	92	22	38
46	49	22	66
46	342	4	4	22	234
46	235	70	90
46	235	6	70	90
46	235	2	70	90
46	235	2	70	90	46
46	235	16	70	90
46	247
46	72	44
46	35	3	268	9
46	35	3	144	9
46	35	3	37	37	37	37	37
46	35	48	144	9
46	35	48	48	242	136	90	38	45	46
46	274	70	343
46	274	288
46	274	288	14
46	274	288	122	66	21
46	274	288	242	122	66
46	274	2	264	66	104	14
46	274	2	264	66	104	64	14
46	274	2	4	4	288	14	9
46	274	299
46	274	3	11
46	274	3	288	344
46	274	3	288	7
46	274	3	288	14
46	274	3	22	144	9
46	274	4	4	345	9
46	274	4	4	346	9
46	274	4	4	288	14	21
46	274	4	4	281
46	274	4	4	281	9
46	274	4	4	48	288
46	274	22	298	122	66
46	274	9
46	38
46	38	7
46	38	7	88	48	37	9
46	38	7	347	64
46	38	7	347	150
46	38	7	90	9
46	38	288
46	38	348	84	176	84
46	38	3	22	22
46	38	34
46	38	4	4	234
46	38	4	4	349
46	38	4	4	3	28	9
46	38	4	350	28
46	38	340
46	38	340	340
46	38	88	48	37	9
46	38	38
46	38	38	42
46	38	38	7
46	38	38	351
46	38	38	234
46	38	38	3	22	7	13
46	38	38	3	22	22	352
46	38	38	123	3	353	9
46	38	38	123	3	22	22	12
46	38	38	22	275
46	38	38	22	354
46	38	38	22	200
46	38	38	22	165
46	38	38	22	16
46	38	38	22	16	165
46	38	38	22	16	281
46	38	38	16
46	38	38	16	28
46	38	38	16	9
46	38	133	28
46	38	133	3	4	224	73
46	38	133	3	223	28
46	38	133	3	355	28
46	38	133	3	356	357
46	38	133	358	4	4	28	64
46	38	133	4	4	160	9
46	38	133	4	4	223
46	38	133	4	4	223	28
46	38	133	4	4	223	28	90
46	38	133	4	4	22
46	38	133	4	223	28
46	38	133	4	223	28	55
46	38	133	4	224	28	48	68
46	38	133	4	224	160	68
46	38	133	4	359	28
46	38	133	4	359	22	160	9
46	38	133	223	28
46	38	133	223	28	11
46	38	133	360	361
46	38	133	350	28
46	38	133	356	160
46	38	133	359	3	22
46	38	133	22	46	4	224	28	7
46	38	133	22	4	22	4	359	160	9
46	38	133	22	160	9	359
46	38	133	22	223	163
46	38	133	64	224	28
46	38	133	48	4	359	28
46	38	133	48	224	28
46	38	253	123	3	51	11	12	9
46	38	251	123	3	176
46	38	251	123	48	4	4	111	116	72
46	38	251	123	48	347
46	38	362
46	38	362	11
46	38	84	176	84
46	38	84	176	84	34
46	38	123	22	22	232
46	38	123	48	28	12	13
46	38	123	48	28	242	11
46	38	123	48	106	9
46	38	123	48	22	72	66
46	38	123	48	22	16	11	9
46	38	22
46	38	22	49	9
46	38	22	22
46	38	22	9
46	38	22	64
46	38	22	64	284	22	64	63
46	38	48	22	22	165
46	47	215
46	47	215	7
46	47	215	363	64
46	47	215	363	150
46	47	215	90	13
46	47	258	90
46	47	46	47	7
46	47	46	47	215
46	47	46	47	364
46	47	46	47	364	90	9
46	47	46	47	22	16	215	9
46	47	268
46	47	364	363	150
46	47	364	22
46	47	364	90
46	47	364	90	363	64
46	47	3	22	215	90	9
46	47	3	22	258	90
46	47	3	22	258	9
46	47	3	22	258	64	90
46	47	3	22	364	90
46	47	4	215	90	9
46	47	22	3	215	90	9
46	47	48	258
46	47	48	258	9
46	47	48	22	7
46	47	48	22	258
46	47	48	64	258	90
46	47	48	64	258	66	90	9
46	40
46	136	70	2	4	4	48	90	9
46	365	45	46
46	136	22	70	90
46	136	22	45	46	22	90
46	137
46	137	66	244
46	135
46	135	5	299	67	9
46	135	5	299	9
46	135	5	309	9
46	135	4	4
46	135	199
46	135	50	366	367	221	66
46	135	368
46	135	368	248
46	135	368	369
46	135	368	48	22	248	9
46	135	370	248	221	66
46	135	366	204	221	66
46	135	64	199
46	135	48	248
46	52	46	22	90
46	52	120	22	123
46	52	95	3	371
46	52	2	38	288	63
46	52	2	38	22	16
46	52	2	38	64	91	34	68
46	52	3	9
46	52	38	54
46	52	38	288
46	52	38	288	26
46	52	38	288	14
46	52	38	41	63
46	52	38	372
46	52	38	104
46	52	38	38
46	52	38	38	288	26
46	52	38	38	288	14
46	52	38	123	48	26
46	52	38	123	48	41	9
46	52	38	22	16	91
46	52	38	64	373
46	52	22	190	120	9
46	255
46	133
46	133	70
46	133	70	22	200
46	133	70	22	144	162
46	133	70	22	22
46	133	70	22	16	11
46	133	89
46	133	3
46	133	3	89
46	133	3	144
46	133	3	22
46	133	3	22	374
46	133	144
46	133	4	4	49	22	66
46	133	4	4	163
46	133	4	4	22	375
46	133	4	4	22	12
46	133	4	4	22	376
46	133	4	4	22	200	165
46	133	4	4	22	200	374
46	133	4	4	22	144	34
46	133	4	4	22	160	68
46	133	4	4	22	374
46	133	43	229
46	133	22	376
46	133	22	356
46	133	16	4	359	28
46	133	48
46	133	48	63
46	133	48	89
46	177
46	50
46	50	248
46	50	120	125	46	24	24	221
46	50	3	22	368	248
46	50	3	22	370	248
46	50	50	64	199
46	50	368	248
46	50	368	204
46	50	51	89	3
46	50	51	22	377	13
46	50	366	3	378
46	50	66	22	300	2	379	14
46	50	64	199
46	253
46	253	7
46	380	38	22	90	9
46	368	50
46	236	95	2	48	90	9
46	236	95	90
46	236	95	90	22	48	5
46	236	95	16	90	63
46	236	95	16	16	63
46	236	95	48	90
46	236	95	48	90	63
46	236	16	16	16
46	219
46	219	46
46	219	46	3	72	66
46	219	46	90
46	219	46	64	90
46	142
46	142	3	293
46	142	3	180
46	381	11	9
46	381	22	11	9
46	382	95	48	7	68
46	24	2	3	22	144	90	9
46	24	2	3	22	107	90
46	24	3	26	9
46	24	22	3
46	24	22	107
46	256	248	3	9	38
46	383	384
46	385	2
46	385	48	38
46	366	204
46	366	204	221	66
46	386	46	84	22
46	85
46	85	11
46	85	11	117	16	16	16	90	63
46	85	11	12	9
46	85	11	12	9	10	13
46	85	11	12	9	103	16	16	16	16	16	68
46	85	11	12	9	95	84	48	90	63
46	85	11	12	9	143	22	66	11	12	9
46	85	11	12	9	387	46	90
46	85	11	12	9	58	22	66	11	9
46	85	11	12	9	50	130	120	22	16	11	13
46	85	11	12	9	388	66	11	9
46	85	11	12	13	136	70	90	9
46	85	11	12	13	52	2	4	4	22	90	63
46	85	11	12	13	262	46	389	90
46	85	11	12	16	16	16	90	63
46	85	11	390	2	4	48	242	107
46	85	11	38	309	2	32	72	66
46	85	11	9	117	2	16	63
46	85	11	9	272	119	48	90	63
46	85	11	9	58	22	66	11	9
46	85	11	9	229	38	309	2	32	66	72
46	85	11	9	119	5	70	391	26
46	85	11	9	262	46	389	13
46	85	11	13	52	2	4	4	22	90	63
46	85	12
46	85	95	22	145
46	85	130	107	26
46	85	38	51	309
46	85	38	123	3	18
46	85	38	123	3	51	174	38	123	22	175
46	85	38	123	48	51	309	18
46	85	22	11	12	9
46	85	22	11	9
46	85	22	11	392
46	85	150	201	201
46	85	16	16	13
46	85	16	16	16	13
46	85	16	16	16	16	11	9
46	314
46	282	3	293
46	282	143	120	293
46	282	143	293
46	282	293
46	84	70	22	169	68	5
46	84	70	22	6	5	9
46	84	70	22	6	9	119
46	84	70	22	66	11	169
46	84	70	22	66	169	12
46	84	70	22	66	144	9	11
46	84	3	11	9
46	84	3	55	55
46	84	274	22
46	84	38	70
46	84	135	195
46	84	50	63
46	84	84	3	64	55	55
46	84	22	64	12	12
46	84	48	64	371
46	119
46	119	46	119	14
46	119	46	119	265
46	119	46	119	4	4	163	22	14
46	119	46	119	4	4	22	14
46	119	46	119	160	13
46	119	3
46	119	87	66	107	26
46	119	4	4	177	136	22	70
46	119	4	84	4	371	22	9
46	119	88	48	63
46	119	176
46	119	176	72
46	119	176	66
46	119	84	3	371	13
46	119	84	4	4	22	371
46	119	84	371
46	119	84	371	211
46	119	84	371	182
46	119	84	22	371
46	119	84	48	371	167	167	167
46	119	48	176
46	218
46	218	2	199
46	286	38	22
46	393	38	22	3	72	66
46	394	4	38	2
46	394	4	38	2	11
46	394	4	22	22	64	90	70	274	2	51	51	64	90
46	394	4	22	90	48	13
46	394	22	22	90
46	394	22	22	90	38
46	123	3	22	22
46	22	11	12	9
46	22	79
46	22	3	64	395	26	9
46	22	38	123	18
46	22	38	123	51	309	90	68
46	22	38	123	48	51	309	90
46	22	38	123	48	51	309	90	68
46	22	38	123	48	51	20
46	22	38	64	51	309	90
46	22	133	22	70
46	22	381	130	22	263	22
46	22	84	3	383	383	383
46	22	84	3	383	9	274	2	95	22	396	82	51	11	9
46	22	84	397	70
46	22	84	383
46	22	84	383	26
46	22	84	22	64	383	11
46	22	22	21
46	22	22	133	70	22
46	22	150	40
46	22	16	16
46	22	16	16	11	9
46	22	16	16	11	13	10
46	22	16	16	11	13	10	11	13
46	22	16	16	58	22	66	11	9
46	22	16	16	16	11	58	22	66	11	9
46	22	16	16	16	11	13
46	22	16	16	16	13
46	22	16	16	16	16	12
46	398
46	398	46	287	3
46	398	46	66
46	398	4	2	3	79
46	301	11
46	267	41
46	267	38	11	288	70	66	90	9	5
46	267	38	222
46	267	38	46	267	38	288	14
46	267	38	288
46	267	38	288	12	9
46	267	38	288	6
46	267	38	288	72
46	267	38	288	22	66	139
46	267	38	6
46	267	38	92	399	90
46	267	38	400
46	267	38	123	3	22	288	9
46	267	38	123	3	22	22	288
46	267	38	22	41	123	66
46	267	38	90
46	267	38	90	130
46	267	38	64	288
46	267	38	48
46	66
46	401	130	64
46	66	7
46	66	7	9
46	66	65	46	198
46	66	65	46	64	198
46	66	65	198
46	66	70
46	66	70	70
46	66	70	70	3	64
46	66	70	70	40
46	66	70	70	48	64
46	66	70	272	119	3	26	9
46	66	70	256	2	130	169	16
46	66	70	22	64	6	6
46	66	70	66
46	66	70	66	269	2	63
46	66	70	66	4	22	84	48	90	63
46	66	70	66	49	22	66	63
46	66	70	66	40
46	66	70	64	3
46	66	288
46	66	120	38	4	4	163
46	66	95	48	51	18
46	66	402	90	88	48	182	9
46	66	402	90	88	48	403	9
46	66	402	90	24	2	127	4	37	9
46	66	404	22	66
46	66	122
46	66	122	66
46	66	124	22	66	111
46	66	124	22	66	116
46	66	124	22	9	111	116
46	66	6
46	66	169
46	66	6	90
46	66	130	70	127	4	49
46	66	130	22	88	48	15
46	66	405
46	66	272	66	235	2
46	66	272	66	235	2	4	4	91	68
46	66	272	66	119	2	8
46	66	406
46	66	299	407	120	339
46	66	299	9
46	66	309	9
46	66	3	4	4	22	321
46	66	3	22	299	9
46	66	408	182	9
46	66	143	120	90	9
46	66	265
46	66	5	2	309	90	68
46	66	294	2	95	48	190
46	66	4	120	46	409	90
46	66	4	120	40
46	66	4	2	2	22	149
46	66	4	3	120	292	40
46	66	4	4	22	268
46	66	4	4	22	144	9
46	66	4	4	22	339
46	66	4	4	22	37	9
46	66	4	218	2	49
46	66	88	48	37	9
46	66	88	48	410	68
46	66	49	22	66
46	66	235	2	22	315
46	66	235	3
46	66	198
46	66	163
46	66	37	9
46	66	111
46	66	38	411	22	66
46	66	38	85	85	37	9
46	66	47
46	66	47	412	50
46	66	40	43
46	66	40	43	66
46	66	40	66
46	66	40	66	305
46	66	136	90	130	48	67	37
46	66	137
46	66	137	66
46	66	137	66	244
46	66	135	46	144
46	66	135	5	299	67	9
46	66	135	47	64	14	72	66
46	66	413	38
46	66	52	95	3	371
46	66	133	3
46	66	133	38	22	72
46	66	133	43	229
46	66	133	48	4	4	66
46	66	133	48	90
46	66	177	177	177
46	66	414
46	66	50	204
46	66	50	5	2	48	309	90	68
46	66	50	5	48	199	309	9
46	66	50	22	300	2	379	14
46	66	50	64	199
46	66	415	120	22	7	9
46	66	146	146	146
46	66	146	22	66	51	11	9
46	66	142	40
46	66	142	40	15
46	66	142	40	15	9
46	66	416	22	66	51	21	9
46	66	417	51	11	9
46	66	417	22	51	281	9
46	66	24	2	3	63	9
46	66	24	2	22	6
46	66	24	2	22	90	9
46	66	24	3	63
46	66	24	4	4	3	26	9
46	66	238	84	48	63
46	66	84	3
46	66	84	16	95	16	183
46	66	84	48	402	90	371
46	66	379	22	66
46	66	119	2	7
46	66	119	2	107	63
46	66	218	2	418	66	104	14
46	66	218	2	22	199
46	66	262	2	127	4	22	72	66	68
46	66	262	2	127	4	22	40
46	66	267	38	38	18
46	66	401	130	48	299	9
46	66	9
46	66	9	124	48	22	111
46	66	9	124	48	22	64	111	47	139	9
46	66	9	40	40	40	66	9
46	66	9	40	66	13	43	9
46	66	64	6
46	66	48	22	198	14
46	66	48	64	323	176	66
46	66	48	64	52	2	378
46	66	48	64	52	2	323	176	66
46	9
46	9	82
46	9	22	3	52	22	378
46	150	150	150	150
46	64	46	64	4	22	89	68
46	64	3	52	2	323	176	66
46	16	16	67
46	48	63
46	48	120	293	90
46	48	14
46	48	4	14
46	48	4	104	14
46	48	4	104	64	14
46	48	4	2	288	14
46	48	4	2	14
46	48	4	2	22	64	41	14
46	48	4	4	48	160
46	48	4	16	104	14
46	48	52	2	104	14	9
46	48	52	2	242	64
46	48	52	2	378	176	66
46	48	52	2	16	16	378	176
46	48	52	2	48	64	378	176	66
46	48	52	16	378	176
46	48	293
46	48	149
46	48	22	198
46	48	22	64	104	14
46	48	22	64	198
46	48	48	14
419	38	22	12
420	46	48	16	14	111
420	420	22	64	46	66	49	40
420	22	66
420	22	66	14
420	22	66	204	421	111	116	72
420	22	66	234	9
420	22	66	169
420	22	66	338
420	22	66	111
420	22	66	161
420	22	64
422	116	208	208
422	22	64
423	160	160	424
268	104	104
268	6	111	66	116	72
268	425
268	253
426	26
427	22
428	48
428	48	64
428	48	64	429	9
279	46	130	48	90	63
279	46	4	4	63
279	46	4	4	63	86
279	46	4	4	3	322	70	9
279	46	4	4	322	11
279	46	4	4	16	63
279	46	4	4	16	63	11	9
279	46	4	4	48	322	90	63
279	46	4	49	40
279	46	4	40
279	46	4	430
279	46	4	431
279	46	4	16	40
279	46	4	16	40	34
279	46	4	16	16	63
279	46	4	48	64	40	13
279	46	431
279	46	66	279	46	66	49
279	46	13	279	46	13	49
279	279	77
279	279	279	34
279	279	9	211	176
279	65	66	279	211	176
279	303	303	303	303	180
279	303	234
279	303	234	55
279	303	234	36	22	5
279	303	234	142
279	303	2
279	303	265
279	303	432	133	22	180	180	180
279	303	22	234
279	303	48	37	9
279	33	33	33
279	95
279	234
279	433	37
279	130	322
279	130	48	63
279	2	7
279	2	279	2	160
279	2	279	2	22	144	13
279	2	2
279	2	130	3	4	4	26	9
279	2	130	4	4	434	40	13
279	2	130	4	4	22	90	63	11	9
279	2	130	40	68
279	2	130	22	40	68
279	2	130	16	16	63
279	2	130	48	63	7	9
279	2	130	48	434	40
279	2	130	48	40
279	2	130	48	90	63	11	9
279	2	130	48	48	63
279	2	2	331	37	9
279	2	3	22	64	189	26	7
279	2	34
279	2	4	435
279	2	4	4	22	40
279	2	4	436
279	2	38	322
279	2	161	331
279	2	22	189	90	9
279	2	22	189	48	26	11	13
279	2	22	435
279	2	22	6
279	2	22	169
279	2	16	16	16	64	90	63
279	2	48	22	9
279	2	48	22	64	89	68
279	2	48	182	9
279	2	48	16	63	7
279	2	48	8	9
279	3	4	4	11
279	34
279	322
279	133	39
279	24	190
279	123	246	246	246
279	123	322
279	22	189
279	22	189	26	11	13
279	22	189	241	48	22	435
279	22	189	241	48	22	242
279	22	189	241	48	22	37	9
279	22	189	241	48	22	90	9
279	22	189	20
279	22	189	90	9
279	22	303	89
279	22	169
279	22	6	303	22	46	92	22	277
279	22	437
279	22	163
279	22	66	435	386	46	92	22	183
279	22	9
279	22	16	189
279	22	16	189	90	9
279	22	16	435
279	22	16	435	386	46	92	22	183
279	22	16	90	9
279	22	48	90	9
279	66
279	66	55
279	66	46
279	66	46	22	64	26
279	66	46	66	279	66	46	66	49
279	66	46	66	87	66	149
279	66	46	66	15
279	66	46	66	127	108	338
279	66	65	66	279	66	183
279	66	65	66	279	66	211	176	13
279	66	95	38	51
279	66	95	50	277
279	66	95	50	74
279	66	95	48
279	66	95	48	87	66	277
279	66	95	48	88	48	277
279	66	95	48	183
279	66	95	48	190
279	66	234
279	66	264	66	15
279	66	130	70	264	66	77
279	66	2	4	161	331	37	9
279	66	3	22	47	9
279	66	418	38	2	104	14
279	66	418	66	104	14
279	66	418	66	338
279	66	418	66	338	190
279	66	418	66	38	2	104	14
279	66	418	66	38	2	104	14	11	68
279	66	418	66	127	4	435	9
279	66	418	66	127	4	149	68
279	66	418	66	438	9
279	66	418	66	183
279	66	34
279	66	34	9
279	66	34	13
279	66	143	38	14	11
279	66	143	38	104	11
279	66	143	38	104	14
279	66	143	38	104	14	11	13
279	66	143	253	104	14	11	13
279	66	5	127	48	18
279	66	155	70	87	66	107	26
279	66	155	70	267	38	22	37	13
279	66	155	439	13
279	66	87	66	279	66	87	66	27
279	66	87	66	279	66	87	66	440
279	66	87	66	95	48	438	9
279	66	87	66	95	48	277
279	66	4	2	51	11
279	66	4	4
279	66	4	4	7
279	66	4	4	37	9
279	66	4	4	22	9
279	66	274	2	66	218	2	85
279	66	38	4	4	322	11
279	66	38	9	4	7
279	66	47
279	66	47	9
279	66	15
279	66	127	130	22	37	9
279	66	127	4	130	70	37	9
279	66	85	155	22	37	163
279	66	85	155	22	37	13
279	66	85	22
279	66	85	22	48	149	13
279	66	119	267	38	24	161	48	190	66
279	66	119	267	38	441	22	48	190
279	66	218	2	274	2	85	64
279	66	22
279	66	22	169
279	66	22	130	22	37	9
279	66	22	16
279	66	22	16	4	248	46	22	190
279	66	182	9
279	66	442
279	66	90	9
279	66	9
279	66	64	46	66
279	66	64	46	66	95	4	166
279	66	64	46	66	418	66	149	68
279	66	64	46	66	4	2	127	4
279	66	64	46	66	4	2	127	4	43
279	66	64	46	66	15
279	66	64	46	66	127	4	95	48	4	2	91	66	68
279	66	64	46	66	149
279	66	8	9
279	9
279	64	46	66	4	4	15	68
279	64	46	66	127	4	95	48	4	2	91	68
279	16	16
279	16	16	63	11	9
279	16	16	16	63
279	16	16	16	2	90	63
279	16	16	16	40
279	48	22	64	217	63
443	444
443	88
445	446
445	22
65	221
65	221	11
65	221	165	22
65	221	22	165
65	46
65	46	11	13	284	3	64
65	46	221
65	46	221	60	38	92	48	11	11
65	46	221	66
65	46	221	64	66
65	46	46	22	160
65	46	279	55
65	46	65	46	3	3	11	9
65	46	65	46	3	9
65	46	65	46	277	63
65	46	65	46	16
65	46	70	242	9
65	46	70	76
65	46	70	16	7
65	46	288	289	175
65	46	120	4	4	447	63
65	46	448
65	46	448	234
65	46	95	48	122	66	66
65	46	122
65	46	122	66
65	46	45	45	45
65	46	3	70	66	37	9
65	46	3	242	9
65	46	3	87	66	49	9
65	46	3	223	22
65	46	3	198
65	46	3	198	9
65	46	3	163	47	70	37	163	135	38	9
65	46	3	111	15
65	46	3	47	70	64	37	152	13
65	46	3	47	70	64	37	51	10	9
65	46	3	47	70	64	37	51	11	9
65	46	3	22	111	26
65	46	3	22	183	9
65	46	285	234
65	46	285	66	449
65	46	87	130	70
65	46	87	66	16
65	46	447	63
65	46	447	63	11	9
65	46	447	63	68
65	46	447	26
65	46	447	199
65	46	4	404	22	5
65	46	4	447	4	22	26
65	46	4	4	63
65	46	4	4	447	63
65	46	4	4	447	63	11	9
65	46	4	4	447	242
65	46	4	4	447	22	26
65	46	4	4	447	22	40	371	40
65	46	4	4	49	9
65	46	4	4	198
65	46	4	4	22	447
65	46	4	4	22	447	63
65	46	4	4	22	447	63	11	9
65	46	4	4	22	447	26
65	46	4	4	22	447	26	9
65	46	4	4	22	447	26	9	122	66
65	46	4	4	22	447	242	9
65	46	4	4	22	447	66	63
65	46	4	4	22	49
65	46	4	4	22	198
65	46	4	4	22	182
65	46	4	22	144	68
65	46	4	22	67	9
65	46	4	22	4	447	26
65	46	4	22	49	68
65	46	4	48	299	9
65	46	4	48	309	9
65	46	4	48	144	68
65	46	198
65	46	450
65	46	198	11
65	46	198	221	66
65	46	198	404	22	5	182
65	46	198	404	22	66	5	265
65	46	198	32	72	66	11
65	46	198	32	150	72	11
65	46	198	32	150	72	104
65	46	198	139	72	66	55
65	46	198	47	72	5	34
65	46	198	451
65	46	198	452	95	230	139	66	5
65	46	198	64	22	18
65	46	199
65	46	199	14
65	46	38	222	222
65	46	38	22	381	453
65	46	47	5	34
65	46	47	198	139	66	5
65	46	40	66
65	46	454
65	46	135	89	303
65	46	135	22	89
65	46	50	47	22	300	2
65	46	50	47	22	300	20
65	46	50	22	37	9
65	46	85	198
65	46	455
65	46	277	63
65	46	277	26
65	46	218	2	22	199
65	46	22	221	66	165	456
65	46	22	70	28
65	46	22	70	7
65	46	22	70	90	9
65	46	22	70	66	242	9
65	46	22	14
65	46	22	198
65	46	22	198	55
65	46	22	198	18
65	46	22	198	47	139	66
65	46	22	198	64
65	46	22	18
65	46	22	199
65	46	22	111	457
65	46	22	116	15
65	46	22	47
65	46	22	40	40	40	111
65	46	22	458
65	46	22	459
65	46	22	50	37	9
65	46	22	180	9
65	46	22	22
65	46	22	182
65	46	22	64	14
65	46	22	64	104	14
65	46	22	64	104	64	14
65	46	22	64	217
65	46	22	64	217	281
65	46	22	8	460	90
65	46	182
65	46	66
65	46	66	34
65	46	66	285	66
65	46	66	38	49	22	66	410	48	68
65	46	66	119
65	46	66	68	95	4	3	119	37	9
65	46	13	84	279	13
65	46	64	221
65	46	64	221	66	34
65	46	64	65	22	200	165
65	46	64	122
65	46	64	122	6	9
65	46	64	122	40
65	46	64	122	127	4	13
65	46	64	122	66
65	46	64	198
65	46	64	198	11
65	46	64	198	63
65	46	64	198	306	70	4	4	22	287	11	9
65	46	64	198	461	22	66
65	46	64	198	37
65	46	64	198	48	11	9
65	46	64	198	48	68	223	22	66
65	46	64	199	65
65	46	64	40	66	11
65	46	16	217	63
65	46	48
65	46	48	70	66
65	46	48	70	66	37	9
65	46	48	447	63
65	46	48	447	199	46
65	46	48	199
65	46	48	199	46
65	46	48	199	65	66	46	119
65	46	48	199	14
65	46	48	199	38	65	66	65	66	46	119
65	46	48	410	48
65	46	48	9	26	66	462	68
65	46	48	64	26	66	37	9
65	46	48	64	199
65	284
65	404	22	5
65	122
65	122	3	4	2	15
65	122	3	4	2	15	5
65	122	230
65	122	463	175
65	122	286	175
65	122	22	464
65	122	48	465	463
65	45
65	5	182
65	283	66
65	87	66
65	92	92	92
65	92	92	92	11
65	466
65	49	22
65	198
65	198	50	47	22	300	90	9
65	467
65	468
65	469
65	37	66	65	37	66
65	38	470	22	262
65	38	44	46	22
65	47	5	471
65	176	65
65	133
65	85
65	22	221
65	22	198
65	22	198	116	22	11	12	9
65	22	22	201
65	66
65	66	55
65	66	221	66
65	66	221	66	169
65	66	221	66	119
65	66	46
65	66	46	46	66
65	66	46	70	66
65	66	46	120	104	104
65	66	46	13	95	4	3	119	37	9
65	66	46	13	95	4	119	37	9
65	66	65	66
65	66	65	66	63
65	66	65	66	46	46
65	66	65	66	46	5
65	66	65	66	65	66
65	66	70
65	66	70	3	64
65	66	70	66
65	66	70	66	3	64
65	66	70	66	90	9
65	66	70	66	48
65	66	70	66	48	198	3
65	66	70	66	48	64
65	66	120	22	66
65	66	95	48	38	9	46	199	14
65	66	284	48	64	16	16	169
65	66	122	66
65	66	124	22	66
[truncated: 37,933 more rows]
[truncated: 2 more columns]
