# Supplementary material for: The “handedness” of language: Directional symmetry breaking of sign usage in words
Source: PLoS One. 2018 Jan 17;13(1):e0190735. doi: 10.1371/journal.pone.0190735 (PMC5771592; doi:10.1371/journal.pone.0190735)
Supplement: S2 File — Contains data-files (each in csv format) for the 25 different language and writing systems used in our study. The name of each data file mentions the corresponding language and a serial number (e.g., “01_Arabic.csv”) in accordance with the order in which the data sets are described in the Description of the Corpora in the Supplementary Material. Each sequence is represented as a string of numbers, with each number representing a specific grapheme for that language and writing system. In addition there are key lists for each of the data-bases (in txt format for the 24 known language and writing systems and in pdf format for the undeciphered Indus database) which shows the grapheme corresponding to each number that represents them in the data-base sequences. The name of each key list mentions the corresponding language. (ZIP) [file pone.0190735.s010.zip › CSV_files_all_Databases/05_English.csv]

1	1	18	4	22	1	18	11
1	1	18	4	23	15	12	6
1	1	18	15	14
1	2	1	3	11
1	2	1	3	21	19
1	2	1	6	20
1	2	1	12	15	14	5
1	2	1	14	4	15	14
1	2	1	14	4	15	14	5	4
1	2	1	14	4	15	14	13	5	14	20
1	2	1	14	4	15	14	19
1	2	1	19	5
1	2	1	19	5	4
1	2	1	19	5	13	5	14	20
1	2	1	19	8
1	2	1	19	8	5	4
1	2	1	20	5
1	2	1	20	5	4
1	2	1	20	5	13	5	14	20
1	2	1	20	5	19
1	2	1	20	20	15	9	18
1	2	1	20	20	15	9	18	19
1	2	2	5
1	2	2	5	19	19
1	2	2	5	25
1	2	2	5	25	19
1	2	2	15	20
1	2	2	15	20	19
1	2	2	18	5	22	9	1	20	5
1	2	2	18	5	22	9	1	20	5	4
1	2	2	18	5	22	9	1	20	5	19
1	2	2	18	5	22	9	1	20	9	14	7
1	2	2	18	5	22	9	1	20	9	15	14
1	2	2	18	5	22	9	1	20	9	15	14	19
1	2	4	9	3	1	20	5
1	2	4	9	3	1	20	5	4
1	2	4	9	3	1	20	5	19
1	2	4	9	3	1	20	9	14	7
1	2	4	9	3	1	20	9	15	14
1	2	4	15	13	5	14
1	2	4	15	13	5	14	19
1	2	4	15	13	9	14	1	12
1	2	4	21	3	20
1	2	4	21	3	20	5	4
1	2	4	21	3	20	9	14	7
1	2	4	21	3	20	9	15	14
1	2	4	21	3	20	9	15	14	19
1	2	4	21	3	20	15	18
1	2	4	21	3	20	15	18	19
1	2	4	21	3	20	19
1	2	5
1	2	5	1	13
1	2	5	12
1	2	5	12	5
1	2	5	18	4	5	5	14
1	2	5	18	18	1	14	20
1	2	5	18	18	1	20	9	15	14
1	2	5	18	18	1	20	9	15	14	19
1	2	5	20
1	2	5	20	19
1	2	5	20	20	5	4
1	2	5	20	20	9	14	7
1	2	5	25	1	14	3	5
1	2	8	15	18
1	2	8	15	18	18	5	4
1	2	8	15	18	18	5	14	3	5
1	2	8	15	18	18	5	14	20
1	2	8	15	18	19
1	2	9	4	5
1	2	9	4	5	4
1	2	9	4	5	19
1	2	9	4	9	14	7
1	2	9	4	10	1	14
1	2	9	5	19
1	2	9	12	9	20	9	5	19
1	2	9	12	9	20	25
1	2	10	5	3	20
1	2	10	5	3	20	12	25
1	2	10	21	18	5
1	2	10	21	18	5	4
1	2	12	1	20	5
1	2	12	1	20	5	19
1	2	12	1	20	9	14	7
1	2	12	1	20	9	15	14
1	2	12	1	20	9	22	5
1	2	12	1	26	5
1	2	12	5
1	2	12	5	2	15	4	9	5	4
1	2	12	5	18
1	2	12	5	19	20
1	2	12	15	15	13
1	2	12	21	20	9	15	14
1	2	12	21	20	9	15	14	19
1	2	12	25
1	2	14	5	7	1	20	9	15	14
1	2	14	15	18	13	1	12
1	2	14	15	18	13	1	12	9	20	9	5	19
1	2	14	15	18	13	1	12	9	20	25
1	2	14	15	18	13	1	12	12	25
1	2	15	1	18	4
1	2	15	4	5
1	2	15	4	5	19
1	2	15	12	9	19	8
1	2	15	12	9	19	8	5	4
1	2	15	12	9	19	8	5	19
1	2	15	12	9	19	8	9	14	7
1	2	15	12	9	20	9	15	14
1	2	15	12	9	20	9	15	14	9	19	20
1	2	15	12	9	20	9	15	14	9	19	20	19
1	2	15	13	2
1	2	15	13	9	14	1	2	12	5
1	2	15	13	9	14	1	2	12	25
1	2	15	13	9	14	1	20	5
1	2	15	13	9	14	1	20	5	4
1	2	15	13	9	14	1	20	9	15	14
1	2	15	13	9	14	1	20	9	15	14	19
1	2	15	18	9	7	9	14	1	12
1	2	15	18	9	7	9	14	5	19
1	2	15	18	20
1	2	15	18	20	5	4
1	2	15	18	20	9	14	7
1	2	15	18	20	9	15	14
1	2	15	18	20	9	15	14	9	19	20
1	2	15	18	20	9	15	14	9	19	20	19
1	2	15	18	20	9	15	14	19
1	2	15	18	20	9	22	5
1	2	15	18	20	19
1	2	15	21	14	4
1	2	15	21	14	4	5	4
1	2	15	21	14	4	9	14	7
1	2	15	21	14	4	19
1	2	15	21	20
1	2	15	22	5
1	2	18	1	4	5	4
1	2	18	1	8	1	13
1	2	18	1	19	9	15	14
1	2	18	1	19	9	15	14	19
1	2	18	1	19	9	22	5
1	2	18	1	19	9	22	5	12	25
1	2	18	1	19	9	22	5	14	5	19	19
1	2	18	1	19	9	22	5	19
1	2	18	5	1	19	20
1	2	18	9	4	7	5
1	2	18	9	4	7	5	4
1	2	18	9	4	7	5	13	5	14	20
1	2	18	9	4	7	9	14	7
1	2	18	15	1	4
1	2	18	15	7	1	20	5
1	2	18	15	7	1	20	5	4
1	2	18	15	7	1	20	9	14	7
1	2	18	15	7	1	20	9	15	14
1	2	18	15	7	1	20	9	15	14	19
1	2	18	21	16	20
1	2	18	21	16	20	12	25
1	2	18	21	16	20	14	5	19	19
1	2	19	3	5	19	19
1	2	19	3	5	19	19	5	19
1	2	19	3	9	19	19	1
1	2	19	3	9	19	19	1	5
1	2	19	3	9	19	19	1	19
1	2	19	3	15	14	4
1	2	19	3	15	14	4	5	4
1	2	19	3	15	14	4	5	18
1	2	19	3	15	14	4	9	14	7
1	2	19	3	15	14	4	19
1	2	19	5	9	12
1	2	19	5	9	12	5	4
1	2	19	5	9	12	5	18
1	2	19	5	9	12	9	14	7
1	2	19	5	9	12	19
1	2	19	5	14	3	5
1	2	19	5	14	3	5	19
1	2	19	5	14	20
1	2	19	5	14	20	5	4
1	2	19	5	14	20	5	5
1	2	19	5	14	20	5	5	9	19	13
1	2	19	5	14	20	5	5	19
1	2	19	5	14	20	9	14	7
1	2	19	5	14	20	12	25
1	2	19	5	14	20	13	9	14	4	5	4
1	2	19	5	14	20	13	9	14	4	5	4	12	25
1	2	19	5	14	20	13	9	14	4	5	4	14	5	19	19
1	2	19	15	12	21	20	5
1	2	19	15	12	21	20	5	12	25
1	2	19	15	12	21	20	5	14	5	19	19
1	2	19	15	12	21	20	5	19
1	2	19	15	12	21	20	9	15	14
1	2	19	15	12	21	20	9	19	13
1	2	19	15	12	21	20	9	19	20
1	2	19	15	12	21	20	9	19	20	19
1	2	19	15	12	22	5
1	2	19	15	12	22	5	4
1	2	19	15	12	22	5	19
1	2	19	15	12	22	9	14	7
1	2	19	15	18	2
1	2	19	15	18	2	5	4
1	2	19	15	18	2	5	14	3	25
1	2	19	15	18	2	5	14	20
1	2	19	15	18	2	5	18
1	2	19	15	18	2	5	18	19
1	2	19	15	18	2	9	14	7
1	2	19	15	18	2	9	14	7	12	25
1	2	19	15	18	2	19
1	2	19	15	18	16	20	9	15	14
1	2	19	15	18	16	20	9	15	14	19
1	2	19	15	18	16	20	9	22	5
1	2	19	15	18	16	20	9	22	9	20	25
1	2	19	20	1	9	14
1	2	19	20	1	9	14	5	4
1	2	19	20	1	9	14	5	18
1	2	19	20	1	9	14	5	18	19
1	2	19	20	1	9	14	9	14	7
1	2	19	20	1	9	14	19
1	2	19	20	5	13	9	15	21	19
1	2	19	20	5	13	9	15	21	19	12	25
1	2	19	20	5	13	9	15	21	19	14	5	19	19
1	2	19	20	5	14	20	9	15	14
1	2	19	20	5	14	20	9	15	14	19
1	2	19	20	9	14	5	14	3	5
1	2	19	20	9	14	5	14	20
1	2	19	20	18	1	3	20
1	2	19	20	18	1	3	20	5	4
1	2	19	20	18	1	3	20	5	4	12	25
1	2	19	20	18	1	3	20	9	14	7
1	2	19	20	18	1	3	20	9	15	14
1	2	19	20	18	1	3	20	9	15	14	19
1	2	19	20	18	1	3	20	12	25
1	2	19	20	18	1	3	20	19
1	2	19	20	18	21	19	5
1	2	19	20	18	21	19	5	12	25
1	2	19	21	18	4
1	2	19	21	18	4	5	18
1	2	19	21	18	4	5	19	20
1	2	19	21	18	4	9	19	20
1	2	19	21	18	4	9	20	9	5	19
1	2	19	21	18	4	9	20	25
1	2	19	21	18	4	12	25
1	2	21	14	4	1	14	3	5
1	2	21	14	4	1	14	3	5	19
1	2	21	14	4	1	14	20
1	2	21	14	4	1	14	20	12	25
1	2	21	19	5
1	2	21	19	5	4
1	2	21	19	5	18
1	2	21	19	5	18	19
1	2	21	19	5	19
1	2	21	19	9	14	7
1	2	21	19	9	22	5
1	2	21	19	9	22	5	12	25
1	2	21	19	9	22	5	14	5	19	19
1	2	21	20
1	2	21	20	13	5	14	20
1	2	21	20	13	5	14	20	19
1	2	21	20	20	5	4
1	2	21	20	20	9	14	7
1	2	21	26	26
1	2	25
1	2	25	19	13	1	12
1	2	25	19	13	1	12	12	25
1	2	25	19	19
1	2	25	19	19	1	12
1	2	25	19	19	5	19
1	3	1	3	9	1
1	3	1	4	5	13	5
1	3	1	4	5	13	9	1
1	3	1	4	5	13	9	3
1	3	1	4	5	13	9	3	1	12
1	3	1	4	5	13	9	3	1	12	12	25
1	3	1	4	5	13	9	3	9	1	14
1	3	1	4	5	13	9	3	9	1	14	19
1	3	1	4	5	13	9	3	19
1	3	1	4	5	13	9	5	19
1	3	1	4	5	13	25
1	3	1	14	20	8	21	19
1	3	1	16	21	12	3	15
1	3	3	5	4	5
1	3	3	5	4	5	4
1	3	3	5	4	9	14	7
1	3	3	5	12	5	18	1	20	5
1	3	3	5	12	5	18	1	20	5	4
1	3	3	5	12	5	18	1	20	5	19
1	3	3	5	12	5	18	1	20	9	14	7
1	3	3	5	12	5	18	1	20	9	15	14
1	3	3	5	12	5	18	1	20	9	15	14	19
1	3	3	5	12	5	18	1	20	15	18
1	3	3	5	12	5	18	1	20	15	18	19
1	3	3	5	12	5	18	15	13	5	20	5	18
1	3	3	5	12	5	18	15	13	5	20	5	18	19
1	3	3	5	14	20
1	3	3	5	14	20	5	4
1	3	3	5	14	20	9	14	7
1	3	3	5	14	20	19
1	3	3	5	14	20	21	1	20	5
1	3	3	5	14	20	21	1	20	5	4
1	3	3	5	14	20	21	1	20	5	19
1	3	3	5	14	20	21	1	20	9	14	7
1	3	3	5	14	20	21	1	20	9	15	14
1	3	3	5	16	20
1	3	3	5	16	20	1	2	9	12	9	20	25
1	3	3	5	16	20	1	2	12	5
1	3	3	5	16	20	1	2	12	25
1	3	3	5	16	20	1	14	3	5
1	3	3	5	16	20	1	14	3	5	19
1	3	3	5	16	20	5	4
1	3	3	5	16	20	9	14	7
1	3	3	5	16	20	15	18
1	3	3	5	16	20	15	18	19
1	3	3	5	16	20	19
1	3	3	5	19	19
1	3	3	5	19	19	5	4
1	3	3	5	19	19	5	19
1	3	3	5	19	19	9	2	9	12	9	20	25
1	3	3	5	19	19	9	2	12	5
1	3	3	5	19	19	9	14	7
1	3	3	5	19	19	9	15	14
1	3	3	5	19	19	9	15	14	19
1	3	3	5	19	19	15	18	9	5	19
1	3	3	5	19	19	15	18	25
1	3	3	9	4	5	14	3	5
1	3	3	9	4	5	14	20
1	3	3	9	4	5	14	20	1	12
1	3	3	9	4	5	14	20	1	12	12	25
1	3	3	9	4	5	14	20	16	18	15	14	5
1	3	3	9	4	5	14	20	19
1	3	3	12	1	9	13
1	3	3	12	1	9	13	5	4
1	3	3	12	1	9	13	19
1	3	3	12	1	13	1	20	9	15	14
1	3	3	12	1	13	1	20	9	15	14	19
1	3	3	12	9	13	1	20	9	19	1	20	9	15	14
1	3	3	12	9	13	1	20	9	19	5
1	3	3	12	9	13	1	20	9	19	5	4
1	3	3	12	9	13	1	20	9	19	9	14	7
1	3	3	15	12	1	4	5
1	3	3	15	12	1	4	5	19
1	3	3	15	13	13	15	4	1	20	5
1	3	3	15	13	13	15	4	1	20	5	4
1	3	3	15	13	13	15	4	1	20	5	19
1	3	3	15	13	13	15	4	1	20	9	14	7
1	3	3	15	13	13	15	4	1	20	9	15	14
1	3	3	15	13	13	15	4	1	20	9	15	14	19
1	3	3	15	13	16	1	14	9	5	4
1	3	3	15	13	16	1	14	9	5	19
1	3	3	15	13	16	1	14	9	13	5	14	20
1	3	3	15	13	16	1	14	9	13	5	14	20	19
1	3	3	15	13	16	1	14	9	19	20
1	3	3	15	13	16	1	14	25
1	3	3	15	13	16	1	14	25	9	14	7
1	3	3	15	13	16	12	9	3	5
1	3	3	15	13	16	12	9	3	5	19
1	3	3	15	13	16	12	9	19	8
1	3	3	15	13	16	12	9	19	8	5	4
1	3	3	15	13	16	12	9	19	8	5	19
1	3	3	15	13	16	12	9	19	8	9	14	7
1	3	3	15	13	16	12	9	19	8	13	5	14	20
1	3	3	15	13	16	12	9	19	8	13	5	14	20	19
1	3	3	15	18	4
1	3	3	15	18	4	1	14	3	5
1	3	3	15	18	4	5	4
1	3	3	15	18	4	9	14	7
1	3	3	15	18	4	9	14	7	12	25
1	3	3	15	18	4	9	15	14
1	3	3	15	18	4	9	15	14	9	19	20
1	3	3	15	18	4	9	15	14	19
1	3	3	15	18	4	19
1	3	3	15	19	20
1	3	3	15	19	20	5	4
1	3	3	15	19	20	9	14	7
1	3	3	15	19	20	19
1	3	3	15	21	14	20
1	3	3	15	21	14	20	1	2	9	12	9	20	25
1	3	3	15	21	14	20	1	2	12	5
1	3	3	15	21	14	20	1	14	3	25
1	3	3	15	21	14	20	1	14	20
1	3	3	15	21	14	20	1	14	20	19
1	3	3	15	21	14	20	5	4
1	3	3	15	21	14	20	9	14	7
1	3	3	15	21	14	20	19
1	3	3	18	1
1	3	3	18	5	4	9	20
1	3	3	18	5	4	9	20	1	20	9	15	14
1	3	3	18	5	4	9	20	5	4
1	3	3	18	5	4	9	20	9	14	7
1	3	3	18	5	4	9	20	19
1	3	3	18	5	20	5	4
1	3	3	18	5	20	9	15	14
1	3	3	18	5	20	9	15	14	19
1	3	3	18	21	1	12
1	3	3	18	21	1	12	19
1	3	3	18	21	5
1	3	3	18	21	5	4
1	3	3	18	21	5	19
1	3	3	18	21	9	14	7
1	3	3	21	13	21	12	1	20	5
1	3	3	21	13	21	12	1	20	5	4
1	3	3	21	13	21	12	1	20	5	19
1	3	3	21	13	21	12	1	20	9	14	7
1	3	3	21	13	21	12	1	20	9	15	14
1	3	3	21	13	21	12	1	20	9	15	14	19
1	3	3	21	13	21	12	1	20	9	22	5
1	3	3	21	13	21	12	1	20	15	18
1	3	3	21	13	21	12	1	20	15	18	19
1	3	3	21	18	1	3	9	5	19
1	3	3	21	18	1	3	25
1	3	3	21	18	1	20	5
1	3	3	21	18	1	20	5	12	25
1	3	3	21	18	19	5	4
1	3	3	21	19	1	12
1	3	3	21	19	1	12	19
1	3	3	21	19	1	20	9	15	14
1	3	3	21	19	1	20	9	15	14	19
1	3	3	21	19	1	20	9	22	5
1	3	3	21	19	1	20	15	18	25
1	3	3	21	19	5
1	3	3	21	19	5	4
1	3	3	21	19	5	18
1	3	3	21	19	5	18	19
1	3	3	21	19	5	19
1	3	3	21	19	9	14	7
1	3	3	21	19	9	14	7	12	25
1	3	3	21	19	20	15	13
1	3	3	21	19	20	15	13	5	4
1	3	3	21	19	20	15	13	9	14	7
1	3	5
1	3	5	4
1	3	5	14	20	18	9	3
1	3	5	18	2	9	3
1	3	5	18	2	9	20	25
1	3	5	18	19
1	3	5	19
1	3	5	20	1	12
1	3	5	20	1	20	5
1	3	5	20	1	20	5	19
1	3	5	20	9	3
1	3	5	20	15	14	5
1	3	5	20	25	12	5	14	5
1	3	8	5
1	3	8	5	4
1	3	8	5	19
1	3	8	9	5	22	1	2	12	5
1	3	8	9	5	22	5
1	3	8	9	5	22	5	4
1	3	8	9	5	22	5	13	5	14	20
1	3	8	9	5	22	5	13	5	14	20	19
1	3	8	9	5	22	5	18
1	3	8	9	5	22	5	18	19
1	3	8	9	5	22	5	19
1	3	8	9	5	22	9	14	7
1	3	8	9	14	7
1	3	8	9	14	7	12	25
1	3	8	9	14	7	19
1	3	8	18	15	13	1	20	9	3
1	3	8	25
1	3	9	4
1	3	9	4	9	3
1	3	9	4	9	6	9	3	1	20	9	15	14
1	3	9	4	9	6	9	5	4
1	3	9	4	9	6	25
1	3	9	4	9	6	25	9	14	7
1	3	9	4	9	20	25
1	3	9	4	12	25
1	3	9	4	15	16	8	9	12	5	19
1	3	9	4	18	1	9	14
1	3	9	4	19
1	3	11	14	15	23	12	5	4	7	5
1	3	11	14	15	23	12	5	4	7	5	4
1	3	11	14	15	23	12	5	4	7	5	13	5	14	20
1	3	11	14	15	23	12	5	4	7	5	13	5	14	20	19
1	3	11	14	15	23	12	5	4	7	5	19
1	3	11	14	15	23	12	5	4	7	9	14	7
1	3	11	14	15	23	12	5	4	7	13	5	14	20
1	3	11	14	15	23	12	5	4	7	13	5	14	20	19
1	3	13	5
1	3	14	5
1	3	15	12	25	20	5
1	3	15	12	25	20	5	19
1	3	15	14	9	20	5
1	3	15	18	14
1	3	15	18	14	19
1	3	15	21	19	20	9	3
1	3	15	21	19	20	9	3	1	12
1	3	15	21	19	20	9	3	1	12	12	25
1	3	15	21	19	20	9	3	19
1	3	17	21	1	9	14	20
1	3	17	21	1	9	14	20	1	14	3	5
1	3	17	21	1	9	14	20	1	14	3	5	19
1	3	17	21	1	9	14	20	5	4
1	3	17	21	1	9	14	20	9	14	7
1	3	17	21	1	9	14	20	19
1	3	17	21	9	5	19	3	5
1	3	17	21	9	5	19	3	5	4
1	3	17	21	9	5	19	3	5	14	3	5
1	3	17	21	9	5	19	3	5	14	20
1	3	17	21	9	5	19	3	9	14	7
1	3	17	21	9	18	5
1	3	17	21	9	18	5	4
1	3	17	21	9	18	5	18
1	3	17	21	9	18	5	18	19
1	3	17	21	9	18	5	19
1	3	17	21	9	18	9	14	7
1	3	17	21	9	19	9	20	9	15	14
1	3	17	21	9	19	9	20	9	15	14	19
1	3	17	21	9	19	9	20	9	22	5
1	3	17	21	9	19	9	20	9	22	5	14	5	19	19
1	3	17	21	9	20
1	3	17	21	9	20	5	4
1	3	17	21	9	20	5	19
1	3	17	21	9	20	19
1	3	17	21	9	20	20	1	12
1	3	17	21	9	20	20	1	12	19
1	3	17	21	9	20	20	1	14	3	5
1	3	17	21	9	20	20	5	4
1	3	17	21	9	20	20	9	14	7
1	3	18	5
1	3	18	5	1	7	5
1	3	18	5	19
1	3	18	9	4
1	3	18	9	13	15	14	9	15	21	19
1	3	18	9	13	15	14	9	15	21	19	12	25
1	3	18	9	13	15	14	25
1	3	18	15	2	1	20
1	3	18	15	2	1	20	9	3
1	3	18	15	2	1	20	9	3	19
1	3	18	15	2	1	20	19
1	3	18	15	14	25	13
1	3	18	15	14	25	13	19
1	3	18	15	19	19
1	3	18	15	19	20	9	3
1	3	18	15	19	20	9	3	19
1	3	18	25	12	9	3
1	3	18	25	12	9	3	19
1	3	20
1	3	20	5	4
1	3	20	9	14	7
1	3	20	9	14	7	19
1	3	20	9	14	9	4	5	19
1	3	20	9	15	14
1	3	20	9	15	14	1	2	12	5
1	3	20	9	15	14	19
1	3	20	9	22	1	20	5
1	3	20	9	22	1	20	5	4
1	3	20	9	22	1	20	5	19
1	3	20	9	22	1	20	9	14	7
1	3	20	9	22	1	20	9	15	14
1	3	20	9	22	1	20	9	15	14	19
1	3	20	9	22	1	20	15	18
1	3	20	9	22	1	20	15	18	19
1	3	20	9	22	5
1	3	20	9	22	5	12	25
1	3	20	9	22	5	19
1	3	20	9	22	9	19	13
1	3	20	9	22	9	19	20
1	3	20	9	22	9	19	20	19
1	3	20	9	22	9	20	9	5	19
1	3	20	9	22	9	20	25
1	3	20	15	18
1	3	20	15	18	19
1	3	20	18	5	19	19
1	3	20	18	5	19	19	5	19
1	3	20	19
1	3	20	21	1	12
1	3	20	21	1	12	9	19	1	20	9	15	14
1	3	20	21	1	12	9	19	5
1	3	20	21	1	12	9	19	5	4
1	3	20	21	1	12	9	20	9	5	19
1	3	20	21	1	12	9	20	25
1	3	20	21	1	12	12	25
1	3	20	21	1	18	9	1	12
1	3	20	21	1	18	9	5	19
1	3	20	21	1	18	25
1	3	20	21	1	20	5
1	3	20	21	1	20	5	4
1	3	20	21	1	20	5	19
1	3	20	21	1	20	9	14	7
1	3	20	21	1	20	9	15	14
1	3	20	21	1	20	15	18
1	3	20	21	1	20	15	18	19
1	3	21	9	20	25
1	3	21	13	5	14
1	3	21	16	21	14	3	20	21	18	5
1	3	21	16	21	14	3	20	21	18	9	19	20
1	3	21	16	21	14	3	20	21	18	9	19	20	19
1	3	21	20	5
1	3	21	20	5	12	25
1	3	21	20	5	14	5	19	19
1	3	21	20	5	18
1	3	21	20	5	19	20
1	3	25	3	12	9	3
1	4	1	7	5
1	4	1	7	5	19
1	4	1	7	9	15
1	4	1	13
1	4	1	13	1	14	20
1	4	1	13	1	14	20	12	25
1	4	1	16	20
1	4	1	16	20	1	2	9	12	9	20	25
1	4	1	16	20	1	2	12	5
1	4	1	16	20	1	20	9	15	14
1	4	1	16	20	1	20	9	15	14	19
1	4	1	16	20	5	4
1	4	1	16	20	5	18
1	4	1	16	20	5	18	19
1	4	1	16	20	9	14	7
1	4	1	16	20	9	22	5
1	4	1	16	20	9	22	5	12	25
1	4	1	16	20	9	22	9	20	25
1	4	1	16	20	15	18
1	4	1	16	20	15	18	19
1	4	1	16	20	19
1	4	4
1	4	4	5	4
1	4	4	5	14	4	1
1	4	4	5	14	4	21	13
1	4	4	5	18
1	4	4	5	18	19
1	4	4	9	3	20
1	4	4	9	3	20	5	4
1	4	4	9	3	20	9	15	14
1	4	4	9	3	20	9	15	14	19
1	4	4	9	3	20	9	22	5
1	4	4	9	3	20	9	22	5	14	5	19	19
1	4	4	9	3	20	19
1	4	4	9	14	7
1	4	4	9	20	9	15	14
1	4	4	9	20	9	15	14	1	12
1	4	4	9	20	9	15	14	1	12	12	25
1	4	4	9	20	9	15	14	19
1	4	4	9	20	9	22	5
1	4	4	9	20	9	22	5	12	25
1	4	4	9	20	9	22	5	19
1	4	4	12	5
1	4	4	12	5	4
1	4	4	12	5	19
1	4	4	12	9	14	7
1	4	4	18	5	19	19
1	4	4	18	5	19	19	1	2	9	12	9	20	25
1	4	4	18	5	19	19	1	2	12	5
1	4	4	18	5	19	19	5	4
1	4	4	18	5	19	19	5	5
1	4	4	18	5	19	19	5	5	19
1	4	4	18	5	19	19	5	19
1	4	4	18	5	19	19	9	14	7
1	4	4	19
1	4	4	21	3	5
1	4	4	21	3	5	4
1	4	4	21	3	5	19
1	4	4	21	3	9	14	7
1	4	5	12	1	9	4	5
1	4	5	14
1	4	5	14	9	14	5
1	4	5	14	15	9	4
1	4	5	14	15	9	4	19
1	4	5	14	15	13	1
1	4	5	14	15	13	1	19
1	4	5	16	20
1	4	5	16	20	19
1	4	5	17	21	1	3	25
1	4	5	17	21	1	20	5
1	4	5	17	21	1	20	5	12	25
1	4	8	5	18	5
1	4	8	5	18	5	4
1	4	8	5	18	5	14	3	5
1	4	8	5	18	5	14	20
1	4	8	5	18	5	14	20	19
1	4	8	5	18	5	18
1	4	8	5	18	5	18	19
1	4	8	5	18	5	19
1	4	8	5	18	9	14	7
1	4	8	5	19	9	15	14
1	4	8	5	19	9	15	14	19
1	4	8	5	19	9	22	5
1	4	8	5	19	9	22	5	14	5	19	19
1	4	8	5	19	9	22	5	19
1	4	8	15	3
1	4	9	1	2	1	20	9	3
1	4	9	1	2	1	20	9	3	1	12	12	25
1	4	9	5	21
1	4	9	5	21	19
1	4	9	5	21	24
1	4	9	15	19
1	4	9	16	15	19	5
1	4	9	20
1	4	10	1	3	5	14	3	25
1	4	10	1	3	5	14	20
1	4	10	1	3	5	14	20	12	25
1	4	10	5	3	20	9	22	1	12
1	4	10	5	3	20	9	22	5
1	4	10	5	3	20	9	22	5	19
1	4	10	15	9	14
1	4	10	15	9	14	5	4
1	4	10	15	9	14	9	14	7
1	4	10	15	9	14	19
1	4	10	15	21	18	14
1	4	10	15	21	18	14	5	4
1	4	10	15	21	18	14	9	14	7
1	4	10	15	21	18	14	13	5	14	20
1	4	10	15	21	18	14	19
1	4	10	21	4	7	5
1	4	10	21	4	7	5	4
1	4	10	21	4	7	5	19
1	4	10	21	4	9	3	1	20	5
1	4	10	21	4	9	3	1	20	5	4
1	4	10	21	4	9	3	1	20	5	19
1	4	10	21	4	9	3	1	20	9	14	7
1	4	10	21	4	9	3	1	20	9	15	14
1	4	10	21	4	9	3	1	20	9	15	14	19
1	4	10	21	4	9	3	1	20	15	18
1	4	10	21	4	9	3	1	20	15	18	19
1	4	10	21	14	3	20
1	4	10	21	14	3	20	19
1	4	10	21	18	5
1	4	10	21	19	20
1	4	10	21	19	20	1	2	12	5
1	4	10	21	19	20	5	4
1	4	10	21	19	20	5	18
1	4	10	21	19	20	9	14	7
1	4	10	21	19	20	13	5	14	20
1	4	10	21	19	20	13	5	14	20	19
1	4	10	21	19	20	19
1	4	10	21	20	1	14	20
1	4	12	9	2
1	4	12	9	2	19
1	4	13	1	14
1	4	13	5	14
1	4	13	9	14
1	4	13	9	14	9	19	20	5	18
1	4	13	9	14	9	19	20	5	18	5	4
1	4	13	9	14	9	19	20	5	18	9	14	7
1	4	13	9	14	9	19	20	5	18	19
1	4	13	9	14	9	19	20	18	1	20	5
1	4	13	9	14	9	19	20	18	1	20	5	4
1	4	13	9	14	9	19	20	18	1	20	9	14	7
1	4	13	9	14	9	19	20	18	1	20	9	15	14
1	4	13	9	14	9	19	20	18	1	20	9	15	14	19
1	4	13	9	14	9	19	20	18	1	20	9	22	5
1	4	13	9	14	9	19	20	18	1	20	9	22	5	12	25
1	4	13	9	14	9	19	20	18	1	20	15	18
1	4	13	9	14	9	19	20	18	1	20	15	18	19
1	4	13	9	18	1	2	12	5
1	4	13	9	18	1	2	12	25
1	4	13	9	18	1	12
1	4	13	9	18	1	12	19
1	4	13	9	18	1	20	9	15	14
1	4	13	9	18	5
1	4	13	9	18	5	4
1	4	13	9	18	5	18
1	4	13	9	18	5	18	19
1	4	13	9	18	5	19
1	4	13	9	18	9	14	7
1	4	13	9	18	9	14	7	12	25
1	4	13	9	19	19	9	2	9	12	9	20	25
1	4	13	9	19	19	9	2	12	5
1	4	13	9	19	19	9	15	14
1	4	13	9	19	19	9	15	14	19
1	4	13	9	20
1	4	13	9	20	19
1	4	13	9	20	20	1	14	3	5
1	4	13	9	20	20	1	14	3	5	19
1	4	13	9	20	20	5	4
1	4	13	9	20	20	5	4	12	25
1	4	13	9	20	20	9	14	7
1	4	13	9	24
1	4	13	9	24	20	21	18	5
1	4	13	15	14	9	19	8
1	4	13	15	14	9	19	8	5	4
1	4	13	15	14	9	19	8	5	19
1	4	13	15	14	9	19	8	9	14	7
1	4	13	15	14	9	19	8	13	5	14	20
1	4	13	15	14	9	20	9	15	14
1	4	13	15	14	9	20	9	15	14	19
1	4	13	15	14	9	20	15	18	25
1	4	15
1	4	15	2	5
1	4	15	12	5	19	3	5	14	3	5
1	4	15	12	5	19	3	5	14	20
1	4	15	12	5	19	3	5	14	20	19
1	4	15	14	9	19
1	4	15	16	20
1	4	15	16	20	5	4
1	4	15	16	20	5	18
1	4	15	16	20	9	14	7
1	4	15	16	20	9	15	14
1	4	15	16	20	9	15	14	19
1	4	15	16	20	9	22	5
1	4	15	16	20	19
1	4	15	18	1	2	12	5
1	4	15	18	1	2	12	25
1	4	15	18	1	20	9	15	14
1	4	15	18	5
1	4	15	18	5	4
1	4	15	18	5	18
1	4	15	18	5	18	19
1	4	15	18	5	19
1	4	15	18	9	14	7
1	4	15	18	9	14	7	12	25
1	4	15	18	14
1	4	15	18	14	5	4
1	4	15	18	14	9	14	7
1	4	15	18	14	13	5	14	20
1	4	15	18	14	13	5	14	20	19
1	4	15	18	14	19
1	4	18	5	14	1	12
1	4	18	5	14	1	12	9	14
1	4	18	5	14	1	12	9	14	5
1	4	18	9	6	20
1	4	18	15	9	20
1	4	18	15	9	20	12	25
1	4	18	15	9	20	14	5	19	19
1	4	19	15	18	2
1	4	19	15	18	2	5	4
1	4	19	15	18	16	20	9	15	14
1	4	21	12	1	20	9	15	14
1	4	21	12	1	20	15	18	25
1	4	21	12	20
1	4	21	12	20	5	18	1	20	5
1	4	21	12	20	5	18	1	20	5	4
1	4	21	12	20	5	18	1	20	5	19
1	4	21	12	20	5	18	1	20	9	14	7
1	4	21	12	20	5	18	1	20	9	15	14
1	4	21	12	20	5	18	1	20	9	15	14	19
1	4	21	12	20	5	18	5	18
1	4	21	12	20	5	18	5	18	19
1	4	21	12	20	5	18	5	19	19
1	4	21	12	20	5	18	5	19	19	5	19
1	4	21	12	20	5	18	15	21	19
1	4	21	12	20	5	18	25
1	4	21	12	20	8	15	15	4
1	4	21	12	20	19
1	4	21	13	2	18	1	20	5
1	4	21	13	2	18	1	20	5	4
1	4	21	13	2	18	1	20	9	14	7
1	4	22	1	14	3	5
1	4	22	1	14	3	5	4
1	4	22	1	14	3	5	13	5	14	20
1	4	22	1	14	3	5	13	5	14	20	19
1	4	22	1	14	3	5	18
1	4	22	1	14	3	5	19
1	4	22	1	14	3	9	14	7
1	4	22	1	14	20	1	7	5
1	4	22	1	14	20	1	7	5	4
1	4	22	1	14	20	1	7	5	15	21	19
1	4	22	1	14	20	1	7	5	15	21	19	12	25
1	4	22	1	14	20	1	7	5	19
1	4	22	5	14	20
1	4	22	5	14	20	19
1	4	22	5	14	20	21	18	5
1	4	22	5	14	20	21	18	5	4
1	4	22	5	14	20	21	18	5	18
1	4	22	5	14	20	21	18	5	18	19
1	4	22	5	14	20	21	18	5	19
1	4	22	5	14	20	21	18	9	14	7
1	4	22	5	14	20	21	18	9	19	13
1	4	22	5	14	20	21	18	15	21	19
1	4	22	5	14	20	21	18	15	21	19	12	25
1	4	22	5	18	2
1	4	22	5	18	2	9	1	12
1	4	22	5	18	2	19
1	4	22	5	18	19	1	18	9	1	12
1	4	22	5	18	19	1	18	9	5	19
1	4	22	5	18	19	1	18	25
1	4	22	5	18	19	5
1	4	22	5	18	19	5	12	25
1	4	22	5	18	19	9	20	9	5	19
1	4	22	5	18	19	9	20	25
1	4	22	5	18	20
1	4	22	5	18	20	5	4
1	4	22	5	18	20	9	19	5
1	4	22	5	18	20	9	19	5	4
1	4	22	5	18	20	9	19	5	13	5	14	20
1	4	22	5	18	20	9	19	5	13	5	14	20	19
1	4	22	5	18	20	9	19	5	18
1	4	22	5	18	20	9	19	5	18	19
1	4	22	5	18	20	9	19	5	19
1	4	22	5	18	20	9	19	9	14	7
1	4	22	5	18	20	19
1	4	22	9	3	5
1	4	22	9	3	5	19
1	4	22	9	19	1	2	9	12	9	20	25
1	4	22	9	19	1	2	12	5
1	4	22	9	19	5
1	4	22	9	19	5	4
1	4	22	9	19	5	4	12	25
1	4	22	9	19	5	18
1	4	22	9	19	5	18	19
1	4	22	9	19	5	19
1	4	22	9	19	9	14	7
1	4	22	9	19	15	18	25
1	4	22	15	3	1	3	25
1	4	22	15	3	1	20	5
1	4	22	15	3	1	20	5	4
1	4	22	15	3	1	20	5	19
1	4	22	15	3	1	20	9	14	7
1	4	26	5
1	5	7	5	1	14
1	5	7	9	14	1
1	5	7	9	19
1	5	15	12	9	1	14
1	5	15	14
1	5	15	14	19
1	5	18	1	20	5
1	5	18	1	20	5	4
1	5	18	1	20	5	19
1	5	18	1	20	9	14	7
1	5	18	1	20	9	15	14
1	5	18	1	20	15	18
1	5	18	9	1	12
1	5	18	9	1	12	12	25
1	5	18	9	1	12	19
1	5	18	9	6	25
1	5	18	15	2	1	20	9	3
1	5	18	15	2	1	20	9	3	19
1	5	18	15	2	5
1	5	18	15	2	5	19
1	5	18	15	2	9	3
1	5	18	15	2	9	3	1	12	12	25
1	5	18	15	2	9	3	19
1	5	18	15	2	18	1	11	9	14	7
1	5	18	15	4	18	15	13	5
1	5	18	15	4	18	15	13	5	19
1	5	18	15	4	25	14	1	13	9	3
1	5	18	15	4	25	14	1	13	9	3	1	12	12	25
1	5	18	15	4	25	14	1	13	9	3	19
1	5	18	15	6	15	9	12
1	5	18	15	6	15	9	12	19
1	5	18	15	14	1	21	20
1	5	18	15	14	1	21	20	9	3
1	5	18	15	14	1	21	20	9	3	1	12
1	5	18	15	14	1	21	20	9	3	19
1	5	18	15	16	12	1	14	5
1	5	18	15	16	12	1	14	5	19
1	5	18	15	19	15	12
1	5	18	15	19	15	12	19
1	5	18	15	19	16	1	3	5
1	5	19	15	16
1	5	19	20	8	5	20	5
1	5	19	20	8	5	20	5	19
1	5	19	20	8	5	20	9	3
1	5	19	20	8	5	20	9	3	1	12	12	25
1	5	19	20	8	5	20	9	3	9	19	13
1	5	19	20	8	5	20	9	3	19	25
1	6	1	18
1	6	6	1	2	9	12	9	20	25
1	6	6	1	2	12	5
1	6	6	1	2	12	25
1	6	6	1	9	18
1	6	6	1	9	18	19
1	6	6	5	3	20
1	6	6	5	3	20	1	20	9	15	14
1	6	6	5	3	20	1	20	9	15	14	19
1	6	6	5	3	20	5	4
1	6	6	5	3	20	5	4	12	25
1	6	6	5	3	20	9	14	7
1	6	6	5	3	20	9	15	14
1	6	6	5	3	20	9	15	14	1	20	5
1	6	6	5	3	20	9	15	14	1	20	5	12	25
1	6	6	5	3	20	9	15	14	19
1	6	6	5	3	20	9	22	5
1	6	6	5	3	20	19
1	6	6	5	18	5	14	20
1	6	6	9	4	1	22	9	20
1	6	6	9	4	1	22	9	20	19
1	6	6	9	12	9	1	20	5
1	6	6	9	12	9	1	20	5	4
1	6	6	9	12	9	1	20	5	19
1	6	6	9	12	9	1	20	9	14	7
1	6	6	9	12	9	1	20	9	15	14
1	6	6	9	12	9	1	20	9	15	14	19
1	6	6	9	14	5
1	6	6	9	14	9	20	9	5	19
1	6	6	9	14	9	20	25
1	6	6	9	18	13
1	6	6	9	18	13	1	20	9	15	14
1	6	6	9	18	13	1	20	9	15	14	19
1	6	6	9	18	13	1	20	9	22	5
1	6	6	9	18	13	1	20	9	22	5	12	25
1	6	6	9	18	13	5	4
1	6	6	9	18	13	9	14	7
1	6	6	9	18	13	19
1	6	6	9	24
1	6	6	9	24	5	4
1	6	6	9	24	5	19
1	6	6	9	24	9	14	7
1	6	6	12	9	3	20
1	6	6	12	9	3	20	5	4
1	6	6	12	9	3	20	9	14	7
1	6	6	12	9	3	20	9	15	14
1	6	6	12	9	3	20	9	15	14	19
1	6	6	12	9	3	20	19
1	6	6	12	21	5	14	3	5
1	6	6	12	21	5	14	20
1	6	6	12	21	24
1	6	6	15	18	4
1	6	6	15	18	4	1	2	9	12	9	20	25
1	6	6	15	18	4	1	2	12	5
1	6	6	15	18	4	5	4
1	6	6	15	18	4	9	14	7
1	6	6	15	18	4	19
1	6	6	15	18	5	19	20	1	20	9	15	14
1	6	6	15	18	5	19	20	5	4
1	6	6	18	1	25
1	6	6	18	15	14	20
1	6	6	18	15	14	20	5	4
1	6	6	18	15	14	20	19
1	6	7	8	1	14
1	6	7	8	1	14	9
1	6	7	8	1	14	19
1	6	9	5	12	4
1	6	9	18	5
1	6	12	1	13	5
1	6	12	15	1	20
1	6	15	15	20
1	6	15	18	5	13	5	14	20	9	15	14	5	4
1	6	15	18	5	19	1	9	4
1	6	15	18	5	20	8	15	21	7	8	20
1	6	18	1	9	4
1	6	18	5	19	8
1	6	18	9	3	1
1	6	18	9	3	1	14
1	6	18	9	3	1	14	19
1	6	18	15
1	6	18	15	19
1	6	20
1	6	20	5	18
1	6	20	5	18	2	9	18	20	8
1	6	20	5	18	3	1	18	5
1	6	20	5	18	5	6	6	5	3	20
1	6	20	5	18	5	6	6	5	3	20	19
1	6	20	5	18	7	12	15	23
1	6	20	5	18	12	9	6	5
1	6	20	5	18	12	9	22	5	19
1	6	20	5	18	13	1	20	8
1	6	20	5	18	14	15	15	14
1	6	20	5	18	14	15	15	14	19
1	6	20	5	18	19	8	1	22	5
1	6	20	5	18	19	8	15	3	11	19
1	6	20	5	18	20	1	19	20	5
1	6	20	5	18	20	8	15	21	7	8	20
1	6	20	5	18	20	8	15	21	7	8	20	19
1	6	20	5	18	23	1	18	4
1	6	20	5	18	23	1	18	4	19
1	7	1
1	7	1	9	14
1	7	1	9	14	19	20
1	7	1	11	8	1	14
1	7	1	16	5
1	7	1	18
1	7	1	18	1	7	1	18
1	7	1	22	5
1	7	1	22	5	19
1	7	5
1	7	5	4
1	7	5	9	14	7
1	7	5	9	14	7	19
1	7	5	9	19	13
1	7	5	12	5	19	19
1	7	5	14	3	9	5	19
1	7	5	14	3	25
1	7	5	14	4	1
1	7	5	14	4	1	19
1	7	5	14	4	21	13	19
1	7	5	14	20
1	7	5	14	20	19
1	7	5	15	12	4
1	7	5	19
1	7	7	12	15	13	5	18	1	20	5	4
1	7	7	12	15	13	5	18	1	20	9	14	7
1	7	7	12	15	13	5	18	1	20	9	15	14
1	7	7	12	15	13	5	18	1	20	9	15	14	19
1	7	7	12	21	20	9	14	1	20	9	22	5
1	7	7	18	1	22	1	20	5
1	7	7	18	1	22	1	20	5	4
1	7	7	18	1	22	1	20	5	19
1	7	7	18	1	22	1	20	9	14	7
1	7	7	18	1	22	1	20	9	15	14
1	7	7	18	1	22	1	20	9	15	14	19
1	7	7	18	5	7	1	20	5
1	7	7	18	5	7	1	20	5	4
1	7	7	18	5	7	1	20	5	19
1	7	7	18	5	7	1	20	9	14	7
1	7	7	18	5	7	1	20	9	15	14
1	7	7	18	5	7	1	20	9	15	14	19
1	7	7	18	5	19	19	9	15	14
1	7	7	18	5	19	19	9	15	14	19
1	7	7	18	5	19	19	9	22	5
1	7	7	18	5	19	19	9	22	5	12	25
1	7	7	18	5	19	19	9	22	5	14	5	19	19
1	7	7	18	5	19	19	15	18
1	7	7	18	5	19	19	15	18	19
1	7	7	18	9	5	22	5	4
1	7	7	18	9	5	22	5	4	12	25
1	7	8	1	19	20
1	7	9	12	5
1	7	9	12	5	18
1	7	9	12	9	20	25
1	7	9	14	7
1	7	9	14	7	19
1	7	9	15
1	7	9	20	1	20	5
1	7	9	20	1	20	5	4
1	7	9	20	1	20	5	4	12	25
1	7	9	20	1	20	5	19
1	7	9	20	1	20	9	14	7
1	7	9	20	1	20	9	15	14
1	7	9	20	1	20	9	15	14	19
1	7	9	20	1	20	15	18
1	7	9	20	1	20	15	18	19
1	7	9	20	16	18	15	16
1	7	12	5	1	13
1	7	12	15	23
1	7	14	15	19	20	9	3
1	7	14	15	19	20	9	3	9	19	13
1	7	14	15	19	20	9	3	19
1	7	15
1	7	15	7
1	7	15	14	9	5	19
1	7	15	14	9	19	5
1	7	15	14	9	19	5	4
1	7	15	14	9	19	5	19
1	7	15	14	9	19	9	14	7
1	7	15	14	9	19	9	14	7	12	25
1	7	15	14	9	19	20
1	7	15	14	9	19	20	19
1	7	15	14	25
1	7	15	18	1
1	7	15	18	1	16	8	15	2	9	1
1	7	15	18	1	16	8	15	2	9	3
1	7	15	21	20	9
1	7	18	1	18	9	1	14
1	7	18	5	5
1	7	18	5	5	1	2	12	5
1	7	18	5	5	1	2	12	5	14	5	19	19
1	7	18	5	5	1	2	12	25
1	7	18	5	5	4
1	7	18	5	5	9	14	7
1	7	18	5	5	13	5	14	20
1	7	18	5	5	13	5	14	20	19
1	7	18	5	5	19
1	7	18	9	2	21	19	9	14	5	19	19
1	7	18	9	3	21	12	20	21	18	1	12
1	7	18	9	3	21	12	20	21	18	1	12	9	19	20
1	7	18	9	3	21	12	20	21	18	1	12	9	19	20	19
1	7	18	9	3	21	12	20	21	18	1	12	12	25
1	7	18	9	3	21	12	20	21	18	5
1	7	18	9	13	15	14	25
1	7	18	15	3	8	5	13	9	3	1	12
1	7	18	15	3	8	5	13	9	3	1	12	19
1	7	18	15	14	15	13	9	19	20
1	7	18	15	14	15	13	9	19	20	19
1	7	18	15	14	15	13	25
1	7	18	15	21	14	4
1	7	21	5
1	8
1	8	1
1	8	5	1	4
1	8	5	13
1	8	15	25
1	9	4
1	9	4	5
1	9	4	5	4
1	9	4	5	4	5	3	1	13	16
1	9	4	5	18
1	9	4	5	18	19
1	9	4	5	19
1	9	4	5	19	4	5	3	1	13	16
1	9	4	9	14	7
1	9	4	19
1	9	12
1	9	12	5	18	15	14
1	9	12	5	18	15	14	19
1	9	12	9	14	7
1	9	12	13	5	14	20
1	9	12	13	5	14	20	19
1	9	12	19
1	9	13
1	9	13	5	4
1	9	13	5	18
1	9	13	9	14	7
1	9	13	12	5	19	19
1	9	13	12	5	19	19	12	25
1	9	13	12	5	19	19	14	5	19	19
1	9	13	19
1	9	14	20
1	9	18
1	9	18	2	1	19	5
1	9	18	2	15	18	14	5
1	9	18	2	18	21	19	8
1	9	18	2	21	19
1	9	18	3	15	14	4	9	20	9	15	14	5	4
1	9	18	3	15	14	4	9	20	9	15	14	5	18
1	9	18	3	15	14	4	9	20	9	15	14	9	14	7
1	9	18	3	18	1	6	20
1	9	18	3	18	5	23
1	9	18	3	18	5	23	19
1	9	18	5
1	9	18	5	4
1	9	18	6	9	5	12	4
1	9	18	6	9	5	12	4	19
1	9	18	6	12	15	23
1	9	18	6	15	18	3	5
1	9	18	6	18	1	13	5
1	9	18	6	18	1	13	5	19
1	9	18	7	21	14
1	9	18	9	5	18
1	9	18	9	5	19	20
1	9	18	9	12	25
1	9	18	9	14	5	19	19
1	9	18	9	14	7
1	9	18	9	14	7	19
1	9	18	12	5	19	19
1	9	18	12	9	6	20
1	9	18	12	9	6	20	5	4
1	9	18	12	9	6	20	9	14	7
1	9	18	12	9	6	20	19
1	9	18	12	9	14	5
1	9	18	12	9	14	5	18
1	9	18	12	9	14	5	18	19
1	9	18	12	9	14	5	19
1	9	18	12	15	3	11
1	9	18	12	15	3	11	19
1	9	18	13	1	9	12
1	9	18	13	1	14
1	9	18	13	5	14
1	9	18	16	12	1	14	5
1	9	18	16	12	1	25
1	9	18	16	15	18	20
1	9	18	16	15	18	20	19
1	9	18	18	1	9	4
1	9	18	19
1	9	18	19	8	9	16
1	9	18	19	8	9	16	19
1	9	18	19	9	3	11
1	9	18	19	9	3	11	14	5	19	19
1	9	18	19	16	1	3	5
1	9	18	19	20	18	5	1	13
1	9	18	19	20	18	9	16
1	9	18	19	20	18	9	16	19
1	9	18	20	9	7	8	20
1	9	18	20	9	13	5
1	9	18	23	1	22	5
1	9	18	23	1	22	5	19
1	9	18	23	1	25
1	9	18	23	1	25	19
1	9	18	23	15	18	20	8	9	14	5	19	19
1	9	18	23	15	18	20	8	25
1	9	18	25
1	9	19	12	5
1	9	19	12	5	19
1	9	20	3	8	5	19
1	10	1	18
1	11	9	13	2	15
1	11	9	14
1	12	1
1	12	1	2	1	13	1
1	12	1	2	1	19	20	5	18
1	12	1	3	1	18	20	5
1	12	1	3	11
1	12	1	3	18	9	20	25
1	12	1	4	4	9	14
1	12	1	14	9	14	5
1	12	1	18	13
1	12	1	18	13	5	4
1	12	1	18	13	9	14	7
1	12	1	18	13	9	14	7	12	25
1	12	1	18	13	9	19	13
1	12	1	18	13	9	19	20
1	12	1	18	13	19
1	12	1	19
1	12	1	19	11	1
1	12	1	19	11	1	14
1	12	2
1	12	2	1	14	9	1
1	12	2	1	14	25
1	12	2	1	20	18	15	19	19
1	12	2	1	20	18	15	19	19	5	19
1	12	2	5	9	20
1	12	2	9	14	9	19	13
1	12	2	9	14	15
1	12	2	21	13
1	12	2	21	13	5	14
1	12	2	21	13	9	14
1	12	2	21	13	19
1	12	3	8	5	13	9	3	1	12
1	12	3	8	5	13	9	19	20
1	12	3	8	5	13	9	19	20	19
1	12	3	8	5	13	25
1	12	3	15	8	15	12
1	12	3	15	8	15	12	9	3
1	12	3	15	8	15	12	9	3	19
1	12	3	15	8	15	12	9	19	13
1	12	3	15	8	15	12	19
1	12	3	15	22	5
1	12	3	15	22	5	19
1	12	4	5	8	25	4	5
1	12	4	5	8	25	4	5	19
1	12	4	5	18
1	12	4	5	18	13	1	14
1	12	4	5	18	13	5	14
1	12	4	18	9	14
1	12	5
1	12	5	8	15	21	19	5
1	12	5	13	2	9	3
1	12	5	18	20
1	12	5	18	20	5	4
1	12	5	18	20	9	14	7
1	12	5	18	20	12	25
1	12	5	18	20	14	5	19	19
1	12	5	18	20	19
1	12	5	19
1	12	6	1	12	6	1
1	12	6	1	20	1	8
1	12	7	1
1	12	7	1	5
1	12	7	1	12
1	12	7	5	2	18	1
1	12	7	5	2	18	1	9	3
1	12	7	5	2	18	1	9	3	1	12
1	12	7	5	2	18	1	9	3	1	12	12	25
1	12	7	5	2	18	1	9	19	20
1	12	7	5	2	18	1	19
1	12	7	5	18	9	1
1	12	7	5	18	9	1	14
1	12	7	9	5	18	19
1	12	7	15	18	9	20	8	13
1	12	7	15	18	9	20	8	13	9	3
1	12	7	15	18	9	20	8	13	9	3	1	12	12	25
1	12	7	15	18	9	20	8	13	19
1	12	9	1	19
1	12	9	1	19	5	19
1	12	9	2	1	2	1
1	12	9	2	9
1	12	9	2	9	19
1	12	9	5	14
1	12	9	5	14	1	20	5
1	12	9	5	14	1	20	5	4
1	12	9	5	14	1	20	5	19
1	12	9	5	14	1	20	9	14	7
1	12	9	5	14	1	20	9	15	14
1	12	9	5	14	5	4
1	12	9	5	14	9	14	7
1	12	9	5	14	19
1	12	9	7	8	20
1	12	9	7	8	20	5	4
1	12	9	7	8	20	9	14	7
1	12	9	7	8	20	19
1	12	9	7	14
1	12	9	7	14	5	4
1	12	9	7	14	9	14	7
1	12	9	7	14	13	5	14	20
1	12	9	7	14	13	5	14	20	19
1	12	9	7	14	19
1	12	9	11	5
1	12	9	13	5	14	20	1	18	25
1	12	9	13	15	14	25
1	12	9	14	5
1	12	9	14	5	4
1	12	9	14	5	19
1	12	9	14	9	14	7
1	12	9	16	8	1	20	9	3
1	12	9	17	21	15	20
1	12	9	17	21	15	20	19
1	12	9	22	5
1	12	11	1	12	9
1	12	11	1	12	9	3
1	12	11	1	12	9	14	5
1	12	11	1	12	9	14	9	20	25
1	12	11	1	12	9	19
1	12	11	1	12	9	19	5
1	12	11	1	12	15	9	4
1	12	11	1	12	15	9	4	19
1	12	11	1	14	5	19
1	12	11	25	12
1	12	12
1	12	12	1	25
1	12	12	1	25	5	4
1	12	12	1	25	9	14	7
1	12	12	1	25	19
1	12	12	5	7	1	20	9	15	14
1	12	12	5	7	1	20	9	15	14	19
1	12	12	5	7	5
1	12	12	5	7	5	4
1	12	12	5	7	5	4	12	25
1	12	12	5	7	5	19
1	12	12	5	7	9	1	14	3	5
1	12	12	5	7	9	1	14	3	5	19
1	12	12	5	7	9	14	7
1	12	12	5	7	15	18	9	3	1	12
1	12	12	5	7	15	18	9	3	1	12	12	25
1	12	12	5	7	15	18	9	5	19
1	12	12	5	7	15	18	25
1	12	12	5	7	18	9
1	12	12	5	7	18	15
1	12	12	5	12	5
1	12	12	5	12	5	19
1	12	12	5	12	9	3
1	12	12	5	18	7	5	14
1	12	12	5	18	7	5	14	19
1	12	12	5	18	7	9	3
1	12	12	5	18	7	9	5	19
1	12	12	5	18	7	25
1	12	12	5	22	9	1	20	5
1	12	12	5	22	9	1	20	5	4
1	12	12	5	22	9	1	20	5	19
1	12	12	5	22	9	1	20	9	14	7
1	12	12	5	22	9	1	20	9	15	14
1	12	12	5	22	9	1	20	9	15	14	19
1	12	12	5	25
1	12	12	5	25	19
1	12	12	5	25	23	1	25
1	12	12	5	25	23	1	25	19
1	12	12	9	1	14	3	5
1	12	12	9	1	14	3	5	19
1	12	12	9	5	4
1	12	12	9	5	19
1	12	12	9	7	1	20	15	18
1	12	12	9	7	1	20	15	18	19
1	12	12	9	20	5	18	1	20	5
1	12	12	9	20	5	18	1	20	5	4
1	12	12	9	20	5	18	1	20	9	14	7
1	12	12	9	20	5	18	1	20	9	15	14
1	12	12	9	20	5	18	1	20	9	15	14	19
1	12	12	9	20	5	18	1	20	9	22	5
1	12	12	15	3	1	20	1	2	12	5
1	12	12	15	3	1	20	5
1	12	12	15	3	1	20	5	4
1	12	12	15	3	1	20	5	19
1	12	12	15	3	1	20	9	14	7
1	12	12	15	3	1	20	9	15	14
1	12	12	15	3	1	20	9	15	14	19
1	12	12	15	3	1	20	15	18
1	12	12	15	3	1	20	15	18	19
1	12	12	15	16	8	15	14	5	19
1	12	12	15	20
1	12	12	15	20	13	5	14	20
1	12	12	15	20	13	5	14	20	19
1	12	12	15	20	18	15	16	5
1	12	12	15	20	18	15	16	9	3
1	12	12	15	20	19
1	12	12	15	20	20	5	4
1	12	12	15	20	20	9	14	7
1	12	12	15	23
1	12	12	15	23	1	2	12	5
1	12	12	15	23	1	14	3	5
1	12	12	15	23	1	14	3	5	19
1	12	12	15	23	5	4
1	12	12	15	23	9	14	7
1	12	12	15	23	19
1	12	12	15	25
1	12	12	15	25	5	4
1	12	12	15	25	9	14	7
1	12	12	15	25	19
1	12	12	21	4	5
1	12	12	21	4	5	4
1	12	12	21	4	5	19
1	12	12	21	4	9	14	7
1	12	12	21	18	5
1	12	12	21	18	5	4
1	12	12	21	18	5	13	5	14	20
1	12	12	21	18	5	13	5	14	20	19
1	12	12	21	18	5	19
1	12	12	21	18	9	14	7
1	12	12	21	18	9	14	7	12	25
1	12	12	21	19	9	15	14
1	12	12	21	19	9	15	14	19
1	12	12	21	19	9	22	5
1	12	12	21	22	9	1
1	12	12	21	22	9	1	12
1	12	12	21	22	9	21	13
1	12	12	25
1	12	12	25	9	14	7
1	12	13	1	14	1	3
1	12	13	1	14	1	3	19
1	12	13	9	7	8	20	25
1	12	13	15	14	4
1	12	13	15	14	4	19
1	12	13	15	19	20
1	12	13	19
1	12	13	19	8	15	21	19	5
1	12	13	19	8	15	21	19	5	19
1	12	15	5
1	12	15	5	19
1	12	15	6	20
1	12	15	8	1
1	12	15	14	5
1	12	15	14	5	14	5	19	19
1	12	15	14	7
1	12	15	14	7	19	9	4	5
1	12	15	15	6
1	12	15	15	6	14	5	19	19
1	12	15	21	4
1	12	16
1	12	16	1	3	1
1	12	16	1	3	1	19
1	12	16	8	1
1	12	16	8	1	2	5	20
1	12	16	8	1	2	5	20	9	3
1	12	16	8	1	2	5	20	9	3	1	12
1	12	16	8	1	2	5	20	9	3	1	12	12	25
1	12	16	8	1	2	5	20	19
1	12	16	8	1	14	21	13	5	18	9	3
1	12	16	8	1	19
1	12	16	9	14	5
1	12	16	19
1	12	18	5	1	4	25
1	12	18	9	7	8	20
1	12	19	15
1	12	20
1	12	20	1	18
1	12	20	1	18	16	9	5	3	5
1	12	20	1	18	16	9	5	3	5	19
1	12	20	1	18	19
1	12	20	5	18
1	12	20	5	18	1	2	12	5
1	12	20	5	18	1	20	9	15	14
1	12	20	5	18	1	20	9	15	14	19
1	12	20	5	18	3	1	20	5
1	12	20	5	18	3	1	20	9	15	14
1	12	20	5	18	3	1	20	9	15	14	19
1	12	20	5	18	5	4
1	12	20	5	18	5	7	15
1	12	20	5	18	9	14	7
1	12	20	5	18	14	1	20	5
1	12	20	5	18	14	1	20	5	4
1	12	20	5	18	14	1	20	5	12	25
1	12	20	5	18	14	1	20	5	19
1	12	20	5	18	14	1	20	9	14	7
1	12	20	5	18	14	1	20	9	15	14
1	12	20	5	18	14	1	20	9	15	14	19
1	12	20	5	18	14	1	20	9	22	5
1	12	20	5	18	14	1	20	9	22	5	12	25
1	12	20	5	18	14	1	20	9	22	5	19
1	12	20	5	18	14	1	20	15	18
1	12	20	5	18	14	1	20	15	18	19
1	12	20	5	18	19
1	12	20	8	15	21	7	8
1	12	20	9	13	5	20	5	18
1	12	20	9	13	5	20	5	18	19
1	12	20	9	20	21	4	5
1	12	20	9	20	21	4	5	19
1	12	20	15
1	12	20	15	7	5	20	8	5	18
1	12	20	18	21	9	19	13
1	12	20	18	21	9	19	20
1	12	20	18	21	9	19	20	9	3
1	12	20	18	21	9	19	20	9	3	1	12	12	25
1	12	20	19
1	12	21	13
1	12	21	13	9	14	9	21	13
1	12	21	13	9	14	21	13
1	12	21	13	14	9
1	12	21	13	14	21	19
1	12	22	5	15	12	1	18
1	12	22	5	15	12	9
1	12	23	1	25	19
1	13
1	13	1	12	7	1	13
1	13	1	12	7	1	13	1	20	5
1	13	1	12	7	1	13	1	20	5	4
1	13	1	12	7	1	13	1	20	5	19
1	13	1	12	7	1	13	1	20	9	14	7
1	13	1	12	7	1	13	1	20	9	15	14
1	13	1	12	7	1	13	1	20	9	15	14	19
1	13	1	12	7	1	13	19
1	13	1	14	21	5	14	19	9	19
1	13	1	19	19
1	13	1	19	19	5	4
1	13	1	19	19	5	19
1	13	1	19	19	9	14	7
1	13	1	20	5	21	18
1	13	1	20	5	21	18	9	19	8
1	13	1	20	5	21	18	9	19	8	12	25
1	13	1	20	5	21	18	9	19	8	14	5	19	19
1	13	1	20	5	21	18	9	19	13
1	13	1	20	5	21	18	19
1	13	1	20	15	18	25
1	13	1	26	5
1	13	1	26	5	4
1	13	1	26	5	13	5	14	20
1	13	1	26	5	19
1	13	1	26	9	14	7
1	13	1	26	9	14	7	12	25
1	13	1	26	15	14
1	13	1	26	15	14	19
1	13	2	1	19	19	1	4	15	18
1	13	2	1	19	19	1	4	15	18	9	1	12
1	13	2	1	19	19	1	4	15	18	19
1	13	2	5	18
1	13	2	5	18	7	18	9	19
1	13	2	9	1	14	3	5
1	13	2	9	4	5	24	20	18	15	21	19
1	13	2	9	5	14	3	5
1	13	2	9	5	14	20
1	13	2	9	7	21	9	20	9	5	19
1	13	2	9	7	21	9	20	25
1	13	2	9	7	21	15	21	19
1	13	2	9	7	21	15	21	19	12	25
1	13	2	9	20
1	13	2	9	20	9	15	14
1	13	2	9	20	9	15	14	19
1	13	2	9	20	9	15	21	19
1	13	2	9	20	9	15	21	19	12	25
1	13	2	9	22	1	12	5	14	3	5
1	13	2	9	22	1	12	5	14	20
1	13	2	9	22	1	12	5	14	20	12	25
1	13	2	12	5
1	13	2	12	5	4
1	13	2	12	5	18
1	13	2	12	5	19
1	13	2	12	9	14	7
1	13	2	18	15	19	9	1
1	13	2	21	12	1	14	3	5
1	13	2	21	12	1	14	3	5	19
1	13	2	21	12	1	14	20
1	13	2	21	12	1	20	5
1	13	2	21	12	1	20	15	18	25
1	13	2	21	19	3	1	4	5
1	13	2	21	19	3	1	4	5	19
1	13	2	21	19	8
1	13	2	21	19	8	5	4
1	13	2	21	19	8	5	18	19
1	13	2	21	19	8	5	19
1	13	2	21	19	8	9	14	7
1	13	5	12	9	15	18	1	20	5
1	13	5	12	9	15	18	1	20	5	4
1	13	5	12	9	15	18	1	20	5	19
1	13	5	12	9	15	18	1	20	9	14	7
1	13	5	12	9	15	18	1	20	9	15	14
1	13	5	14
1	13	5	14	1	2	9	12	9	20	25
1	13	5	14	1	2	12	5
1	13	5	14	4
1	13	5	14	4	1	2	12	5
1	13	5	14	4	5	4
1	13	5	14	4	9	14	7
1	13	5	14	4	13	5	14	20
1	13	5	14	4	13	5	14	20	19
1	13	5	14	4	19
1	13	5	14	9	20	9	5	19
1	13	5	14	9	20	25
1	13	5	14	15	18	18	8	15	5	1
1	13	5	14	19
1	13	5	18	9	3	1
1	13	5	18	9	3	1	14
1	13	5	18	9	3	1	14	19
1	13	5	18	9	3	9	21	13
1	13	5	20	8	25	19	20
1	13	5	20	8	25	19	20	9	14	5
1	13	5	20	8	25	19	20	19
1	13	9	1	2	9	12	9	20	25
1	13	9	1	2	12	5
1	13	9	1	2	12	5	14	5	19	19
1	13	9	1	2	12	25
1	13	9	3	1	2	9	12	9	20	25
1	13	9	3	1	2	12	5
1	13	9	3	1	2	12	25
1	13	9	4
1	13	9	4	5
1	13	9	4	19	8	9	16	19
1	13	9	4	19	20
1	13	9	7	15
1	13	9	14	5
1	13	9	14	5	19
1	13	9	14	15
1	13	9	18
1	13	9	19	19
1	13	9	20	25
1	13	13	1	14
1	13	13	5	20	5	18
1	13	13	5	20	5	18	19
1	13	13	15
1	13	13	15	14	9	1
1	13	13	15	14	9	20	5	19
1	13	13	15	14	9	21	13
1	13	13	21	14	9	20	9	15	14
1	13	14	5	19	9	1
1	13	14	5	19	9	1	3
1	13	14	5	19	9	3
1	13	14	5	19	20	9	5	19
1	13	14	5	19	20	25
1	13	14	9	15	20	9	3
1	13	15	5	2	1
1	13	15	5	2	1	5
1	13	15	5	2	9	3
1	13	15	11
1	13	15	14	7
1	13	15	14	7	19	20
1	13	15	18	1	12
1	13	15	18	1	12	9	20	25
1	13	15	18	9	19	20
1	13	15	18	15	21	19
1	13	15	18	15	21	19	12	25
1	13	15	18	16	8	15	21	19
1	13	15	18	20	9	19	1	20	9	15	14
1	13	15	18	20	9	19	5
1	13	15	18	20	9	19	5	4
1	13	15	21	14	20
1	13	15	21	14	20	5	4
1	13	15	21	14	20	9	14	7
1	13	15	21	14	20	19
1	13	15	21	18
1	13	15	21	18	19
1	13	16
1	13	16	5	18	5
1	13	16	5	18	5	19
1	13	16	5	18	19	1	14	4
1	13	16	5	18	19	1	14	4	19
1	13	16	8	5	20	1	13	9	14	5
1	13	16	8	5	20	1	13	9	14	5	19
1	13	16	8	9	2	9	1
1	13	16	8	9	2	9	1	14
1	13	16	8	9	2	9	1	14	19
1	13	16	8	9	2	9	15	21	19
1	13	16	8	9	20	8	5	1	20	18	5
1	13	16	8	9	20	8	5	1	20	18	5	19
1	13	16	8	15	18	1
1	13	16	12	5
1	13	16	12	5	18
1	13	16	12	9	6	9	3	1	20	9	15	14
1	13	16	12	9	6	9	3	1	20	9	15	14	19
1	13	16	12	9	6	9	5	4
1	13	16	12	9	6	9	5	18
1	13	16	12	9	6	9	5	18	19
1	13	16	12	9	6	9	5	19
1	13	16	12	9	6	25
1	13	16	12	9	6	25	9	14	7
1	13	16	12	9	20	21	4	5
1	13	16	12	9	20	21	4	5	19
1	13	16	12	25
1	13	16	15	21	12	5	19
1	13	16	19
1	13	16	21	12	5
1	13	16	21	12	5	19
1	13	16	21	12	19
1	13	16	21	20	1	20	5
1	13	16	21	20	1	20	5	4
1	13	16	21	20	1	20	9	14	7
1	13	16	21	20	1	20	9	15	14
1	13	16	21	20	1	20	9	15	14	19
1	13	16	21	20	5	5
1	13	16	21	20	5	5	19
1	13	21	3	11
1	13	21	12	5	20
1	13	21	12	5	20	19
1	13	21	19	5
1	13	21	19	5	4
1	13	21	19	5	13	5	14	20
1	13	21	19	5	13	5	14	20	19
1	13	21	19	5	19
1	13	21	19	9	14	7
1	13	21	19	9	14	7	12	25
1	14
1	14	1
1	14	1	2	15	12	9	3
1	14	1	3	8	18	15	14	9	19	13
1	14	1	3	8	18	15	14	9	19	13	19
1	14	1	3	8	18	15	14	9	19	20	9	3
1	14	1	3	8	18	15	14	9	19	20	9	3	1	12	12	25
1	14	1	3	15	14	4	1
1	14	1	3	15	14	4	1	19
1	14	1	5	13	9	1
1	14	1	5	13	9	3
1	14	1	5	18	15	2	9	3
1	14	1	5	18	15	2	9	3	1	12	12	25
1	14	1	5	19	20	8	5	19	9	1
1	14	1	5	19	20	8	5	20	9	3
1	14	1	5	19	20	8	5	20	9	3	19
1	14	1	5	19	20	8	5	20	9	19	5
1	14	1	5	19	20	8	5	20	9	19	5	4
1	14	1	5	19	20	8	5	20	9	19	9	14	7
1	14	1	5	19	20	8	5	20	9	19	20
1	14	1	5	19	20	8	5	20	9	19	20	19
1	14	1	7	18	1	13
1	14	1	7	18	1	13	13	1	20	9	3
1	14	1	7	18	1	13	13	1	20	9	3	1	12	12	25
1	14	1	7	18	1	13	19
1	14	1	12
1	14	1	12	7	5	19	9	1
1	14	1	12	7	5	19	9	3
1	14	1	12	7	5	19	9	3	19
1	14	1	12	12	25
1	14	1	12	15	7	9	3	1	12
1	14	1	12	15	7	9	5	19
1	14	1	12	15	7	9	19	5
1	14	1	12	15	7	15	21	19
1	14	1	12	15	7	15	21	19	12	25
1	14	1	12	15	7	21	5
1	14	1	12	15	7	21	5	19
1	14	1	12	15	7	25
1	14	1	12	25	19	1	2	12	5
1	14	1	12	25	19	5
1	14	1	12	25	19	5	4
1	14	1	12	25	19	5	18
1	14	1	12	25	19	5	18	19
1	14	1	12	25	19	5	19
1	14	1	12	25	19	9	14	7
1	14	1	12	25	19	9	19
1	14	1	12	25	19	20
1	14	1	12	25	19	20	19
1	14	1	12	25	20	9	3
1	14	1	12	25	20	9	3	1	12
1	14	1	12	25	20	9	3	1	12	12	25
1	14	1	13	15	18	16	8	9	3
1	14	1	14	1	19
1	14	1	16	8	15	18	1
1	14	1	16	8	15	18	9	3
1	14	1	18	3	8	9	3
1	14	1	18	3	8	9	3	1	12
1	14	1	18	3	8	9	19	13
1	14	1	18	3	8	9	19	20
1	14	1	18	3	8	9	19	20	9	3
1	14	1	18	3	8	9	19	20	19
1	14	1	18	3	8	25
1	14	1	20	8	5	13	1
1	14	1	20	15	13	9	3
1	14	1	20	15	13	9	3	1	12
1	14	1	20	15	13	9	3	1	12	12	25
1	14	1	20	15	13	9	5	19
1	14	1	20	15	13	9	19	20
1	14	1	20	15	13	9	19	20	19
1	14	1	20	15	13	25
1	14	3	5	19	20	15	18
1	14	3	5	19	20	15	18	19
1	14	3	5	19	20	18	1	12
1	14	3	5	19	20	18	9	5	19
1	14	3	5	19	20	18	25
1	14	3	8	15	18
1	14	3	8	15	18	1	7	5
1	14	3	8	15	18	1	7	5	19
1	14	3	8	15	18	5	4
1	14	3	8	15	18	9	14	7
1	14	3	8	15	18	9	20	5
1	14	3	8	15	18	19
1	14	3	8	15	22	9	5	19
1	14	3	8	15	22	25
1	14	3	9	5	14	20
1	14	3	9	5	14	20	12	25
1	14	3	9	5	14	20	19
1	14	3	9	12	12	1	18	25
1	14	4
1	14	4	1	14	20	5
1	14	4	5	19
1	14	4	18	5	23
1	14	4	18	15	7	25	14	15	21	19
1	14	4	18	15	9	4
1	14	4	18	15	9	4	19
1	14	5	3	4	15	20	1	12
1	14	5	3	4	15	20	1	12	12	25
1	14	5	3	4	15	20	5
1	14	5	3	4	15	20	5	19
1	14	5	3	8	15	9	3
1	14	5	13	9	1
1	14	5	13	9	3
1	14	5	13	15	14	5
1	14	5	13	15	14	5	19
1	14	5	18	7	25
1	14	5	18	15	9	4
1	14	5	21	18	25	19	13
1	14	5	21	18	25	19	13	19
1	14	5	23
1	14	7	5	12
1	14	7	5	12	9	3
1	14	7	5	12	9	3	1
1	14	7	5	12	19
1	14	7	5	12	21	19
1	14	7	5	18
1	14	7	5	18	5	4
1	14	7	5	18	9	14	7
1	14	7	5	18	19
1	14	7	9	14	1
1	14	7	9	14	1	12
1	14	7	9	15	16	12	1	19	20	25
1	14	7	12	5
1	14	7	12	5	4
1	14	7	12	5	16	15	9	19	5
1	14	7	12	5	18
1	14	7	12	5	18	19
1	14	7	12	5	19
1	14	7	12	9	1	14
1	14	7	12	9	3	1	14
1	14	7	12	9	14	7
1	14	7	15	12	1
1	14	7	15	12	1	14
1	14	7	15	12	1	14	19
1	14	7	15	18	1
1	14	7	15	18	1	19
1	14	7	18	9	5	18
1	14	7	18	9	5	19	20
1	14	7	18	9	12	25
1	14	7	18	25
1	14	7	19	20
1	14	7	19	20	18	15	13	19
1	14	7	21	9	19	8
1	14	7	21	9	19	8	5	4
1	14	7	21	9	19	8	5	19
1	14	7	21	12	1	18
1	14	7	21	12	1	18	9	20	25
1	14	8	25	4	18	15	21	19
1	14	9	12
1	14	9	12	9	14	5
1	14	9	13	1	12
1	14	9	13	1	12	19
1	14	9	13	1	20	5
1	14	9	13	1	20	5	4
1	14	9	13	1	20	5	4	12	25
1	14	9	13	1	20	5	19
1	14	9	13	1	20	9	14	7
1	14	9	13	1	20	9	15	14
1	14	9	13	1	20	9	15	14	19
1	14	9	13	1	20	15	18
1	14	9	13	1	20	15	18	19
1	14	9	13	9	19	13
1	14	9	13	9	19	20
1	14	9	13	9	19	20	19
1	14	9	13	15	19	9	20	9	5	19
1	14	9	13	15	19	9	20	25
1	14	9	13	21	19
1	14	9	15	14
1	14	9	15	14	9	3
1	14	9	15	14	19
1	14	9	19	5
1	14	9	19	5	5	4
1	14	9	19	5	5	4	19
1	14	9	19	15	20	18	15	16	9	3
1	14	9	19	15	20	18	15	16	9	5	19
1	14	9	19	15	20	18	15	16	25
1	14	11	1	18	1
1	14	11	12	5
1	14	11	12	5	19
1	14	11	12	5	20
1	14	11	12	5	20	19
1	14	14	1
1	14	14	1	12
1	14	14	1	12	19
1	14	14	5	1	12
1	14	14	5	1	12	5	4
1	14	14	5	1	12	5	18
1	14	14	5	1	12	9	14	7
1	14	14	5	24
1	14	14	5	24	1	20	9	15	14
1	14	14	5	24	1	20	9	15	14	19
1	14	14	5	24	5
1	14	14	5	24	5	4
1	14	14	5	24	5	19
1	14	14	5	24	9	14	7
1	14	14	9	8	9	12	1	20	5
1	14	14	9	8	9	12	1	20	5	4
1	14	14	9	8	9	12	1	20	5	19
1	14	14	9	8	9	12	1	20	9	14	7
1	14	14	9	8	9	12	1	20	9	15	14
1	14	14	9	22	5	18	19	1	18	9	5	19
1	14	14	9	22	5	18	19	1	18	25
1	14	14	15	20	1	20	5
1	14	14	15	20	1	20	5	4
1	14	14	15	20	1	20	5	19
1	14	14	15	20	1	20	9	14	7
1	14	14	15	20	1	20	9	15	14
1	14	14	15	20	1	20	9	15	14	19
1	14	14	15	21	14	3	5
1	14	14	15	21	14	3	5	4
1	14	14	15	21	14	3	5	13	5	14	20
1	14	14	15	21	14	3	5	13	5	14	20	19
1	14	14	15	21	14	3	5	18
1	14	14	15	21	14	3	5	18	19
1	14	14	15	21	14	3	5	19
1	14	14	15	21	14	3	9	14	7
1	14	14	15	25
1	14	14	15	25	1	14	3	5
1	14	14	15	25	1	14	3	5	19
1	14	14	15	25	5	4
1	14	14	15	25	5	18
1	14	14	15	25	5	18	19
1	14	14	15	25	9	14	7
1	14	14	15	25	9	14	7	12	25
1	14	14	15	25	19
1	14	14	21	1	12
1	14	14	21	1	12	9	19	5	4
1	14	14	21	1	12	12	25
1	14	14	21	1	12	19
1	14	14	21	9	20	9	5	19
1	14	14	21	9	20	25
1	14	14	21	12
1	14	14	21	12	1	18
1	14	14	21	12	9
1	14	14	21	12	12	5	4
1	14	14	21	12	12	9	14	7
1	14	14	21	12	13	5	14	20
1	14	14	21	12	19
1	14	14	21	12	21	19
1	14	14	21	14	3	9	1	20	9	15	14
1	14	15	4	5
1	14	15	4	5	19
1	14	15	4	9	19	5	4
1	14	15	4	25	14	5
1	14	15	9	14	20
1	14	15	9	14	20	5	4
1	14	15	9	14	20	9	14	7
1	14	15	9	14	20	19
1	14	15	13	1	12	9	5	19
1	14	15	13	1	12	15	21	19
1	14	15	13	1	12	15	21	19	12	25
1	14	15	13	1	12	25
[truncated: 56,109 more rows]
[truncated: 5 more columns]
