# Supplementary material for: The “handedness” of language: Directional symmetry breaking of sign usage in words
Source: PLoS One. 2018 Jan 17;13(1):e0190735. doi: 10.1371/journal.pone.0190735 (PMC5771592; doi:10.1371/journal.pone.0190735)
Supplement: S2 File — Contains data-files (each in csv format) for the 25 different language and writing systems used in our study. The name of each data file mentions the corresponding language and a serial number (e.g., “01_Arabic.csv”) in accordance with the order in which the data sets are described in the Description of the Corpora in the Supplementary Material. Each sequence is represented as a string of numbers, with each number representing a specific grapheme for that language and writing system. In addition there are key lists for each of the data-bases (in txt format for the 24 known language and writing systems and in pdf format for the undeciphered Indus database) which shows the grapheme corresponding to each number that represents them in the data-base sequences. The name of each key list mentions the corresponding language. (ZIP) [file pone.0190735.s010.zip › CSV_files_all_Databases/06_Finnish.csv]

1	2
3	4
5	6
5	7	7	8
9	8	4
10	11	7	7	2
3	12	6
13	5
10	6	4	8
4	6	6	4
14	11	6	4
14	11	4
13	5	4
3	12	5
9	8	4	5	4
9	5	15	15	2
9	5
1	3	13
1	3	14	2
3	16	2	7
14	2	6	14	14	6
10	6	7	8
1	3	7	14	2
13	6	7	7	5	4
13	6	4	8
7	2	6
4	17	7
13	2	4	3	6
3	12	5	4
13	6	7	8
4	5
5	4
10	6	4	11	4
13	6	4	11	4
9	5	15	15	2	4
9	5	6	18	8	4
7	5
16	3	6
10	17	19	13
16	2	6	4
4	8	6	4
13	6	12	12	3	6	4
3	12	6	13	6
7	8	10	8
13	6	6	7	8
13	6	12	12	8
5	6	16	8	7
16	2	2	4
3	12	6	16	2	7
7	5	6	18	8	4
7	11	12	5	5
7	8	10	8	4
16	2	13	7	2	2	4
16	6	5	12	8
5	6	14	8
1	3	4	14	2
1	3
14	3	14	3
3	12	12	2
10	6	7	8	8	4
13	2	2
3	12	5	7
7	11	12	6
13	6	6	13
9	8	4	5	7
3	12	12	11	7
14	3	13	14	2
16	2	6	14	14	2
14	2	4	13	13	2
6	7	13	5
14	11	4	6	4	20	2	13
9	8	4	5	12	12	5
21	3	6	13
10	6	4	11	2
10	6	7	5	4
14	17	12	12	8
9	8	4	7	8
10	5
10	6	4	11	12	12	5
13	2	4	3	3
13	6	5	12	12	8
10	2	2	4
10	6	14	13	6
21	3	6	14	2
2	6	4	2
21	2	12	1	3	4
13	6	6	9	5	4
10	11	14	2	2	4
10	6	14	8
13	5	14	8
9	5	6	18	8	7
5	4	8	8
9	5	6	12	12	5
4	6	6	7	8
1	3	14	11
5	12	6
7	11	3
10	6	5	13
10	6	4	11	7
7	8	13	13	8
13	6	4	11	2
7	2	2	13
7	5	6	12	12	5
10	5	6	18	8	4
4	8	10	8
5	7	7	5	6
13	6	4	11	12	12	5
13	6	6	4	8
14	11	14	2	2	4
12	11	3
4	6	6	18	5	4
14	11	4	6	4	14	2	2	4
14	11	6	7	5	4	14	6	4
14	11	6	4	14	2
21	8	6	16	8	4	8
5	7
9	5	6	7	8
14	2	6	14	5	4
3	4	14	3
14	6	15	1	3	6	7	7	6
1	11	11	15	6
2	4	7	2	2
2	6	16	2	4
5	18	5	13
21	6	7	8	8
1	8	12	14	5	5	4
2	6	14	2
6	9	2	4
9	17	16	6	4
16	2	6
5	4	4	5	4
6	9	10	6	13	5	7
10	2	2	9	2	4
7	5	9	18	8
14	11	14	2
7	5	6	7	8
16	2	13	7	2	13	6
2	4	7	3	6
13	6	14	13	6
13	6	4	11	7
14	2	4	13	2
1	3	13	13	2
7	5	9	4	17	7
9	17	16	8
14	11	7	5	4
3	12	5	7	7	5
3	6	14	5	6	4
9	5	15	15	2	12	12	5
5	4	5	10	10	8	4
13	6	4	4	5
7	8	7	8
16	6	5	13	7	6	13	13	8
10	6	13	13	8
10	6	5	9	5	7
1	3	7	2
7	3	6	4	5	4
16	3	6	13	6
10	11	11	7	5	4
9	5	15	15	2	2
14	2	14	13	6
1	3	7	7	2
6	9	10	6	4	5	4
14	2	4	13	2	4
7	8	9	18	5	4
7	8	13	7	8
12	8	9	7	6
21	6	7	8	6	13	6
7	11	12	12	11	7
17	14	13	6
2	4	7	2	4	11	7
1	3	7	2	6	4
7	5	14	6
14	2	6	14	14	6	5	4
2	6	4	2	14	6	4
21	3	1	2	4
7	8	9	8	4
6	9	10	6	13	5	4
2	4	4	2
5	9	14	8
14	5	15	15	2	4
5	7	7	5
3	12	5	10	10	5
13	2	4	3	6	16	2	7
16	11	3	7	7	2
10	11	11	7
6	9	10	6	13	7	5	4
7	5	14	5	5
1	3	14	2	6	4	5	4
7	5	6	18	8	7
10	5	4	6
10	2	2
5	15	6
7	2	14	2	6	13	6	4
3	12	5	16	2	4
5	13	6	10
13	11	11	15	6
17	9	7	8
2	4	4	2	4
1	3	6	7	2
3	10	2	4
7	5	5
5	18	5	13	13	8
6	12	10	2	4
1	3	7	5	4
10	5	6	12	12	5
10	6	4	11	13	7	2
7	8	8	12	12	8
13	11	3	10	5	4
13	2	10	3	6	4
10	6	13	7	8
13	2	2	14	14	2
16	11	3	14	13	6
12	6	13	8	14	13	6
14	3	13	14	2	2	4
5	12	8	8
13	2	2	4	11	7
1	11	10	2	12	2	2
3	7	7	2	2
10	6	5	9	5	4
7	11	3	4
10	5	6	7	8
10	6	4	14	8
13	2	6
14	2	11	21	11	4	20	6	4
3	7	7	6
10	6	5	13	7	8
12	14	8	8
2	13	6	2
16	8	9	8	4
14	2	6
7	8	4	4	5
4	11	3
10	11	11	7	2
6	9	10	6	13	6	8
7	6	5	18	8
16	2	15	7	5	4
4	3	6	4
13	2	4	2
13	2	4	3	2
5	13	6	10	5	15	14	6	14	13	6
10	2	2	13	13	2
1	3	12	12	2
2	6	14	2	2	4
2	1	2	4
13	2	10	2	12	12	2
13	6	12	12	5
2	13	7	6
7	5	10	21	21	5	12	6	4
7	3	6	13	5	4
7	3	7	7	2
5	7	5	5	4
9	17	16	8	8
14	8	17
3	13	2
12	8	9	5	7	7	6
10	2	2	6	12	10	2	4
14	2	11	7	7	2
4	6	6	13	7	8
14	17	13	17	6
17	12	6
13	2	2	18	2
10	6	5	12	5	13	7	8	4	6
5	6	14	19
7	3	13	6	4
16	11	3	18	5	4
7	11	12	5
7	3	18	5	12	12	2
13	6	5	12	7	8
7	6	5	7	8	8
14	15	6	13	7	11	14	13	5	4
5	6	16	8	7	14	8
13	2	2	16	2	7
7	2	16	3	6	4
13	11	3	10	5	13	13	2
7	8	12	12	8
7	5	5	4
4	2	6	4	5	4
13	5	6	7	13	5	10	8	4
6	14	6
11	13	14	3
13	6	12	7	6
21	3	1	2	7
10	6	4	11	12	12	2
17	9	18	5	13	13	8
8	12	8
9	5	4	14	6
14	2	6	14	14	6	2
10	5	6	18	8	7
6	13	8
10	6	5	12	7	8
12	8	9	7	6	16	8	7
14	2	4	13	2	7
9	5	7	6
14	2	4	13	3	1	5	4
7	11	12	6	16	2	7
3	12	12	5	5	7
14	11	6	7	5	4	14	2	2	4
13	2	10	2
21	2	21	21	6
2	6	14	2	2
1	3	21	2
1	3	13	7	2
10	11	6	7	2
12	11	3	14	13	5	5	4
14	2	6	14	14	5	2
5	4	14	8
3	7	2
21	8	6	16	8
21	6	18	8
21	8	8	12	12	8
7	2	6	16	2	2	4
2	6	14	2	4	2
3	12	5	10	2	13	13	2
14	3	16	6	4
7	8	17	13	6	4
14	2	6	14	6	12	12	5
14	11	11	12	11	11
21	3	6	14	2	4	13	2
1	11	10	2	12	2	4	4	5
3	10	2
6	13	8	4	13	8
14	8	17	7	7	8	8
13	2	4	3
10	2	2	7	2
5	10	10	5
16	3	6	18	2	2	4
2	13	11	14	14	2	2	7
16	2	15	10	2	2	4
17	12	5	5	4	13	8
21	2	15	5	10	21	6
9	5	6	13	7	8
7	11	12	12	2
14	2	11	2	4
4	8	9	18	8
10	5	4	5
3	12	5	16	2
4	8	6	7	8
1	8	12	12	5	5	4
14	3	12	10	5
10	2	2	13	7	2
21	2	9	2	2
1	8	8
7	2	15	16	6	7	13	5
7	2	16	2	12	12	2
17	9	8
13	2	10	2	2
4	8	14	6
7	2	14	6	2
7	11	12	5	16	2	7
9	5	6	10	3	4
7	11	3	7	2
17	9	18	5	4
1	4	5
13	5	12	12	2	6	13	7	2
13	2	4	3	4	11	7
5	18	5	12	12	5	5	4
14	5	7	8	8	4
13	6	4	11	12	12	2
4	8	5	7
16	2	15	10	2	13	7	6
1	3	13	14	11	13
21	8	8	12	12	5
2	4	7	5	5	14	13	6
10	10
10	11	6	18	5	4
9	8	4	5	12	12	8
7	6	5	7	3	2
10	3	4	5	7
14	6	6	4	4	6
1	3	6	18	5	4
10	6	9	6	4
2	6	4	2	14	2	2	4
5	12	8	10	8	4
7	3	14	6
3	12	14	3	3	4
14	3	9	7	6
12	6	13	8	8
1	3	6	12	12	2
12	2	6	4
13	2	4	3	4
21	8	8	13	7	8
14	2	4	13	13	2	2	4
10	6	14	8	8	4
10	11	6	13	7	2
16	5	6
10	5	4	4	8
21	8	6	16	8	8
1	3	12	12	3	6	4
12	6	6	2	4
13	6	1	2	2	4
3	10	2	2
14	17	13	5
11	12	3	13
21	5	15	11	13	7	5	5	12	12	2
10	11	14	2	4	2
14	11	4	6	4	14	2	2	14	13	6
4	3	11	13	6
14	2	4	13	2	12	12	5
14	5	13	14	11	13	7	5	12	11
10	11	14	2	6	13	5	13	7	6
14	17	17	4	8	15	8	8
14	3	9	7	2	2	4
13	2	2	7
13	5	12	12	2	6	4	5	4
9	2	12	11	2	2
13	2	2	7	7	5
4	8	9	4	17	7
9	5	12	13	6	4	14	6
5	6	9	8	4
7	5	9	4	5	5	7
21	8	6	16	8	4
21	11	9	11	6
6	7	13	5	4	13	8
14	17	10	10	5	4	5	4
2	6	4	3	2
2	13	6	2	13	7	2
12	19	17	7	17	17
2	13	6	2	2
2	12	12	2
16	2	13	7	2
16	2	12	7	6	3	4
10	5	4	5	5
2	12	14	2	2
14	5	15	7	2	2
7	2	21	2	11	14	13	5	13	13	2
4	6	6	12	12	5
3	12	6	13	6	16	2	7
3	4	14	6	4
21	11	3	12	5	13	7	2
1	3	7	2	14	6	4
13	11	11	15	5	4
10	6	5	9	6	8
10	5	6	12	12	8
9	8	4	5	13	7	8
16	2	12	7	2	2	4
21	15	3	22	5	5	7	7	2
9	5	4	20	5	4
3	13	2	2
11	13	5	6	4
16	5	7	7	8
13	2	4	2	7
14	2	11	21	11	4	14	6	6	4
7	2	9	2	4	13	2
14	11	4	6	4	14	2	2	12	12	5
16	2	6	14	14	2	21	2
14	2	4	13	2	2
14	2	4	13	2	4	6
7	5	6	13	7	8
8	12	14	8	8
7	2	14	2	2
10	11	11
1	3	4	14	11	4
1	3	4	14	6	4
13	17	19	18	8
14	2	7	13	3
6	7	13	5	12	12	5	5	4
9	2	12	11	2
5	13	6	6	4
7	6	5	18	8	4
7	8	4	8	8	4
14	8	7	5	4	13	8
7	11	12	6	13	6
7	3	6	13	2	2	12	7	2
17	9	7	8	8	4
16	3	6	7
13	2	4	2	4
3	4	9	2	4
6	12	10	5	6	13	5	13	7	6
16	6	5
21	11	9	11	2
15	2	9	2	2
14	2	11	21	11	4	14	6
2	6	4	3	2	13	7	2	2	4
11	13	14	3	2
3	12	6	4
4	8	6	18	5	4
4	2	6	13	5	7
7	11	3	13	13	2
9	6	5	10	2	4
2	12	14	3	6
16	2	15	13	6	4
7	3	6
13	11	11	15	6	4
2	12	2	13
13	6	4	11	13	7	2
2	12	7	7	2	15	6	4
7	5	14	6	16	8	7
21	2	21	6	7
2	13	6	3	6	7	2
5	4	13	6	4
7	8	17	4	4	8
1	3	14	2	6	13	5	4
14	11	11	12	5
12	8	9	18	5
14	8	13	14	6
16	6	6	13	6
13	2	6	16	2	7
14	6	15	1	3	6	7	5	7	7	11
14	11	4	4	5	13
7	8	17	7	17	17
17	14	13	6	4
16	8	8	15	6	4
13	2	2	7	7	2	2
1	3	14	6	4
13	17	4	7	6	8
4	6	6	9	6	4
2	2	15	3	4	6	4
7	11	13	14	6	4
1	3	7	14	11	7
13	6	7	5	4
9	8	4	5	12	7	8
2	13	6	2	4
7	11	4	7	11	11
7	6	5	7	17	13	7	6
16	2	6	14	11	7	7	2	2
16	8	12	6	12	12	8
13	2	4	3	6	4
14	5	13	14	5	12	12	8
7	3	6	13	5	5	4
10	5	4	6	16	8	7
14	8	13	14	17	4
10	2	9	18	3	12	12	6	13	7	2
3	6	14	5	11	7	7	2
1	3	9	3	4
7	3	6	10	6	6
21	11	9	11	4	11	7
14	11	11	12	12	11	7
12	8	9	6	4	4	8
13	2	6	13	6
4	8	17	7	7	8	8
1	3	13	13	2	6	4
14	2	6	14	5	13	7	2
4	2	6	13	5	4
10	3	12	5	10	10	2	7
13	2	2	4	5	5	7
10	6	12	12	8
14	11	11	12	14	2	2
16	5	15	15	2	4
3	6	14	5	2
5	12	12	5	6
9	5	6	12	12	8
11	13	14	3	4
13	2	10	2	4
1	8	6
14	11	7	13	11	6
13	11	3	10	6
7	2	21	2	9	7	11	11
9	8	4	5	5	4
12	6	6	7	3	4
21	6	7	6
2	13	6	2	13	13	2
16	3	6	4
17	10	10	8	15	15	8
21	2	6	7	13	6
21	11	3	12	5	12	12	2
6	7	13	5	8	8	4
14	17	13	17	10	17	13
3	6	14	5	11	13
5	4	14	5	12	6
1	11	10	2	12	2	12	12	5
14	11	3	12	6
16	2	13	7	2	2
11	11	18	5	12	12	5	5	4
21	8	6	4
14	2	11	21	11	4	14	6	2
1	3	11	7	11	11
14	8	13	14	5	4	17	7
13	6	12	7	8
21	2	15	5	10	10	6	4
12	2	14	6
7	11	12	5	4
7	3	6	13	7	2
21	17	13	17	17
14	2	6	14	6	13	7	2
7	3	6	13	5	7
3	10	2	7
14	2	6	14	14	6	2	12	12	2
16	3	6	16	2	7
13	17	4	7	17	6
10	2	14	13	2	2
12	8	9	5	12	12	8
2	13	6	2	7
21	11	9	11	11
1	11	10	2	12	2	4	6
14	8	13	6	6	4
7	11	4	4	5
7	5	14	5	10	8	8	4
1	3	6	13	13	2
7	2	21	2	9	7	11	4	11	7
7	3	7	6	13	5	13	7	6
13	17	19
14	8	16	6
7	11	3	12	12	2
3	13	3	6	7	7	2	2
7	5	10	21	21	5	12	6	6	4
16	6	6	10	5
7	17	19	7	8
3	12	5	10	2	2	4
1	3	7	5	4	14	6	4
2	13	11	10	2	2	4
7	11	12	12	5	5	7
7	2	15	14	3	6	7	7	2	2
6	13	8	4	6
6	14	11	6	13	5	13	7	6
12	8	9	7	5	8
4	6	6	4	21	8
7	11	3	9	3	4
21	6	5	4	6
10	6	4	11	12	7	2
10	5	15	5	4
7	5	14	5	16	8	7
16	5	12	1	5	7
14	5	13	7	8	8
13	11	3	15	2	2	4
14	11	11	12	12	2
1	3	6	13	7	2
4	3	11	13	5	5
10	11	14	2	4	2	2	4
16	2	12	7	6	3
13	2	4	3	16	2	7
7	2	21	2
10	6	7	5	4	14	8	8	4
4	6	10	6
9	11	11	13	6
12	6	6	14	14	5	5	12	12	5
3	12	5	7	14	3
10	8	8	15	8
4	6	10	5	4
14	11	14	6	4
16	8	9	5	10	10	8	4
13	2	10	2	2	4
21	2	12	16	5	12	6	1	2
14	15	6	13	7	11	13
12	2	21	13	5	7
7	17	7	8	15
16	5	15	7	2
10	6	4	4	5
10	17	19	13	14	8	8	4
12	5	6	21	8	8
5	4	13	6	10	10	8	6	4	5	4
7	5	6	12	12	8
3	21	5	7	11	13	12	2	21	13	5	7
4	6	6	13	13	8
14	3
12	8	9	5	7	7	8	4	17	7
16	2	13	7	2	13	6	16	2	7
13	17	17	13	7	8
10	6	5	12	5	13	7	8
2	12	12	5
11	11	13	6
16	2	12	6	7	2
3	10	6	2
1	3	9	7	2	2
1	11	7	7	11
10	6	5	12	5	5	4
9	17	16	8	4
7	5	9	7	17
11	11	18	5	4
13	2	2	4
6	9	10	6	13	6	12	12	5
14	11	4	6	4	20	2	13	7	2
17	14	13	6	14	8	8	4
3	10	2	13	7	2
14	2	4	7	2	2
13	17	17	7	8
10	11	11	7	7	2	2
7	3	6	13	5	12	12	5
16	2	12	7	2
21	3	6	14	2	4	6
1	3	11	7	11	16	2	7
10	2	2	6	12	10	2	13	13	2
5	15	6	7	7	8	6	4
21	5	12	2	13	7	2	2
10	3	4	7	2
9	3	21	5	2	2
14	8	17	4	17	7
13	5	12	12	2	6	13	6	2
21	17	9	8	4
1	8	12	14	5	12	8	6	13	6	8
14	11	12	14	5	5
14	11	12	7	2	2
14	6	15	1	2
2	11	7	7	2	2
21	2	4	6
4	8	6	13	7	8
1	3	14	3
9	17	16	8	14	13	6
6	9	10	6	13	7	8
16	8	12	7	7	8	10	8	7	7	8
13	5	12	16	8	13	7	6
4	8	5
7	2	9	18	3	4
4	6	6	12	12	8
4	8	14	5	5
21	5	12	14	8	8
21	3	6	14	2	2
1	11	11	7	2	12	2	6	13	5	7
14	2	4	4	2	7	7	2	2
7	6	5	7	3
15	2	11	9	2	13	13	2
3	7	7	6	16	2	7
4	8	14	6	16	8	7
21	2	9	2
14	5	15	7	3	6
14	2	14	13	6	7	3	6	13	7	2
13	17	17
4	6	10	5	4	3	10	2	2	4
14	3	9	7	2
12	6	5	4	5	5
7	3	6	13	7	5	4
7	6	5	7	5	4	14	6	4
1	8	12	14	5	12	8	6	13	5	7
1	3	11	14	3	13	13	2
10	6	13	13	8	8	4
14	11	11	12	6
7	6	5	7	8
13	6	4	11	12	7	2
1	3	13	7	2	6	4
10	6	9	6	4	14	8	8	4
10	14
14	11	3	12	5	10	2	4
2	16	11	12	12	2
2	13	6	2	2	4
14	11	3	12	12	11	7
14	11	4	6	4	14	2	2	7
5	12	8	10	8
13	5	11	15	2	2
13	2	2	15	5	12	10	2
13	2	4	3	7	2	2	4
3	10	2	2	4
3	6	14	5	2	13	7	6
21	6	2	4
14	2	11	21	11	4	20	6	13	13	2
12	2	6	12	12	2
12	11	3	4	2
7	6	5	18	8	7
7	11	3	13	7	2
21	2	12	2	2
10	6	5	13	7	5	4
9	5	7	14	5	12	12	8
14	11	12	11	7	7	11	2
10	2	2	6	12	10	2
14	2	11	21	11	4	20	6	13	7	2
14	2	4	13	2	4	13	2
13	11	9	7	5	5	4
4	5	12	1	8
10	11	11	4
2	21	11	2
7	3	6	10	6	2
13	5	11	15	2	2	16	2	4	2
14	2	4	4	2	12	7	2
4	2	7	3
12	11	3	14	13	5	4	6
12	8	9	7	5	5
2	11	7	6	3	10	2	2	13	13	2
2	13	6	3	6	13	7	2
16	11	3	13	6
16	3	6	13	6	4
17	10	13
21	2	12	2	13	6
21	8	8	13	5
13	11	14	11	2
7	2	21	2	9	7	11	6
6	7	13	5	14	6	4
14	11	3	12	5	10	2
14	11	4	6	4	14	2	6	18	5	4
7	11	3	18	2
17	9	7	5	5	4
16	3	6	4	11	7
21	2	12	16	5	12	6	1	2	13	6
14	2	11	21	11	4	20	6	7
6	13	6	5	4	13	8
12	11	14	5	2
12	2	21	13	6	2
7	5	14	3	1	2
16	11	3	4	4	2
13	2	10	2	13	13	2
21	2	15	6
21	2	6	14	14	2	2	4
14	2	6	14	14	6	2	2	4
4	3	11	13	5
14	6	15	1	3	6	7	7	2	2
12	8	21	6
5	15	8	13
21	2	14	3	3	4
3	7	7	2	4	11	7
14	2	4	13	13	2	13	6
1	11	10	2	12	6	2
7	2	15	14	3	6	4
10	11	14	2	2	4	13	2
12	2	14	6	2
2	12	11	5	5	4
9	17	16	6	8
14	17	13	5	5	13	13	8
2	11	7	2
5	7	7	5	6	16	8	7
15	11	3	14	2	2
3	6	14	5	2	13	13	2
14	3	9	7	2	2
7	8	12	12	5
16	6	6	4	6	8
16	2	6	10	3
21	11	3	12	5	12	12	5
1	11	10	2	12	2	13	6
14	5	15	7	3	3
1	3	11	14	14	3
14	11	3	12	5	5
14	11	11	4
12	2	6	4	14	2	2	4
15	6	6	7	7	8	8
3	12	5	14	2	2	4
7	5	5	7
13	11	14	11	4	13	2
10	2	7	14	2	2	4
14	11	12	14	6
14	3	7	6	6	4
15	2	2	10	2	7	11	4
10	5	4	14	8	8
14	8	17	18	8
5	4	7	8
5	6	14	19	13
17	15	6	7	7	8	8
13	6	4	11	11	4
21	2	15	2	13
14	2	6	14	5	13	13	2
7	6	5	4
13	2	4	2	2
13	5	4	7	8	8	4
13	2	4	3	5	4
10	6	14	8	12	6
14	3	14	3	4	2	2	4
14	6	10	21	21	11	11	4
12	8	9	5	7	7	8	8
16	2	15	13	6	4	14	6	4
16	2	6	14	5	2
21	2	14	14	3
3	12	12	2	2	4
14	5	13	14	5	4	8	8	4
13	11	11	4	7	2	2	4
9	5	15	15	2	4	6
1	2	7	14	11	16	2	13	7	6
14	6	6	7	3	13
7	11	15	9	2
16	2	12	7	2	2
16	2	6	10	3	4	13	2
3	13	7	2	2
7	2	6	16	2	2	13	7	2
7	6	5	18	3	4
16	5	12	6
13	6	12	10	6	13	13	8
3	4	20	5	12	10	2
3	12	6	14	3
13	11	11	15	5	10	21	6
13	17	4	7	17	4	17	7
10	6	4	8	14	6	4
14	11	11	12	11	16	2	7
2	9	3
7	3	7	11	11	18	5	4
16	5	18	5	7
16	2	12	12	2	13	13	2
4	17	14	17	8	8	4
21	17	9	8	14	14	19	7	5	12	7	2	4
21	17	13	7	17
1	3	9	3	4	14	6	4
14	2	6	14	6	13	13	2
14	5	15	7	3	2
14	2	9	18	5	4
7	2	21	21	2	2
10	5	15	14	6	7	17	13	7	8
2	12	11	5	5	12	12	2
2	4	4	5	7	7	11
5	7	14	8
7	5	10	21	21	5	12	6	13	13	8
21	2	6	14	14	2
21	11	3	12	5	5	4
14	2	15	6
1	8	8	18	8
13	11	11	15	6	2
13	6	13	8	8	4
10	6	4	11	11	4
10	6	12	12	3	6	4
12	11	3	7	2
2	4	7	2	14	2	2
9	2	12	11	2	7
7	8	12	12	2	6	4	5	4
16	5	12	1	5	4	13	8
17	10	10	8	15	7	8	8
21	2	12	16	5	12	5	10	2	2	4
21	11	9	11	4
21	3	1	2	12	12	5
14	2	4	4	2	7	2
1	8	12	1	5	12	12	8
7	2	6	13	7	5	12	11	11	4
7	2	6	7	2	2
10	17	19	9	5	10	10	6	4
14	8	17	7	8	4	4	19	13	13	8
18	5	10	3	14	15	2	7	6	2	4
7	3	7	11	11	13
7	11	3	7	7	2	2
16	2	21	2	2
3	10	6	4
21	6	7	8	14	8	8
1	8	12	1	5	12	12	5
14	2	11	14	2	4	2
10	6	7	2	2	4
10	6	5	14	14	2
6	13	8	13	6
9	11	3	12	6	10	2	7	7	2
2	13	11	2
7	5	9	18	8	8	4
7	3	6	16	2	7
17	9	7	5	5	4	13	8
21	3	12	6	7	6	6	14	14	2
14	2	4	13	13	2	4	6
13	11	16	11	4
10	6	5	12	5	13	13	8
4	6	10	5	4	13	8
6	14	6	4	8
12	19	6
12	8	9	5	7	8	4
18	5	10	3	14	15	2	7	6	2
2	4	4	3	6	4
16	2	4	9	6	10	10	2	7
8	6	7	6	4	13	8
15	2	14	2	13	7	2	2
21	3	6	14	6	2
13	11	11	15	5	7
10	5	4	4	17	7
10	6	5	9	5	4	13	8
14	11	3	12	12	5	6	13	7	2
12	3	21	11	4
2	13	11	16	2	7
11	13	14	3	12	12	6	4	5	4
16	2	15	10	2
13	6	6	7	2
3	10	6	5	4
3	12	5	16	2	7
21	8	8	12	12	6	14	14	19
21	17	9	8	8
21	15	3	22	5	5	7	2	7
14	5	15	15	3
13	3	7	2	2	4
10	3	4	6
12	11	16	2	4	4	11	7
12	8	9	5	13
2	1	2	2
5	13	6	10	5	15	14	14	6
7	11	12	14	2	2
16	2	12	6	4	4	11	7
3	12	5	16	2	4	13	2
3	7	7	2	10	2	2	4
21	2	4	5	4
7	2	9	7	3	3
6	7	8	16	2	12	12	2	4
6	15	7	6
6	8	7	6
2	4	4	5	7	2	2	4
2	13	5	7	7	6
5	7	7	5	14	8
7	3	18	6	13	7	2	2
7	3	6	10	6
11	11	7	7	2
8	12	14	8	8	14	8
16	3	6	7	7	5
3	7	7	2	14	2	2
21	11	9	11
4	3	6	7	2
9	5	15	15	2	12	7	2
5	6	16	2	7
9	2	12	12	6	7	13	6
7	3	6	13	6	4
13	5	14	6	4
13	2	2	18	2	2	4
3	6	14	5	11	18	5	4
1	11	11	18	2
13	17	4	4	17	7	7	6
10	11	6	12	12	5
10	11	6	13	7	2	2	14	13	5	4	6
9	2	12	11	2	16	2	7
7	8	8	12	7	8
7	5	14	5	10	6	13	7	8
16	2	12	12	2	4
11	12	14	3	21	11	3	12	5	12	12	5
13	5	11	15	2	14	11	4	4	2	4
4	8	9	4	5	5	7
3	9	6
21	2	6	14	2	12	12	5
15	2	14	5	4	7	2	2
15	2	14	5	4	13	6
14	5	4	5	4	14	8	8	4
13	11	11	15	7	2
13	11	9	7	5	5	13	13	2
2	2	10	11	12	12	2
5	12	8	10	8	8	4
5	12	8	10	8	8
5	4	13	6	10	10	8	6	13	5	4	8
7	3	18	5	12	12	2	14	2	2	4
7	6	5	12	7	8
17	10	21	8	15	6	12	12	8
3	7	5	7	2	2	4
21	8	8	10	6	5	9	5	7
10	5	6	13	7	8
14	11	11	4	7	5	12	5
9	5	6	12	7	8
7	10	13
8	6	7	6
13	2	4	3	1	2
1	8	7	7	8	8
4	5	7	7	6
10	11	14	2
14	6	15	14	3	4
16	2	4	9	2
16	8	8	15	8	8
15	2	11	9	2	4
3	12	6	13	6	4
3	10	2	14	13	6
21	8	6	16	8	8	4
14	2	13	16	2	2
7	2	15	14	3	6	7	11	13
10	8	8	15	6	4
4	3	6	18	5	4
9	11	3	4	3
14	11	4	9	2	4
13	5	9	8	4
13	5	12	12	2	6	13	5	4
14	2	4	13	2	13	6
1	8	8	4	17	7
4	3	11	18	2	7	7	2	2
10	6	5	12	5	13	7	8	13	6
10	6	13	7	8	8	4
2	6	9	5	11	7	7	2	2
5	18	5	12	12	8
5	11	15	3	3	21	2	4
7	5	6	4
17	9	7	5	6	13	14	11	4	4	2	4
16	3	6	18	2
21	17	13	7	17	17
21	6	18	8	4
21	6	7	14	6	4
10	5	12	14	5	6	4
4	3	21	5	2	13	7	6
9	5	4	14	5	8
12	3	21	11	12	7	2
12	11	3	14	13	5	13	6
9	5	6	10	3	13	7	2
7	5	9	7	8	16	8
16	5	6	16	8	7
16	6	6	13	2	13
3	12	6	13	6	14	3
14	2	6	14	6	12	12	2
14	5	13	14	11	11	18	5	13	13	2
1	3	12	12	5
13	3	18	2	4
10	6	14	13	5	6
9	11	3	10	6	3	3	4
14	17	13	17	6	16	8	7
12	6	9	2	2
14	8	7	5	13	6
12	11	3	4	11	7
10	2	2	7
2	12	14	3	6	16	2	7
2	1	2	7	5	12	12	2
7	6	12	2	4	4	5
4	8	5	4
21	15	5	13	6	18	5	4	7	7	6
21	6	7	8	4	17	7
14	5	13	14	5	4
1	3	11	14	14	3	3	4
4	6	10	5	8
10	6	12	12	8	8	4
10	17	3	13
9	17	19	7	17	8
14	11	11	12	6	4
14	11	11	14	2	11	18	5	4
12	2	21	13	5	4
2	11	7	6	3	10	2	2	9	2	4
5	6	21	8
7	11	9	3	4
7	11	9	2	7
17	12	12	8
3	4	20	5	12	10	6	2
3	7	7	3
3	12	14	2	2
1	3	9	7	11	11
1	3	6	9	6	4
1	11	10	2	12	2	4	13	2
13	6	13	8	12	12	8
10	17	19	7	5	4
10	3	4	6	2
6	13	8	10	10	5
1	5	5	13	11	13	7	2
7	3	18	5	4	4	8	14	19	6	13	5	13	7	6
16	2	6	10	3	4
8	8	4	6
13	2	7	2
21	2	9	2	4
3	18	3	7	7	2	2
21	11	3	12	5	4
21	8	8	7	7	8	8
14	2	7	13	3	10	2	2	4
10	11	11	7	5	4	14	6	4
9	11	3	10	2	7	7	2	16	2	13	7	6
2	16	11	14	13	6
9	5	6	10	3	1	5	4
5	13	6
17	9	7	5	17	18	5	13	13	8
21	2	15	2	4	7	2	2
4	8	9	18	5	4
21	11	9	5
21	11	3	12	5	7
14	2	4	13	3	6	12	12	5
14	2	15	6	14	14	3
4	6	10	6	7	7	8	6	4
9	5	15	15	2	2	4
9	11	11	13	6	16	2	7
14	3	9	18	2	12	12	2
12	17	19
2	13	11	11
2	12	14	2	5	4
5	15	3
16	2	6	9	5	5	13	13	2
16	6	6	13	2	11	7	7	2
21	2	9	2	7
21	2	4	5
21	8	8	4
13	6	16	11	4
10	11	11	7	2	10	2	4
6	7	13	5	13	7	8	8	4
9	5	4	14	6	12	19
14	3	13	14	5	5
14	11	11	12	11
14	11	11	12	5	10	10	2
5	4	13	6	10	10	8	6	13	5	4
5	12	6	2
7	8	4	8
7	3	18	5	12	12	2	14	6	4
7	5	3	7
16	6	9	2	4	6
16	8	6	7	7	8	8
16	3	6	13	6	16	2	7
21	2	21	6	4
1	3	11	14	3	7
1	3	11	14	3	13	7	2
7	2	12	3	4
7	2	6	16	2	2	13	5	5	4
13	11	6	4	14	2	2	4
14	11	11	12	5	5
14	8	17	7	7	19
7	11	4	7	5	10	2	2	4
16	2	2	7	7	5	5	4	13	2
8	12	8	14	8
17	19	12	12	8
19	12	1	17	8
21	3	6	14	2	13	6
21	8	6	16	6	4	8
7	2	13	3	12	12	2
7	2	15	21	5	5	14	13	6
10	6	7	7	2	2
10	11	6	7	2	14	6	4
10	6	5	12	11	11	10	10	6	4
9	11	3	12	7	2
14	11	11	12	12	5	5	7
14	8	13	6	13	7	8
14	3	3	12	12	5
14	8	7	5	4	6
14	8	16	6	16	8	7
12	2	21	13	6
12	19	17	7	8	8
16	3	6	7	2	6	13	6	6	4
13	2	4	3	10	2	2	4
13	5	12	16	8	8
4	8	14	5	16	8	7
21	2	12	16	5	12	12	2
3	12	6	7
3	12	3
3	14
21	8	8	13	5	5
14	2	4	13	13	2	4	4	5
1	8	7	8
10	11	11	2	12	12	2
9	17	12	14	8	8
6	13	8	4	4	5
14	11	11	12	11	6
12	11	3	14	13	5	4	4	5
5	12	8	6	10	5	7
7	5	10	21	21	5	12	6	8
7	11	12	3	13	13	2
16	2	2	7	6	6
16	2	12	3
11	12	14	3	21	11	3	12	5	12	12	2
3	7	2	4
4	8	6	13	13	8
21	2	12	16	5	12	6	1	2	4	6
21	2	6	14	2	13	13	2
15	2	2	10	2	7	7	11
21	5	15	11	13	7	11	11
1	3	4	2	7	2	4
13	11	15	10	2	13	6
10	11	11	7	14	6	4
10	8
9	5	7	14	6
9	5	15	15	2	10	10	5
2	15	14	11	4
5	12	3	3	4
7	6	5
11	13	14	3	4	7	3
23	3	10	24	6	5
4	8	9	18	5	13	13	8	8	4
21	11	9	18	2	13
21	6	7	14	8	8	4
15	2	14	14	2	11	13
14	5	4	5	4
14	2	7	13	3	14	2	2
7	2	12	3	3	4
9	6	13	14	6	2
14	11	12	14	5	2
14	11	10	21	6
2	15	7	6	14	14	5	12	6	13	13	2
2	13	5	7	7	11	6
7	6	5	18	8	7	7	5
11	9	15	6	14	13	6
16	6	9	2	4
16	6	9	2
17	12	19	13
16	3	6	10	2	2
17	12	6	13	7	8	14	8	8
15	11	4	13	2	2	13	7	6
13	5	14	5	12	6	8
3	6	14	5	2	13	7	2	2	4
3	10	2	13	13	2
3	13	2	4
7	2	15	14	3	6	7	2
13	6	16	11	7
6	9	10	6	13	6	13	7	8
9	11	3	10	2	2
6	12	10	3	6	7	7	2	4	11	7
14	3	16	2	13	7	6
14	11	4	4	6	2
5	7	7	5	7
5	4	13	6
5	15	6	7	17	6	13	5	4
16	6	9	2	2
11	13	14	3	16	2	7
11	13	14	3	3
17	10
16	8	14	5	8
3	4	4	5	14	13	6
21	5	12	2	13	7	2
1	3	12	12	2	6	4
14	2	4	4	2	24	6	13
13	17	18	8	4
4	3	13	7	2	2
9	8	16	6	7	7	8	8
1	2	7	14	2	2
9	2	12	12	6	7	11	13	16	11	3	7	5	4	2
5	15	3	2
7	3	6	16	3	4
16	2	6	9	7	3	5	9	7	3
16	5	4	8	1	8	4
16	2	12	7	2	13	6
8	8	4	5	12	12	8
15	2	11	9	2
13	2	2	10	10	5
4	11	3	15	6
1	3	11	7	11	6
7	2	21	2	2
4	2	6	13	7	5	4
14	11	11	13	6
14	11	7	13	11	7	2	2	4
2	6	14	2	4	2	2	4
2	13	11	6
5	13	6	7	7	8	8
5	7	7	5	4
5	15	6	7	17	6	13	5	13	7	6
7	8	12	12	2	6	13	7	2
16	2	12	7	2	14	11	4	7	2
16	6	9	2	4	13	2
16	5	15	5	4
16	3	6	10	2
15	6	6	7	8
21	5	12	14	14	8	8
1	11	10	2	12	2	13	7	2
1	3	4	2
7	2	15	16	6	7	2	2	4
10	5	12	14	3
10	6	5	9	5	12	12	5
4	6	10	5	13	6
6	13	8	4
14	3	12	10	5	4
14	6	6	4	4	3	13	7	11	4	11	7
14	11	4	21	2
10	2	2	6	12	10	2	2
14	8	13	6	7	7	8	8	14	13	5	4	6
5	12	8	16	8	7
7	3	13	6
7	3	6	16	3	7	7	2	16	2	13	7	6
7	5	9	14	8	8
7	11	3	10	6	3
7	6	5	7	8	10	8	8	4
7	11	3	14	2	2
16	2	4	9	11	15	13	14	2	13
17	19	4
3	10	2	12	12	2
3	12	12	5	4	14	2	2	4
3	7	7	2	4	5	5	7
21	2	4	4	11	7
21	3	12	7	7	2	2
1	8	12	14	5	5	4	13	8
13	6	16	11	1	2
4	2	6	13	7	2
1	2	2
9	11	11	10	5	5	7
14	11	11	12	6	16	2	7
14	11	3	12	12	2
2	4	4	5	7	7	6	6	4
9	5	12	21	3	13	7	6
9	2	12	11	2	4
16	2	6	12	12	2
16	2	6	16	2	2
16	3	6	10	10	5
16	3	6	7	7	2	2
21	8	8	13	13	8
15	2	9	2	7
21	17	17	13	6
14	2	14	13	6	14	17	10	10	5	4	7	8
13	17	18	8	10	5	4	6
7	5	5	7	7	5
4	2	7	3	4
10	11	4
10	11	11	7	7	11	11
4	6	6	4	14	11	6	4
9	5	4	14	5	4	13	8
14	3	7	6	6	4	13	2
2	12	7	7	2	15	6	12	12	2
2	4	7	3	6	16	2	7
2	9	3	4
7	6	5	7	5	4	14	8	8	4
16	2	13	7	2	11	13
16	5	12	1	5	4	6
16	11	3	15	5	7
13	5	11	15	2	2	16	2	7
21	2	2	16	2	12	6	4
21	2	12	2	13	6	16	2	7
21	6	7	14	8
1	3	11	7	11	4	11	7
7	2	6	16	2	13
4	3	11	13	13	11	7
6	13	3
12	8	9	7	5	4	17	7
12	2	10	21	2	6	7	2
2	11	15	6	4	20	3	4
5	7	5	4	14	6	4
5	7	5	5	4	21	8	6	4
5	15	6	12	2	6	13	6	2
7	6	5	7	8	16	8	7
16	6	5	12	8	14	6	4
16	5	18	5	4
16	8	12	6	8
21	2	21	21	6	5	4
21	8	8	13	13	17	7
21	8	8	12	7	8
21	6	7	8	16	8	7
14	5	15	7	3	10	2	2	4
14	5	13	14	5	12	7	8
13	17	4	7	17	17
7	2	6	16	2	2	13	13	2
13	6	16	11
7	2	15	14	5	10	10	6	4
10	5	4	5	4
10	8	8	15	8	8
9	5	4	20	6	12	7	8
9	6	11	14	2	4
14	11	4	6	4	14	2	2	4	2
10	2	2	6	12	10	2	2	4
2	15	10	3
2	11	14	6
5	7	5	5	4	13	8
5	9	14	8	21	8
7	3	6	13	5	12	12	2
16	5	15	15	2	7	7	11	4	2
11	11	18	5	13	7	2	2	4
15	11	14	3	6	12	6
15	2	11	9	2	2
13	5	15	24	6	5	4
3	12	7	2	16	2
3	6	14	5	2	2	4
21	8	6	16	8	13	7	8
14	2	6	14	14	6	6	4
10	5	4	3	13	13	2
14	3	9	18	5	4
14	11	3	12	6	2	2	14	13	6
14	3	7	3	4	2
14	17	13	17	8
14	17	17	4	8	15	8	4
14	11	4	4	6	2	14	13	6
12	11	5
2	4	4	2	7
2	12	11	5
2	11	15	6	4	14	3
7	11	5
16	5	13	6
16	2	12	10	6	13
17	12	5	6	13	5	13	7	6
13	6	12	10	8	7
13	2	4	3	7
15	2	1	2
13	3	7	2
10	11	11	7	2	10	2
4	5	12	1	8	14	17	10	10	5	4	7	8
6	12	10	3	6	7	7	2	2
9	11	11	7	2	2
14	11	4	4	3	4
14	6	5	12	7	8	8
12	8	9	7	6	5	4
12	3	21	21	11	11	4
14	8	13	14	17	1	8
5	15	8	8	4
7	17	19
7	11	3	4	11	7
7	3	6	10	6	16	2	7
16	2	2	7	7	5	5	7
16	6	6	13	2	11	13
16	3	6	10	2	12	12	2
16	11	3	15	6	12	12	5
13	2	10	2	7
15	11	11	10	6	6	4
4	8	14	17	17
3	13	11	11	13
1	11	10	2	12	2	7	3	4
10	6	5	12	6
6	12	3
14	11	3	12	12	5	5	7
14	6	15	14	14	2	11	13
14	11	12	14	6	16	2	7
14	11	11	13	13	2
14	3	12	10	2	13
12	6	4	4	2	4	16	11	3	15	6
12	2	9	1	3	1	2
12	5	6	15	6	4
12	11	21	2	11	14	13	5	4
12	8	9	5	7	7	6	16	8	7
2	1	2	7	11	13
5	7	7	5	14	19
7	5	12	7	7	2	10	2	1	2	4
7	11	12	12	5	13	13	2	2	4
16	2	21	2	2	14	13	6
16	6	9	3	12	12	6	4	5	4
16	2	12	6	7	5	7	7	2	16	2	13	7	6
13	5	6	13	3	6
3	12	5	4	14	3
21	11	9	11	16	2	7
21	11	3	12	5	13	7	2	2	4
21	3	6	14	14	6
14	5	12	21	2	2
1	8	6	16	8	7
13	19	6	16	8	7
13	17	4	4	6	4
7	2	6	13	6
7	2	15	14	3	6	7	2	7
4	6	10	5	13	13	8
10	6	5	14	2	4
10	11	13	7	2
9	17	16	8	7
1	2	14	13	2
14	6	15	1	5
14	11	3	12	5	10	2	2	4
2	6	14	3	6	4	2	2	4
2	2	15	3	4	6	12	12	5
2	15	16	3
9	5	6	10	3
5	7	14	19
9	2	11	18	2	7	7	6	6	4
9	5	6	9	6	4
7	6	5	18	8	10	10	5
7	6	5	7	8	8	14	13	5	4	6
16	11	3	15	5	12	12	5
15	6	6	21	21	11	10	2	7	7	2
21	5	12	14	8	13	7	8	8	4
4	8	6	9	6	4
21	8	8	9	8	4
21	8	8	7	7	8	4	17	7
21	17	17	7	8	8
14	5	13	14	11	11	18	5	13	13	2	4	4	5
1	11	3	18	2
1	8	7	7	6
13	11	11	4	4	6	12	12	5	5	4
4	2	6	13	6	2
1	2	7	14	3	6
14	8	17	7	8	4	4	19	4
5	7	13	6	8
9	2	12	11	2	6	13	6
9	2	14	5	10	2	2	4
9	2	12	11	4	4	11	7
7	3	6	13	6	2	2	4
7	11	12	5	16	2
7	11	3	12	12	2	6	4	5	4
16	5	4	2	1	2	4
13	2	21	2	7	7	6	4	2
15	11	3	14	2
13	6	4	8	4	13	8
13	6	10	3	4
21	2	6	14	2	12	12	2
3	6	14	5	2	12	12	5
3	16	5	4
21	8	6	16	8	13	13	8
21	17	9	8	7
21	11	9	11	10	2	2	4
1	3	14	2	6	13	5	12	12	5
1	3	11	7	11	6	16	2	7
14	5	13	14	5	12	12	5
1	3	9	7	6
1	11	12	6	13	7	6
10	6	4	14	8	8	4
4	3	6	13	7	2
9	11	11	10	5
14	3	15	14	5	2
14	8	17	7	5	7	8	8	4
10	2	9	18	3	12	12	6	13	11	11	13
2	6	5	10	10	6	4
9	2	12	7	11	11	4	13	2
5	12	8	10	8	4	13	8
9	2	15	9	2	2	4
5	4	5	10	21	8	8
7	11	3	10	6	3	4
7	11	12	5	7	7	5
7	8	12	12	2	6	13	5	4
16	6	9	3	12	12	6	13	5	4
16	2	15	2	2
21	2	9	3	1	2
3	7	7	2	16	2	7
21	2	12	2	7	2
3	6	14	5	2	12	12	2
3	6	14	5	2	2
21	11	11	7	7	11	11
21	17	9	6	8
14	2	15	6	7	13	2	2
10	2	6	13	13	2
9	3	10	10	2
9	11	3	10	5	4	4	2
12	5	6	1	3	4	2
10	2	2	4	13	2
12	6	6	7	7	17	17
2	15	10	5	6	1	2	4
5	13	7	8	8
7	17	7	7	19
7	5	14	3	4	13	2
7	11	9	3	7	2
7	11	3	12	12	2	6	13	7	2
16	2	9	16	2
16	2	13	7	3	6	4
11	11	13	6	2
8	8	4	5	4
13	2	2	21	11	6
13	2	7	7	11	11
4	17	14	17	6	4	5	4
3	16	2	7	14	3
21	17	13	17
1	8	7	7	8	4	17	7
13	17	18	8	10	5	4	13	8
13	11	14	11
4	5	11	16	3	2
14	8	13	6	4
14	11	4	4	6	2	2
10	2	9	18	3	7	3	4	7	2
18	5	10	3	14	15	2	7	6	2	2
5	13	6	12	12	5
7	11	12	5	5	4
7	17	19	4
7	3	13	6	2	2	4
11	13	14	3	4	4	3	4
16	6	5	18	8
16	5	12	1	5	13	6
17	9	7	5	6	13	14	11	4	7	2
13	6	12	10	6	4
13	2	2	7	11
13	2	4	2	4	13	2
13	2	6	15	2	13
3	6	14	5	2	4
4	11	3	15	5	7
21	2	12	16	5	12	6	1	2	4	13	2
21	8	8	13	6
1	11	12	6	13	7	2	2
14	5	4	7	6	5	13
14	2	13	16	3	4	13	2
13	6	16	11	1	5	4
10	6	7	14	8
4	6	10	5	4	6
10	8	8	15	8	4	4	17	7
10	11	11	7	2	14	6	4
10	11	6	13	7	2	4
10	6	5	14	14	2	2	4
10	2	7	14	2	12	12	2
1	2	14	2	2
14	8	13	6
14	8	8	4	7	17	6
12	11	16	11	12	12	2
12	2	13	14	5	2
2	15	10	5	6	1	2
2	16	2	2
11	9	15	2	7	2
16	2	13	7	2	4	4	11	7
16	6	12	1	2	2
16	3	6	10	2	4
13	5	12	14	5	8	13	7	6
1	3	11	14	3	4
14	2	4	4	2	7	7	2	6	13	6
1	11	10	2	12	2	7	7	3	10	6	5	4
13	17	4	7	6
7	2	6	18	2
10	11	6	13	7	2	2
10	6	7	8	13
10	5	15	14	14	6
9	11	3	4	3	13	7	6
6	7	13	5	8	4	4	5
14	11	12	14	5	10	2	2	4
14	11	12	14	5	16	2	7
14	6	6	4	4	3	13	7	2
14	11	16	2
14	11	16	2	2
14	11	4	6	4	20	2	7	2	15
12	2	10	21	2	2	7
10	2	9	18	3	12	12	6	13	6	10	10	2	4
12	3	21	21	11
12	5	6	15	6	6	4
12	11	16	11	4
2	15	10	3	4	13	2
2	4	7	2	10	2	2	4
5	18	5	13	13	8	8	4
7	11	3	7	6	6	4
7	3	7	5	11	7	7	2	2
16	8	8	15	17	17	7	7	8
17	12	6	21	2	21	21	6
16	3	6	14	3
17	10	21	8	15	6
13	2	4	3	14	2	2
13	2	2	7	2	4	2
21	2	12	16	5	12	6	1	2	7
4	17	14	17	6	13	6	4
21	17	13	17	8
21	17	13	7	17	4	17	7
21	8	8	12	12	6	14	19	7
14	2	13	16	3	6
13	6	11	4	2	2
13	17	4	7	6	11	9	15	6	14	13	6
13	3	7	6	12	2	2	7
10	11	11	7	2	10	6	2
4	6	10	5	14	13	6
9	8	4	5	13	13	8
6	13	7	11	6
9	11	11	10	5	6	18	5	4
6	7	13	5	12	12	5	13	6
9	5	15	15	2	13	7	2
14	6	15	1	3	6	7	6	4
14	6	15	1	3	6	7	7	2	4	11	7
12	2	11	12	11	4	1	3	9	7	2	1	2	12	12	5
10	2	9	18	3	12	12	6	13	5	13	7	6
2	13	11	6	16	2	7
2	12	2
9	2	12	11	13	6
9	5	18	5	12	10	8	8
7	11	12	14	3	3	4
7	19	6	7	8
7	3	7	5	5	4
7	11	9	3	2
16	2	21	2	2	13	7	6
16	2	12	10	6	6	4	2
16	2	13	7	2	7	2
16	2	12	7	2	14	11	4	4	2	4
16	3	6	10	2	13	13	2
13	2	4	2	4	6
21	2	4	6	16	2	7
3	10	2	14	13	5	5	4
21	2	6	14	2	4
3	13	3	6	7	7	6
21	8	6	4	16	2	13	7	3	6	4
21	5	15	8	13	13	8
21	11	9	18	2	13	7	2
1	3	11	14	14	11	5
1	11	3
14	5	15	7	3	6	16	2	7
14	2	4	13	3	1	2
14	2	6	14	14	5	6	4
1	8	8	16	8	7
13	3	4	4	6	4
7	2	13	13	2
13	3	21	6	6
7	2	14	2	4	2
10	11	6	13	7	6	6	4
4	3	11	13	6	16	2	7
10	17	17	18	8
9	11	3	10	2	4	4	11	7
14	8	8	4	7	17	17
12	6	6	14	2	2
2	6
2	2	10	5	4
22	2	15	6	13	5	11	14	13	5	7
5	4	6	7	5	4
7	11	15	9	2	2	4
7	11	9	3	2	2
16	2	6	10	3	14	13	5	5	4
16	2	4	14	6	12	2	2	4
16	6	5	18	8	8	4
17	19	7	8
13	2	10	2	4	2
4	8	5	7	7	5
21	2	12	1	3	2
3	4	4	5	7	7	3	10	11	11	18	5	4
21	11	11
14	2	11	4	6	13
14	5	7	8
1	3	3	13	11	2	4
14	2	11	18	5	12	12	2
7	2	12	3	11	13
10	11	6	13	7	2	14	2	2
10	11	12	12	2
10	3	4	6	5	4
6	12	7	2	2	4
14	3	16	6	4	14	2	2	4
12	5	6	16	8	4
12	19	17	7	8	4	17	7
12	19	17	18	17
12	3	21	11	14	13	6
2	12	11	5	5	12	7	2
2	6	9	5	5	13	7	2
2	13	5	7	7	11	6	16	2	7
2	13	5	7	7	2	2
2	6	14	3	6	4	2
2	4	4	3	6	7
2	6	14	3	6	9	6	4
18	5	10	3	14	15	2	2	7	7	6	13	5	13	7	6
9	2	11	7	2	2	4
5	16	2	4	14	5	12	6	11	10	6	4
5	10	10	5	14	8
7	3	7	11	11	7	7	2
7	6	12	6	12	12	5
7	6	5	13	6
7	8	17	7	5	5	4
16	6	9	3	12	12	6	13	5	7
16	6	6	13	2	11	18	5	4
16	2	15	2	13	13	2
16	2	13	7	2	2	10	2	2	4
16	8	8	15	8	13	13	8
13	2	6	4
15	6	13	7	6	15	6	6	18	2	13	13	2
15	2	7	14	2	6	13	11
13	2	6	13	6	16	2	7
21	5	12	14	3
21	6	12	16	6
1	11	10	2	12	6	5	4
14	2	4	13	2	13	7	2
13	6	13	8	12	12	5
10	11	11	2	4
6	14	11	6	4	5	4
9	8	16	6	7	8	4
9	17	12	8	4	4	17	7
9	5	4	14	5	4	6
6	9	10	5
14	17	12	12	8	9	8	4
14	6	6	4	4	3	13	7	2	2
14	11	11	12	11	16	2
12	6	6	20	2	4
14	8	17	16	8	7
5	10
5	4	5	10	10	8	4	14	6	4
9	2	12	14	6
7	5	10	21	21	5	12	6
7	6	5	12	12	5
7	17	17	12	6	6	4
7	6	5	7	5	5	4
11	9	15	5	1	2
16	6	6	13	6	14	17	10	10	5	4	7	8
16	11	3	15	6
13	2	18	3	4
13	2	2	21	11	6	16	2	7
13	6	12	10	8	4	13	8
3	21	5	7	7	2	2
21	2	15	6	13	13	2
3	10	6	13	7	2
21	6	5	7	2	15	6	4
21	11	3	12	5	12	7	2
21	8	13	13	6	8
21	3	12	7	7	3	11	9	15	6	14	13	6
21	6	18	5	7	8	8	4
21	8	8	4	13	8
1	11	10	2	12	2	2	4	4	5
14	2	7	13	3	3
14	2	2	7	11	11
1	3	6	18	5	4	14	6	4
14	2	4	13	2	2	4	6
14	2	11	21	11	4	14	5	1	2
13	3	7	2	1	3	11	14	3	4
13	17	4	4	6	7
13	17	19	16	8	7
4	3	11	13	5	16	2	7
6	12	10	5	13	7	17	6
14	11	7	13	11	11
14	3	16	2	12	12	2
14	6	16	2
14	3	7	3	6	13	6	4
14	6	15	1	3	6	7	7	5	12	6
12	11	3	7	7	2	2
2	13	7	11	6
5	6	12	5	4
11	9	15	6	7
7	5	14	6	13	6
7	6	12	2	4	7	5	5	13	13	2
7	5	10	21	21	5	12	6	13	7	8
16	2	13	7	5	4
16	5	4	8	1	8
16	3	6	7	3	4
13	6	4	8	14	6	4
13	5	12	6	7	7	8	8
4	8	6	12	12	8
21	2	6	14	3	6	12	12	5	5	4
3	13	2	2	4
3	21	5	7	7	6
21	11	3	12	6
21	6	7	8	6	13	6	14	19
21	17	17	18	8	4
9	17	16	6	4	14	6	4
14	8	18	5	13	13	8
14	3	12	10	2	4	7	5	4	2
14	11	4	14	6	4
14	11	7	13	11	4	11	7
14	11	12	12	2	13	7	2
14	11	12	12	2	12	12	2
10	2	9	7	2	16	2
12	8	9	7	5	4	5	5	7
12	2	6	7	7	2	2
5	13	6	10	5	15	14	14	5	1	8
5	15	6	14	13	5	5	4
11	9	15	2	13	6
11	9	14	2	2
7	8	12	12	19	6	4
7	17	7	19	4
7	3	6	10	6	4	7	2	2
16	6	5	12	8	14	8	8	4
16	6	5	13	7	6	4
16	2	6	14	11	7	11	13
11	12	3	7	7	11	11
16	8	8	15	8
13	5	6	7	13	5	10	8	4	7	5	4	8
15	6	6	21	21	11	11
3	21	5	7	7	2	1	2
21	2	12	2	7	13	6	4
21	2	6	14	14	2	4	13	2
21	2	4	5	5
3	12	14	3	3	7
21	3	12	7	7	6
21	3	6	13	13	2
21	3	12	6	6	13	6
14	2	7	13	3	2
14	2	11	9	11	4
1	3	6	12	12	5
1	11	10	2	12	2	12	7	2
14	5	15	7	2
13	11	11	15	5	5	4
13	17	19	10	8	8	4
7	2	21	2	2	4
10	2	7	14	2	4
10	5	15	14	6	7	13	5	5
10	2	6	13	7	2
9	5	4	14	6	6	4
6	7	13	5	13	6
6	9	10	5	5	4
9	5	7	14	5	4
9	6	13	7	3	15	6	2	2	4
14	6	6	15	5	5	13	7	6
14	8	17	7	7	19	19	4
12	6	6	20	2	13	13	2
2	12	14	3	9	3	12	6	4
2	10	5	15	6	14	2	4
5	12	8	4
5	12	8	16	8	4
5	13	6	21	6	9	2	4
7	5	14	6	4
7	5	15	3
7	5	9	7	6	6	4
7	6	5	18	5
16	2	6	14	11	7	11	13	7	2
11	11	7	6	13	5	7
16	2	13	7	2	11	14	13	5	4
16	8	9	6	4	7	8	8	4
15	11	11	10	6	6	4	13	2
21	2	4	4	2
21	5	15	6	4
21	8	8	13	7	8	8
15	2	4	4	2	12	12	2
21	6	7	8	8	14	19
14	2	4	13	2	2	4	13	2
1	11	12	14	6
7	2	21	2	11	14	13	6	13	13	2
13	11	16	11	7
13	6	7	8	21	2	6	7	13	6
13	6	16	11	12	12	2
10	8	8	15	8	4
10	6	5	12	6	4
4	3	6	9	6	4
9	11	3	12	5	9	7	6	2
14	15	6	13	7	6	4	11	13	14	3	4
14	3	6	16	6	13	7	3
14	11	4	6	4	14	2	2	4	6
12	8	9	5	12	12	5
12	2	14	5	1	2
2	12	11	13	13	2
2	16	2	13	6
2	13	7	11	2
5	11	15	3	3	21	2	13	13	2
9	2	12	11	7	2	2	4
7	8	17	13	6
7	11	15	16	2	13	13	2
7	11	12	5	7
7	5	6	12	7	8
7	11	9	3	3	4
7	3	6	13	5	4	13	2
7	11	3	10	6	7	2
7	6	12	2	2
7	8	17	7	7	8	8
7	8	12	12	2	6	13	6	2
16	5	15	6
11	4	3	9	18	2
16	2	6	14	5	2	2
16	6	5	15	5	13	13	8
8	8	4	5	5	4
16	8	12	6	7	8
13	2	14	13	2	4
13	2	4	3	6	7
13	2	10	3	1	2
3	12	6	13	6	14	6	4
3	12	6	7	7	5
21	2	9	2	13	7	6
15	2	14	2	13
14	2	11	2	13
7	2	6	13	7	5	12	11	13	13	2
13	11	3	10	5	5	4
7	2	21	2	4	2
13	11	3	13	7	11
10	5	13	13	6	2	13
10	5	15	5	5	4
6	12	10	6
9	11	4	2	1	2	2
6	9	10	5	5	13	13	8
6	7	13	5	8	13	6
14	6	15	1	2	7
14	11	11	12	11	16	2	4
14	19	17	9	8	7
12	11	14	5	4	11	7
12	2	13	7	5	4
18	2	4	6	5	12
2	11	7	6	3	10	2	2	4
2	13	5	7	7	2	4	11	7
7	11	15	16	2	2	4
7	5	6	7
7	11	4	4	5	4
7	6	12	2	4	4	5	7	7	2
7	3	6	10	6	7	7	2	2
7	11	9	3
16	2	15	10	2	2	4	14	6	4
16	2	21	2	11	7	7	2
11	13	14	3	3	4
16	6	5	10	8	8	4
16	5	7	8	8
16	2	12	6	7	7	11
13	6	6	3	4
13	2	4	3	7	7	5
4	8	17	7	8
3	12	6	14	6	4
21	17	13	17	14	8	8
21	3	6	14	6	5	4	13	2
21	11	9	11	7
14	2	14	14	11	15	6
14	2	7	13	5	12	12	2
14	2	13	16	3	7
1	3	11	7	11	2
14	2	11	21	11	4	14	5	6	9	6	4
1	3	13	13	2	14	6	4
13	11	6	7	13	11	14	5	7	7	2
13	6	11	4	2	13	6
13	11	16	11	6	7	7	2	6	4
13	11	11	15	5	13	7	6
13	3	7	2	2
13	11	14	11	21	3	12	16	5	13	7	2
10	11	11	7	2	10	2	7
10	2	15	14	14	6	4	2
10	2	6	9	6	4
10	2	14	13	2	10	2	2	4
10	2	7	14	2	2
4	6	10	5	7
9	8	16	6	7	7	6
9	11	11	10	5	6	7	2
14	11	11	12	7	11	2	2	4
14	11	16	6	7	5	12	12	2
14	6	15	1	2	4
14	6	15	1	2	2	4
14	3	16	2
14	11	11	12	5	10	2	2	4
14	19	17	9	8
14	8	17	7	19	13	13	8
14	8	13	14	17	8
12	2	6	4	3	21	5	7	7	2	1	2	7
[truncated: 8,000 more rows]
[truncated: 9 more columns]
