# Supplementary material for: The “handedness” of language: Directional symmetry breaking of sign usage in words
Source: PLoS One. 2018 Jan 17;13(1):e0190735. doi: 10.1371/journal.pone.0190735 (PMC5771592; doi:10.1371/journal.pone.0190735)
Supplement: S2 File — Contains data-files (each in csv format) for the 25 different language and writing systems used in our study. The name of each data file mentions the corresponding language and a serial number (e.g., “01_Arabic.csv”) in accordance with the order in which the data sets are described in the Description of the Corpora in the Supplementary Material. Each sequence is represented as a string of numbers, with each number representing a specific grapheme for that language and writing system. In addition there are key lists for each of the data-bases (in txt format for the 24 known language and writing systems and in pdf format for the undeciphered Indus database) which shows the grapheme corresponding to each number that represents them in the data-base sequences. The name of each key list mentions the corresponding language. (ZIP) [file pone.0190735.s010.zip › CSV_files_all_Databases/07_French.csv]

1
1	2
1	2	3
1	2	3	3
1	2	3	4	8	7	11	13	6
1	2	3	5	4
1	2	3	15	4	8	16
1	2	3	23	4	13	26	2
1	2	5	5	2
1	2	5	5	2	6
1	2	6
1	2	6	5	12	8	14	5	13	11	7
1	2	6	5	13	7
1	2	6	5	13	7	4	5	13	11	7
1	2	6	5	13	7	4	5	13	11	7	6
1	2	6	5	13	7	20
1	2	6	5	13	7	20	2
1	2	6	5	13	7	20	2	6
1	2	6	5	13	7	20	6
1	2	6	6	2	12	5
1	2	6	6	2	12	5	6
1	2	6	6	8	6
1	2	6	6	11	8	6
1	2	6	6	13	7
1	2	6	6	13	7	2
1	2	6	6	13	7	2	12
1	2	6	6	13	7	6
1	2	6	6	13	7	20
1	2	6	6	13	7	20	2
1	2	6	9	8	2	3	3	2	6
1	2	6	9	8	2	3	6
1	2	6	13	18	10	2	3
1	2	6	13	24	7
1	2	6	13	24	7	2	12
1	2	6	14	2	7	1
1	2	6	14	2	7	1	12	2
1	2	6	14	2	7	5	2
1	2	6	14	12	13	10	5	13	11	7
1	2	7
1	2	7	5	6
1	2	7	6	2
1	2	7	6	13	5	20
1	2	7	13	6
1	2	8	5	6	14	23	2
1	2	8	13	3
1	2	8	16
1	2	10	8	13	6
1	2	10	12	2	26
1	2	12
1	2	12	7	13	2	12
1	2	12	7	13	2	12	6
1	2	14	2	8	7	13	7	14	27
1	2	14	3	2	12	14	27
1	2	15	2	3	11	10	18	2	7	5
1	2	15	2	7	4	7	5
1	2	15	2	7	4	13	5
1	2	15	2	7	8
1	2	15	2	7	8	2
1	2	15	2	7	8	2	6
1	2	15	2	7	8	6
1	2	15	2	7	13	12
1	2	15	2	26
1	2	15	4	7	5
1	2	15	4	13	2	7	5
1	2	15	4	13	5
1	2	15	11	7	6
1	2	15	11	13	12
1	2	15	11	13	12	6
1	2	15	12	4
1	2	15	12	4	13	2	7	5
1	2	15	12	4	13	5
1	2	15	12	11	7	5
1	2	15	13	2	7	1	12	4
1	2	15	13	2	7	5
1	2	15	13	2	7	7	2
1	2	15	13	2	7	7	2	7	5
1	2	15	13	6	2
1	2	15	13	6	2	6
1	2	16	13	4
1	2	18
1	2	18	2	8	12	2
1	2	18	2	8	12	2	7	5
1	2	18	2	8	12	4	7	5
1	2	18	4	7	1	2
1	2	18	4	7	1	2	6
1	2	18	4	7	1	2	7	5
1	2	18	4	7	1	2	8	12
1	2	18	4	7	1	2	8	12	6
1	2	18	4	7	1	2	12
1	2	18	4	7	1	4	7	5
1	2	18	4	7	1	4	13	5
1	2	18	4	7	1	20
1	2	18	4	7	1	20	2
1	2	18	4	7	1	20	6
1	2	18	4	13	7
1	2	18	13
1	2	21	11	8	5
1	2	23	4	2	7	2
1	2	23	11	12	6
1	2	24	12	11	11	19
1	2	24	12	20
1	2	24	12	20	6
1	2	28	4	4	22
1	4	5	2
1	4	5	2	6
1	4	5	2	7	5
1	4	5	4
1	4	5	4	7	5
1	4	6	6	4	8	3	5
1	4	7	2	18	4	12	27
1	4	7	6
1	4	7	6	2
1	4	7	11	7	2
1	4	7	11	13	6
1	4	7	11	13	6	2
1	4	7	13	2	3
1	4	7	15	2	12	6
1	4	7	24	2	12
1	4	7	24	2	12	2	8	6	2
1	4	7	24	2	12	2	8	6	2	6
1	4	7	24	2	12	2	8	16
1	4	7	24	2	12	6
1	4	15	4	7	5	4	24	2
1	4	15	13	1
1	4	16
1	4	18	2
1	4	18	2	6
1	6	18
1	8
1	8	2
1	8	2	6
1	8	5	12	11	8	16
1	8	5	14	23
1	8	6
1	8	9	8	2	3
1	8	10	8	13	6
1	8	10	11	7	5
1	8	11
1	8	12
1	8	12	2
1	8	12	2	12
1	8	12	2	18	2	7	5
1	8	12	4	5	13	11	7
1	8	12	4	7	5
1	8	12	4	21	3	2
1	8	12	4	21	3	2	6
1	8	12	6
1	8	12	20
1	8	12	20	2
1	8	12	20	2	6
1	11	3	3	4	12
1	11	3	3	4	12	6
1	11	5	2	12
1	11	5	20
1	11	5	20	2
1	11	5	20	6
1	11	6
1	11	6	2
1	11	6	6	13	2	12
1	11	6	6	13	2	12	6
1	11	7
1	11	7	4	3	1	6	11	7
1	11	7	4	5	13	11	7
1	11	7	5
1	11	7	6
1	11	7	7	2
1	11	7	7	2	7	5
1	11	7	7	2	12
1	11	7	7	2	12	4
1	11	7	7	4	7	5
1	11	7	7	4	13	5
1	11	7	7	20
1	11	7	7	20	2
1	11	7	7	20	2	6
1	11	7	7	20	6
1	11	7	14
1	11	8	3	2	8	12
1	11	8	3	2	8	12	6
1	11	8	3	11	8	12	2	8	16
1	11	8	5	2
1	11	8	5	2	6
1	11	8	5	2	8	6	2	6
1	11	8	5	2	8	16
1	11	8	5	2	12
1	11	8	14	2
1	11	8	14	2	6
1	11	8	14	2	8	12
1	11	8	14	2	18	2	7	5
1	11	8	14	23	2
1	11	8	16
1	11	8	21	3	2
1	11	8	21	3	2	6
1	11	8	21	3	2	12
1	11	8	21	3	2	18	2	7	5
1	11	8	21	3	20
1	11	8	24	3	4	6
1	11	8	26	2
1	11	8	26	4	13	7	2
1	11	12	18	13	12
1	11	12	20
1	11	12	20	7	4	15	4	7	5
1	11	13	5
1	11	13	6
1	11	13	15	2	7	5
1	11	13	24	5
1	11	13	24	5	6
1	11	14	5	2	8	12
1	11	14	8	18	2	7	5
1	11	14	8	18	2	7	5	4	5	13	11	7
1	11	14	8	18	2	7	5	6
1	11	18	2	6	5	13	9	8	2
1	11	18	2	6	5	13	9	8	2	6
1	11	18	4	13	7	2
1	11	18	4	13	7	2	6
1	11	18	13	7	2
1	11	18	13	7	4	7	5	2
1	11	18	13	7	13	9	8	2
1	11	18	13	7	20
1	11	18	13	14	13	3	2
1	11	18	18	4	24	2
1	11	18	18	4	24	2	6
1	11	28
1	12
1	12	2	6	6	2
1	12	2	6	6	2	12
1	12	4	18	2
1	12	4	18	4	5	13	9	8	2
1	12	11	13	5
1	12	11	13	5	2
1	12	11	13	5	6
1	12	11	24	8	2
1	12	11	24	8	2	6
1	13
1	13	1	13	2	12
1	13	2
1	13	2	6	2	3
1	13	2	8
1	13	4	3	11	24	8	2
1	13	4	18	4	7	5
1	13	4	18	4	7	5	6
1	13	4	21	3	2
1	13	4	24	7	11	6	5	13	14
1	13	5
1	13	5	2
1	13	5	2	6
1	13	5	6
1	13	6
1	13	6	2	7	5
1	13	6	4	7	5
1	13	6	4	13	5
1	13	6	5	4	7	14	2
1	13	6	5	4	7	14	2	6
1	13	6	5	12	13	21	8	2
1	13	6	5	12	13	21	8	2	12
1	13	6	5	12	13	21	8	5	2	8	12
1	13	6	5	12	13	21	8	5	2	8	12	6
1	13	6	5	12	13	21	8	5	13	11	7
1	13	6	5	12	13	21	8	20
1	13	6	5	12	13	21	8	20	6
1	13	6	5	12	13	24	4	26
1	13	6	5	13	7	14	5	2	6
1	13	6	5	13	7	14	5	13	11	7
1	13	6	5	13	7	24	8	2
1	13	6	5	13	7	24	8	2	12
1	13	6	7	2	22
1	13	6	9	8	2
1	13	6	9	8	2	5	5	2
1	13	6	9	8	2	5	5	2	6
1	13	6	9	8	2	6
1	13	6	10	4	12	4	13	6	6	2	7	5
1	13	6	10	4	12	8
1	13	6	10	4	12	13	5	13	11	7
1	13	6	10	11	6	2
1	13	6	10	11	6	2	7	5
1	13	6	10	11	6	2	12
1	13	6	10	11	6	4	7	5
1	13	6	10	11	6	4	13	5
1	13	6	10	11	6	11	7	6
1	13	6	10	11	6	13	5	13	11	7
1	13	6	10	11	6	13	5	13	11	7	6
1	13	6	10	11	6	13	5	13	19
1	13	6	10	11	6	20
1	13	6	10	11	6	20	6
1	13	6	10	11	7	13	21	3	2
1	13	6	10	11	7	13	21	3	2	6
1	13	6	10	11	7	13	21	13	3	13	5	20
1	13	6	14	8	5	2	12
1	13	6	14	8	6	6	13	11	7
1	13	6	14	8	6	6	13	11	7	6
1	13	6	14	11	8	12	6
1	13	6	14	12	2	5
1	13	6	14	12	13	18	13	7	4	5	13	11	7
1	13	6	14	12	20	5	13	11	7
1	13	6	14	13	10	3	13	7	2
1	13	6	14	13	10	3	13	7	2	6
1	13	11	12
1	13	12	2
1	13	12	2	14	5
1	13	12	2	14	5	2
1	13	12	2	14	5	2	6
1	13	12	2	14	5	2	8	12
1	13	12	2	14	5	2	8	12	6
1	13	12	2	14	5	2	18	2	7	5
1	13	12	2	14	5	6
1	13	12	2	14	5	11	12
1	13	12	2	14	5	12	13	14	2
1	13	12	2	14	5	13	11	7
1	13	12	2	14	5	13	11	7	6
1	13	12	2	14	5	13	15	2
1	13	12	2	14	5	13	15	2	6
1	13	12	4
1	13	12	13	24	2
1	13	12	13	24	2	4	7	5
1	13	12	13	24	2	4	7	5	6
1	13	12	13	24	2	12
1	13	12	13	24	20
1	13	12	13	24	20	2
1	13	12	27
1	13	14	5	13	11	7	7	4	13	12	2
1	13	15	2	12	6
1	13	15	2	12	6	2	6
1	13	15	2	12	6	13	5	20
1	13	15	2	12	6	13	19	13	2	12
1	13	15	2	12	6	13	19	13	14	4	5	13	11	7
1	13	15	2	12	6	13	19	13	20
1	13	15	2	12	24	2	7	14	2	6
1	13	15	11	12	14	2
1	13	15	13	1	2	7	1	2
1	13	15	13	1	2	7	1	2	6
1	13	15	13	6	13	11	7
1	13	15	13	6	13	11	7	6
1	13	15	13	6	20
1	13	16
1	13	16	11	7
1	13	18	2	7	6	13	11	7
1	13	18	2	7	6	13	11	7	6
1	13	18	4	7	14	23	2
1	13	18	13	7	8	2
1	13	18	13	7	8	2	7	5
1	13	18	13	7	8	2	12
1	13	18	13	7	8	5	13	11	7
1	13	18	13	7	8	20
1	13	19	19	8	6	2
1	13	19	19	8	6	2	12
1	13	19	19	8	6	13	11	7
1	13	19	19	8	6	20
1	13	19	19	8	6	20	2
1	13	19	19	13	14	8	3	5	20
1	13	19	19	13	14	8	3	5	20	6
1	13	19	19	13	14	13	3	2
1	13	19	19	13	14	13	3	2	6
1	13	19	19	13	14	13	3	2	18	2	7	5
1	13	19	19	20	12	2	7	5
1	13	19	19	20	12	2	7	5	2
1	13	19	19	20	12	2	7	5	2	6
1	13	19	19	20	12	2	7	5	6
1	13	19	19	20	12	2	7	5	13	2	3
1	13	19	19	20	12	2	7	14	2
1	13	19	19	20	12	2	7	14	2	6
1	13	19	19	20	12	2	18	18	2	7	5
1	13	24	7	2
1	13	24	7	2	6
1	13	24	13	5	4	3
1	13	24	13	5	4	3	2
1	13	26	4	13	7	2
1	13	26	4	13	7	2	6
1	15	1
1	17	2	3	2	14	5	12	4	21	2	3
1	17	2	3	3	2
1	17	2	3	3	2	6
1	17	2	4	8
1	17	2	5	4	5
1	17	2	6	6	2	7	14	2
1	17	2	6	6	4	13
1	17	2	6	10	4	14	2
1	17	2	6	10	4	24	7	2
1	17	2	6	10	11	13	12
1	17	2	6	10	12	13	5
1	17	2	6	14	11	18	10	5	2
1	17	2	7
1	17	2	7	5	12	2
1	17	2	7	5	12	2	5	13	2	7
1	17	2	7	5	12	2	10	12	13	6	2
1	17	2	7	5	12	2	10	12	13	6	2	6
1	17	2	7	5	12	2	12
1	17	2	7	5	12	20	2
1	17	2	7	6	2	13	24	7	2	18	2	7	5
1	17	2	7	6	2	18	21	3	2
1	17	2	7	12	2	24	13	6	5	12	2	12
1	17	2	7	12	2	24	13	6	5	12	2	18	2	7	5
1	17	2	7	14	12	2
1	17	2	7	15	2	12	24	8	12	2
1	17	2	7	15	11	22	2	12
1	17	2	7	15	13	6	4	24	2	12
1	17	2	7	15	13	12	11	7
1	17	2	7	15	13	12	11	7	7	2	18	2	7	5
1	17	2	7	19	4	7	5
1	17	2	7	19	4	7	5	6
1	17	2	8	12	11	10	2
1	17	2	8	16
1	17	2	16	2	12	14	2	12
1	17	2	16	2	12	14	13	14	2
1	17	2	16	2	18	10	3	2
1	17	2	16	2	18	10	3	4	13	12	2	6
1	17	2	16	4	18	13	7	2	12
1	17	2	16	10	2	12	5	6
1	17	2	16	10	3	11	13	5	2	12
1	17	2	16	10	3	11	13	5	4	5	13	11	7
1	17	2	16	10	3	13	9	8	2	12
1	17	2	16	10	4	7	6	13	11	7
1	17	2	16	10	11	6	13	5	13	11	7
1	17	2	16	10	11	12	5	4	5	13	11	7
1	17	2	16	10	12	2	6	6	13	11	7
1	17	2	16	10	20	12	13	2	7	14	2
1	17	2	16	13	6	5	2	7	14	2
1	17	2	16	14	2	3	3	2	7	5	2	6
1	17	2	16	14	2	3	3	2	7	5	6
1	17	2	16	14	2	10	5	13	11	7
1	17	2	16	20	14	8	5	13	11	7
1	17	2	18	10	3	11	13
1	17	2	18	10	3	11	13	6
1	17	2	18	10	12	8	7	5	6
1	17	2	18	21	3	20	2
1	17	2	18	21	4	3	3	4	24	2
1	17	2	19	19	2	5	6
1	17	2	19	19	2	14	5	8	2	12
1	17	2	19	19	11	12	5	6
1	17	2	19	19	13	14	4	14	13	5	20
1	17	4	1	4	10	5	2	12
1	17	4	1	4	10	5	4	5	13	11	7
1	17	4	1	11	10	5	2	12
1	17	4	1	12	2	6	6	2	6
1	17	4	1	18	13	7	13	6	5	12	4	5	2	8	12
1	17	4	1	18	13	7	13	6	5	12	4	5	13	11	7
1	17	4	3	3	2	12
1	17	4	3	3	2	18	4	24	7	2
1	17	4	3	4	12	18	2
1	17	4	3	8	18	13	7	13	8	18
1	17	4	3	14	11	11	3
1	17	4	3	21	2	12	5
1	17	4	5	3	4	7	5	4
1	17	4	5	5	2	7	1	12	2
1	17	4	5	5	2	7	5	2
1	17	4	5	5	2	7	5	13	11	7
1	17	4	5	5	2	13	7	1	12	2
1	17	4	5	5	12	13	21	8	5	13	11	7
1	17	4	5	5	13	12	2	12
1	17	4	6	6	2	18	21	3	4	24	2
1	17	4	6	6	4	13	7	13	6	6	2	18	2	7	5
1	17	4	6	6	8	12	2	12
1	17	4	6	6	8	12	4	7	14	2
1	17	4	6	6	8	12	4	7	14	2	6
1	17	4	6	13	2
1	17	4	7	1	12	20
1	17	4	7	4	3	22	6	2
1	17	4	7	4	3	22	6	2	12
1	17	4	7	4	3	22	6	5	2	6
1	17	4	7	5	4	7
1	17	4	7	7	11	7	14	2	12
1	17	4	7	7	20	2
1	17	4	7	7	20	2	6
1	17	4	7	14	13	2	7	6
1	17	4	7	15	2	12	6
1	17	4	7	24	3	2	5	2	12	12	2
1	17	4	8
1	17	4	8	5	2	8	12
1	17	4	8	5	4	7	5
1	17	4	8	5	12	2
1	17	4	8	5	12	2	6
1	17	4	8	14	8	7	2
1	17	4	8	14	8	7	6
1	17	4	8	24	18	2	7	5	2	12
1	17	4	8	25	11	8	12	1	17	23	8	13
1	17	4	10	10	2	3
1	17	4	10	10	3	2
1	17	4	10	10	3	13	9	8	2	12
1	17	4	10	10	3	13	14	4	5	13	11	7
1	17	4	10	10	3	13	14	4	5	13	11	7	6
1	17	4	10	10	4	12	2	13	3	6
1	17	4	10	10	11	12	5	2	12
1	17	4	10	10	12	2	7	1	12	2
1	17	4	10	10	12	2	7	5	13	6	6	4	24	2
1	17	4	12	5
1	17	4	12	5	13	6	5	2	6
1	17	4	12	5	13	14	3	2	6
1	17	4	12	12	13	15	2	12
1	17	4	12	14	23	13	5	2	14	5	8	12	2
1	17	4	12	18	2	6
1	17	4	12	21	13	5	12	4	24	2
1	17	4	12	24	2	7	5
1	17	4	13	1	2
1	17	4	13	1	2	12
1	17	4	13	3
1	17	4	13	3	3	2	8	12	6
1	17	4	13	12
1	17	4	14	5	8	4	3	13	5	20
1	17	4	14	5	13	11	7
1	17	4	14	5	13	11	7	6
1	17	4	14	5	13	11	7	7	4	13	12	2	6
1	17	4	14	5	13	15	13	5	20
1	17	4	14	5	13	15	13	5	20	6
1	17	4	14	5	13	19	6
1	17	4	14	9	8	13	6	13	5	13	11	7
1	17	4	14	9	8	20	12	13	12
1	17	4	14	13	2	12
1	17	4	14	14	2	10	5	2	12
1	17	4	14	14	8	2	13	3
1	17	4	14	14	11	12	1
1	17	4	14	14	11	18	10	4	24	7	2	18	2	7	5
1	17	4	14	14	20	1	2	12
1	17	4	14	23	2	5	2	12
1	17	4	14	23	4	5
1	17	4	14	23	4	5	6
1	17	4	15	2	7	13	12
1	17	4	15	4	7	5
1	17	4	15	4	7	5	4	24	2	6
1	17	4	15	4	7	14	2
1	17	4	15	11	13	12
1	17	4	15	12	13	3
1	17	4	15	13	6
1	17	4	15	13	11	7
1	17	4	15	13	11	7	6
1	17	4	18	6	5	2	12	1	4	18
1	17	4	18	11	8	12
1	17	4	18	20	3	13	11	12	2	12
1	17	4	18	20	3	13	11	12	4	5	13	11	7
1	17	4	18	20	7	4	24	2	18	2	7	5
1	17	4	18	20	12	13	9	8	2
1	17	4	19	12	13	9	8	2
1	17	4	19	19	4	13	12	2	6
1	17	4	19	19	13	12	18	2	12
1	17	4	19	19	13	14	23	2	12
1	17	4	19	19	13	14	23	4	24	2
1	17	4	21	11	12	1
1	17	4	24	2	7	14	2	6
1	17	4	24	7	2	4	8
1	17	4	24	13	12
1	17	4	25	11	8	5	2	12
1	17	8	5	13	3	13	6	2	12
1	17	8	5	13	3	13	6	4	5	2	8	12	6
1	17	8	5	13	3	13	6	4	5	13	11	7
1	17	8	6	4	24	2
1	17	8	7
1	17	8	7	2
1	17	8	7	13	11	7
1	17	8	12	24	2	7	14	2
1	17	8	14	21
1	17	11	2	8	15	12	2	6
1	17	11	2	13	3
1	17	11	3	13	15	2
1	17	11	6	5	2	7	1	2
1	17	11	8	5	13	3	6
1	17	11	8	15	2	12	5	8	12	2
1	17	11	8	15	12	13	12
1	17	11	10	5	13	11	7	6
1	17	11	10	13	7	13	11	7
1	17	11	10	20	12	4	5	13	11	7	6
1	17	11	12
1	17	11	12	1	12	2
1	17	11	12	1	13	7	4	5	2	8	12
1	17	11	12	1	13	7	4	5	2	8	12	6
1	17	11	12	2	6
1	17	11	12	13	24	13	7	2
1	17	11	12	24	4	7	13	6	2	12
1	17	11	12	24	4	7	13	6	4	5	13	11	7
1	17	11	14	5	11	21	12	2
1	17	11	14	14	4	6	13	11	7
1	17	11	14	14	8	10	4	5	13	11	7
1	17	11	19	19	12	2	6
1	17	11	19	19	12	13	12
1	17	11	19	19	13	14	2
1	17	11	21	3	13	24	4	5	13	11	7	6
1	17	11	21	5	2	7	13	12
1	17	11	21	25	2	5	6
1	17	13	1	2	7	5	13	5	20
1	17	13	1	20	2	6
1	17	13	2	5	2	12	2	7
1	17	13	3
1	17	13	5	4	3	13	2
1	17	13	7	5	2	12	7	2	5
1	17	13	7	5	2	12	15	2	7	5	13	11	7
1	17	13	7	5	2	12	15	2	7	13	12
1	17	13	7	5	12	11	1	8	13	12	2
1	17	13	7	5	12	11	1	8	14	5	13	11	7
1	17	13	7	5	20	12	13	2	8	12
1	17	13	7	5	20	12	13	18
1	17	13	7	5	20	24	12	2	12
1	17	13	7	5	20	24	12	4	5	13	11	7
1	17	13	7	6	5	4	3	3	2	12
1	17	13	7	6	5	4	3	3	4	5	13	11	7
1	17	13	7	6	5	12	8	14	5	13	11	7
1	17	13	7	6	10	13	12	4	5	13	11	7
1	17	13	7	7	11	15	4	5	13	11	7
1	17	13	7	15	2	6	5	13	6	6	2	8	12	6
1	17	13	7	15	2	6	5	13	6	6	2	18	2	7	5
1	17	13	7	15	2	6	5	13	6	6	2	18	2	7	5	6
1	17	13	7	15	2	6	5	13	12
1	17	13	7	15	2	7	5	4	13	12	2
1	17	13	7	19	3	4	5	13	11	7
1	17	13	7	19	3	8	2	7	14	2
1	17	13	7	19	11	12	18	4	5	13	11	7
1	17	13	7	19	11	12	18	4	5	13	11	7	6
1	17	13	14	13
1	17	13	18	4	24	2
1	17	13	18	4	24	2	6
1	17	13	18	4	24	13	7	2	12
1	17	13	18	4	24	13	7	4	5	13	11	7
1	17	13	18	10	11	6	2	12
1	17	13	18	10	11	6	13	5	13	11	7
1	17	13	18	10	11	12	5	4	7	5	2	6
1	17	13	18	10	11	12	5	4	7	5	6
1	17	13	18	10	11	12	5	4	7	14	2
1	17	13	18	10	12	2	6	6	13	11	7
1	17	13	18	18	2	8	21	3	2	6
1	17	13	21	18
1	17	20	1	8	14	4	5	13	11	7
1	17	20	1	13	5	13	11	7
1	17	20	3	2	14	5	12	13	14	13	5	20
1	17	20	3	4	12	24	13	12
1	17	20	3	20	18	2	7	5	6
1	17	20	5	2	7	1	12	2
1	17	20	5	4	21	3	13	12
1	17	20	5	8	1	2
1	17	20	5	8	1	2	6
1	17	20	5	8	1	13	4	7	5	6
1	17	20	5	11	7	7	4	7	5
1	17	20	5	20
1	17	20	7	2	12	24	13	2
1	17	20	7	11	12	18	2	6
1	17	20	9	8	13	3	13	21	12	2
1	17	20	9	8	13	10	2
1	17	20	9	8	13	10	2	18	2	7	5
1	17	20	9	8	13	10	2	18	2	7	5	6
1	17	20	10	4	12	24	7	2
1	17	20	10	8	12	4	5	13	11	7
1	17	20	10	11	9	8	2
1	17	20	14	4	12	5
1	17	20	14	11	3	2
1	17	20	14	11	7	11	18	13	2
1	17	20	14	11	7	11	18	13	2	6
1	17	20	14	12	13	12	2
1	17	20	14	23	2	3	3	2
1	17	20	14	23	4	7	24	2
1	17	20	14	23	4	10	10	2	12
1	17	20	14	23	20	4	7	14	2
1	17	20	15	2	7	5	8	2	3	3	2	6
1	17	20	15	4	3	8	2	12
1	17	20	15	4	3	8	4	5	13	11	7
1	17	20	15	13	5	2	12
1	17	20	15	20	7	2	18	2	7	5	6
1	17	20	18	2	5	5	12	2
1	17	20	18	13	6	6	13	11	7
1	17	20	24	4	3	13	5	20
1	17	22
1	17	23	2	8	12	2	6
1	17	23	4	21	13	5	4	5	13	11	7
1	17	23	4	21	13	5	4	7	5	6
1	17	23	4	21	13	5	8	1	2
1	17	23	8	13	3	2
1	17	23	8	18	11	8	12
1	17	23	11	7	7	2	8	12
1	17	23	11	18	18	2	6
1	17	23	13	2	12
1	17	23	13	6	5	11	13	12	2
1	17	23	13	15	2	12
1	18
1	20	1	8	13	12	2
1	20	1	8	14	5	13	11	7
1	20	1	8	14	5	13	21	3	2	6
1	20	1	13	20
1	20	3	4	13
1	20	3	4	13	6
1	20	3	11	14	4	3	13	6	4	5	13	11	7
1	20	3	13	5
1	20	3	13	14	4	5
1	20	3	13	14	4	5	2
1	20	3	13	14	13	2	8	16
1	20	3	20	24	4	5	13	11	7
1	20	3	20	24	8	20
1	20	3	20	24	8	20	6
1	20	5	2	7	4	13	5
1	20	5	2	7	5	2
1	20	5	2	7	5	2	8	12
1	20	5	2	7	5	2	8	12	6
1	20	5	2	7	5	13	11	7
1	20	5	2	7	8
1	20	5	2	7	8	2
1	20	5	2	7	8	2	6
1	20	5	2	7	8	6
1	20	5	2	7	13	12
1	20	5	2	12	18	13	7	2
1	20	5	2	12	18	13	7	2	12
1	20	5	2	12	18	13	7	4	5	13	11	7
1	20	5	2	12	18	13	7	4	7	5
1	20	5	2	12	18	13	7	20
1	20	5	2	12	18	13	7	20	2
1	20	5	2	12	18	13	7	20	2	6
1	20	5	2	14	5	2	8	12	6
1	20	5	2	14	5	2	12
1	20	5	2	14	5	13	11	7
1	20	5	4	13	3
1	20	5	4	13	3	3	20
1	20	5	4	13	3	3	20	2
1	20	5	4	13	3	6
1	20	5	4	14	23	2	18	2	7	5
1	20	5	11	8	12
1	20	5	12	8	13	5
1	20	5	12	8	13	12	2
1	20	5	12	13	18	2	7	5
1	20	5	13	2	7	5
1	20	5	13	2	7	7	2	7	5
1	20	5	20	12	13	11	12	4	5	13	11	7
1	20	6
1	20	6	2	6	10	11	13	12
1	20	6	2	12	5
1	20	6	4	6	5	12	2
1	20	6	11	12	1	12	2
1	20	6	11	12	18	4	13	6
1	20	6	13	12
1	20	6	13	12	2
1	20	6	13	12	2	7	5
1	20	6	13	12	2	8	16
1	20	6	13	12	6
1	20	6	13	24	7	2
1	20	6	13	24	7	2	12
1	20	6	13	24	7	20
1	20	7	11	7	14	2
1	20	7	11	7	14	2	12
1	20	7	11	18	13	7	4	5	13	11	7
1	20	7	13	14	23	2	12
1	20	10	2	7	1
1	20	10	2	7	1	2	7	5
1	20	10	2	7	1	4	7	5
1	20	10	2	7	1	4	7	14	2
1	20	10	2	7	1	12	4
1	20	10	2	7	6	2
1	20	10	2	7	6	2	6
1	20	10	2	7	6	2	12
1	20	10	3	4	14	2
1	20	10	3	4	14	2	12
1	20	10	3	4	14	2	18	2	7	5
1	20	10	3	4	14	2	18	2	7	5	6
1	20	10	3	11	13	2
1	20	10	4	6	6	2
1	20	10	4	6	6	2	7	5
1	20	10	4	6	6	2	12
1	20	10	4	6	6	4	7	5
1	20	10	4	6	6	20
1	20	10	4	12	5
1	20	10	4	12	5	2	18	2	7	5
1	20	10	4	12	5	2	18	2	7	5	6
1	20	10	4	12	5	6
1	20	10	8	5	20
1	20	10	8	5	20	6
1	20	10	11	6	2	12
1	20	10	11	6	20
1	20	10	11	6	20	2
1	20	10	12	2	6	6	13	11	7
1	20	10	12	20	14	13	4	5	13	11	7
1	20	10	13	5
1	20	12	4	10	4	24	2
1	20	12	11	8	3	2
1	20	12	11	8	3	2	7	5
1	20	12	11	8	3	2	12	4
1	20	12	11	8	3	2	18	2	7	5
1	20	12	13	15	2
1	20	12	13	15	20	6
1	20	12	20	24	8	3	4	5	13	11	7
1	20	14	2	3	2	12
1	20	14	2	7	7	13	2
1	20	14	2	7	7	13	2	6
1	20	14	2	10	5	13	11	7
1	20	14	2	15	4	7	5	6
1	20	14	2	18	21	12	2
1	20	14	3	2	7	14	23	2
1	20	14	3	4	12	2
1	20	14	3	4	12	2	7	5
1	20	14	3	4	12	2	12
1	20	14	3	4	12	4	5	13	11	7
1	20	14	3	4	12	4	5	13	11	7	6
1	20	14	3	4	12	20
1	20	14	3	4	12	20	6
1	20	14	3	13	7
1	20	14	3	13	7	2
1	20	14	4	3	4	24	2
1	20	14	11
1	20	14	11	5	2
1	20	14	11	8	3	2
1	20	14	11	8	10	2
1	20	14	11	8	15	2	12	5
1	20	14	11	8	15	2	12	5	2
1	20	14	11	8	15	2	12	5	2	6
1	20	14	11	8	15	12	2
1	20	14	11	8	15	12	2	7	5
1	20	14	11	8	15	12	13	12
1	20	14	11	12
1	20	14	11	12	4	5	13	11	7
1	20	14	11	12	4	5	13	19	6
1	20	14	11	12	6
1	20	14	12	2	5
1	20	14	12	11	14	23	2
1	20	14	12	11	14	23	2	12
1	20	14	12	11	14	23	20
1	20	14	12	13	5
1	20	14	12	13	12	2
1	20	14	13	1	2
1	20	14	13	1	2	7	5
1	20	14	13	1	2	8	12	6
1	20	14	13	1	2	12
1	20	14	13	1	20
1	20	14	13	1	20	2
1	20	14	13	1	20	18	2	7	5
1	20	14	13	6	13	11	7
1	20	14	13	6	13	11	7	6
1	20	14	20	1	20
1	20	14	23	2	5	6
1	20	14	23	4	12	24	2
1	20	15	2	3	11	10	10	2
1	20	15	2	3	11	10	10	2	7	5
1	20	15	2	3	11	10	10	2	12
1	20	15	2	3	11	10	10	2	18	2	7	5
1	20	15	2	3	11	10	10	2	18	2	7	5	6
1	20	15	2	3	11	10	10	4	7	5
1	20	15	2	3	11	10	10	20
1	20	15	2	3	11	10	10	20	2
1	20	15	2	3	11	10	10	20	2	6
1	20	15	2	3	11	10	10	20	6
1	20	15	4	3	8	4	5	13	11	7
1	20	15	11	3	8
1	20	15	11	13	3	2
1	20	15	11	13	3	2	12
1	20	18	4	12	12	2
1	20	18	4	12	12	2	12
1	20	18	4	12	12	4	24	2
1	20	18	4	12	12	20
1	20	18	4	12	14	23	2
1	20	18	4	12	14	23	2	6
1	20	18	11	7	5	12	2
1	20	18	11	7	5	12	2	7	5
1	20	18	11	7	5	12	2	12
1	20	18	11	7	5	12	20
1	20	18	11	7	6	5	12	4	5	13	11	7
1	20	18	11	14	12	4	5	13	2
1	20	18	11	14	12	4	5	13	9	8	2
1	20	18	13	6	6	13	11	7
1	20	18	20	7	4	24	2	18	2	7	5
1	20	19	2	7	1
1	20	19	2	7	1	8
1	20	19	2	7	1	12	2
1	20	19	2	7	6	2
1	20	19	2	7	6	2	8	12	6
1	20	19	2	7	6	13	15	2
1	20	19	3	4	5	13	11	7
1	20	19	4	8	5
1	20	19	4	8	5	6
1	20	19	4	13	5	2
1	20	19	4	13	12	2
1	20	19	4	15	11	12	4	21	3	2
1	20	19	8	7	5
1	20	19	13
1	20	19	13	6
1	20	19	13	7	13
1	20	19	13	7	13	2
1	20	19	13	7	13	5
1	20	19	13	7	13	5	13	11	7
1	20	19	13	7	13	5	13	15	2
1	20	19	13	7	13	5	13	15	2	18	2	7	5
1	20	19	13	7	13	5	13	19
1	20	19	13	7	13	6
1	20	19	13	7	13	12
1	20	19	13	14	13	5
1	20	19	13	14	13	5	6
1	20	21	4	5
1	20	21	4	5	6
1	20	21	4	12	9	8	2
1	20	21	4	12	12	4	6	6	2	12
1	20	21	8	5
1	20	21	8	5	2
1	20	21	8	5	6
1	20	21	8	5	20
1	20	21	11	8	12	6	2	12
1	20	21	11	8	14	23	2
1	20	21	11	8	14	23	2	12
1	20	21	11	8	14	23	20
1	20	21	11	8	14	23	20	6
1	20	21	11	13	12	2	6
1	20	21	13	5
1	20	21	13	5	2	8	12
1	20	21	13	5	2	8	12	6
1	20	24	4	24	2
1	20	24	4	24	2	12
1	20	24	4	24	20
1	20	24	8	6	5	2	12
1	20	24	8	6	5	4	5	13	11	7
1	20	24	12	4	1	4	5	13	11	7
1	20	25	2	8	7	2	12
1	22	6	19	11	7	14	5	13	11	7	7	2	18	2	7	5	6
1	22	7	4	18	13	6	18	2
1	22	7	4	18	13	9	8	2
1	22	7	4	18	13	9	8	2	6
1	22	14	27
1	24	16
1	27	27
2
2	1
2	1	1	22
2	1	11	8	4	12	1
2	1	13
2	1	13	5	13	11	7	6
2	3
2	3	2	14	5	12	4	19	13	7	4
2	3	2	14	5	12	4	21	2	3
2	3	2	14	5	12	13	14
2	3	3	2
2	3	3	2	6
2	3	13	6	4	21	2	5	23
2	3	13	11
2	3	19
2	4	6	1	4	9
2	4	8
2	4	8	16
2	5
2	5	4	5
2	5	4	5	6
2	5	4	7	5
2	5	12	2
2	5	13	2	7	7	2
2	5	14
2	6	5
2	6	5	13	18	2
2	6	5	13	18	2	7	5
2	6	5	13	18	2	12
2	6	5	13	18	4	5	13	11	7
2	6	5	13	18	4	5	13	11	7	6
2	6	5	13	18	4	7	5
2	6	5	13	18	4	13	5
2	6	5	13	18	11	7	6
2	6	5	13	18	20
2	6	5	13	18	20	2
2	6	5	23	20	5	13	9	8	2
2	6	6	2	7	5	13	2	3
2	6	6	2	7	5	13	2	3	3	2
2	6	6	2	7	5	13	2	3	3	2	6
2	6	6	2	7	5	13	2	3	3	2	18	2	7	5
2	6	6	2	7	5	13	2	3	6
2	6	6	2	7	14	2
2	6	6	4	13
2	6	6	4	13	2
2	6	6	4	13	6
2	6	6	4	22	2	12
2	6	6	4	22	11	7	6
2	6	6	4	22	20
2	6	6	11	12
2	6	10
2	6	10	4	14	2
2	6	10	4	14	2	6
2	6	10	4	24	7	2
2	6	10	4	24	7	11	3
2	6	10	4	24	7	11	3	2
2	6	10	11	13	12
2	6	10	11	13	12	6
2	6	10	12	13	5
2	6	10	12	13	5	6
2	6	10	20	12	2	12
2	6	10	20	12	4	7	5
2	6	10	20	12	11	7	6
2	6	14	11	18	10	5	20
2	7
2	7	1	2	5	5	2	18	2	7	5
2	7	1	12	11	13	5
2	7	1	12	11	13	5	6
2	7	3	2	15	2	12
2	7	5	2	7	1
2	7	5	2	7	1	8
2	7	5	2	7	1	12	2
2	7	5	4	18	2
2	7	5	4	18	2	12
2	7	5	4	18	20
2	7	5	4	18	20	2
2	7	5	11	8	12	2
2	7	5	11	8	12	4	24	2
2	7	5	11	8	12	20
2	7	5	12	2
2	7	5	12	2	5	2	7	13	12
2	7	5	12	2	5	13	2	7
2	7	5	12	2	5	13	2	7	5
2	7	5	12	2	5	13	2	7	6
2	7	5	12	2	7	5
2	7	5	12	2	10	12	2	7	1	12	2
2	7	5	12	2	10	12	2	7	2	8	12
2	7	5	12	2	10	12	2	7	2	8	12	6
2	7	5	12	2	10	12	13	6
2	7	5	12	2	10	12	13	6	2
2	7	5	12	2	10	12	13	6	2	6
2	7	5	12	2	12
2	7	5	12	20
2	7	5	12	20	2
2	7	5	12	20	2	6
2	7	5	13	2	12
2	7	5	13	5	20
2	7	5	13	5	20	6
2	7	5	23	11	8	6	13	4	6	5	2
2	7	5	23	11	8	6	13	4	6	18	2
2	7	6	2	13	24	7	2
2	7	6	2	13	24	7	2	6
2	7	6	2	13	24	7	2	18	2	7	5
2	7	6	2	13	24	7	4	7	5	6
2	7	6	2	18	21	3	2
2	7	6	2	18	21	3	2	6
2	7	6	8	13	5	2
2	7	7	2	18	13
2	7	12	2	24	13	6	5	12	2
2	7	12	2	24	13	6	5	12	2	7	5
2	7	12	2	24	13	6	5	12	2	12
2	7	12	2	24	13	6	5	12	20
2	7	12	2	24	13	6	5	12	20	2
2	7	12	2	24	13	6	5	12	20	2	6
2	7	12	2	24	13	6	5	12	20	6
2	7	14	4	1	12	20
2	7	14	11	8	12	4	24	2	12
2	7	14	11	12	2
2	7	15	2	3	11	10	10	2
2	7	15	2	12	6
2	7	15	2	12	24	8	12	2
2	7	15	11	3
2	7	15	11	13	2
2	7	15	11	22	2	12
2	7	15	11	22	20
2	7	15	11	22	20	6
2	7	15	13	2
2	7	15	13	6	4	24	2
2	7	15	13	6	4	24	2	4	21	3	2
2	7	15	13	6	4	24	2	7	5
2	7	15	13	6	4	24	2	12
2	7	15	13	6	4	24	20
2	7	15	13	6	4	24	20	2
2	7	15	13	12	11	7
2	7	15	13	12	11	7	6
2	7	15	13	12	11	7	7	2	18	2	7	5
2	7	19	4	7	5
2	7	19	4	7	5	6
2	7	19	4	7	14	2
2	7	19	13	7
2	7	24	2	7	1	12	2
2	7	24	2	7	1	12	20
2	7	24	4	24	2	12
2	7	24	4	24	2	18	2	7	5
2	7	24	4	24	2	18	2	7	5	6
2	7	24	4	24	20
2	7	24	4	24	20	2
2	7	24	4	24	20	6
2	7	24	11	8	2	18	2	7	5
2	7	24	13	7	2	2	12	13	7	24
2	7	25	2	8	16
2	8
2	8	5
2	8	12
2	8	12	11
2	8	12	11	5	8	7	7	2	3
2	8	12	11	6
2	8	12	11	10	2
2	8	12	11	10	2	4	7
2	8	12	11	10	20	2	7
2	8	12	11	10	20	2	7	6
2	8	12	11	10	20	2	7	7	2
2	8	12	11	10	20	2	7	7	2	6
2	8	16
2	9	8	13	5	22
2	9	8	13	10	18	2	7	5
2	11	2
2	12	7	6	5
2	12	12	2	8	12
2	12	12	2	8	12	6
2	12	13	14
2	12	13	27
2	14	11	3	11
2	14	11	7	11	18	13	9	8	2
2	15	13	1	2	18	18	2	7	5
2	16	2	12	14	2
2	16	2	12	14	2	7	5
2	16	2	12	14	2	12
2	16	2	12	14	13	14	2
2	16	2	12	14	13	14	2	6
2	16	2	12	14	20
2	16	2	12	14	20	2
2	16	2	14	8	5	13	15	2
2	16	2	18	10	3	2
2	16	2	18	10	3	2	6
2	16	2	18	10	3	4	13	12	2
2	16	2	18	10	3	4	13	12	2	6
2	16	4	14	5
2	16	4	14	5	2
2	16	4	14	5	2	18	2	7	5
2	16	4	18	2	7
2	16	4	18	2	7	6
2	16	4	18	13	7	2
2	16	4	18	13	7	2	12
2	16	4	18	13	7	20
2	16	5	2	7	6	13	11	7
2	16	5	2	12	7	2
2	16	5	2	12	7	2	6
2	16	5	12	4	11	12	1	13	7	4	13	12	2
2	16	5	12	4	11	12	1	13	7	4	13	12	2	6
2	16	5	12	4	13	5
2	16	5	12	4	13	5	6
2	16	5	20	12	13	2	8	12
2	16	5	20	12	13	2	8	12	2
2	16	5	20	12	13	2	8	12	2	6
2	16	5	20	12	13	2	8	12	6
2	16	10	2	12	5
2	16	10	2	12	5	6
2	16	10	3	11	6	13	11	7
2	16	10	3	11	6	20
2	16	10	3	11	12	2	12
2	16	10	3	11	13	5	2
2	16	10	3	11	13	5	2	12
2	16	10	3	11	13	5	4	5	13	11	7
2	16	10	3	13	9	8	2
2	16	10	3	13	9	8	2	7	5
2	16	10	3	13	9	8	2	12
2	16	10	3	13	9	8	20
2	16	10	3	13	14	4	5	13	11	7
2	16	10	3	13	14	4	5	13	11	7	6
2	16	10	3	13	14	13	5	2	18	2	7	5
2	16	10	4	7	6	13	11	7
2	16	10	11
2	16	10	11	6	2
2	16	10	11	6	13	5	13	11	7
2	16	10	11	6	13	5	13	11	7	6
2	16	10	11	6	20
2	16	10	11	6	20	2	6
2	16	10	11	6	20	6
2	16	10	11	12	5	2
2	16	10	11	12	5	4	5	2	8	12	6
2	16	10	11	12	5	4	5	13	11	7	6
2	16	10	12	2	6	6
2	16	10	12	2	6	6	13	11	7
2	16	10	12	13	18	2
2	16	10	12	13	18	2	12
2	16	10	12	13	18	20
2	16	10	20	12	13	2	7	14	2
2	16	10	20	12	13	2	7	14	2	6
2	16	11	5	13	9	8	2
2	16	11	5	13	9	8	2	6
2	16	11	7	20	12	4	5	13	11	7
2	16	13	6	5	2
2	16	13	6	5	2	7	5
2	16	13	6	5	2	7	14	2
2	16	13	6	5	2	12
2	16	13	6	5	4	7	5
2	16	13	6	5	4	7	5	2
2	16	13	6	5	4	7	5	2	6
2	16	13	6	5	4	7	5	6
2	16	13	6	5	4	13	5
2	16	13	24	2
2	16	13	24	2	4	7	5
2	16	13	24	2	7	5
2	16	13	24	2	7	14	2
2	16	13	24	2	7	14	2	6
2	16	13	24	2	12
2	16	13	24	20
2	16	14	2	3	3	2	7	5
2	16	14	2	3	3	2	7	5	2
2	16	14	2	3	3	2	7	5	2	6
2	16	14	2	3	3	2	7	5	6
2	16	14	2	3	3	2	7	14	2
2	16	14	2	6	6	13	15	2
2	16	14	2	6	6	13	19
2	16	14	2	10	5
2	16	14	2	10	5	13	11	7
2	16	14	2	10	5	13	11	7	6
2	16	14	2	10	5	13	11	7	7	2	3
2	16	14	2	10	5	13	11	7	7	2	3	3	2
2	16	14	2	10	5	13	11	7	7	2	3	3	2	6
2	16	14	2	10	5	13	11	7	7	2	3	3	2	18	2	7	5
2	16	14	2	10	5	13	11	7	7	2	3	6
2	16	14	3	8
2	16	14	3	8	2
2	16	14	3	8	6
2	16	14	3	8	6	13	15	2
2	16	14	3	8	6	13	15	2	18	2	7	5
2	16	14	3	8	6	13	19
2	16	14	3	8	12	2
2	16	14	23	4	7	24	2
2	16	20	14	8	5	2	12
2	16	20	14	8	5	13	19
2	16	20	14	8	5	20
2	18	10	3	4	14	2	18	2	7	5
2	18	10	3	4	14	2	18	2	7	5	6
2	18	10	3	11	13
2	18	10	3	11	13	2
2	18	10	3	11	13	6
2	18	10	3	11	22	2	8	12
2	18	10	3	11	22	2	8	12	6
2	18	10	3	11	22	20
2	18	10	3	11	22	20	2	6
2	18	10	3	11	22	20	6
2	18	10	11	12	5	20
2	18	10	12	8	7	5
2	18	10	12	8	7	5	2
2	18	10	12	8	7	5	2	12
2	18	10	12	8	7	5	6
2	18	10	12	8	7	5	20
2	18	10	13	12	2
2	18	13
2	18	13	3	2
2	18	21	4	3	3	4	24	2
2	18	21	4	3	3	4	24	2	6
2	19	19	2	5
2	19	19	2	5	6
2	19	19	2	14	5	8	2
2	19	19	2	14	5	8	2	12
2	19	19	2	14	5	8	20
2	19	19	2	14	5	8	20	2
2	19	19	2	14	5	8	20	2	6
2	19	19	2	14	5	8	20	6
2	19	19	2	14	5	13	15	2
2	19	19	2	14	5	13	15	2	18	2	7	5
2	19	19	2	14	5	13	19
2	19	19	2	14	5	13	19	6
2	19	19	11	12	5
2	19	19	11	12	5	6
2	19	19	13	14	4	14	2
2	19	19	13	14	4	14	2	6
2	19	19	13	14	4	14	2	18	2	7	5
2	19	19	13	14	4	14	13	5	20
2	23
3
3	2
3	2	2
3	2	4	1	2	12
3	2	4	1	2	12	6
3	2	4	1	2	12	6	23	13	10
3	2	4	6	13	7	24
3	2	5	5	12	2
3	2	5	5	12	2	6
3	2	6
3	2	6	9	8	2	3	3	2	6
3	2	6	9	8	2	3	6
3	2	7	1	2	18	4	13	7
3	2	7	5
3	2	7	5	2
3	2	7	5	2	8	12
3	2	7	5	2	18	2	7	5
3	2	8	12
3	2	8	12	6
3	2	9	8	2	3
3	2	11
3	2	12	7	11	8	5
3	2	14	5	2	8	12
3	2	14	5	2	8	12	6
3	2	14	5	8	12	2
3	2	15	2	12
3	2	15	13	2	12
3	2	15	20
3	2	15	20	2
3	2	22	6
3	2	24	12	4	7	1
3	4
3	4	5	13	7	2
3	4	6
3	4	6	2	12
3	4	7	14	2
3	4	7	14	2	7	5
3	4	7	14	2	12
3	4	7	14	2	18	2	7	5
3	4	7	14	20
3	4	7	14	20	2
3	4	7	14	20	2	6
3	4	7	14	20	6
3	4	7	24	4	24	2
3	4	7	24	8	2
3	4	7	24	8	2	6
3	4	7	24	11	8	6	5	13	7	2	6
3	4	8	12	2	5	5	2
3	4	8	12	2	7	5
3	4	8	12	2	7	14	2
3	4	9	8	2	3	3	2
3	4	10	6
3	4	12	12	22
3	4	12	18	2	6
3	4	12	24	2
3	4	12	24	2	6
3	4	12	24	2	8	12
3	4	12	24	2	18	2	7	5
3	4	13	5
3	4	13	6	6	2
3	4	13	6	6	2	7	5
3	4	13	6	6	2	12
3	4	13	6	6	2	26
3	4	13	6	6	4	7	5
3	4	13	6	6	20
3	4	13	7	2
3	4	14
3	4	14	8	7	2
3	4	14	8	7	2	6
3	4	15	2	12
3	4	18	10	2	6
3	4	18	21	2	12	5
3	4	21	2	3
3	4	21	11	12	4	5	11	13	12	2
3	4	21	11	12	4	5	11	13	12	2	6
3	5	1
3	8
3	8	1	13	9	8	2
3	8	5	5	2
3	8	5	5	2	12
3	8	7	1	13
3	8	7	2
3	8	7	2	5	5	2	6
3	8	7	14	23
3	8	13
3	8	14
3	8	16
3	8	16	2
3	8	16	2	18	21	11	8	12	24
3	8	16	2	18	21	11	8	12	24	2	11	13	6
3	8	16	2	18	21	11	8	12	24	2	11	13	6	2
3	8	16	2	18	21	11	8	12	24	2	11	13	6	2	6
3	8	16	8	2	8	16
3	8	18	13	7	2	8	6	2
3	8	18	13	7	2	8	16
3	8	19
3	8	19	5	23	4	7	6	4
3	11	5
3	11	5	6
3	11	5	8	6
3	11	6
3	11	7	1	11	7
3	11	7	1	12	2	6
3	11	7	24
3	11	7	24	5	2	18	10	6
3	11	7	24	6
3	11	7	24	8	2
3	11	7	24	8	2	6
3	11	7	24	8	2	8	12
3	11	7	24	8	2	18	2	7	5
3	11	7	24	20	15	13	5	20
3	11	8	2
3	11	8	2	12
3	11	8	10
3	11	8	12	1
3	11	8	12	1	2
3	11	8	12	1	2	6
3	11	8	12	1	2	18	2	7	5
3	11	8	12	1	6
3	11	8	13	6
3	11	8	13	6	2
3	11	8	15	4	13	7
3	11	8	15	12	2
3	11	8	20
3	11	11	27
3	11	12	6
3	11	12	6	9	8	2
3	11	12	6	9	8	17	2	3	3	2
3	11	12	6	9	8	17	2	3	3	2	6
3	11	12	6	9	8	17	8	7
3	11	12	6	9	8	17	8	7	2
3	11	12	6	9	8	17	11	7
3	11	12	6	9	8	17	13	3
3	11	12	6	9	8	17	13	3	6
3	11	13
3	11	13	6
3	11	13	6	13	12
3	11	13	6	13	12	6
3	11	13	7
3	11	14	4	3
3	11	14	4	3	2
3	11	14	4	3	2	6
3	11	14	4	3	13	6	4	5	13	11	7
3	11	14	4	5	4	13	12	2
3	11	14	4	5	4	13	12	2	6
3	11	14	4	5	13	11	7
3	11	14	4	8	16
3	11	22	2	12
3	11	22	2	12	6
3	11	24	2	12
3	11	24	2	18	2	7	5
3	11	24	2	18	2	7	5	6
3	11	24	11
3	11	24	13	6	5	13	9	8	2
3	11	24	13	9	8	2
3	11	24	13	9	8	2	18	2	7	5
3	11	24	13	14	13	2	3
3	11	24	13	14	13	2	3	6
3	13	2
3	13	2	7
3	13	2	7	6
3	13	2	8
3	13	2	8	16
3	13	3	3	2
3	13	4	13	6	11	7
3	13	4	13	6	11	7	6
3	13	5
3	13	5	5	20	12	4	3	2	18	2	7	5
3	13	5	5	20	12	4	5	8	12	2
3	13	5	5	20	12	4	13	12	2
3	13	5	12	2
3	13	5	12	2	6
3	13	5	13	24	2
3	13	5	13	24	2	6
3	13	6	5	2
3	13	6	5	2	6
3	13	6	6	2
3	13	6	21	11	7	7	2
3	13	7
3	13	7	2
3	13	7	20	4	13	12	2
3	13	7	24	2
3	13	7	24	2	12	13	2
3	13	7	24	8	13	6	5	13	9	8	2
3	13	7	24	8	13	6	5	13	9	8	2	6
3	13	9	8	13	1	2
3	13	9	8	13	1	2	6
3	13	9	8	13	1	4	5	13	11	7
3	13	9	8	13	1	13	5	20
3	13	9	8	13	1	13	5	20	6
3	13	11	7
3	13	12	2
3	13	12	2	6
3	13	14	2	7	14	2
3	13	14	2	7	14	2	6
3	13	14	2	7	14	13	2	18	2	7	5
3	13	14	2	7	14	13	2	18	2	7	5	6
3	13	14	2	7	14	13	20
3	13	15	12	2
3	13	15	12	2	5
3	13	15	12	2	6
3	13	15	12	2	7	5
3	13	15	12	2	12
3	13	15	12	4	13	6	11	7
3	13	15	12	4	13	6	11	7	6
3	13	15	12	20
3	13	15	12	20	6
3	13	18	13	5	2
3	13	18	13	5	2	6
3	13	18	13	5	2	7	5
3	13	18	13	5	2	12
3	13	18	13	5	4	5	13	11	7
3	13	18	13	5	4	7	5
3	13	18	13	5	20
3	13	18	13	5	20	2
3	13	18	13	5	20	2	6
3	13	18	13	5	20	6
3	13	18	21	11	8	12	24
3	13	19	2
3	13	20
3	13	20	2
3	13	20	2	6
3	13	20	6
3	13	20	24	2	11	13	6
3	13	20	24	2	11	13	6	2
3	13	21	2	3	3	20	2	6
3	13	21	2	3	3	20	6
3	13	21	2	12	5	20
3	13	21	12	2
3	13	21	12	2	6
3	13	21	12	2	18	2	7	5
3	13	21	12	4	13	12	13	2
3	13	21	20	12	2	12
3	13	21	20	12	4	3
3	13	21	20	12	4	3	2
3	13	21	20	12	4	3	2	6
3	13	21	20	12	4	3	13	6	4	5	13	11	7
3	13	21	20	12	4	5	13	11	7
3	13	21	20	12	4	8	16
3	13	21	20	12	20
3	13	24	7	2
3	13	24	7	2	6
3	13	24	8	2
3	14	1
3	15	18	23
3	17	2	4	8
3	17	2	5	4	5
3	17	2	6	5
3	17	2	6	5	13	18	4	5	13	11	7
3	17	2	6	6	2	7	5	13	2	3
3	17	2	6	6	2	7	14	2
3	17	2	6	10	4	14	2
3	17	2	6	10	4	24	7	2
3	17	2	6	10	11	13	12
3	17	2	6	10	12	13	5
3	17	2	7	1	2	5	5	2	18	2	7	5
3	17	2	7	1	12	11	13	5
3	17	2	7	5	12	2	5	13	2	7
3	17	2	7	5	12	2	10	12	2	7	2	8	12
3	17	2	7	5	12	2	10	12	13	6	2
3	17	2	7	5	12	20	2
3	17	2	7	5	23	11	8	6	13	4	6	18	2
3	17	2	7	6	2	13	24	7	2
3	17	2	7	6	2	13	24	7	2	18	2	7	5
3	17	2	7	6	2	18	21	3	2
3	17	2	7	12	2	24	13	6	5	12	2	18	2	7	5
3	17	2	7	14	4	1	12	20
3	17	2	7	14	11	7	5	12	2
3	17	2	7	15	11	13
3	17	2	7	15	13	2
3	17	2	7	15	13	12	11	7	7	2	18	2	7	5
3	17	2	7	19	4	7	5
3	17	2	7	19	4	7	14	2
3	17	2	7	24	4	24	2	18	2	7	5
3	17	2	7	25	2	8
3	17	2	8	10	23	11	12	13	2
3	17	2	8	12	11	10	2
3	17	2	12	12	2	8	12
3	17	2	14	11	3	2
3	17	2	16	2	12	14	13	14	2
3	17	2	16	2	18	10	3	2
3	17	2	16	4	18	2	7
3	17	2	16	5	2	7	6	13	11	7
3	17	2	16	5	20	12	13	2	8	12
3	17	2	16	10	3	11	6	13	11	7
3	17	2	16	10	3	11	13	5	4	5	13	11	7
3	17	2	16	10	4	7	6	13	11	7
3	17	2	16	10	11	6	13	5	13	11	7
3	17	2	16	10	11	12	5	4	5	13	11	7
3	17	2	16	10	12	2	6	6	13	11	7
3	17	2	16	10	20	12	13	2	7	14	2
3	17	2	16	13	6	5	2	7	14	2
3	17	2	16	14	2	10	5	13	11	7
3	17	2	16	14	3	8	6	13	11	7
3	17	2	16	20	14	8	5	13	11	7
3	17	2	18	10	3	11	13
3	17	2	18	10	3	11	22	2	8	12
3	17	2	18	10	3	11	22	20
3	17	2	18	10	11	12	5	2
3	17	2	18	10	12	8	7	5
3	17	2	18	10	13	12	2
3	17	2	18	21	4	3	3	4	24	2
3	17	2	18	21	4	8	14	23	2
3	17	2	19	19	2	5
3	17	2	19	19	11	7	1	12	2	18	2	7	5
3	17	2	19	19	11	12	5
3	17	2	19	19	13	14	4	14	13	5	20
3	17	2	24	3	13	6	2
3	17	4
3	17	4	1	4	10	5	4	5	13	11	7
3	17	4	1	11	10	5	13	11	7
3	17	4	1	12	2	6	6	2
3	17	4	1	18	13	7	13	6	5	12	4	5	2	8	12
3	17	4	1	18	13	7	13	6	5	12	4	5	13	11	7
3	17	4	1	23	20	6	13	11	7
3	17	4	3	3	2	18	4	7	1
3	17	4	3	3	2	18	4	24	7	2
3	17	4	3	3	8	12	2
3	17	4	3	8	18	13	7	13	8	18
3	17	4	3	13	18	2	7	5	4	5	13	11	7
3	17	4	3	14	11	11	3
3	17	4	5	2	3	13	2	12
3	17	4	5	3	4	7	5	13	9	8	2
3	17	4	5	5	2	7	5	2
3	17	4	5	5	2	7	5	13	11	7
3	17	4	5	5	12	4	13	5
3	17	4	5	5	12	13	21	8	5	13	11	7
3	17	4	5	5	13	5	8	1	2
3	17	4	6	6	2	18	21	3	4	24	2
3	17	4	6	6	2	18	21	3	20	2
3	17	4	6	6	4	6	6	13	7	4	5
3	17	4	6	6	8	12	2	8	12
3	17	4	6	6	8	12	4	7	14	2
3	17	4	6	6	8	12	20
3	17	4	6	6	11	14	13	4	5	13	11	7
3	17	4	6	6	13	2	5	5	2
3	17	4	6	6	13	6	5	4	7	14	2
3	17	4	6	10	2	14	5
3	17	4	6	13	2
3	17	4	6	21	3
3	17	4	7
3	17	4	7	4	3	22	6	2
3	17	4	7	7	11	7	14	2
3	17	4	7	7	20	2
3	17	4	7	11	7	22	18	4	5
3	17	4	7	13	18	4	3
3	17	4	7	14	13	2	7
3	17	4	7	14	13	2	7	7	2
3	17	4	7	24	3	2
3	17	4	7	24	3	2	5	2	12	12	2
3	17	4	7	24	3	4	13	6
3	17	4	8	1	13	2	7	14	2
3	17	4	8	5	2	8	12
3	17	4	8	5	11	7	11	18	13	2
3	17	4	8	5	11	12	11	8	5	2
3	17	4	8	5	11	12	13	5	20
3	17	4	8	5	11	12	13	6	4	5	13	11	7
3	17	4	8	5	11	18	4	5	13	6	4	5	13	11	7
3	17	4	8	5	11	18	7	2
3	17	4	8	5	11	18	11	21	13	3	2
3	17	4	8	5	12	2
3	17	4	8	5	12	13	14	23	2
3	17	4	8	6	5	12	4	3	13	2
3	17	4	8	21	2
3	17	4	8	24	18	2	7	5	4	5	13	11	7
3	17	4	10	10	2	3
3	17	4	10	10	2	3	3	4	5	13	11	7
3	17	4	10	10	3	13	14	4	5	13	11	7
3	17	4	10	10	4	12	2	13	3
3	17	4	10	10	4	12	13	5	13	11	7
3	17	4	10	10	8	13
3	17	4	10	10	11	12	5
3	17	4	10	10	12	2	7	5	13	6	6	4	24	2
3	17	4	10	10	12	11	14	23	2
3	17	4	10	10	12	20	14	13	4	5	13	11	7
3	17	4	10	20	12	13	5	13	19
3	17	4	12	5
3	17	4	12	5	13	6	5	2
3	17	4	12	5	13	14	3	2
3	17	4	12	12	13	15	20	2
3	17	4	12	14	23	13	5	2	14	5	2
3	17	4	12	14	23	13	5	2	14	5	8	12	2
3	17	4	12	18	20	2
3	17	4	12	24	2	7	5
3	17	4	12	24	2	7	5	13	7	2
3	17	4	12	24	8	18	2	7	5
3	17	4	13
3	17	4	13	1	2
3	17	4	13	3	2
3	17	4	13	6	2
3	17	4	13	12
3	17	4	14	5	2
3	17	4	14	5	2	8	12
3	17	4	14	5	8	2	3
3	17	4	14	5	8	2	3	3	2
3	17	4	14	5	8	4	3	13	5	20
3	17	4	14	5	13	11	7
3	17	4	14	5	13	11	7	7	4	12	13	4	5
3	17	4	14	5	13	11	7	7	4	13	12	2
3	17	4	14	5	13	15	13	5	20
3	17	4	14	5	13	19
3	17	4	14	9	8	13	6	13	5	13	11	7
3	17	4	14	13	2	12
3	17	4	14	14	2	7	5
3	17	4	14	14	8	2	13	3
3	17	4	14	14	11	12	1
3	17	4	14	14	12	11	13	6	6	2	18	2	7	5
3	17	4	14	14	13	1	2	7	5
3	17	4	14	23	2	5	2	8	12
3	17	4	14	23	4	5
3	17	4	15	2	7	5	8	12	2
3	17	4	15	2	7	8	2
3	17	4	15	2	7	13	12
3	17	4	15	4	7	5
3	17	4	15	4	7	5	4	24	2
3	17	4	15	4	7	14	2
3	17	4	15	4	13	5
3	17	4	15	11	7	6
3	17	4	15	11	13	12
3	17	4	15	11	14	4	5
3	17	4	15	13	6
3	17	4	15	13	11	7
3	17	4	16	2
3	17	4	18	4	5	2	8	12
3	17	4	18	10	3	2	8	12
3	17	4	18	11	8	12
3	17	4	18	20	3	13	11	12	4	5	13	11	7
3	17	4	18	20	7	4	24	2	18	2	7	5
3	17	4	18	20	12	13	9	8	2
3	17	4	18	20	12	13	14	4	13	7
3	17	4	18	21	13	4	7	14	2
3	17	4	18	21	13	5	13	11	7
3	17	4	19	12	13	9	8	2
3	17	4	19	19	4	13	12	2
3	17	4	19	19	13	14	23	2
3	17	4	19	19	13	14	23	4	24	2
3	17	4	20	12	11	10	11	12	5
3	17	4	21	4	7	1	11	7
3	17	4	21	6	2	7	14	2
3	17	4	21	11	7	7	2	18	2	7	5
3	17	4	21	12	13
3	17	4	21	21	4	22	2
3	17	4	24	2	7	5
3	17	4	24	2	7	14	2
3	17	4	24	12	13	14	8	3	5	8	12	2
3	17	8	2
3	17	8	2	18
3	17	8	3	21
3	17	8	5	13	3	13	5	20
3	17	8	5	13	3	13	6	2	12
3	17	8	5	13	3	13	6	4	5	2	8	12
3	17	8	5	13	3	13	6	4	5	13	11	7
3	17	8	6	4	24	2
3	17	8	6	13	7	2
3	17	8	7
3	17	8	7	2
3	17	8	7	4	7	13	18	13	5	20
3	17	8	7	13	5	20
3	17	8	7	13	9	8	2
3	17	8	7	13	11	7
3	17	8	7	13	15	2	12	6
3	17	8	7	13	15	2	12	6	13	5	20
3	17	8	14	3
3	17	11	2	8	15	12	2
3	17	11	2	13	3
3	17	11	5	4	7
3	17	11	7
3	17	11	7	5
3	17	11	7	6	6
3	17	11	7	8
3	17	11	7	14	2
3	17	11	8	2	6	5
3	17	11	8	5	13	3
3	17	11	8	15	2	12	5	8	12	2
3	17	11	8	15	12	4	24	2
3	17	11	10	5	13	11	7
3	17	11	10	5	13	18	13	6	18	2
3	17	11	10	10	11	6	13	5	13	11	7
3	17	11	10	10	11	6	20
3	17	11	10	10	11	12	5	8	7	13	5	20
3	17	11	10	13	7	13	11	7
3	17	11	10	20	12	4	5	2	8	12
3	17	11	10	20	12	4	5	13	11	7
3	17	11	12
3	17	11	12	1	12	2
3	17	11	12	1	13	7	4	5	2	8	12
3	17	11	12	2	13	3	3	2
3	17	11	12	13	24	13	7	2
3	17	11	12	13	24	13	7	4	3	13	5	20
3	17	11	12	24	4	7	13	6	4	5	13	11	7
3	17	11	12	24	4	7	13	6	18	2
3	17	11	14	1	2
3	17	11	14	5	12	11	13
3	17	11	14	14	4	6	13	11	7
3	17	11	14	14	8	12	12	2	7	14	2
3	17	11	14	14	13	1	2	7	5
3	17	11	14	20	4	7
3	17	11	18	21	12	2
3	17	11	19	19	12	2
3	17	11	19	19	13	14	2
3	17	11	21	3	13	24	4	5	13	11	7
3	17	11	21	5	2	7	5	13	11	7
3	17	11	21	25	2	5
3	17	11	21	25	2	14	5	13	19
3	17	13	1	2	7	5	13	5	20
3	17	13	1	20	2
3	17	13	5	4	3	13	2
3	17	13	6	6	8	2
3	17	13	7	1	2
3	17	13	7	1	2	16	4	5	13	11	7
3	17	13	7	1	2	18	7	13	5	20
3	17	13	7	1	8	6	5	12	13	2
3	17	13	7	1	11	7	20	6	13	2
3	17	13	7	1	13	9	8	2
3	17	13	7	1	13	14	2
3	17	13	7	1	13	15	13	1	8
3	17	13	7	1	20	10	2	7	1	4	7	14	2
3	17	13	7	5	2	3	3	13	24	2	7	14	2
3	17	13	7	5	2	7	5	13	11	7
3	17	13	7	5	2	12	1	13	14	5	13	11	7
3	17	13	7	5	2	12	7	2	5
3	17	13	7	5	2	12	15	2	7	5	13	11	7
3	17	13	7	5	2	12	18	20	1	13	4	13	12	2
3	17	13	7	5	12	11	1	8	14	5	13	11	7
3	17	13	7	5	20	12	2	6	6	20
3	17	13	7	5	20	12	13	2	8	12
3	17	13	7	5	20	24	12	4	5	13	11	7
3	17	13	7	6	5	4	3	3	4	5	13	11	7
3	17	13	7	6	5	4	7	5
3	17	13	7	6	5	4	8	12	4	5	13	11	7
3	17	13	7	6	5	4	12
3	17	13	7	6	5	12	8	14	5	13	11	7
3	17	13	7	6	5	13	5	8	5
3	17	13	7	6	5	13	5	8	5	13	11	7
3	17	13	7	7	11	15	4	5	13	11	7
3	17	13	7	13	5	13	4	5	13	15	2
3	17	13	7	14	2	12	5	13	5	8	1	2
3	17	13	7	15	2	6	5	13	6	6	2	8	12
3	17	13	7	15	2	6	5	13	6	6	2	18	2	7	5
3	17	13	7	15	2	7	5	2	8	12
3	17	13	7	15	2	12	6	2
3	17	13	7	19	3	4	5	13	11	7
3	17	13	7	19	3	8	2	7	14	2
3	17	13	7	19	11	12	18	4	5	13	9	8	2
3	17	13	7	19	11	12	18	4	5	13	11	7
3	17	13	7	19	12	4	6	5	12	8	14	5	8	12	2
3	17	13	12	3	4	7	1	2
3	17	13	18	4	24	2
3	17	13	18	4	24	13	7	4	5	13	11	7
3	17	13	18	4	24	13	7	4	13	12	2
3	17	13	18	10	3	4	7	5	4	5	13	11	7
3	17	13	18	10	4	14	5
3	17	13	18	10	8	3	6	13	11	7
3	17	13	18	10	11	12	5	4	5	13	11	7
3	17	13	18	10	11	12	5	4	7	5
3	17	13	18	10	11	12	5	4	7	14	2
3	17	13	18	10	12	2	6	6	13	11	7
3	17	13	18	10	12	13	18	2	12	13	2
3	17	13	18	18	2	7	6	2
3	17	13	18	18	2	8	21	3	2
3	17	13	18	18	11	21	13	3	13	2	12
3	17	13	18	18	20	1	13	4	5
3	17	20	1	8	14	4	5	13	11	7
3	17	20	1	13	5	2	8	12
3	17	20	1	13	5	13	11	7
3	17	20	3	2	14	5	12	11	7	13	9	8	2
3	17	20	3	2	14	5	12	13	14	13	5	20
3	17	20	3	2	14	5	13	11	7
3	17	20	3	4	21	11	12	4	5	13	11	7
3	17	20	3	20	18	2	7	5
3	17	20	3	20	24	4	7	14	2
3	17	20	5	4	5
3	17	20	5	4	21	3	13	6	6	2	18	2	7	5
3	17	20	5	8	1	2
3	17	20	5	8	1	13	4	7	5
3	17	20	5	12	4	7	24	2	12
3	17	20	5	13	9	8	2	5	5	2
3	17	20	5	20
3	17	20	7	2	12	24	13	2
3	17	20	7	11	12	18	2
3	17	20	9	8	13	3	13	21	12	2
3	17	20	9	8	13	10	2
3	17	20	9	8	13	10	2	18	2	7	5
3	17	20	9	8	13	15	4	3	2	7	5
3	17	20	10	4	12	24	7	2
3	17	20	10	4	12	24	7	4	7	5
3	17	20	10	11	8	6	2
3	17	20	10	11	9	8	2
3	17	20	10	12	2	8	15	2
3	17	20	14	3	4	13	12	4	24	2
3	17	20	14	4	12	5
3	17	20	14	11	3	2
3	17	20	14	11	7	11	18	13	2
3	17	20	14	11	8	5	2
3	17	20	14	12	4	7
3	17	20	14	12	13	5	8	12	2
3	17	20	14	12	13	15	4	13	7
3	17	20	14	23	2	3	3	2
3	17	20	14	23	2	14
3	17	20	14	23	4	7	24	2
3	17	20	14	23	20	4	7	14	2
3	17	20	15	4	3	8	4	5	13	11	7
3	17	20	15	11	3	8	5	13	11	7
3	17	20	15	13	1	2	7	14	2
3	17	20	15	20	7	2	18	2	7	5
3	17	20	18	2	5	5	2	8	12
3	17	20	18	2	12	24	2	7	14	2
3	17	20	18	11	5	13	11	7
3	17	20	18	13	6	6	13	11	7
3	17	20	24	3	13	6	2
3	17	20	24	4	3	13	5	20
3	17	20	24	4	12	1
3	17	23	2	8	12	2
3	17	23	2	16	4	24	11	7	2
3	17	23	4	21	13	5	4	5	13	11	7
3	17	23	4	21	13	5	4	14	3	2
3	17	23	4	21	13	5	8	1	2
3	17	23	8	13	3	2
3	17	23	8	18	4	7	13	5	20
3	17	23	8	18	11	8	12
3	17	23	11	7	7	2	8	12
3	17	23	11	12	13	26	11	7
3	17	23	11	18	18	2
3	17	23	13	6	5	11	13	12	2
3	17	23	13	15	2	12
3	17	23	20	12	13	5	4	24	2
3	20	11	7
3	20	11	10	11	3	1
3	20	24	2	7	1	2
3	20	24	2	7	1	4	13	12	2
3	20	24	2	12
3	20	24	2	12	6
3	20	24	4	3
3	20	24	4	3	2
3	20	24	4	3	2	6
3	20	24	4	3	2	18	2	7	5
3	20	24	8	18	2	6
3	20	24	13	5	13	18	2
3	20	24	13	5	13	18	13	5	20
3	20	24	13	6	3	4	5	2	8	12
3	20	24	13	6	3	4	5	8	12	2
3	20	24	13	6	3	4	5	13	11	7
3	20	24	13	6	3	4	5	13	15	2	6
3	20	24	13	11	7
3	22	7	14	23
3	22	11	7
3	22	11	7	7	4	13	6
3	22	11	7	7	4	13	6	2
4
4	1
4	1	2	10	5	2	6
4	1	4	10	5	2	12
4	1	4	10	5	4	5	13	11	7
4	1	4	10	5	4	5	13	11	7	6
4	1	4	10	5	20
4	1	4	10	5	20	2
4	1	4	10	5	20	2	6
4	1	4	10	5	20	6
4	1	8	3	5	2
4	1	8	3	5	2	6
4	1	11	3	2	6	14	2	7	5	6
4	1	11	10	5	2
4	1	11	10	5	2	7	5
4	1	11	10	5	2	12
4	1	11	10	5	20
4	1	11	10	5	20	2
4	1	12	2	6	6	2
4	1	12	2	6	6	2	6
4	1	12	2	6	6	2	12
4	1	12	2	6	6	20
4	1	15	2	12	6	4	13	12	2	6
4	1	18	2	5
4	1	18	2	5	5	12	2
4	1	18	13	6
4	1	18	13	7	13	6	5	12	4	5	2	8	12
4	1	18	13	7	13	6	5	12	4	5	2	8	12	6
4	1	18	13	7	13	6	5	12	4	5	13	11	7
4	1	18	13	7	13	6	5	12	4	5	13	11	7	6
4	1	18	13	7	13	6	5	12	4	5	13	15	2
4	1	18	13	7	13	6	5	12	4	5	13	15	2	6
4	1	18	13	7	13	6	5	12	4	5	13	19
4	1	18	13	7	13	6	5	12	4	5	13	19	6
4	1	18	13	12	4	21	3	2	18	2	7	5
4	1	20	9	8	4	5
4	1	20	9	8	4	5	2
4	1	25	11	13	7	5
4	2	16
4	3	2	7	5	11	8	12	6
4	3	2	16	4	7	1	12	2
4	3	3	2	12
4	3	3	2	18	4	7	1
4	3	3	2	18	4	7	1	2
4	3	3	2	18	4	7	1	2	6
4	3	3	2	18	4	7	1	6
4	3	3	2	18	4	24	7	2
4	3	3	2	26
4	3	3	4	7	5
4	3	3	4	13	2	7	5
4	3	3	4	13	5
4	3	3	8	6	13	11	7
4	3	3	8	12	2
4	3	3	8	12	2	6
4	3	3	11	7	6
4	3	3	11	14	4	5	13	11	7	6
4	3	3	13	2
4	3	3	13	4	7	14	2
4	3	3	13	4	7	14	2	6
4	3	3	13	20	6
4	3	3	20
4	3	4	7
4	3	4	13	7
4	3	5	2	12	7	4	5	13	15	2
4	3	5	2	12	7	4	5	13	15	2	6
4	3	8	18	13	7	13	8	18
4	3	11	12	6
4	3	13	18	2	7	5	2	12
4	3	13	18	2	7	5	4	5	13	11	7
4	3	13	18	2	7	5	4	13	12	2
4	3	13	18	2	7	5	4	13	12	2	6
4	3	13	18	2	7	5	6
4	3	14	4	5	2	3
4	3	14	11	11	3
4	3	18	4	7	13	25
4	3	21	2	12	5
4	3	21	8	18
4	3	21	8	18	6
4	3	21	13	7
4	4	4
4	5
4	5	2	3	13	2	12
4	5	2	3	13	2	12	6
4	5	3	4	7	5	4
4	5	5	2	7	1
4	5	5	2	7	1	2	7	5
4	5	5	2	7	1	4	7	5
4	5	5	2	7	1	4	13	5
4	5	5	2	7	1	8
4	5	5	2	7	1	8	2
4	5	5	2	7	1	8	6
4	5	5	2	7	1	11	7	6
4	5	5	2	7	1	12	2
4	5	5	2	7	5	2
4	5	5	2	7	5	2	6
4	5	5	2	7	5	13	11	7
4	5	5	2	7	5	13	15	2	18	2	7	5
4	5	5	2	7	5	13	19
4	5	5	2	13	7	1	12	2
4	5	5	2	13	7	5
4	5	5	2	13	7	5	2
4	5	5	2	13	7	5	6
4	5	5	2	13	24	7	2	7	5
4	5	5	2	13	24	7	4	13	5
4	5	5	4	9	8	2
4	5	5	4	9	8	2	6
4	5	5	4	14	23	20
4	5	5	4	14	23	20	6
4	5	5	12	4	13	5
4	5	5	12	4	14	5	13	19
4	5	5	12	4	22	4	7	5
4	5	5	12	4	22	4	7	5	2
4	5	5	12	13	21	8	2
4	5	5	12	13	21	8	2	12
4	5	5	12	13	21	8	20
4	5	5	13	5	8	1	2
4	5	5	13	5	8	1	2	6
4	5	5	13	12	2
4	5	5	13	12	2	7	5
4	5	5	13	12	2	12
4	5	5	13	12	20
4	5	11	8	5
4	5	11	8	5	6
4	6	5	12	4
4	6	6	2	18	21	3	20	2
[truncated: 7,213 more rows]
[truncated: 1 more columns]
