# Supplementary material for: The “handedness” of language: Directional symmetry breaking of sign usage in words
Source: PLoS One. 2018 Jan 17;13(1):e0190735. doi: 10.1371/journal.pone.0190735 (PMC5771592; doi:10.1371/journal.pone.0190735)
Supplement: S2 File — Contains data-files (each in csv format) for the 25 different language and writing systems used in our study. The name of each data file mentions the corresponding language and a serial number (e.g., “01_Arabic.csv”) in accordance with the order in which the data sets are described in the Description of the Corpora in the Supplementary Material. Each sequence is represented as a string of numbers, with each number representing a specific grapheme for that language and writing system. In addition there are key lists for each of the data-bases (in txt format for the 24 known language and writing systems and in pdf format for the undeciphered Indus database) which shows the grapheme corresponding to each number that represents them in the data-base sequences. The name of each key list mentions the corresponding language. (ZIP) [file pone.0190735.s010.zip › CSV_files_all_Databases/08_German.csv]

1
1	1	3
1	2
1	2	3
1	2	3	2	3
1	2	3	2	6
1	2	3	9	2	4	13
1	2	3	9	2	4	13	4	24	2
1	2	3	9	2	4	13	4	24	2	6
1	2	3	10	3	13
1	2	3	10	3	13	4	24	2
1	2	3	10	3	13	4	24	2	6
1	2	3	11	2	18	21	2	6
1	2	3	18	2	4
1	2	3	19	2	4	18
1	2	3	26	2	6	4	24	2	6
1	2	4	6
1	2	4	6	2
1	2	5	13	2	6
1	2	5	13	2	13
1	2	5	13	2	13	2
1	2	5	13	11	14	15
1	2	5	13	11	14	15	2
1	2	5	13	11	14	15	2	3
1	2	5	13	11	14	15	2	6
1	2	5	13	11	14	15	2	11
1	2	5	13	11	14	15	2	12
1	2	5	13	11	14	15	11	22	3	10	14	15	4	24	2	6
1	2	5	13	11	14	15	18	10	6	1
1	2	5	13	11	14	15	18	10	6	1	11
1	2	5	13	18	4	14	15
1	2	5	13	18	4	14	15	2
1	2	5	13	18	4	14	15	2	3
1	2	5	13	18	4	14	15	2	6
1	2	6
1	2	6	2	6
1	2	6	6
1	2	6	6	8	14	15
1	2	6	11	2	18	21	2	6
1	2	6	23	2
1	2	6	23	2	6
1	2	6	23	12	10	18
1	2	6	23	13
1	2	6	23	21	10	3
1	2	7	4	11	2
1	2	9	2	12	21	2	3
1	2	10	18
1	2	11
1	2	11	4	24	6
1	2	11	10	11	13	2	3
1	2	11	11	2	6
1	2	11	13	8
1	2	11	15	10	18	21
1	2	11	19	2	24	2	6
1	2	12
1	2	12	2	6	13	4	2	3	13
1	2	12	6	10	14	15
1	2	12	6	27	14	15	11	13
1	2	12	8	6	11	13	3	4	2	3	2	6
1	2	12	8	6	11	13	3	4	2	3	13
1	2	12	8	6	11	13	3	4	2	3	13	2	6
1	2	12	8	6	11	13	3	10	6	13	2	6
1	2	12	8	6	11	13	3	10	13	4	8	6
1	2	12	8	6	11	13	3	10	13	4	8	6	2	6
1	2	12	8	23	3	10	13	2	6
1	2	12	8	23	3	10	13	4	2
1	2	12	8	23	3	10	13	4	11	14	15
1	2	12	8	23	3	10	13	4	11	14	15	2
1	2	12	8	23	3	10	13	4	11	14	15	2	6
1	2	12	11	2	18	21	2	6
1	2	13	10	4	18
1	2	13	10	4	18	11
1	2	13	10	4	18	18	4	2	3	13	2
1	2	13	18	2	16
1	2	14	23	2
1	2	14	23	2	6
1	2	14	23	5	6	24
1	2	16	4	6	4	2	3	2	6
1	2	16	4	6	4	2	3	13
1	2	16	4	6	4	2	3	13	2	6
1	2	16	4	6	4	13	4	8	6
1	2	16	4	9	4	13
1	2	16	4	9	4	13	2
1	2	18	2	24	4	2	3	13	2	6
1	2	18	2	24	10	13	4	8	6
1	2	21	10	13	13	2
1	2	21	10	13	13	2	6
1	3	2	4
1	3	2	4	2	4	6	15	10	18	21
1	3	2	4	12	10	18
1	3	2	4	20	4	24
1	3	2	11	1	2	6
1	3	2	11	1	6	2	3
1	3	2	14	23
1	3	2	15	2	6
1	3	2	15	13
1	3	2	15	13	2
1	3	2	15	21	5	14	15
1	3	4	6
1	3	4	6	24	2	6	1
1	3	4	6	24	13
1	3	4	13	13	2
1	3	4	13	13	2	3
1	3	4	13	13	2	6
1	3	4	13	13	2	18
1	3	5	14	23
1	3	5	14	23	2	3
1	3	5	14	23	2	6
1	3	8	15	2
1	3	8	15	2	6
1	3	8	15	2	6	1	2
1	3	8	15	2	6	1	2	6
1	3	8	15	5	6	24
1	3	8	15	5	6	24	2	6
1	3	8	15	13
1	3	8	15	13	2
1	3	8	15	13	2	6
1	3	8	24	2	6
1	3	10	5	16
1	3	10	5	20	2	6
1	3	10	6
1	3	10	11	13	4	11	14	15
1	3	10	11	13	4	11	14	15	2
1	3	10	11	13	4	11	14	15	2	6
1	3	10	12	10
1	3	10	12	10	13	4	11	14	15
1	3	10	12	10	13	4	11	14	15	2
1	3	10	12	10	13	4	11	14	15	2	6
1	3	17	14	23	2	6
1	3	17	14	23	13
1	3	17	14	23	13	2
1	3	17	21	2	6
1	3	27	6	24	2	6
1	3	27	6	24	13
1	4
1	4	2
1	4	2	6	2	6
1	4	2	6	11	13
1	4	2	6	11	13	2
1	4	2	6	11	13	10	24
1	4	2	6	11	13	10	24	11
1	4	2	6	11	13	18	2	4	11	13	5	6	24	2	6
1	4	2	6	13
1	4	2	6	13	2
1	4	2	6	13	2	6
1	4	2	11
1	4	2	11	2
1	4	2	11	2	3
1	4	2	11	2	6
1	4	2	11	2	11
1	4	2	11	2	12
1	4	2	11	2	18	21	2
1	4	2	11	2	18	21	2	6
1	4	2	11	12	10	18
1	4	2	11	26	27	15	3	4	24	2	6
1	4	2	13	2	3
1	4	2	13	3	4	14	15
1	4	2	13	12	10	3
1	4	2	22	24	2	6
1	4	2	26	2	6	4	24	2	6
1	4	3
1	4	3	2	23	13
1	4	3	2	23	13	2
1	4	3	2	23	13	2	6
1	4	3	2	23	13	8	3
1	4	3	4	24	2	6	13
1	4	3	23
1	4	6	24
1	4	6	24	2
1	4	6	24	2	6
1	4	7	2	3	11	2
1	4	7	2	3	11	2	6
1	4	7	4	1	2	6	1	2
1	4	10	6	10
1	4	10	18	8	24
1	4	10	18	8	24	16	2	6	11	13	2	3
1	4	10	24	6	8	11	2
1	4	11	9	4	22	18	4	6
1	4	11	13	10	6	9
1	4	11	22	8	11	4	13	4	8	6
1	4	11	23	3	4	12	4	6	4	2	3	5	6	24
1	4	11	23	5	11	11	4	8	6
1	4	11	23	5	11	11	4	8	6	2	6
1	4	11	23	5	13	4	2	3	2	6
1	4	11	23	5	13	4	2	3	13
1	4	12	2	6	11	4	8	6
1	4	12	2	6	11	4	8	6	2	6
1	4	12	4	13	3	4	8	11
1	4	14	15
1	4	14	15	13
1	4	14	15	13	2	3
1	4	14	15	13	2	3	11
1	4	14	15	13	5	6	24
1	4	14	23
1	4	14	23	2
1	4	14	23	2	6
1	4	16	16	2	3	2	6	9
1	4	16	16	2	3	2	6	9	2	6
1	4	18	2	12	12	10
1	4	22	18	8	12	10	13
1	4	22	18	8	12	10	13	2	6
1	4	22	18	8	12	10	13	4	11	14	15	2	6
1	4	23	13	10	13	5	3
1	4	23	13	10	13	8	3
1	4	24	4	13	10	18	2
1	4	24	4	13	10	18	2	6
1	5
1	5	2	18	18
1	5	3	14	15
1	5	3	14	15	9	5	11	2	13	9	2	6
1	5	3	14	15	9	5	16	17	15	3	2	6
1	5	3	14	15	10	5	11
1	5	3	14	15	11
1	5	3	14	15	11	2	13	9	2	6
1	5	3	14	15	11	2	13	9	5	6	24
1	5	3	14	15	11	5	14	15	13
1	5	3	14	15	11	14	15	6	4	13	13
1	5	3	14	15	11	14	15	6	4	13	13	18	4	14	15
1	5	3	14	15	11	14	15	6	4	13	13	18	4	14	15	2
1	5	3	14	15	11	14	15	6	4	13	13	18	4	14	15	2	6
1	5	3	14	15	12	2	11	11	2	3
1	5	3	14	15	16	17	15	3	2	6
1	5	3	14	15	16	17	15	3	5	6	24
1	5	3	14	15	19	2	24
1	5	3	14	15	21	3	5	14	15
1	5	3	14	15	24	2	11	2	13	9	13
1	5	3	14	15	24	2	16	17	15	3	13
1	5	3	14	15	24	10	6	24
1	5	3	16	13	2
1	5	3	16	13	2	6
1	5	4	11	21	5	3	24
1	5	6	23	2	18
1	5	6	23	2	18	15	2	4	13
1	5	6	23	18	2
1	5	6	23	18	2	6
1	5	8
1	5	12	12
1	5	13	9	2	6	1
1	5	13	9	2	6	1	2
1	5	21	18	4	6
1	8
1	8	3	4	11
1	8	3	13
1	8	3	13	4	24	2	6
1	8	3	13	12	5	6	1
1	8	3	13	12	5	6	1	2	3
1	8	3	13	15	4	6
1	8	3	16
1	8	6	6	2	3	11	13	10	24
1	8	6	6	2	3	11	13	10	24	11
1	8	6	10	5
1	8	12
1	8	12	4	6	4	2	3	2	6
1	8	12	4	6	4	2	3	13
1	8	13	4	2	3	13	2	6
1	8	14	15
1	8	18	18	10	3
1	8	22	22	2	18	13
1	8	22	22	2	18	13	2
1	8	22	22	2	18	13	2	6
1	8	23	5	12	2	6	13
1	8	23	5	12	2	6	13	2
1	8	23	5	12	2	6	13	4	2	3	2	6
1	8	23	5	12	2	6	13	4	2	3	13
1	8	23	5	12	2	6	13	10	13	4	8	6
1	8	23	13	8	3
1	10
1	10	1	5	3	14	15
1	10	3
1	10	3	4	6
1	10	3	5	6	13	2	3
1	10	3	5	12
1	10	3	9	5	11	13	2	18	18	2	6
1	10	3	10	5	11
1	10	3	10	5	16
1	10	3	10	5	16	15	4	6
1	10	3	10	6
1	10	3	11	13	2	18	18	2	3
1	10	3	11	13	2	18	18	2	6
1	10	3	11	13	2	18	18	5	6	24
1	10	3	11	13	2	18	18	5	6	24	2	6
1	10	3	11	13	2	18	18	13
1	10	3	12	11	13	10	1	13
1	10	3	12	11	13	27	1	13	2	3
1	10	3	16
1	10	3	17	21	2	3
1	10	3	18	2	15	2	6
1	10	3	24	2	11	13	2	18	18	13
1	10	4	12	18	2	3
1	10	5	2	3
1	10	5	2	3	6
1	10	5	2	3	13
1	10	5	2	3	13	2
1	10	5	2	3	15	10	16	13
1	10	6	2	21	2	6
1	10	6	4	2	18
1	10	6	6
1	10	6	10	14	15
1	10	6	23
1	10	6	23	21	10	3
1	10	7	4	1
1	10	7	8	3
1	10	7	8	6
1	10	9	5
1	10	9	19	4	11	14	15	2	6
1	10	11
1	10	11	2	4	6
1	10	11	10
1	10	11	11
1	10	11	11	2	18	21	2
1	10	12	2
1	10	12	2	6
1	10	12	4	13
1	10	12	10	18	4	24	2
1	10	12	10	18	4	24	2	6
1	10	12	10	18	11
1	10	13	2	4
1	10	13	2	4	2	6
1	10	13	2	6
1	10	13	2	6	21	10	6	23
1	10	13	5	12
1	10	14	15
1	10	14	15	13	2
1	10	15	2	3
1	10	15	2	4	12
1	10	15	4	6
1	10	15	4	6	13	2	3
1	10	16	17	3
1	10	20
1	10	21	2	4
1	10	24
1	10	24	2	24	2	6
1	10	28	13	8	6
1	10	29
1	12
1	13	21
1	16	21
1	17	3	16	2
1	17	3	16	2	6
1	17	3	16	13	2
1	17	3	16	13	2	6
1	17	6	6
1	17	11	11	2	18	1	8	3	16
1	17	11	11	2	18	1	8	3	16	2	3
1	19
1	22	10
1	24	21
1	25	3	16	2	3
1	25	3	16	2	3	6
1	27	6	2	12	10	3	23
1	27	6	4	11	14	15	2
1	27	6	4	11	14	15	2	6
1	28	6	10	12	4	23
2
2	1	4	13	15
2	1	5	10	3	1
2	1	12	5	6	1
2	3
2	3	1	2
2	3	1	21	2	21	2	6
2	3	1	24	2	11	14	15	8	20
2	3	1	24	10	11
2	3	2	4	24	6	2	13	2
2	3	2	4	24	6	4	11
2	3	2	4	24	6	4	11	11	2
2	3	2	4	24	6	4	11	11	2	6
2	3	3	2	4	14	15	2	6
2	3	3	2	4	14	15	13
2	3	3	2	4	14	15	13	2
2	3	3	2	4	14	15	13	2	6
2	3	3	2	4	14	15	21	10	3
2	3	3	2	14	15	6	2	13
2	3	3	2	24	2	3
2	3	3	2	24	13
2	3	3	4	14	15	13	2	6
2	3	3	4	14	15	13	2	13
2	3	3	4	14	15	13	5	6	24
2	3	4	6	6	2	3	5	6	24
2	3	4	6	6	2	3	5	6	24	2	6
2	3	4	6	6	2	3	6
2	3	4	6	6	2	3	13
2	3	4	6	6	2	3	13	2
2	3	4	14	15
2	3	4	23	10
2	3	6	2	5	2	3	5	6	24
2	3	6	2	5	2	3	13
2	3	6	2	5	13
2	3	6	2	5	13	2
2	3	6	2	5	13	2	6
2	3	6	2	6	6	5	6	24
2	3	6	10
2	3	6	10	6	6	13
2	3	6	11	13
2	3	6	11	13	15	10	16	13
2	3	6	11	13	15	10	16	13	2
2	3	6	13	2
2	3	6	27	15	3	5	6	24
2	3	8	21	2	3	5	6	24
2	3	8	21	2	3	6
2	3	8	21	2	3	13
2	3	9	2	5	24	2	6
2	3	9	2	5	24	6	4	11	11	2
2	3	9	2	5	24	13
2	3	9	4	2	15	5	6	24
2	3	9	4	2	18	2	6
2	3	9	4	2	18	13
2	3	9	4	2	18	13	2
2	3	9	4	2	18	13	2	6
2	3	9	19	4	6	24	2	6
2	3	9	21	4	11	14	15	8	16
2	3	9	27	15	18	2	3
2	3	9	27	15	18	2	6
2	3	9	27	15	18	5	6	24
2	3	9	27	15	18	5	6	24	2	6
2	3	9	27	15	18	13
2	3	9	27	15	18	13	2
2	3	10	3	21	2	4	13	2	6
2	3	10	3	21	2	4	13	2	13
2	3	11	2	13	9	2	6
2	3	11	2	13	9	13
2	3	11	10	13	9
2	3	11	13
2	3	11	13	2
2	3	11	13	2	3
2	3	11	13	2	6
2	3	11	13	2	6	11
2	3	11	13	2	6	12	10	18
2	3	11	13	2	11
2	3	11	13	2	18	18	2	6
2	3	11	13	2	18	18	5	6	24
2	3	11	13	2	18	18	13
2	3	11	13	3	2	14	23	13
2	3	11	13	10	5	6	13
2	3	11	13	10	5	6	18	4	14	15
2	3	11	13	10	13	13	2	13
2	3	11	13	12	10	18
2	3	11	13	12	10	18	11
2	3	11	14	15	2	4	6	2	6
2	3	11	14	15	2	4	6	5	6	24
2	3	11	14	15	2	4	6	13
2	3	11	14	15	4	2	6
2	3	11	14	15	4	2	6	2	6
2	3	11	14	15	4	2	6	2	6	2	6
2	3	11	14	15	8	11	11	2	6
2	3	11	14	15	17	13	13	2	3	13
2	3	11	14	15	18	4	2	20	2	6
2	3	11	14	15	18	4	2	20	5	6	24
2	3	11	14	15	19	2	3	13
2	3	11	14	15	25	22	16	13
2	3	11	22	10	3	13
2	3	12	4	13	13	2	18	6
2	3	12	4	13	13	2	18	13
2	3	12	4	13	13	18	2	3
2	3	12	4	13	13	18	5	6	24
2	3	12	4	13	13	18	5	6	24	2	6
2	3	12	4	13	13	18	5	6	24	11	7	2	3	16	10	15	3	2	6
2	3	12	8	3	1	2	13
2	3	12	8	3	1	5	6	24
2	3	12	25	24	18	4	14	15	2	6
2	3	12	25	24	18	4	14	15	13
2	3	13	2	4	18	2	6
2	3	13	2	4	18	13
2	3	13	2	4	18	13	2
2	3	13	3	10	24
2	3	13	3	10	24	2	6
2	3	13	3	27	24	2
2	3	15	2	21	2	6
2	3	15	2	21	5	6	24
2	3	15	2	21	13
2	3	15	2	21	18	4	14	15
2	3	15	2	21	18	4	14	15	2
2	3	15	2	21	18	4	14	15	2	3
2	3	15	2	21	18	4	14	15	2	6
2	3	15	4	2	18	13
2	3	15	4	2	18	13	2	6
2	3	15	8	16	16	2	6
2	3	15	8	16	16	13
2	3	15	8	18	5	6	24
2	3	15	8	18	13
2	3	15	8	21
2	3	15	8	21	2	6
2	3	15	10	18	13
2	3	15	10	18	13	2	6
2	3	15	10	18	13	5	6	24
2	3	15	25	15	2	6
2	3	15	25	15	5	6	24
2	3	15	25	15	13
2	3	15	25	15	13	2
2	3	15	25	15	13	2	6
2	3	15	27	18	13
2	3	15	27	18	13	18	4	14	15
2	3	16	3	2	5	13
2	3	16	3	2	5	18	4	14	15
2	3	16	4	6	1	2	3
2	3	16	4	6	1	5	6	24
2	3	16	5	3	13
2	3	16	5	6	1	2	6
2	3	16	5	15	3
2	3	16	8	3	1	2	3	13
2	3	16	8	3	1	2	3	18	4	14	15
2	3	16	8	3	1	2	3	18	4	14	15	2
2	3	16	8	3	1	2	3	18	4	14	15	2	6
2	3	16	8	3	11	14	15	5	6	24
2	3	16	8	18	24
2	3	16	8	18	24	2
2	3	16	8	18	24	2	6
2	3	16	8	18	24	3	2	4	14	15
2	3	16	8	18	24	3	2	4	14	15	2
2	3	16	8	18	24	3	2	4	14	15	2	3
2	3	16	8	18	24	3	2	4	14	15	2	6
2	3	16	8	18	24	3	2	4	14	15	11	13	2	6
2	3	16	8	18	24	13
2	3	16	8	18	24	13	2
2	3	16	8	18	24	18	8	11
2	3	16	10	11	11	2	6
2	3	16	10	11	11	5	6	24
2	3	16	10	15	3	2	6
2	3	16	10	15	3	5	6	24
2	3	16	10	15	3	5	6	24	2	6
2	3	16	10	20	13
2	3	16	17	18	18	2	6
2	3	16	17	18	18	5	6	24
2	3	16	17	18	18	13
2	3	16	27	15	3	13
2	3	18	2	1	4	24	2	6
2	3	18	2	1	4	24	13
2	3	18	2	4	14	15	13	2	3	5	6	24
2	3	18	2	4	14	15	13	2	3	6
2	3	18	2	4	14	15	13	2	3	13
2	3	18	2	21	2	6
2	3	18	2	21	6	4	11
2	3	18	2	21	6	4	11	11	2
2	3	18	2	21	13
2	3	18	2	21	13	2
2	3	18	4	13	13
2	3	18	4	13	13	2	6
2	3	18	10	5	21	2	6
2	3	18	10	5	21	6	4	11
2	3	18	10	5	21	13
2	3	18	10	11	11	2	6
2	3	18	25	11
2	3	18	25	11	2
2	3	18	27	5	13	2	3	13
2	3	18	27	5	13	2	3	13	2
2	3	19	2	3	21
2	3	19	2	3	21	2	6
2	3	19	2	4	11	2	6
2	3	19	2	4	11	13
2	3	19	2	4	13	2	3	5	6	24
2	3	19	2	4	13	2	3	6
2	3	19	2	4	13	2	3	13
2	3	19	2	4	13	2	3	13	2
2	3	19	2	4	13	2	3	13	2	6
2	3	19	4	2	11
2	3	19	4	2	11	2	6
2	3	19	4	3	13	11	14	15	10	16	13	2	13
2	3	19	4	6
2	3	19	4	11	14	15	13
2	3	19	8	3	21	2	6
2	3	19	10	3	13	2
2	3	19	10	3	13	2	6
2	3	19	10	3	13	2	6	1	2	6
2	3	19	10	3	13	2	13
2	3	19	10	3	13	2	13	2
2	3	19	10	3	13	2	13	2	6
2	3	19	10	3	13	5	6	24
2	3	19	10	3	13	5	6	24	2	6
2	3	19	10	3	21
2	3	19	10	14	15	11	2	6	2
2	3	19	10	14	15	11	2	6	2	6
2	3	19	27	15	6	13
2	3	21	2
2	3	21	2	6
2	3	21	3	10	14	15	13
2	3	22	3	8	21	13
2	3	23	2	6	6	2	6
2	3	23	2	6	6	13
2	3	23	2	6	6	13	6	4	11
2	3	23	2	6	6	13	6	4	11	11	2
2	3	23	2	6	6	13	6	4	11	11	2	6
2	3	23	2	6	6	21	10	3
2	3	23	3	10	6	23	5	6	24
2	3	23	3	10	6	23	5	6	24	2	6
2	3	23	10	6	6	13
2	3	23	10	6	6	13	2
2	3	23	18	27	3	2	6
2	3	23	18	27	3	5	6	24
2	3	23	18	27	3	5	6	24	2	6
2	3	23	18	27	3	13
2	3	23	18	27	3	13	2
2	3	23	18	27	3	13	2	6
2	3	24	2	21	2	6
2	3	24	2	21	6	4	11
2	3	24	2	21	6	4	11	11	2
2	3	24	2	21	6	4	11	11	2	6
2	3	24	3	2	4	16	2	6
2	3	24	3	4	16	16	2	6
2	3	24	4	21	13
2	3	24	10	21
2	3	24	10	21	2	6
2	3	24	27	6	9	2	6
2	3	24	27	6	9	5	6	24
2	3	24	27	6	9	13
2	3	24	27	6	9	13	2
2	3	25	3	13	2	3	13
2	3	25	16	16	6	2	6
2	3	25	16	16	6	2	13
2	3	25	16	16	6	2	13	2
2	3	25	16	16	6	5	6	24
2	4
2	4	2	3
2	4	6
2	4	6	1	2	5	13	4	24
2	4	6	1	2	5	13	4	24	2
2	4	6	1	3	5	14	23
2	4	6	1	3	5	14	23	11	7	8	18	18
2	4	6	2
2	4	6	2	3
2	4	6	2	3	11	2	4	13	11
2	4	6	2	4	6	15	10	18	21
2	4	6	2	6
2	4	6	2	11
2	4	6	2	12
2	4	6	3	4	14	15	13	2	6
2	4	6	3	4	14	15	13	5	6	24
2	4	6	3	4	14	15	13	5	6	24	2	6
2	4	6	4	24
2	4	6	4	24	2
2	4	6	4	24	2	3
2	4	6	4	24	2	3	12	10	20	2	6
2	4	6	4	24	2	6
2	4	6	4	24	2	11
2	4	6	4	24	5	6	24
2	4	6	4	24	13	2	6
2	4	6	4	24	23	2	4	13
2	4	6	6	2	15	12	2	6
2	4	6	6	10	15	12	2
2	4	6	6	10	15	12	2	6
2	4	6	7	2	3	11	13	10	6	1	2	6
2	4	6	8	3	1	6	5	6	24
2	4	6	9	2	18	6
2	4	6	9	2	18	6	2
2	4	6	9	2	18	6	2	3
2	4	6	9	2	18	6	2	6
2	4	6	9	2	18	15	2	4	13	2	6
2	4	6	9	2	18	15	10	6	1	2	18
2	4	6	9	2	18	16	10	18	18
2	4	6	9	4	2	15	2	6
2	4	6	9	4	24
2	4	6	9	4	24	2
2	4	6	9	4	24	2	3
2	4	6	9	4	24	2	6
2	4	6	9	4	24	2	11
2	4	6	9	5	3	4	14	15	13	2	6
2	4	6	9	5	11	2	13	9	2	6
2	4	6	9	5	11	13	2	18	18	2	6
2	4	6	9	5	16	17	15	3	2	6
2	4	6	9	5	24
2	4	6	10	6	1	2	3
2	4	6	11
2	4	6	11	2	4	13	4	24
2	4	6	11	2	13	9	2	6
2	4	6	11	4	14	15	13
2	4	6	11	10	12
2	4	6	11	10	12	23	2	4	13
2	4	6	11	10	13	9
2	4	6	11	13
2	4	6	11	13	2	4	24	2	6
2	4	6	11	13	2	18	18	2	6
2	4	6	11	13	2	18	18	5	6	24
2	4	6	11	13	2	18	18	5	6	24	2	6
2	4	6	11	13	4	2	24
2	4	6	11	13	4	2	24	11	21	4	18	1
2	4	6	11	13	4	12	12	4	24
2	4	6	11	13	4	24	2
2	4	6	11	13	4	24	2	6
2	4	6	11	14	15	3	27	6	23	5	6	24
2	4	6	11	14	15	3	27	6	23	5	6	24	2	6
2	4	6	11	14	15	6	4	13	13	2
2	4	6	11	14	15	18	4	2	20	18	4	14	15
2	4	6	11	14	15	27	13	9	5	6	24
2	4	6	11	22	3	5	14	15
2	4	6	11	22	10	3	2	6
2	4	6	11	22	10	3	5	6	24	2	6
2	4	6	11	27	13	9	2
2	4	6	12	10	18
2	4	6	12	10	18	4	24
2	4	6	12	10	18	4	24	2
2	4	6	12	10	18	4	24	2	6
2	4	6	13	3	2	13	2	6
2	4	6	13	3	4	13	13
2	4	6	13	3	10	14	15	13
2	4	6	13	3	10	24
2	4	6	13	3	27	24	2
2	4	6	15	2	4	12	4	11	14	15	2	6
2	4	6	15	2	4	13
2	4	6	15	2	4	13	2	6
2	4	6	15	2	4	13	18	4	14	15	2
2	4	6	15	2	4	13	18	4	14	15	2	6
2	4	6	15	10	18	13	5	6	24
2	4	6	16	10	14	15
2	4	6	16	10	14	15	2
2	4	6	16	10	14	15	2	3
2	4	6	16	10	14	15	2	6
2	4	6	16	10	18	18	2	6
2	4	6	16	17	15	3	2	6
2	4	6	16	17	15	3	5	6	24
2	4	6	16	17	15	3	5	6	24	11	18	2	4	13	16	10	1	2	6
2	4	6	16	18	5	11	11
2	4	6	16	18	5	20
2	4	6	16	18	17	11	11	2
2	4	6	18	10	1	5	6	24
2	4	6	19	8	15	6	2	3
2	4	6	19	8	15	6	2	3	6
2	4	6	19	8	15	6	2	3	9	10	15	18
2	4	6	19	10	6	1	2	3	2	3
2	4	6	19	27	6	1	2
2	4	6	21	2	9	4	2	15	5	6	24
2	4	6	21	2	9	8	24	2	6
2	4	6	21	3	2	14	15	2	3
2	4	6	21	3	4	6	24	2	6
2	4	6	21	3	5	14	15
2	4	6	21	5	20	2	6
2	4	6	21	18	4	14	23
2	4	6	23	8	12	12	2	6
2	4	6	23	10	5	16
2	4	6	23	18	10	6	24
2	4	6	24	2	3	2	4	14	15	13
2	4	6	24	2	3	4	14	15	13	2	13
2	4	6	24	2	3	27	5	12	13
2	4	6	24	2	6	8	12	12	2	6
2	4	6	24	2	9	8	24	2	6
2	4	6	24	2	11	2	13	9	13
2	4	6	24	2	11	2	13	9	13	2	6
2	4	6	24	2	11	13	2	18	18	13
2	4	6	24	2	11	13	5	16	13
2	4	6	24	2	11	14	15	3	27	6	23	13
2	4	6	24	2	11	14	15	10	18	13	2	13
2	4	6	24	2	11	14	15	18	8	11	11	2	6
2	4	6	24	2	11	14	15	18	10	24	2	6
2	4	6	24	2	11	22	10	3	13
2	4	6	24	2	13	3	2	13	2	6
2	4	6	24	2	13	3	8	16	16	2	6
2	4	6	24	2	13	3	10	24	2	6
2	4	6	24	2	15	2	6
2	4	6	24	2	15	10	18	13	2	6
2	4	6	24	2	16	17	15	3	13
2	4	6	24	2	18	2	4	13	2	13
2	4	6	24	2	18	2	24	13
2	4	6	24	2	18	10	1	2	6
2	4	6	24	2	19	2	4	15	13
2	4	6	24	2	21	2	6
2	4	6	24	2	21	3	10	14	15	13
2	4	6	24	2	21	5	6	1	2	6
2	4	6	24	2	21	10	5	13
2	4	6	24	2	22	18	10	6	13
2	4	6	24	2	24	2	21	2	6
2	4	6	24	2	24	10	6	24	2	6
2	4	6	24	3	2	4	16	2	6
2	4	6	24	3	4	16	16
2	4	6	24	3	4	16	16	2
2	4	6	24	10	6	24
2	4	6	24	10	21	2
2	4	11
2	4	11	2	6
2	4	11	2	6	21	10	15	6
2	4	14	15	2	18
2	4	24	2	6
2	4	24	2	6	2
2	4	24	2	6	2	3
2	4	24	2	6	2	6
2	4	24	2	6	2	11
2	4	24	2	6	2	12
2	4	24	2	6	11
2	4	24	2	6	11	13	27	6	1	4	24	2
2	4	24	2	6	11	14	15	10	16	13
2	4	24	2	6	11	14	15	10	16	13	2	6
2	4	24	2	6	13	5	12
2	4	24	2	6	13	17	12	2	3
2	4	24	2	6	13	18	4	14	15
2	4	24	2	6	13	18	4	14	15	2
2	4	24	2	6	13	18	4	14	15	2	6
2	4	24	2	6	23	10	22	4	13	10	18
2	4	24	6	2	13
2	5
2	5	3
2	5	3	8
2	5	3	8	22	10
2	5	3	8	22	10	11
2	5	3	8	22	10	12	2	4	11	13	2	3
2	5	3	8	22	10	12	2	4	11	13	2	3	11	14	15	10	16	13
2	5	3	8	22	10	19	2	4	13
2	5	3	8	22	27	2	3
2	5	3	8	22	27	4	11	14	15	2
2	5	3	8	22	27	4	11	14	15	2	3
2	5	3	8	22	27	4	11	14	15	2	6
2	5	14	15
2	5	22	15	8	3	4	2
2	6
2	6	1	2
2	6	1	2	6
2	6	1	2	13
2	6	1	2	13	2
2	6	1	11	22	4	2	18
2	6	1	18	4	14	15
2	6	1	24	17	18	13	4	24
2	6	1	24	17	18	13	4	24	2
2	6	1	24	17	18	13	4	24	2	6
2	6	2	3	24	4	2
2	6	2	3	24	4	2	6
2	6	2	3	24	4	11	14	15
2	6	8	3	12
2	6	8	3	12	2
2	6	8	3	12	2	6
2	6	11	2	12	21	18	2
2	6	13	1	2	14	23	2	6
2	6	13	1	2	14	23	5	6	24
2	6	13	1	2	14	23	13
2	6	13	1	2	14	23	13	2
2	6	13	1	2	14	23	13	2	6
2	6	13	6	2	15	12	2	6
2	6	13	6	8	12	12	2	6
2	6	13	9	4	2	15	2	6
2	6	13	9	8	24	2	6
2	6	13	11	2	13	9	2	6
2	6	13	11	8	3	24	5	6	24
2	6	13	11	13	2	15	2	6
2	6	13	11	13	2	15	5	6	24
2	6	13	11	13	2	15	13
2	6	13	11	13	10	6	1
2	6	13	11	13	10	6	1	2	6
2	6	13	11	13	10	6	1	2	6	2
2	6	13	11	13	10	6	1	2	6	2	6
2	6	13	11	14	15	2	4	1	2	6
2	6	13	11	14	15	2	4	1	2	6	1
2	6	13	11	14	15	2	4	1	2	6	1	2
2	6	13	11	14	15	2	4	1	2	6	1	2	6
2	6	13	11	14	15	2	4	1	2	13
2	6	13	11	14	15	2	4	1	5	6	24
2	6	13	11	14	15	2	4	1	5	6	24	2	6
2	6	13	11	14	15	4	2	1
2	6	13	11	14	15	4	2	1	2	6
2	6	13	11	14	15	5	18	1	4	24	5	6	24
2	6	13	11	14	15	18	5	20
2	6	13	11	14	15	18	8	11	11	2	6
2	6	13	11	14	15	27	1	4	24	5	6	24
2	6	13	11	22	3	2	14	15	2
2	6	13	11	22	3	2	14	15	2	6
2	6	13	11	22	3	2	14	15	2	6	1
2	6	13	11	22	3	2	14	15	2	6	1	2
2	6	13	11	22	3	2	14	15	2	6	1	2	3
2	6	13	11	22	3	2	14	15	2	6	1	2	6
2	6	13	11	22	3	2	14	15	2	6	1	2	11
2	6	13	11	22	3	4	14	15	13
2	6	13	11	22	3	10	14	15
2	6	13	11	22	10	6	6	5	6	24
2	6	13	11	22	10	6	6	13
2	6	13	13	27	5	11	14	15	5	6	24
2	6	13	13	27	5	11	14	15	13
2	6	13	15	10	18	13	2	6
2	6	13	15	10	18	13	2	6	2	6
2	6	13	15	27	18	13
2	6	13	16	2	3	6	2	6
2	6	13	16	2	3	6	5	6	24
2	6	13	16	2	3	6	13
2	6	13	16	2	3	6	13	2	6
2	6	13	16	4	2	18	2	6
2	6	13	16	10	18	13	2	6
2	6	13	16	10	18	18	2	6
2	6	13	16	17	15	3	5	6	24
2	6	13	16	17	15	3	13
2	6	13	16	27	18	18	13
2	6	13	18	10	6	24
2	6	13	18	10	11	11	2	6
2	6	13	18	10	11	11	5	6	24
2	6	13	18	10	11	11	5	6	24	2	6
2	6	13	18	10	11	13	2	6
2	6	13	18	10	11	13	2	13
2	6	13	18	10	11	13	5	6	24
2	6	13	19	2	1	2	3
2	6	13	19	4	14	23	2	18	6
2	6	13	19	4	14	23	2	18	13
2	6	13	19	4	14	23	2	18	13	2
2	6	13	19	4	14	23	2	18	13	2	6
2	6	13	19	4	14	23	18	5	6	24
2	6	13	19	4	14	23	18	5	6	24	2	6
2	6	13	19	4	14	23	18	5	6	24	11	15	4	18	16	2
2	6	13	19	4	14	23	18	5	6	24	11	18	27	6	1	2	3
2	6	13	19	4	14	23	18	5	6	24	11	18	27	6	1	2	3	6
2	6	13	19	5	3	16
2	6	13	19	8	3	16	2	6
2	6	13	19	17	3	16	2
2	6	13	23	8	12	12	2	6
2	6	13	24	2	15	2	6
2	6	13	24	2	24	2	6
2	6	23	2	18
2	6	24
2	6	24	2
2	6	24	2	3
2	6	24	2	6
2	6	24	2	18
2	6	24	10	24	2	12	2	6	13
2	6	24	10	24	2	12	2	6	13	11
2	6	24	10	24	4	2	3	2	6
2	6	24	10	24	4	2	3	13
2	6	24	10	24	4	2	3	13	2
2	6	24	10	24	4	2	3	13	2	6
2	6	24	18	4	11	14	15
2	6	24	18	4	11	14	15	2
2	6	24	18	4	11	14	15	2	3
2	6	24	18	4	11	14	15	2	6
2	6	24	18	10	6	1
2	6	24	18	27	6	1	2	3
2	7	2	6	13	5	2	18	18
2	7	10
2	7	10	6	24	2	18	4	11	14	15	2
2	7	10	6	24	2	18	4	11	14	15	2	6
2	9	21
2	11
2	11	11	2	6
2	11	11	2	6	2	3
2	11	11	18	4	6	24	2	3
2	11	11	18	4	6	24	2	6
2	12
2	12	8	13	4	8	6	2	6
2	12	22	16	2	15	18	2	6
2	12	22	16	2	15	18	5	6	24
2	12	22	16	2	15	18	5	6	24	2	6
2	12	22	16	4	2	15	18	13
2	12	22	16	4	6	1	2	6
2	12	22	16	4	6	1	2	13
2	12	22	16	5	6	1	2	6
2	12	22	16	8	15	18	2	6
2	12	22	16	10	6	24
2	12	22	16	10	6	24	2	6
2	12	22	16	10	15	18
2	12	22	16	27	6	24	2	3
2	12	22	25	3	5	6	24
2	12	22	25	3	13
2	13
2	13	10	13
2	13	10	21	18	4	2	3	2	6
2	13	10	21	18	4	2	3	13
2	13	10	21	18	4	2	3	13	2	6
2	13	10	22	22	2
2	13	15	4	23
2	13	15	6	4	11	14	15	2	6
2	13	18	4	14	15	2
2	13	19	10
2	13	19	10	11
2	14	15	8
2	14	15	13
2	14	15	13	2
2	14	15	13	2	3
2	14	15	13	2	6
2	14	23	2
2	14	23	2	6
2	15
2	15	2
2	15	2	3
2	15	2	12	10	6	6
2	15	2	12	10	18	4	24	2
2	15	2	12	10	18	4	24	2	3
2	15	2	12	10	18	4	24	2	6
2	15	2	12	10	18	11
2	15	2	16	3	10	5
2	15	2	22	10	10	3
2	15	3	2
2	15	3	2	6
2	15	3	18	4	14	15
2	15	3	24	2	4	9
2	16	16	2	23	13
2	16	16	2	23	13	2
2	16	16	2	23	13	4	7
2	16	16	4	9	4	2	6	9
2	18	2	6	1
2	18	2	12	2	6	13
2	18	2	12	2	6	13	2
2	18	2	12	2	6	13	2	6
2	18	2	23	13	3	4	11	14	15	2
2	18	2	23	13	3	4	11	14	15	2	6
2	18	2	23	13	3	8	6	4	11	14	15	2
2	18	2	23	13	3	8	6	4	11	14	15	2	6
2	18	2	23	13	3	8	6	4	23
2	18	4	11	10	21	2	13	15
2	18	4	13	2
2	18	13	2	3	6
2	18	16
2	18	16	3	4	2	1	2
2	18	21	2
2	18	23	2
2	19	4	24
2	19	4	24	2
2	19	4	24	2	6
2	21	2	3	15	10	3	1
2	21	2	6
2	21	2	6	2
2	21	2	6	2	6
2	21	2	6	11	8
2	21	2	6	11	8	19	2	6	4	24
2	21	2	6	16	10	18	18	11
2	22	8	14	15	2
2	24
2	24	10	18
2	29	2	12	22	18	10	3	2
2	29	4	11	13	2	6	9
2	29	4	11	13	4	2	3	2	6
2	29	4	11	13	4	2	3	13
2	29	4	18
2	29	10	23	13
2	29	13	2	3	6	2
2	29	13	2	3	6	2	6
2	29	13	3	2	12
2	29	13	3	2	12	2	6
2	29	13	3	2	12	4	11	13	2	6
2	29	13	3	10
2	29	22	2	3	4	12	2	6	13
2	29	22	2	3	4	12	2	6	13	2
2	29	22	2	3	13	2
2	29	22	2	3	13	2	6
2	29	22	8	3	13
2	29	22	8	3	13	2
2	29	22	10	6	11	4	8	6
2	29	22	18	8	11	4	8	6
3
3	2	1
3	2	1	2
3	2	1	2	6
3	2	1	2	13
3	2	1	5	9	4	2	3	2	6
3	2	1	5	9	4	2	3	5	6	24
3	2	1	5	9	4	2	3	13
3	2	1	6	2	3
3	2	1	10	23	13	2	5	3
3	2	1	10	23	13	4	8	6
3	2	4	6
3	2	4	6	2
3	2	4	6	2	6
3	2	4	6	15	10	3	1
3	2	4	9
3	2	4	11
3	2	4	11	2
3	2	4	11	2	6
3	2	4	11	2	6	1	2
3	2	4	11	2	6	1	2	6
3	2	4	11	2	21	17	3	8	11
3	2	4	11	13
3	2	4	11	13	2
3	2	4	13	2	3
3	2	4	14	15
3	2	4	14	15	2
3	2	4	14	15	2	6
3	2	4	14	15	11	13	10	24
3	2	4	14	15	13
3	2	4	14	15	13	2
3	2	4	14	15	13	2	6
3	2	4	14	15	13	5	12
3	2	4	14	15	18	4	14	15
3	2	4	14	15	19	2	4	13	2
3	2	4	15	2
3	2	4	15	2	6
3	2	4	15	2	6	16	8	18	24	2
3	2	4	16	2	6
3	2	4	20	2	6
3	2	4	20	13
3	2	5	13	2	3
3	2	6	1	4	13	2
3	2	6	1	4	13	2	6
3	2	6	6	2	6
3	2	6	8	7	4	2	3	5	6	24
3	2	6	8	12	12	4	2	3	13	2	6
3	2	6	10	4	11	11	10	6	14	2
3	2	6	10	13	2
3	2	6	13	2
3	2	6	13	2	6
3	2	6	13	2	6	7	2	3	11	4	14	15	2	3	5	6	24
3	2	6	13	2	6	12	10	3	23	13
3	2	6	13	6	2	3
3	2	7	4	11	4	8	6
3	2	7	8	18	5	13	4	8	6
3	2	9	2	11	11	4	8	6
3	2	9	2	22	13
3	2	10	18
3	2	10	18	2
3	2	10	18	2	6
3	2	10	18	4	11	4	2	3	2	6
3	2	10	18	4	11	4	2	3	5	6	24
3	2	10	18	4	11	4	2	3	13
3	2	10	18	4	11	12	5	11
3	2	10	18	4	11	13	4	11	14	15
3	2	10	18	4	13	27	13
3	2	10	23	13	4	8	6
3	2	10	23	13	4	8	6	2	6
3	2	10	24	4	2	3	2	6
3	2	10	24	4	2	3	13
3	2	10	24	4	2	3	13	2
3	2	10	24	4	2	3	13	2	6
3	2	11	2	3	7	2	6
3	2	11	2	3	7	4	2	3	13
3	2	11	2	10	3	14	15
3	2	11	4	1	2	6	9
3	2	11	5	18	13	10	13
3	2	11	8	6	10	6	9
3	2	11	8	18	5	13	4	8	6
3	2	11	11	8	3	13	11
3	2	11	11	8	5	3	14	2	6
3	2	11	13
3	2	11	13	2
3	2	11	13	10	5	3	10	6	13
3	2	11	13	10	5	3	10	6	13	11
3	2	11	13	18	4	14	15	2	6
3	2	11	22	2	23	13
3	2	13	13	2	6
3	2	13	13	5	6	24
3	2	14	15	2	3	14	15	2	6
3	2	14	15	6	2
3	2	14	15	6	2	3
3	2	14	15	6	2	6
3	2	14	15	6	2	13
3	2	14	15	6	5	6	24
3	2	14	15	6	5	6	24	2	6
3	2	14	15	13
3	2	14	15	13	2
3	2	14	15	13	2	6
3	2	14	15	13	9	2	4	13	4	24
3	2	14	15	13	11
3	2	14	15	13	11	10	6	19	10	18	13
3	2	14	15	13	11	22	3	2	14	15	5	6	24
3	2	14	15	13	16	2	3	13	4	24	2	6
3	2	14	15	13	18	4	14	15
3	2	14	15	13	18	4	14	15	2
3	2	14	15	13	18	4	14	15	2	6
3	2	15	15	10	24	2	18
3	2	16	2	3	2	6	1	5	12
3	2	16	2	3	2	6	13
3	2	16	8	3	12
3	2	16	8	3	12	2	6
3	2	18	2	7	10	6	13	2	6
3	2	18	2	10	11	2
3	2	18	4	24	4	8	6
3	2	18	4	24	4	25	11	2
3	2	18	4	24	4	25	11	2	6
3	2	18	10	13	4	7
3	2	21	2	18	18	2	6
3	2	22	2	3	13	8	4	3	2
3	2	22	3	27	11	2	6	13	4	2	3	13
3	2	22	3	27	11	2	6	13	10	6	13	2	6
3	2	22	5	21	18	4	23
3	2	22	5	21	18	4	23	10	6	2	3
3	2	22	8	3	13
3	2	22	8	3	13	2	3
3	2	22	8	3	13	11
3	2	22	10	3	10	13	5	3
3	2	23	8	3	1
3	2	23	13	8	3
3	2	24	2	6
3	2	24	2	6	11	21	5	3	24
3	2	24	2	18
3	2	24	2	18	3	2	14	15	13
3	2	24	2	18	5	6	24
3	2	24	2	18	5	6	24	2	6
3	2	24	2	18	6
3	2	24	2	18	12	27	20	4	24
3	2	24	2	18	12	27	20	4	24	2
3	2	24	2	18	12	27	20	4	24	2	6
3	2	24	4	2
3	2	24	4	2	3	2	6
3	2	24	4	2	3	2	6	1	2	6
3	2	24	4	2	3	5	6	24
3	2	24	4	2	3	5	6	24	2	6
3	2	24	4	2	3	5	6	24	11	11	22	3	2	14	15	2	3
3	2	24	4	2	3	5	6	24	11	14	15	2	16
3	2	24	4	2	3	5	6	24	11	14	15	2	16	11
3	2	24	4	2	3	5	6	24	11	22	3	27	11	4	1	4	5	12
3	2	24	4	2	3	5	6	24	11	22	10	3	13	2	4
3	2	24	4	2	3	5	6	24	11	23	8	10	18	4	13	4	8	6
3	2	24	4	2	3	13
3	2	24	4	8	6
3	2	24	4	8	6	2	6
3	2	24	4	8	6	10	18	2
3	2	24	4	8	6	10	18	2	6
3	2	24	4	11	11	2	5	3
3	2	24	4	11	11	2	5	3	2
3	2	24	4	11	13	3	4	2	3	2	6
3	2	24	4	11	13	3	4	2	3	13
3	2	24	4	12	2
3	2	24	5	18	27	3	2	6
3	2	24	13
3	2	29	3	8	1	13
3	4	2	11	4	24	2
3	4	2	11	4	24	2	6
3	4	2	16
3	4	2	16	2	6
3	4	6	1	2	3
3	4	6	1	16	18	2	4	11	14	15
3	4	6	24
3	4	6	24	2	6
3	4	7	10	18	2	6
3	4	8
3	4	11	4	23	2	6
3	4	11	4	23	8
3	4	13	13	2	3
3	4	14	15	10	3	1
3	4	14	15	13	2	3
3	4	14	15	13	2	6
3	4	14	15	13	2	13
3	4	14	15	13	2	13	2
3	4	14	15	13	4	24
3	4	14	15	13	4	24	2
3	4	14	15	13	4	24	2	6
3	4	14	15	13	5	6	24
3	4	14	15	13	5	6	24	2	6
3	4	14	15	13	18	4	6	4	2	6
3	4	20
3	5	1	8	18	16
3	5	6	1
3	5	6	1	2
3	5	6	1	2	6
3	5	6	1	16	5	6	23
3	5	6	13	2	3
3	5	10	6	1	10
3	5	11	11	2	6
3	5	11	11	4	11	14	15	2
3	5	11	11	4	11	14	15	2	3
3	5	11	11	4	11	14	15	2	6
3	5	11	11	18	10	6	1
3	5	12	27	6	4	2	6
3	5	13	11	14	15	13	2
3	5	13	15
3	5	15	2
3	5	15	2	6
3	5	15	2	11	13	10	6	1
3	5	15	4	24
3	5	15	12
3	5	16
3	5	16	2	6
3	5	16	6	5	12	12	2	3
3	5	16	13
3	5	20	18	10	6	1
3	5	20	18	10	6	1	11
3	5	21	2	18
3	8	5	13	2
3	8	5	13	4	6	2
3	8	7	2	3
3	8	11	2
3	8	11	10
3	8	11	13	8	14	23
3	8	12
3	8	12	10	6
3	8	12	10	6	2
3	8	12	10	6	11
3	8	12	10	6	13	4	23
3	8	13
3	8	13	2
3	8	13	2	6
3	8	13	15
3	8	14	23
3	8	18	10	6	1
3	8	18	16
3	8	18	18	2
3	8	18	18	2	6
3	8	18	18	13
3	8	21	2	3	13
3	10	1
3	10	1	4	8
3	10	1	4	23	10	18
3	10	1	4	23	10	18	2
3	10	1	4	23	10	18	2	6
3	10	1	16	10	15	3	2	3
3	10	4	6	2	3
3	10	5
3	10	5	11
3	10	5	12
3	10	5	12	16	10	15	3	13
3	10	5	14	15
3	10	6	1
3	10	6	1	2
3	10	6	24
3	10	11	2	6
3	10	11	11	4	11	12	5	11
3	10	11	14	15
3	10	11	14	15	2
3	10	13
3	10	13	2	6
3	10	13	13	2	6
3	10	13	15	10	5	11
3	10	14	15	2
3	10	15	12	2	6
3	10	15	12	2	6	21	2	1	4	6	24	5	6	24	2	6
3	10	18	16
3	10	21	4	6
3	10	23	2	13	2	6
3	13	3
3	13	18
3	15	2	4	6
3	15	28	13	15	12	5	11
3	17	13	13	24	2	3	11
3	17	14	23	2	6
3	17	14	23	9	5	24
3	17	14	23	11	4	14	15	13
3	17	14	23	11	13	10	6	1
3	17	14	23	11	14	15	18	10	24
3	17	14	23	13
3	17	14	23	13	2
3	17	14	23	13	3	4	13	13
3	17	14	23	16	17	15	3	5	6	24
3	17	14	23	18	27	5	16	4	24
3	17	14	23	21	18	4	14	23
3	17	14	23	23	2	15	3
3	17	14	23	24	10	6	24
3	17	14	23	24	10	21	2
3	17	14	23	24	27	6	24	4	24
3	17	15	2
3	19	2
3	25	12	2	3
3	25	12	4	11	14	15	2
3	25	12	4	11	14	15	2	6
3	27	1	2	3
3	27	5	12	2
3	27	5	12	2	6
3	27	5	12	13
3	27	5	12	13	2
3	27	5	21	2	3
3	27	13
3	27	13	11	2	18
4
4	1	2	2
4	1	2	2	6
4	1	2	6	13	4	11	14	15
4	1	2	6	13	4	13	27	13
4	1	2	6	13	4	16	4	9	4	2	3	2	6
4	1	2	6	13	4	16	4	9	4	2	3	13
4	1	2	8	18	8	24	4	2
4	1	2	10	18	2
4	3	2	6	2
4	3	3	13	5	12
4	3	4	11	14	15	2	6
4	3	8	6	4	2
4	3	10
4	3	10	6
4	3	10	6	4	11	14	15	2
4	3	10	6	4	11	14	15	2	6
4	3	10	23
4	3	10	23	4	11	14	15	2
4	3	10	23	4	11	14	15	2	6
4	3	12	24	10	3	1
4	3	18	10	6	1
4	3	24	2	6	1
4	3	24	2	6	1	19	2	18	14	15	2
4	3	24	2	6	1	19	4	2
4	3	24	2	6	1	19	8
4	3	24	2	6	1	19	10	6	6
4	4
4	4	4
4	6
4	6	1	2	11
4	6	1	2	11	11	2	6
4	6	1	2	12
4	6	1	2	29
4	6	1	4	2	6
4	6	1	4	3	2	23	13
4	6	1	4	7	4	1	5	2	18	18
4	6	1	4	7	4	1	5	2	18	18	2
4	6	1	4	7	4	1	5	2	18	18	2	6
4	6	1	4	9
4	6	1	4	10	6	2	3
4	6	1	4	11	14	15	2
4	6	1	4	11	14	15	2	6
4	6	1	5	11	13	3	4	2
4	6	1	5	11	13	3	4	2	18	18	2
4	6	1	5	11	13	3	4	2	18	18	2	6
4	6	1	8	6	2	11	4	2	6
4	6	4	13	4	10	13	4	7	2
4	6	4	13	4	10	13	4	7	2	6
4	6	4	13	4	10	13	8	3	2	6
4	6	6	2	3	2
4	6	6	2	3	2	6
4	6	6	2	3	6
4	6	6	2	3	15	10	18	21
4	6	6	2	6
4	6	6	2	6	11	2	6	10	13	8	3
4	6	6	2	6	11	13	10	1	13
4	6	6	2	6	12	4	6	4	11	13	2	3
4	6	6	2	6	12	4	6	4	11	13	2	3	4	5	12
4	6	6	2	6	12	4	6	4	11	13	2	3	4	5	12	11
4	6	6	8	7	10	13	4	7	2
4	6	6	8	7	10	13	4	8	6
4	6	6	8	7	10	13	4	8	6	2	6
4	6	7	2	11	13	4	2	3	2	6
4	6	7	2	11	13	4	2	3	13
4	6	7	2	11	13	4	13	4	8	6
4	6	7	2	11	13	4	13	4	8	6	2	6
4	6	7	2	11	13	8	3
4	6	7	2	11	13	8	3	2	6
4	6	9	19	4	11	14	15	2	6
4	6	11
4	6	11	2	18
4	6	11	2	18	6
4	6	11	2	23	13	2	6
4	6	11	8	16	2	3	6
4	6	11	9	2	6	4	2	3	5	6	24
4	6	11	9	2	6	4	2	3	13
4	6	11	10	11	11	2	6
4	6	11	13	3	5	12	2	6	13
4	6	11	13	3	5	12	2	6	13	2
4	6	11	13	4	13	5	13
4	6	11	13	4	13	5	13	2
4	6	11	13	4	13	5	13	4	8	6
4	6	11	13	4	13	5	13	4	8	6	2	6
4	6	11	13	4	13	5	13	11
4	6	11	13	10	6	9
4	6	11	13	10	18	18	4	2	3	13
4	6	11	13	10	18	18	10	13	4	8	6
4	6	11	21	2	11	8	6	1	2	3	2
4	6	11	24	2	11	10	12	13
4	6	12	4	13	13	2	6
4	6	13	2	3	2	11	11	2
4	6	13	2	3	2	11	11	2	6
4	6	13	2	3	2	11	11	2	6	13	2	6
4	6	13	2	3	2	11	11	4	2	3	2	6
4	6	13	2	3	2	11	11	4	2	3	13
4	6	13	2	3	2	11	11	4	2	3	13	2
4	6	13	2	3	2	11	11	4	2	3	13	2	6
4	6	13	2	3	2	11	11	10	6	13
4	6	13	2	3	2	11	11	10	6	13	2
4	6	13	2	3	6
4	6	13	2	3	6	2
4	6	13	2	3	6	2	6
4	6	13	2	3	6	2	13
4	6	13	2	3	6	10	13	4	8	6	10	18
4	6	13	2	3	6	10	13	4	8	6	10	18	2
4	6	13	2	3	6	10	13	4	8	6	10	18	2	3
4	6	13	2	3	6	10	13	4	8	6	10	18	2	6
4	6	13	2	3	6	10	13	4	8	6	10	18	2	11
4	6	13	2	3	7	2	6	13	4	8	6
4	6	13	2	3	7	4	2	19
4	6	13	2	3	7	4	2	19	11
4	6	13	2	3	22	3	2	13	4	2	3	13
4	6	13	2	3	22	3	2	13	10	13	4	8	6
4	6	13	2	6	1	10	6	13
4	6	13	2	6	1	10	6	13	2	6
4	6	13	2	6	11	4	7
4	6	13	2	6	11	4	7	2
4	6	13	2	6	11	4	7	2	3
4	6	13	2	6	11	4	13	27	13
4	6	13	2	18
4	6	13	2	18	18	2	23	13	5	2	18	18	2	6
4	6	13	2	18	18	4	24	2	6	9
4	6	13	2	24	3	4	2	3	2	6
4	6	13	2	24	3	4	2	3	13
4	6	13	2	24	3	10	13	4	8	6
4	6	15	10	18	13
4	6	15	10	18	13	2
4	6	15	10	18	13	18	4	14	15
4	6	15	10	21	2	3
4	6	16	3	10	11	13	3	5	23	13	5	3
4	6	16	8	3	12	4	2	3	2	6
4	6	16	8	3	12	4	2	3	13
4	6	16	8	3	12	10	13	4	8	6
4	6	16	8	3	12	10	13	4	8	6	2	6
4	6	16	8	11
4	6	16	8	13	28	22
4	6	16	8	18	24	2
4	6	16	18	10	13	4	8	6
4	6	16	18	10	13	4	8	6	11	3	10	13	2
4	6	18	10	6	1
4	6	19	4	2	19	2	4	13
4	6	23	18	5	11	4	7	2
4	6	24	2
4	6	24	2	6	4	2	5	3
4	6	24	2	6	4	2	5	3	2
4	6	24	2	21	8	3	24
4	6	24	3	4	1
4	6	24	8	18	11	13	10	1	13
4	7
4	7	10	6
4	8	14
4	11
4	11	3	10	2	18
4	11	3	10	2	18	4	11
4	11	3	10	2	18	4	11	14	15	2
4	11	3	10	2	18	4	11	14	15	2	6
4	11	3	10	2	18	11
4	11	8	18	4	2	3	13
4	11	13
4	11	13	10	6	21	5	18
4	11	18	10	6	1
4	11	18	10	12
4	11	18	10	12	4	11	13	2	6
4	11	18	10	12	4	11	14	15	2
4	11	18	10	12	4	11	14	15	2	6
4	12
4	12	10	24	2
4	12	12	2	3
4	12	12	2	3	15	4	6
4	12	12	8	21	4	18	4	2	6
4	12	22	5	18	11	2
4	12	22	8	3	13
4	13	10	18	4	2	6
4	13	10	18	4	2	6	2	3
4	13	10	18	4	2	6	4	11	14	15	2
4	13	10	18	4	2	6	4	11	14	15	2	6
4	13	10	18	4	2	6	11
4	14	15
4	15	3
4	15	3	2
4	15	3	2	3
4	15	3	2	3	11	2	4	13	11
4	15	3	2	6
4	15	3	2	11
4	15	3	2	12
4	15	6
4	15	6	2	6
4	15	12
4	18	11	2
4	18	18	2	24	10	18
4	18	18	2	24	10	18	2
4	18	18	2	24	10	18	2	6
4	18	18	5	11	4	8	6
4	18	18	5	11	4	8	6	2	6
4	19	16
4	21	12
4	24
4	24	6	8	3	4	2	3	13
5
5	1	2
5	1	8
5	1	11	11	3
5	3	10	5	16	16	17	15	3	5	6	24
5	3	11	5	18	10
5	3	11	10	14	15	2
5	3	11	10	14	15	2	6
5	3	11	22	3	5	6	24
5	3	11	22	3	17	6	24	18	4	14	15
5	3	11	22	3	17	6	24	18	4	14	15	2
5	3	11	22	3	17	6	24	18	4	14	15	2	6
5	3	13	2	4	18
5	3	13	2	4	18	2
5	3	18	10	5	21
5	3	18	10	5	21	2	3
5	6
5	6	1
5	6	2	3	19	10	3	13	2	13
5	6	3	2	14	15	13
5	6	3	5	15	2
5	6	3	5	15	2	6
5	6	4
5	6	4	7	2	3	11	4	13	27	13
5	6	4	7	2	3	11	4	13	27	13	2	6
5	6	4	7	2	3	11	4	13	28
5	6	4	8	6
5	6	4	16	8	3	12
5	6	6	25	13	4	24
5	6	7	2	3	9	17	24	18	4	14	15
5	6	7	2	3	11	13	27	6	1	18	4	14	15
5	6	7	2	3	27	6	1	2	3	13
5	6	8
5	6	9	5	3	2	4	14	15	2	6	1
5	6	9	5	16	3	4	2	1	2	6
5	6	10	21	15	27	6	24	4	24
5	6	10	21	15	27	6	24	4	24	2
5	6	10	21	15	27	6	24	4	24	2	6
5	6	10	21	15	27	6	24	4	24	23	2	4	13
5	6	11
5	6	11	2	3
5	6	11	2	3	2
5	6	11	2	3	2	3
5	6	11	2	3	2	6
5	6	11	2	3	2	11
5	6	11	2	3	2	12
5	6	11	4	6	6
5	6	11	4	14	15	2	3
5	6	11	4	14	15	2	3	15	2	4	13
5	6	11	14	15	5	18	1
5	6	12	4	13	13	2	18	21	10	3
5	6	12	4	13	13	2	18	21	10	3	2	3
5	6	12	4	13	13	2	18	21	10	3	2	6
5	6	12	5	13
5	6	12	25	24	18	4	14	15
5	6	13	2	3
5	6	13	2	3	1	2	11	11	2	6
5	6	13	2	3	1	3	17	14	23	5	6	24
5	6	13	2	3	2	4	6	10	6	1	2	3
5	6	13	2	3	2	6
5	6	13	2	3	3	4	14	15	13
5	6	13	2	3	3	4	14	15	13	2	13
5	6	13	2	3	6	2	15	12	2	3
5	6	13	2	3	6	2	15	12	2	6
5	6	13	2	3	6	2	15	12	2	6	11
5	6	13	2	3	6	8	12	12	2	6
5	6	13	2	3	9	2	4	14	15	6	2	13
5	6	13	2	3	9	2	4	14	15	6	5	6	24
5	6	13	2	3	11	5	14	15	2	6
5	6	13	2	3	11	5	14	15	5	6	24
5	6	13	2	3	11	5	14	15	5	6	24	2	6
5	6	13	2	3	11	5	14	15	5	6	24	11	10	5	11	11	14	15	5	20
5	6	13	2	3	11	5	14	15	5	6	24	11	15	10	16	13
5	6	13	2	3	11	5	14	15	13
5	6	13	2	3	11	5	14	15	13	2	6
5	6	13	2	3	11	10	24	13
5	6	13	2	3	11	13	2	18	18	13
5	6	13	2	3	11	13	3	4	14	15
5	6	13	2	3	11	13	17	13	9	2	6
5	6	13	2	3	11	13	17	13	9	5	6	24
5	6	13	2	3	11	13	17	13	9	13
5	6	13	2	3	11	13	17	13	9	13	2
5	6	13	2	3	11	14	15	2	4	1	2	6
5	6	13	2	3	11	14	15	2	4	1	2	13
5	6	13	2	3	11	14	15	3	4	2	21	2	6
5	6	13	2	3	11	14	15	3	4	16	13
5	6	13	2	3	11	14	15	3	4	16	13	2	6
5	6	13	2	3	11	14	15	4	2	1
5	6	13	2	3	11	14	15	4	2	1	2
5	6	13	2	3	11	14	15	4	2	1	18	4	14	15
5	6	13	2	3	11	14	15	4	2	1	18	4	14	15	2
5	6	13	2	3	11	14	15	4	2	1	18	4	14	15	2	3
5	6	13	2	3	11	14	15	4	2	1	18	4	14	15	2	6
5	6	13	2	3	12
5	6	13	2	3	15	10	18	13	2	6
5	6	13	2	3	15	10	18	13	5	6	24
5	6	13	2	3	15	10	18	21
5	6	13	2	3	15	27	18	13
5	6	13	2	3	18	4	2	24	2	6
5	6	13	2	3	18	4	2	24	13
5	6	13	2	3	18	10	24
5	6	13	2	3	18	10	24	2	6
5	6	13	2	3	19	2	24	11
5	6	13	2	3	21	3	4	6	24	5	6	24
5	6	13	2	3	21	3	8	14	15	2	6
5	6	13	2	3	23	5	6	16	13
5	6	13	2	3	24	2	21	3	10	14	15	13
5	6	13	2	3	24	3	5	6	1
5	6	13	2	3	24	10	6	24
5	6	13	2	6
5	6	15	2	4	12	18	4	14	15
5	6	16	10	18	18
5	6	16	27	18	18	2
5	6	18	27	6	24	11	13
5	6	19	2	4	13
5	6	19	10	15	3	11	14	15	2	4	6	18	4	14	15
5	6	21	2	1	4	6	24	13
5	6	21	2	23	10	6	6	13
5	6	21	2	23	10	6	6	13	2
5	6	21	2	23	10	6	6	13	2	6
5	6	23	18	10	3
5	6	24	2	10	14	15	13	2	13
5	6	24	2	16	27	15	3
5	6	24	2	19	4	20
5	6	24	2	19	25	15	6	18	4	14	15
5	6	24	2	19	25	15	6	18	4	14	15	2
5	6	24	2	19	25	15	6	18	4	14	15	2	6
5	6	24	2	23	18	27	3	13
5	6	24	10	3	4	11	14	15	2	6
5	6	24	10	3	6
5	6	24	18	10	5	21	18	4	14	15
5	6	24	18	17	14	23
5	11
5	11	1
5	11	10
5	11	19
5	12
5	12	9	5	11	2	13	9	2	6
5	12	9	5	24
5	12	9	5	24	2	15	2	6
5	12	11
5	12	11	2	13	9	2	6
5	12	11	2	13	9	5	6	24
5	12	11	8
5	12	11	8	6	11	13
5	12	11	10	13	9
5	12	11	10	13	9	2	11
5	12	11	13	2	18	18	5	6	24
5	12	11	13	3	4	13	13	2	6
5	12	11	13	3	4	13	13	2	6	2
5	12	11	13	3	4	13	13	2	6	2	6
5	12	11	13	3	5	23	13	5	3	4	2	3	5	6	24
5	12	11	13	10	6	1
5	12	11	13	27	6	1	2
5	12	11	13	27	6	1	2	6
5	12	11	27	13	9	2
5	12	16	2	18	1
5	12	16	3	10	24	2
5	12	16	3	10	24	2	6
5	12	16	10	6	24
5	12	16	10	6	24	3	2	4	14	15	2
5	12	16	10	6	24	3	2	4	14	15	2	6
5	12	16	10	11	11	2	6
5	12	16	10	11	11	2	6	1	2
5	12	16	10	11	11	2	6	1	2	6
5	12	16	10	11	11	13
5	12	16	10	20	13
5	12	18	4	2	24	2	6	1	2	6
5	12	18	10	5	16	3	2	6	1	4	13	2
5	12	18	10	6	1
5	12	19	2	18	13
5	12	19	2	18	13	11	14	15	5	13	9
5	12	19	2	18	13	11	14	15	17	13	9	2	3
5	12	19	2	18	13	12	4	6	4	11	13	2	3
5	12	19	2	18	13	12	4	6	4	11	13	2	3	4	5	12
5	12	19	10	6	1	18	5	6	24
5	12	21	10	5
5	12	24	2	3	2	14	15	6	2	13
5	12	24	2	11	2	13	9	13
5	12	24	2	15	2	6
5	12	24	2	15	2	6	1
5	12	24	2	19	10	6	1	2	18	13
5	12	24	2	21	2	6
5	12	24	2	21	3	10	14	15	13
5	12	24	2	21	5	6	24
5	12	24	2	21	10	5	13
5	12	24	2	23	2	15	3	13
5	12	24	10	6	24
5	13	2
5	13	8	22	4	2
5	15	3
5	15	3	2	6
5	16	2	3
5	18	3	4	14	15
5	18	3	4	23	2
5	18	12
5	18	12	2	3
5	19	2
5	23	3	10	4	6	2
6
6	2
6	2	3	7	2	6
6	2	3	7	25	11
6	2	4	6
6	2	4	24	5	6	24
6	2	5
6	2	5	2
6	2	5	2	3
6	2	5	2	3	1	4	6	24	11
6	2	5	2	6
6	2	5	2	11
6	2	5	2	11	13	2
6	2	5	2	11	13	2	6
6	2	5	2	12
6	2	5	3	2	24	2	18	5	6	24
6	2	5	6
6	2	5	6	9	4	24	2	3
6	2	5	8	3	1	6	5	6	24
6	2	5	11	2	2	18	10	6	1
6	2	5	19	10	15	18	2	6
6	2	5	21	10	5
6	2	5	21	10	5	13	2	6
6	2	5	24	4	2	3
6	2	6	6	2	6
6	2	6	6	13
6	2	13
6	2	13	9
6	2	13	9	2
6	2	13	9	19	2	3	23
6	2	13	10	6	26	10	15	5
6	2	13	13
6	2	13	19	8	3	23	11
6	2	15	12	2
6	2	15	12	2	6
6	2	19
6	2	21	2	6
6	2	21	2	6	2	4	6	10	6	1	2	3
6	2	21	2	6	10	6
6	2	21	2	6	19	4	3	23	5	6	24	2	6
6	2	21	2	6	21	2	4
6	2	21	2	18
6	2	21	11	13
6	2	24	10	13	4	7
6	2	24	10	13	4	7	2
6	2	24	10	13	4	7	2	6
6	3	19
6	4	2
6	4	2	1	2	3
6	4	2	1	2	3	11	10	14	15	11	2	6
6	4	2	1	2	3	11	27	14	15	11	4	11	14	15	2
6	4	2	1	2	3	11	27	14	15	11	4	11	14	15	2	6
6	4	2	1	2	3	18	10	6	1	2
6	4	2	1	2	3	18	10	6	1	2	6
6	4	2	1	2	3	18	10	24	2
6	4	2	1	2	3	18	10	24	2	6
6	4	2	1	2	3	18	27	6	1	2	3
6	4	2	1	2	3	18	27	6	1	4	11	14	15	2
6	4	2	1	2	3	18	27	6	1	4	11	14	15	2	6
6	4	2	1	2	3	24	10	6	24
6	4	2	1	3	4	24
6	4	2	1	3	4	24	2
6	4	2	1	3	4	24	2	3
6	4	2	1	3	4	24	2	3	2
6	4	2	1	3	4	24	2	3	2	6
6	4	2	1	3	4	24	2	6
6	4	2	12	10	6	1
6	4	2	12	10	6	1	2	6
6	4	2	12	10	6	1	2	12
6	4	2	12	10	18	11
6	4	3	24	2	6	1	19	8
6	4	7	2	10	5
6	4	12	12	13
6	4	14	15	13
6	4	14	15	13	11
6	4	23	8	18	10	5	11
6	4	24	2	3	4	10
6	4	29
6	5	3
6	5	6
6	5	6	12	2	15	3
6	5	12	12	2	3
6	5	12	12	2	3	6
6	5	13	9	2	3
6	5	13	9	2	6
6	5	13	9	5	6	24
6	5	13	9	13
6	5	13	9	13	2
6	5	13	9	13	2	6
6	5	18	18
6	8	3	1
6	8	3	1	2	6
6	8	3	1	4	3	18	10	6	1
6	8	3	1	8	11	13	2	6
6	8	3	1	10	12	2	3	4	23	10
6	8	3	1	11	2	2
6	8	3	1	19	2	11	13	2	6
6	8	3	1	23	8	3	2	10
6	8	3	12	2	6
6	8	3	12	10	18
6	8	3	12	10	18	2
6	8	3	12	10	18	2	3
6	8	3	12	10	18	2	3	19	2	4	11	2
6	8	3	12	10	18	2	6
6	8	3	12	10	18	4	13	27	13
6	8	3	19	2	24	2	6
6	8	3	19	2	24	4	11	14	15	2	6
6	8	3	21	2	3	13
6	8	7	2	12	21	2	3
6	8	7	2	18	18	2
6	8	12	4	6	4	2	3	13
6	8	13
6	8	13	2
6	8	13	2	6
6	8	13	2	6	21	10	6	23
6	8	13	4	2	3	13
6	8	13	4	2	3	13	2
6	8	13	16	10	18	18	11
6	8	13	19	2	6	1	4	24
6	8	13	19	2	6	1	4	24	2
6	8	13	19	2	6	1	4	24	2	6
6	8	13	19	2	6	1	4	24	23	2	4	13
6	8	14	15
6	8	14	15	12	10	18
6	8	14	15	12	10	18	11
6	10
6	10	6	6	13	2
6	10	6	6	13	2	6
6	10	9	4	11
6	10	11	1	10	30
6	10	11	2
6	10	12	2
6	10	12	2	6
6	10	12	2	6	11
6	10	12	2	6	13	18	4	14	15
6	10	13	4	8	6
6	10	13	4	8	6	2	6
6	10	13	4	8	6	10	18
6	10	13	4	8	6	10	18	2
6	10	13	4	8	6	10	18	2	3
6	10	13	4	8	6	10	18	2	6
6	10	13	4	8	6	10	18	4	11	12	5	11
6	10	13	4	8	6	10	18	4	11	13	2	6
6	10	13	4	8	6	10	18	11	8	9	4	10	18	4	11	12	5	11
6	10	13	4	8	6	10	18	11	8	9	4	10	18	4	11	13	2	6
6	10	13	4	8	6	10	18	11	22	4	2	18	2	3
6	10	13	4	8	6	10	18	12	10	6	6	11	14	15	10	16	13
6	10	13	4	8	6	10	18	22	10	3	23
6	10	13	5	3
6	10	13	5	3	11	14	15	5	13	9
6	10	13	8
6	10	13	17	3	18	4	14	15
6	10	13	17	3	18	4	14	15	2
6	10	13	17	3	18	4	14	15	2	6
6	10	14	15
6	10	14	15	1	2	6	23	2	6
6	10	14	15	1	2	12
6	10	14	15	1	3	5	14	23
6	10	14	15	1	3	17	14	23	18	4	14	15
6	10	14	15	3	4	14	15	13
6	10	14	15	3	4	14	15	13	2	6
6	10	14	15	3	4	14	15	13	2	6	10	24	2	6	13	5	3
6	10	14	15	9	5	1	2	6	23	2	6
6	10	14	15	12	4	13	13	10	24
6	10	14	15	13
6	10	14	15	13	2	4	18
6	10	14	15	13	2	4	18	2
6	10	14	15	13	3	27	24	18	4	14	15
6	10	14	15	13	11
6	10	14	15	15	10	18	13	4	24
6	10	14	15	16	3	10	24	2
6	10	14	15	16	8	18	24	2
6	10	14	15	16	8	18	24	2	3
6	10	14	15	16	8	18	24	2	6	1	2	6
6	10	14	15	19	2	4	11
6	10	14	15	19	2	4	11	2	6
6	10	14	15	19	5	14	15	11
6	10	14	15	21	10	3
6	10	14	15	21	10	3	6
6	10	14	15	21	10	3	11	14	15	10	16	13
6	10	14	15	23	3	4	2	24	11	9	2	4	13
6	10	14	15	24	2	1	10	14	15	13
6	10	14	15	24	2	19	4	2	11	2	6
6	10	15
6	10	15	2
6	10	15	2	6
6	10	15	2	9	5
6	10	15	3	5	6	24
6	10	15	3	5	6	24	11	12	4	13	13	2	18
6	10	15	7	2	3	23	2	15	3
6	10	15	12
6	10	15	12	2	6
6	10	24	2	18
6	17	3	6	21	2	3	24
6	17	3	6	21	2	3	24	2	3
6	17	13	9	13
6	17	13	9	18	4	14	15
6	25	3	1	18	4	14	15
6	25	3	1	18	4	14	15	2	6
6	25	13	4	24
6	25	13	4	24	2
6	25	13	4	24	2	6
6	27	12	18	4	14	15
6	27	14	15	11	13	2
6	27	14	15	11	13	2	3
6	27	14	15	11	13	2	6
6	27	14	15	11	13	2	11
6	27	14	15	13	2
6	27	14	15	13	18	4	14	15	2	6
6	27	15	2
6	27	15	2	3
6	27	15	2	3	2
6	27	15	2	3	13
7
7	2	3	1	3	27	6	24	13
7	2	3	1	4	2	6	2	6
7	2	3	1	4	2	6	11	13
7	2	3	1	4	2	6	11	13	2
7	2	3	1	4	2	6	13
7	2	3	1	4	2	6	13	2
7	2	3	1	8	22	22	2	18	6
7	2	3	1	8	22	22	2	18	13
7	2	3	1	10	6	23	2	6
7	2	3	1	10	6	23	13
7	2	3	1	10	12	12	13
7	2	3	1	10	14	15	13
7	2	3	1	10	14	15	13	11
7	2	3	2	4	6
7	2	3	2	4	6	2
7	2	3	2	4	6	2	6
7	2	3	2	4	6	4	24	5	6	24
7	2	3	2	4	6	4	24	13	2	6
7	2	3	2	4	6	11
7	2	3	2	4	6	13
7	2	3	2	4	6	13	2	6
7	2	3	2	4	6	21	10	3	2	6
7	2	3	2	4	6	21	10	3	5	6	24
7	2	3	2	4	6	21	10	3	5	6	24	2	6
7	2	3	2	4	6	21	10	3	13
7	2	3	2	4	6	21	10	3	13	2
7	2	3	2	4	6	21	10	3	13	2	6
7	2	3	3	4	6	24	2	3	5	6	24
7	2	3	3	4	6	24	2	3	6
7	2	3	3	4	6	24	2	3	13
7	2	3	3	10	13
7	2	3	3	10	13	2	6
7	2	3	3	17	14	23	13
7	2	3	3	27	13
7	2	3	5	3	11	10	14	15	2	6
7	2	3	5	3	11	10	14	15	13
7	2	3	5	3	13	2	4	18	5	6	24
7	2	3	5	3	13	2	4	18	13
7	2	3	5	3	13	2	4	18	13	2
7	2	3	5	6	11	4	14	15	2	3	13
7	2	3	6	2	15	12	2	6
7	2	3	6	2	15	12	5	6	24
7	2	3	6	4	14	15	13	2	13
7	2	3	6	4	14	15	13	5	6	24
7	2	3	6	5	6	16	13
7	2	3	6	10	14	15	18	27	11	11	4	24	13
7	2	3	6	17	6	16	13	4	24
7	2	3	6	17	6	16	13	4	24	2
7	2	3	8	3	1	6	5	6	24
7	2	3	9	2	4	14	15	6	2	6
7	2	3	9	2	4	14	15	6	2	13
7	2	3	9	2	4	14	15	6	2	13	2
7	2	3	9	4	14	15	13
7	2	3	9	4	14	15	13	2	6
7	2	3	9	4	14	15	13	2	13
7	2	3	9	4	14	15	13	2	13	2
7	2	3	9	19	2	4	16	2	18	13
7	2	3	9	19	2	4	16	18	5	6	24
7	2	3	9	25	24	2	3	5	6	24
7	2	3	9	25	24	2	3	13
7	2	3	10	3	21	2	4	13	2	6
7	2	3	10	3	21	2	4	13	2	13
7	2	3	10	3	21	2	4	13	5	6	24
[truncated: 7,172 more rows]
[truncated: 6 more columns]
