# Supplementary material for: The “handedness” of language: Directional symmetry breaking of sign usage in words
Source: PLoS One. 2018 Jan 17;13(1):e0190735. doi: 10.1371/journal.pone.0190735 (PMC5771592; doi:10.1371/journal.pone.0190735)
Supplement: S2 File — Contains data-files (each in csv format) for the 25 different language and writing systems used in our study. The name of each data file mentions the corresponding language and a serial number (e.g., “01_Arabic.csv”) in accordance with the order in which the data sets are described in the Description of the Corpora in the Supplementary Material. Each sequence is represented as a string of numbers, with each number representing a specific grapheme for that language and writing system. In addition there are key lists for each of the data-bases (in txt format for the 24 known language and writing systems and in pdf format for the undeciphered Indus database) which shows the grapheme corresponding to each number that represents them in the data-base sequences. The name of each key list mentions the corresponding language. (ZIP) [file pone.0190735.s010.zip › CSV_files_all_Databases/09_Greek.csv]

1	2	3
4	5
6	7
8	9	10	11
6	12	13
14	13
15	16	17
18	19
6	7	13
2	19	6	20	21
6	16
10	5	13
18	22	6	18	21
8	9	21
23	21
24	17	7	21
25	26	6	27	21
14	15	28
14	1
6	27	21
6	8
14	24	3
29	30	31
4	27	16
1	2	6	16
10	12
6	18	32	21
8	9
24	8	17	3
26	33
6	16	21
34	35	35	18	21
36	24	7
18	37	13
36	35	35	16
25	21
18	38	6	31	21
36	35	35
39	13
24	2	17	16
10	8	6	16
40	24	7
2	41	6	7	13
8	42	24	18	13
43	44	10	11
24	45	21
24	18	27	46	31
4	47
6	48
49	2	50	6	18	51
18	41	4	5
4	12
52	8	53	18	10	2	27
54	44	10	27
24	55	13	6	2
6	18	56	6	31	13
18	57	18	21
54	13	2
4	27
58	26	24	8	17
15	2	59	2
25	26	18	21
24	55	35	27	13
13	51	13
15	8
25	35	18	60
18	61	6	8
24	31	21
1	2	52
62	17	53	31
10	63	13	18	13
2	41	6	7	21
14	1	8	59	13	18	21
10	64	35	35	18	13
15	55	17
1	2	6
18	41	4	5	13
24	18	35	33	21
58	26	6	8
29	6	27
6	18	27	18	51	6	18	21
24	17	20	6	8	17	18	21
24	2	17
35	47	15	8	27
4	56	18
40	24	5	17
6	18	56	6	18	50
14	24	8	3
25	6	2	13
34	13	52	17	31	24	18	21
2	41	6	18	32	21
2	41	6	7
35	63	15	18	13
14	24
2	41	6	12	13
36	13	6	3
24	55	13	6	31	13
34	17	18	13
15	48	13	8	6	2	27
14	17	65
52	8	53	31
14	24	8	27	4	12
1	2	35	46	31
4	18	1	46	31
14	16	13
35	63	15	18	21
52	8	7	21
6	63	6	8
66	6	8	17	18	21
14	26	6	3	13
24	17	7
6	18	56	6	18	27	21
67	4	18	21
14	15	68
69	24	2	21
14	26	6	3
6	18	48	13	50	13
8	57	21
18	42	4	2
8	42	4	18	21
29	17	30	18	10	2	27
38	4	31	17
14	43
14	13	6	2	51	52	2
10	55	35	27	26	6	2
34	17	30	31
43	56	26	27	13
70	13
8	42	4	18	13
6	48	21
6	2	56	6	44	13
71	26	18	21
69	10	2
72	13
35	47	15	31	13
25	26	24	8	17
25	26	6	8
36	8	3
30	17	27	26	6	20	21
10	12	13
8	42	6	2
66	1	2	26	6	18	21
35	47	15	8	6	2	27
35	47	15	8	27	13
18	41	4
24	18	35	35	16
62	10	18	48	31	21
26	32	13
26	65	10	2
54	26	6	44	10	27
1	56	17	27	18	21
6	18	56	6	73
1	39	13
74	13	18	10	2
34	15	31
4	27	7
24	17	63	6	8	17	18	13
36	13	75	17
52	8	7	13
10	76	6	8
77	50	30	75
15	8	13	47	26	52	2	27
72	21
1	2	1	20	31
36	17	30	75
1	2	48
10	47	13
26	32
36	13	53
10	44	4	5
43	44	26	3	13
78	13
25	24	31	21
36	13	52	17	79	24	31	13
35	2	10	80	53	13	31
29	52	13	18	21
81	53	31
62	10	20	31
82	28	21
40	24
2	41	6	16
4	44	35	20	31
43	44	26	3
10	8	6
6	17	63	24	18	13
1	2	52	55	24	8	17
35	63	15	18	50
24	63	35	27	13
83	24	35	20	31
24	18	33
10	47	13	6	18	27
29	17	15	13	50	10	27
10	47	17	18	21
24	55	13	6	8	21
6	2	56	6	44	21
1	50	17	48	18	50
26	79	10	2	6	18	21
10	44	4	5	13
4	84	35	18	21
18	71	18	10	2	27
1	27	13	46	31
15	18	85	13
86	6	18	27
36	15	53	31
2	41	6	63	13
15	50	13	75
36	24
4	56	13	2	10	27	13
36	15	2	52	20	21
24	18	35	35	55	1	27	21
80	2	26	27	35	8	32	21
14	10	46	31
87	13
35	63	15	73
10	47	30	17	27
1	2	35	20	21
8	40	17	11	26	1	31
4	11	4	31	10	27
30	17	12
25	4	8
49	2	50	6	7	13
24	13	8	51	10	2
50	88	20	21
25	52	8	13
43	44	26	48	13
80	2	26	27	35	47	31	21
30	17	63	13	18	13
54	24	24	18	21
14	1	8	59
8	71	6	8
24	18	6	46
9	44	26	18	51	21
40	35	53	31
18	19	17	2	13	20	21
6	18	26	18	51	6	18	21
10	76
14	1	8	48	13	18	50
24	2	6	17	7	21
15	27	15	13	28	26	1	31
14	15	47	13	8	6	18
24	2	13	6	7	21
35	47	15	31
24	18	35	32
36	35	44	52	75	21
30	55	17	27	13
24	55	13	6	2	21
2	57	10	2
6	27	13	16
89	10	47	17	2	21
24	63	35	8	31	21
66	13	8	1	2
15	47	13	18	21
43	56	26	8	27
24	55	13	6	31	21
2	9	6	46	31
18	42	1	18	21
43	56	26	8	31	21
36	43
14	1	8	48	13	31	13
35	18	27	24	7	13
36	17	30	12	13
6	47	35	18	21
24	63	35	27	21
74	17	18	21
24	35	12	13
24	2	59	21
24	18	6	5
13	46	31
38	26	6	8	17	18	21
10	47	15	2
25	10	18	27	18	21
81	44	6	46	31
30	8	11	17
4	56	13	2	6	2	27
9	26	20	31
18	90	21
29	17	15	18	13
24	13	8	56	10	2	6	18	21
2	41	6	18	3
6	63	24	18	13
14	26	6	48	13
50	88	7	21
24	35	47	18	13
8	37
24	35	84	52	18	21
10	48	2	13
30	17	53	31
1	56	17	27	18	13
81	28	27	18	13
36	1	18	33	31
36	13	55	15	1	44
77	50	30	12	13
6	63
24	17	2	15	10	55	6	31	13
52	8	63	21
18	91
26	44	10	2	48	13	8	27
35	63	15	18	50	21
92	13
24	55	13	50
25	17	18	21
80	2	26	27	35	11	21
6	2	56	6	93
18	41	30	3
8	41	52	32	21
2	9	6	48	2	13
14	13	6	8	51	52	8	13
34	60	27	18	21
80	2	26	27	35	47	2
35	63	15	31	13
29	26	26	18	10	2	27
43	44	26	48
1	18	27	13	20	31
29	18	27	1	2
6	18	56	6	18	50	21
29	6	44	21
24	2	6	47	17	2
36	17	8	6	53	31
2	71	17	31
24	55	26	44	21
1	2	48	6	18	27
18	41	4	8	3	21
24	51	17
36	13	52	17	79	24	18	50
94	35	27	18	21
26	44	10	8	59	18	13
15	48	13	8	26	52	2	27
6	27	10	53	31
2	37	52	27	21
89	10	47	17	2	13
50	88	7	13
95	31	10	2	48	31	13
1	2	52	63	35	18	50
10	8	52
6	18	50	6	47	26	6	27	13
24	2	6	12	17
36	13	2	27	17	46	31
6	18	50	6	47	26	6	27
14	10	18	3
80	48	18	13
18	41	1	47	6	27
49	13	7	21
10	47	26	18	13
6	17	46	31
69	15	27	18	21
8	9	24	68	13
18	9	1	46	31
4	50	13	55	10	8	27
29	6	18	21
30	31	17	3	21
4	27	63	6	27
1	55	6	31
4	63	60	2	13
15	47	15	18	13	8	13
24	17	63	21
29	24	8	27	6	2
1	2	27	17	20	21
24	18	35	35	18	3
43	31	13	46	31
2	9	28	13
8	42	10	27
43	53	18	21
81	31	75
83	24	55	13	6	31	13
29	13	52	2
6	18	27	18	56	6	31	13
18	41	26	48	2	21
13	18	46	31
4	8	11	1	13	50	10	27
8	9	26	3
13	63	10	18	13
43	56	26	27	21
36	13	52	17	79	24	18	27	21
94	26	26	31	13
4	50	13	55	10	8	31	21
24	35	8	59	26	6	18	21
8	71	24	8	17
24	17	3	13
10	47	17	44
1	8	59	10	2	27
36	15	2	52	7	13
24	2	13	6	3
24	18	35	35	18	32	21
66	35	35	44	13
30	17	63	13	73
9	4	46	31
18	42	13	18	21
15	48	13	18	13	6	2	27
18	41	1	18	85	13
94	1	31
18	41	26	48	2	13
4	8	56	6	8	17	18	13
10	27	1	17	7	13
10	8	6	2	60	32
6	18	85	6
36	13	4	17	20	31
43	2	48	13	8	6	2	27
25	24	18	50
6	27	13	5	21
36	4	56	13	2	6	18	13
26	8	33	31
34	24	8	27	17	18	21
2	88	17	46	31
36	35	35	76	35	31	13
9	4	18	32
52	46	31
2	37
36	13	12	17
15	47	13	44	6	2	27
6	27	13	7	21
52	55	13	2	6	18	13
24	55	52	18	21
34	10	43	31
2	41	6	12
8	9	1	63	6	31	21
24	63	35	8	10	18	13
74	77	27	21
26	43	63	4	17	2
30	17	63	13	18	50
24	63	35	8	27
30	17	27	26	6	7	21
2	41	6	18	56	21
30	79	17	2	13
6	96	97
40	43
40	24	55	17	30	8	27
35	63	15	18	27	21
24	2	51	35	18	21
1	63	26	10	18	50
1	17	2	6	46	31
89	35	48	18	50
15	47	15	18	13	8
10	48	2
26	2	43	75	21
35	2	80	68	13
4	76
6	18	85	6	63
25	24	35	18	13
4	44	35	18	13	63	6	27
8	9	26	3	13
36	13	16
52	2	13	55	6	18	50
36	13	2	15	1	2	59	18	21
24	17	63	26	31	24	18	13
36	35	35	76	35	18	27	21
98	35	48	15	18	13
77	50	30	12
6	17	48	6	18	13
36	13	52	17	79	24	18	50	21
24	55	35	2	27
10	47	15	8	52	18	21
29	60	31	52	8	13
24	17	55	15	10	2	6	2
6	50	15	30	53	13	31
26	30	84	10	2
35	18	27	24	20	21
2	41	6	63	21
80	18	56	35	8	6	2	27
81	31	27	20	31
36	35	44	52	8	48	2	21
24	63	35	8	27	21
14	15	79
24	17	45	15	10	2
40	24	55	17	30	8	27	13
24	18	6	2	10	20	21
14	10	5
13	2	51	21
4	50	13	2	6	7	13
80	48	18	50
6	55
18	57	63	13
98	43	52	2	35	10	20	21
14	1	8	59	52	8	13
36	4	8	35	43	20	21
98	17	52	20	31
4	48	1	44	13
66	24	18	10	2	27
26	50	13	8	30	75	21
24	35	44	26	48	18	13
24	18	35	35	12	13
80	2	26	27	35	8	48	2	21
35	47	15	18	50	26	27	13
8	19	52	8	59	2
26	28	81	31
10	27	1	17	20	21
2	9	6	48	2	21
4	46	18	10	2	27
99	13
26	79	10	2	6	27
2	41	6	76	13
10	63	13	18	21
2	41	6	16	21
24	48	26	6	8	31	21
35	47	15	18	13	6	8	21
6	11	52	44	10	27
4	56	13	2	10	27	21
1	2	27	17	7	13
13	20	18	21
24	47	13	6	8
15	8	13	63	10	8	13	18	21
4	48	1	2	27	18	13
36	60	27	20	31
1	8	43	2	35	75
1	2	35	7	13
15	17	53	43	31
4	27	2	27	17	46	31
6	27	13	3
35	2	20	21
14	24	18	48	44	26	8	13
15	47	13	18	27	6	18
14	1	1	35	44	26	48	2	21
30	17	27	26	6	7	13
36	1	17	27	80	20	31
69	24	6	31
36	13	55	15	1	44	21
100	21
14	26	6	48
89	15	46	18	10	2	27
26	31	6	75	17
26	5
26	46	31
18	41	4	47	13
4	63	60	44	21
25	10	44	17	18	21
14	24	28	30	2	6	18
43	17	18	13	46	31
18	101	6
83	10	2	17	6	48	2	21
49	2	50	6	18	32	21
13	63	10	18	21
1	63	26	10	18	13
89	10	47	17	102
1	50	17	48	31	21
49	1	55	26	6	18	50
8	9	4	47	13	2	27
6	17	46	43	31
34	1	17	18	21
6	76	13
6	48	13	2
24	53	26	30	31
1	2	6	55
36	35	35	76	35	18	50	21
34	13	31	52	8	13
52	8	63	13
14	13	4	11	4	31	10	27
24	50	17	7	21
1	2	1	7	13
10	44	4
36	15	13	18	46	31
29	10	24	17	18	26	52	8	13
52	8	31	17	46	31
26	31	10	55	6	31	13
26	79	10	2	6	2
34	17	27	26	6	18	21
4	56	13	2	26	52	2	27
6	63	24	18	21
13	63	10	18	50
2	41	6	63
1	2	52	68	21
62	10	18	35	18	15	46	31
34	30	17	27
6	18	27	2	56	6	44	13
4	27	7	21
15	8	13	13	53	31
26	18	3
15	47	13	18	50	21
14	1	8	48	13	73
29	13	27	18	27
4	47	1	2
80	18	53	31
83	15	48	31	13
6	2	41	6	7	13
6	63	24	73
14	13	2	13	6	48	18	13
80	2	26	27	35	8	48	2	13
24	35	55	6	31	13
49	6	47	17	18	50
23	26	2	56	6	31	21
30	17	63	13	18	21
10	47	15	2	21
24	48	26	6	27	13
6	63	4	8
36	13	4	17	7	21
10	55	35	2
26	55	17	1	2
24	13	8	56	10	2	6	27
1	18	27	13	7	13
14	53	31
14	1	8	48	13	18	27	21
35	47	15	18	10	8	13
6	2	56	6	2	21
35	48	2	13
36	43	11	44	10	27
8	42	13	2	48
36	35	76	52	8	27	2	13
9	18	50	4	2	48	31	13
6	55	60	27	13
4	50	13	55	10	8	27	21
8	71	4	18	10	2	27
83	15	48	18	50
18	19	4	2	10	20	21
35	2	35	46	31
34	15	15	8	35	18	21
18	41	17	2	13	7	13
2	19	60	53	13	31
9	26	17	2	12	35
36	35	47	60	2	13	4	17	18	21
49	1	55	26	6	73
36	17	8	6	12	13
36	17	30	12
24	18	35	47	10	18	50
6	55	4	8
77	33	30	31
36	4	27	1	46	31
6	48	13	18	21
62	4	53	31
36	17	27	52	10	46	31
14	30	52	17	20	21
34	17	6	18	21
24	2	6	17	3
35	47	15	18	50	26	27
24	17	18	26	79	24	18	50
30	17	44	10	55	6	31	13
4	27	2	43	47	17	8	27
24	2	13	6	8	35	75	21
10	46	15	2	21
1	48	13	44	26	27	13
24	2	13	6	2	30	18	85
43	50	26	27	1	20	21
10	46	35	35	31
6	17	48	2
89	4	18	13	53
1	50	17	48	73
30	17	76	10	2	6	2
1	8	43	2	35	12	13
1	2	6	44	15	18	17	46	31
6	17	11	81	31
10	2	13	52	53	13	31
14	1	8	48	13	44	21
103	4	8
52	8	48	2	21
4	84	10	18	21
14	13	8	17	15	46	31
24	63	52	8	13
1	56	17	27	8
10	8	48	81	31	13
4	63	60	2
81	31	12	13
62	17	10	53	31
1	27	13	76	26	8	31	21
88	8	17	20	31
24	17	55	15	10	2	6	18	21
36	52	44	13	2	59	18	21
6	2	85	6
10	47	17	18	50	21
14	1	8	48	13	44	13
18	41	26	48	2
49	35	35	76	13	31	13
43	46	17	31
30	79	17	2	21
4	27	55
6	55	30	2
69	6	8
1	48	13	44	26	27	21
14	24	2	27	13	46	31
34	6	18	24	18	21
24	35	44	17	20	31
49	6	47	17	31	13
8	9	1	7	21
9	26	6	47	18	13
14	13	2	13	6	48	2
2	80
35	8	15	63	10	8	13	18	13
30	17	75
29	52	18	21
80	18	50	35	63	10	8	13	18	21
26	1	18	24	53	31
18	61	24	31
15	13	79	10	44	13
2	71	6	27	18	21
24	35	18	51	6	18	21
43	27	35	46	31
14	13	47	17	15	8	27	2	13
24	47	17	2	21
74	13	6	31	21
8	9	17	44	10	47	13	31	13
4	18	51	35	18	21
36	15	2	52	63	13
26	50	10	80	2	48	13	8	27
35	47	15	18	13	6	18	21
66	35	1	31
14	13	6	7	21
4	27	55	13	18	27	2	13
58	17	2
49	13	3
36	15	28	13
6	18	104	97
24	18	35	8	10	48	31	13
14	30	63	13	6	31	13
26	6	63	10	2
6	8	35	8	50	6	53	31
18	9	13	20	31
36	17	30	16	21
49	6	47	17	2	13
24	35	8	48	18	50	21
62	4	7	13
24	35	46	31
26	43	53	81	31
2	9	26	52	53	13	18	10	2	27
4	17	53	31
14	1	8	48	13	18	50	21
24	55	26	2	21
15	47	13	8	26	27	13
2	41	6	48	1	2
89	10	8	17	20	31
24	44
36	43	2	27	17	46	31
52	2	35	55	26	26	44	21
14	1	6	7	21
36	17	27	26	6	18	6	47	35	44	21
24	17	18	43	76	6	44	21
6	18	27	2	56	6	44
35	18	15	27	26	10	20	21
24	63	4	2	21
24	18	59	18	21
66	60	27	21
13	8	1	17	20	31
24	63	6	8	17	18	13
26	2	17	1	7	21
24	2	48	4	31	13
24	55	52	44
1	2	17	4	48	2	21
15	35	65	26	26	2
36	35	44	52	5	21
14	1	8	59	26	8
52	8	59	18	21
10	47	26	73
24	17	79	6	44	13
24	2	6	17	63	21
49	24	6	16
30	53	35	1	8	18	21
8	41	52	47	31	21
24	2	17	2	1	2	35	46	31
24	18	35	35	16	21
13	50	1	6	7	21
15	50	13	2	27	1	7	21
36	10	43	18	6	47	17	31	13
36	17	1	46	31
10	8	48	81	18	13	2
24	17	18	43	75	6	44	21
30	31	17	46	31
1	56	1	35	73
26	30	8	4	7	13
8	9	26	46	17	30	18	10	2	27
15	50	13	12
13	27	1	53	31
18	41	4	8	13	7	21
24	18	13	44	17	20	21
14	24	18	48	44	26	8
95	53	27	4	27	18	21
15	48	15	13	8	6	2	27
52	8	18	32	21
26	31	6	44	17	48	2	21
38	80	17	27	21
35	47	15	8	27	21
34	1	17	2
34	17	44	21
52	8	17	10	20	21
89	13	48	1	2
9	4	48	2	13
14	24	48
1	2	17	4	48	2	13
10	47	6	17	18	13
8	9	1	63	13	2
98	13	63	10	2	6	2
69	24	2	60
24	17	53	26	26	31
43	2	26	3
6	47
95	102	4	48	31	21
15	47	15	17	2	24	6	2	27
36	17	27	52	10	7	13
2	9	26	52	44	6	20	21
26	31	6	44	17	48	2	13
43	18	80	46	31
10	47	15	27	26	6	18	13
36	15	2	24	53	31
98	13	63	10	2	6	27
26	6	18	27	30	8	59	18	13
29	17	31	21
30	8	27	10	28	13
10	46	17	18	21
14	13	2	13	6	48	31	13
6	27	13	16	21
24	46	17
26	24	47	17	10	2
95	84	10	2
36	52	44	13	2	48	31	13
14	13	4	47	30	8	6	2	27
8	61	30	18	10	2	27
24	35	8	48	31
40	15	17	20	21
4	65	17	18	13
98	26	6	46	18	13
10	8	15	55	35	2
6	63	24	18	50
98	17	15	53	31
43	31	13	12	13
49	17	10	84	21
36	52	75	13	44
49	1	55	26	6	44	13
24	8	11	52	31
29	60	8	26	6	27
52	55	35	2	26	26	2	13
30	17	50	26	20	31
14	60	46	17	30	18	10	2	27
43	48	35	31	13
30	17	8	48	2	13
26	8	35	76	13	44	21
15	8	13	63	10	8	13	18	13
77	50	30	76	13
24	18	35	8	10	46	31
36	47	17	18	21
29	26	30	2	6	18	21
26	18	43	48	2	21
14	35	53	26	26	31	13
1	2	1	48	2	21
6	18	27	2	56	6	44	21
15	8	13	47	26	8	31	21
14	24	48	26	1	18	24	18	21
24	2	35	2	27	20	31
1	2	1	63	13
2	9	6	48	2
6	47	1	13	2
24	46	17	52	31
43	8	33	15	31
35	47	15	8	26	52	2	27
4	47	18	13
24	18	35	32	13
24	18	27	44	6	12	21
24	17	79	6	18	50
29	13	13	18	27	2
36	13	52	17	79	24	73
24	11	24	6	31
8	41	52	8	48	2	21
10	84	1	18	21
4	27	1	2	48	31	21
10	44	1	47	6	27
24	53	52	44
1	55	35	35	18	21
1	63	26	10	73
10	47	26	18	50
10	2	1	17	20	21
15	27	13	63	10	8	13	18	13
14	60	18	50	26	48	2	13
38	77	18	21
6	63	13
10	63	13	73
24	17	55	6	6	8	27	13
36	24	18	52	13	75	26	1	31
9	4	48	102
36	47	17	2
6	17	63	24	73
36	24	46	17	30	18	10	2	27
8	9	4	68	21
10	47	35	35	31	13
13	63	10	73
10	46	13	31
14	24	8	27	4	16	13
36	10	43	3
69	27	4	44	21
14	1	1	35	44	26	48	2	13
36	10	43	63	6	8	17	2
24	2	6	76	17
26	18	43	20	21
6	18	41	13	2	13	6	48	18	13
58	26	6
10	8	15	55	35	44	13
9	31	55	13	13	44	21
1	17	55	6	18	21
24	18	33	21
24	17	79	6	73
74	43	27	21
38	24	13	18	21
80	18	50	35	75
6	2	30	47	31	21
10	2	17	6	50	17	46	31
15	8	13	18	10	47	13	44	21
1	56	1	35	18	50
34	17	6	27
30	55	17	27	6	18	21
77	8	50	4	75	21
18	41	4	47	24	18	6	8
10	8	15	55	35	18	50
36	1	18	35	18	50	52	46	31
34	26	6	17	18	13
13	63	10	18	50	21
14	13	8	17	15	8	48	2	21
10	47	17	8	27
24	55	52	18	50	21
43	47	17	8	27	13
95	76	10	2	6	2
8	9	17	76	13	44	13
15	8	15	18	13	47	13	2	27
10	47	15	2	13
14	55	13
36	24	63	26	6	18	35	18	21
4	27	2	13	18	48	2	21
105	43	8	35	46	31
24	17	79	6	44
95	31	10	2	48	18	27	21
49	6	47	17	2	21
36	8	11	4	31
6	47	35	18	50	21
98	13	18	10	55	6	31	13
30	8	27	17	20	31
10	76	6	44	17
83	10	2	17	6	48	2	13
4	8	27	13	20	21
13	18	44	6	20	21
2	41	6	55
52	8	48	31	13
30	31	17	48	18	13
8	71	1	18	26	27
15	17	55	43	8	6	2	27
43	2	13	8	17	20	31
52	55	13	2	6	18	21
26	6	17	2	6	27	28	6	44	21
26	24	18	50	4	53	81	31
26	30	76	10	2	6	27
35	47	15	18	13	6	2	27
10	44	6	47	17	2
14	4	63	1	8	27
14	15	15	32	21
80	18	44	52	46	31
24	55	26	93
43	48	35	18	13
9	4	68	13
18	41	4	8	13	3
74	60	18	21
24	46	10	24	31
26	31	1	17	55	6	44	21
40	24	53	17	30	31
1	2	1	16
14	13	8	17	15	8	48	102
81	8	32	21
1	2	52	16
26	2	50	6	18	51
88	8	17	7	13
10	55	30	44	13
49	1	55	6	8	17	18	13
10	18	48	17	2	21
35	2	10	80	55	13	8	27	13
1	2	6	18	27	1	46	31
49	6	47	17	73
36	6	6	27	1	20	21
4	8	48	1	13	50	26	27	13
4	27	1	2	27	18	26	56	13	44	21
74	30	35	18	21
18	88	18	13	8	3
2	9	15	56	24	6	18	50
24	17	18	26	76	1	8	27
1	2	52	7
18	9	1	8	48	2	13
88	26	6	18	17	46	31
35	8	50	1	20	21
13	46	18	10	2	27
24	35	8	27	63	13	31	13
6	2	85	6	55
29	24	18	21
34	35	18	15	18	21
4	48	30	2
15	17	55	10	10	2	6	2
18	9	1	48	2	21
35	63	15	18	27
35	50	24	46	31
89	10	47	17	2
24	2	6	47	17	31	13
14	35	52	68	13
50	88	63	21
35	2	10	80	55	13	8	27
10	2	1	55	17	27	18	21
66	1	6	31	17
26	56
80	48	73
15	47	13	44
34	17	26	44	13
24	35	8	48	18	13	2
35	8	50	1	7	13
52	8	17	10	7	13
80	2	26	27	35	27	1	20	21
24	18	27	44	6	20	21
88	1	2	13	20	31
10	55	6	44	13
77	50	30	76
49	2	50	6	12	13
4	48	1	2	27	18	21
1	2	27	17	7	21
43	55	17	10	2	1	18	13
4	27	24	35	20	18	21
14	6	53	81	31
6	47	31	21
10	47	13	8	27
83	24	35	20	18	21
14	24	55	15	8	27
14	13	48	18	6	8
6	56	30	44	21
98	13	63	10	2	6	18	21
98	35	48	15	2
15	17	55	43	8	27
14	15	47	13	18	13	6	18
36	15	2	52	16
1	63	26	10	18	21
23	97
6	63	24	18	50	21
10	63	13	18	50
95	31	10	2	104	18	27
1	17	48	26	27	13
24	8	27	17	53	31
24	17	55	60	8	27	21
43	2	13	8	17	7	13
10	18	59	17	2
4	8	26	24	63	6	44	21
34	17	2
4	3	21
13	16
30	55	17	27	21
1	2	17	24	20	31
89	10	47	17	2	27	21
6	47	30	13	44	13
35	18	27	24	16
36	10	8	11	13	31	13
4	63	60	93
24	35	76	52	18	50	21
36	1	18	56	26	2	21
24	18	35	27	6	8	48	2	21
24	63	35	8	31	13
14	17	31	6	53	31
6	18	27	18	56	6	18	27	21
24	17	63	26	52	8	13
36	15	15	47	35	31	13
15	47	13	8	27
4	48	2
36	17	27	26	6	18	43	55	13	44	21
30	8	27	17	7	21
6	17	18	43	12	13
14	26	52	11	31
24	18	27	76	26	2	21
1	36	15	68
4	27	4	55	26	1	8	27
24	18	35	35	55
50	88	18	3
14	17	84	10	18	21
26	6	18	27	30	8	48	31	13
8	9	26	48	13
80	47	35	6	27	18	13
10	2	52	44	6	20	21
36	60	48	2	13
43	2	11	13	31
6	47	30	13	44	21
10	47	35	35	18	13	6	2
8	9	17	76	13	44	21
24	8	17	48
15	13	79	10	44	21
43	47	17	8	27
26	76	10	8	17	18	13
43	63	80	18	13
26	6	17	2	6	44	15	46	31
40	24	63
24	18	6
49	6	47	17	18	27	21
18	41	4	47	13	2
36	35	35	75	35	31	13
10	27	26	46	31
8	9	24	79	13
14	24	27	52	50	10	46	31
36	8	48
106	21
52	8	48	18	50
77	8	51	4	18	21
74	17	13	27	21
24	35	76	52	8	27
14	10	2	50	6	18	51
2	71	15	50	24	6	18	21
36	24	2	27	6	46	31
18	9	1	8	48	31	13
18	9	1	8	48	2	21
10	44	4	8	13	7	21
62	24	18	59	18	21
15	11	15	13	18	10	2	27
1	2	17	4	48	102
24	55	26	30	8	27	13
67	52	18	21
10	63	17	27	2
36	80	17	2	16	10
26	43	8	59	21
30	17	27	26	6	63	21
4	27	1	2	27	18	26	56	13	44	13
80	2	26	27	35	47	31	13
9	18	50	4	2	59	18	21
36	1	18	56	8	27	13
78	60
35	8	15	63	10	8	13	2
18	9	1	48	2	13
1	17	8	11	26	26	31	13
4	27	4	63	13	2	27
1	17	11	13	31
80	2	26	27	35	8	56	21
35	2	7	13
8	9	17	44	10	47	13	18	13
6	17	63	24	18	21
2	71	2	21
13	18	26	46	31
15	13	79	26	8	31	21
24	17	79	6	44	21
10	47	13	8	27	13
35	8	15	18	10	47	13	31	13
10	44	6	17	7	21
10	76	24	18	6	8
98	24	48	26	31
43	48	35	18	50	21
80	17	2	30	32
9	4	48	2	21
30	17	33	26	8	18	21
35	47	60	27	21
6	18	56	21
4	8	48	1	13	50	26	27
10	63	13	44	13
26	50	15	30	31	17	46	31
71	4	27	18	21
36	35	35	2	30	18	85
52	47	35	8	27
15	27	13	63	10	8	13	2
30	17	8	48	2
2	40	6	7
49	6	47	17	2
6	17	27	55	1	18	13	6	2
4	27	63	24	8	17
10	27	13
94	10	27	26	50	21
24	50	17	3
43	2	51	35	18	21
2	40	6	7	13
30	8	27	17	3
26	18	43	48	2	13
80	18	56	35	8	27
43	48	35	18	21
24	17	18	26	1	50	13	46	31
43	47	17	8	6	2	27
13	63	10	31	13
9	2	6	17	20	21
26	6	63	10	2	6	18	21
77	50	30	16	21
4	76	24	18	50
14	1	8	48	13	44
36	24	18	6	8	35	46	31
13	50	13	3
36	35	8	60	55	13	4	17	18	50
43	47	17	8
10	18	13	18	15	8	13	75	21
35	18	15	27	1	20	21
10	27	1	17	16
14	24	27	26	6	18	35	75
80	2	26	27	35	8	33	21
15	8	13	27	1	20	21
36	13	4	17	3
10	55	30	44	21
80	15
40	24	18	1	8	48	10	8	13	18	13
43	31	6	7	21
74	10	10	2
6	50	15	30	55	13	8	27
24	17	7	97
6	17	18	24	46	31
26	50	15	15	8	13	75	21
1	56	1	35	18	21
36	35	35	55
80	2	17	80	55	17	31	13
52	8	18	3
24	11	13	31
35	47	60	27	13
6	18	27	18	56	6	18	50
77	50	30	20	31
8	41	26	8	80	8	48	2	21
8	9	97
10	63	17	27	18	13
6	63	24	31	13
10	44	4	47	13	2
34	4	27	1	18	21
15	27	13	18	10	47	13	31	13
1	2	52	2	17	20	21
8	9	17	44	10	47	13	2
15	48	15	13	8	26	52	2	27
14	35	2	48	18	50
24	18	35	47	10	73
36	15	55	24	44	21
24	63	6	8
26	1	63	6	18	21
24	18	35	8	10	48	18	50	21
10	18	17	48	31	13
74	13	18	21
24	35	8	18	13	2	26	10	20	21
36	4	8	35	43	7	13
6	16	97
6	8	35	46	31
24	17	45	60	27	21
2	15
49	6	47	17	18	50	21
10	51	52	18	21
35	33	31
4	8	50	6	47	17	18	50
6	44	13	27	1	2	51	6	2
14	13	8	9	10	11
107	17
30	17	63	13	18	50	21
49	1	2	6	7	13
6	18	26	2	56	6	44	13
6	47	35	8	27	18	13
4	50	13	2	6	63	13
94	17	2
6	27	10	12	13
4	8	26	24	63	6	44	13
4	8	60	27	20	21
26	50	10	80	8	80	44	1	7	21
10	2	11	13	18	10	2	27
14	24	27	30	8	27	17	46	31
88	8	17	18	50	26	2	35	12	10
8	42	52
6	18	27	15	53	17
4	8	27	13	7	13
4	27	2	43	18	17	16	13
43	2	26	3	13
24	2	27	4	7	21
52	8	63	6	44	6	18	21
1	18	27	13	31	13	46	31
10	2	1	17	16	13
24	18	35	11	6	44	21
4	8	26	24	63	6	18	50
6	63	24	18	27	21
34	13	52	18	21
26	18	43	48	2
14	35	24	48	4	2
4	50	13	55	10	8	31	13
36	17	30	76	13
24	13	8	50	10	2	6	27	1	20	21
6	18	27	18	85	6	63	13
40	4	55	6	31	13
14	52	46	35	31
6	18	35	10	53	31
15	4
30	17	76	26	27	10	18	13
36	4	16	10
26	8	35	76	13	44
83	15	48	2	21
36	17	27	52	10	7	21
8	27
29	35	2	27	18	21
10	76	6
1	27	13	18	56	10	8	13	18	13
35	2	7	21
4	8	50	6	47	17	73
6	47	35	8	27
95	44	10	55	6	31	13
34	6	44
95	31	10	2	48	18	50	21
8	19	30	75
108	10	18	21
1	2	17	24	7	13
6	8	59	30	18	21
43	31	13	12
1	47	13	6	17	18	13
24	2	17	63	13	6	18	21
98	43	52	2	35	10	18	32	21
24	18	35	32	21
95	79	10	44	13
60	56	35	18	13
6	11	1	6	31
6	44	17	46	31
6	55	60	8	27
4	44	10	18	26	52	47	13	44	21
1	2	35	16
24	35	55	6	18	21
4	8	50	6	47	17	2	13
9	26	17	2	76	35
36	24	18	26	6	63	35	31	13
26	8	35	76	13	44	13
43	50	6	20	21
77	50	30	17	20	21
43	44	10	3
14	24	27	26	6	76	10	44	13
13	2	20	21
14	35	2	33	13	31
14	24	27	26	6	76	10	44
14	24	18	48	8	27
9	4	48	31	13
36	15	2	52	7	21
24	2	13	6	2	30	63	52	8	13
34	35	35	18	6	8
80	18	51	21
43	47	17	31	13
24	50	17	8	6	20	21
89	4	18	13	12	13
8	42	6
24	18	6	2	10	7	13
1	2	35	63	13
80	53	35	35	31
24	18	27	76	26	8	27
50	88	63	13
4	79	4	8	1	2
98	17	15	2	11	13	31
30	50	10	20	31
24	35	55	6	31	13	18	21
40	24	55	17	30	18	13
24	47	6	17	18	21
10	63	35	27	21
1	56	1	35	18	13
1	2	1	48	2	13
43	56	35	35	2
6	8	35	8	50	6	2	59	18	21
52	2	13	55	6	73
36	24	63
24	2	17	55	4	8	27	15	10	2
94	1	27	26	6	18	21
15	47	17	31	13
40	24	55	17	30	31	13
24	18	6	47
52	2	17	26	46	31
62	24	63	6	8
36	13	55	15	1	44	13
6	56	30	93
13	56	1	6	2
4	56	13	2	13	6	2	27
4	8	56	6	8	17	18	21
24	18	35	35	12
4	2	80	3	4
52	8	48	2	13
15	47	13	8	26	27	21
14	1	8	48	13	93
69	17	10	2
10	8	15	55	35	31	13
18	41	4	47
15	17	2	43	8	33	21
24	48	26	6	8	27
15	8	13	18	10	47	13	18	50
36	13	31	6	47	17	31
6	17	48	15	31	13	18	13
38	10	13	18	21
10	8	48	81	18	13	18	21
35	2	80	63	13	6	8	21
15	18
2	9	79	13	31	13
36	30	2	27	20	21
52	50	10	7	13
6	8	26	26	55	17	31	13
14	13	2	17	15	75	21
52	50	15	2	6	47	17	2
80	48	18	21
40	15	17	7	13
4	33	18
4	2	27	10	63	13	31	13
26	24	47	17	10	2	6	18	21
29	52	31
36	24	18	4	11	4	31	10	27
36	4	8	35	43	7	21
4	27	1	2	48	18	50
1	2	17	4	48	2
6	47	1	13	18	13
9	26	30	50	17	20	21
4	27	2	43	18	17	53
24	2	17	11	44	10	27
10	47	35	35	18	13	6	18	21
2	91
36	35	44	52	47	21
15	8	13	18	10	47	13	31	13
36	24	18	17	46	31
18	41	4	8	10	48	2	13
34	26	6	50
18	101	52
26	27	31	24	53	31
24	2	17	2	30	17	84	10	2
36	26	8	80	46	31
4	8	27	1	13	32	21
36	26	43	2	35	75	21
35	47	15	93
24	18	26	8	27	4	65	13
6	2	56	6	2	27	21
24	2	17	2	27	13	46	31
9	2	1	68	80
4	8	26	10	8	33	31
49	2	50	6	63	13
1	2	6	2	43	17	18	13	46	31
10	8	15	55	35	44
4	50	13	55	10	8	13	18	21
6	48	13	27
10	47	30	17	27	21
6	48	13	8	21
26	50	13	47	80	44
6	50	30	7	13
50	88	18	32	21
10	63	13	44	21
4	50	13	55	10	8	13	18	13
4	27	43	52	63	15	15	18	50
18	9	1	18	50	10	47	13	44	21
1	2	35	18	56	10	8	13	18	13
9	53	18	10	2	27
8	40	17	48	26	1	8	6	2	27
82	24	8	27	17	31	6	27	1	20	21
24	8	11	17	31
26	16	17	60
26	50	10	24	47	17	2	26	10	2
80	55	52	18	21
26	6	17	2	6	53	31
10	44	4	8	13	3
14	13	47	17	15	8	27	2
8	9	24	63	13	6	18	21
10	13	76	10	44	13
24	2	56	35	18	50
15	17	2	43	75	21
29	35	8	18	21
36	13	2	15	1	2	48	31	21
6	18	32	97
52	13	75	26	1	31
8	9	24	47
25	17	1	18	21
43	27	35	18	26	18	43	48	2	21
10	8	15	55	35	44	21
24	17	18	43	76	6	18	50
14	24	27	26	6	76	10	44	21
30	55	17	27	6	27
24	63	17	17	31
81	31	12
35	47	60	8	31	21
74	15	1	18	21
24	2	27	4	48	18	13
36	35	47	60	2	13	4	17	18	13
26	50	10	43	18	17	53
4	27	4	2	26	1	2	35	48	2	21
52	53	26	26	31	13
83	15	48	73
24	63	35	8	10	18	21
83	24	55	26	44	21
18	22	6	63	21
2	9	79	13	27	18	13
98	17	15	12	13
80	27	80	35	48	18	13
95	79	10	44	21
35	47	15	18	13	6	2
10	8	6	2	80	18	35	75
30	17	63	13	31	13
26	31	10	2	6	27	1	20	21
35	47	15	18	27
6	16	13
24	35	8	50	17	53
40	77	20	31
9	31	55	13	13	18	50
43	63	80	18	21
24	2	17	46	30	31
24	48	26	6	27	21
52	50	26	48	2	21
88	26	6	18	17	48	2	21
14	10	7	13
43	48	35	18	27
36	15	55	24	44	13
4	8	59	13	2
1	6	8	11	13	31
10	63	13	44
14	13	52	55	4	8
1	27	13	76	26	8	27	21
34	13	2	60
6	18	27	18	56	6	18	50	21
36	17	27	52	10	20	21
52	13	44	6	20	21
35	48	52	18	13
24	17	47	26	80	8	27	21
6	27	10	31	17	48	2	13
89	10	8	6	47	17	2	13
4	44	35	2	4	12
4	76	10	18	50
43	50	35	53	81	31
14	24	27	52	50	10	48	2	21
2	71	26	52	44	26	27	21
35	48	52	18	21
52	55	6	8	17	18	13
24	2	17	55
89	10	8	6	47	17	2	21
24	2	17	63	13	6	2
77	27	35	20	31
26	7	13
66	6	8	17	63	13
10	50	17	48	2
15	17	2	10	10	55	6	31	13
24	55	13	6	93
24	8	17	27	24	2	6	46	31
26	31	6	12	17
36	24	63	4	8	27	60	27	13
52	17	53	27	1	44
14	17	15	55	81	8	6	2	27
8	9	4	63	6	8	21
26	6	2	50	17	20	31
4	8	51	17	18
13	84	26	18	21
24	47	43	50	1	8	13
24	35	44	52	50	13	6	27	1	20	21
10	8	35	35	63	13	6	31	13
35	47	31	13
30	17	79	10	8	13	18	21
43	2	17	10	55	1	31	13
18	9	1	18	50	10	47	13	44	13
80	2	80	50	35	28	13
6	47	6	2	17	6	18	13
4	47	4	8	27	1	6	2	27
24	63	13	31	13
10	8	6	17	48	31	21
30	8	11	17	31	13
14	10	18	48
10	47	10	13	44	6	2	27
15	17	55	43	8	27	13
36	35	44	52	8	48	102
89	17	2	1	35	46	44	21
1	8	13	20	31
52	2	50	10	2	26	6	7	13
1	48	13	4	50	13	18	13
89	35	27	1	48	2	21
26	12	13
6	2	41	6	63	13
10	8	15	47	52	8	27
10	8	6	17	46	31
1	2	52	2	27	17	46	31
24	2	17	63	13	6	31	13
80	17	2	30	33	21
52	50	10	20	31
14	13	3
36	13	2	26	6	55	26	8	31	21
35	47	15	8
4	8
10	44	4	8	3	21
36	13	76	17
4	44	10	27	18	50	17	15	46	31
14	13	79	24	27	18	13
18	9	1	8	59	18	21
30	17	65	10	2
30	2	48	17	8	27	13
98	17	52	20	21
89	35	27	1	48	2	13
43	2	26	48	13
6	18	26	18	56	6	73
43	55	13	2	27
10	2	52	68	13
36	12	17
15	13	65	26	27	21
2	9	15	50	24	6	48	31	13
43	27	35	48	2	13
6	56	30	44	13
24	18	35	27	6	8	48	2	13
36	1	18	75
83	35	11	26	1	18	10	2	27
10	47	35	27	6	18	21
98	35	48	15	31	13
14	15	48	13	8	6	18
26	50	35	35	2	80	75
1	8	35	8	56	8	27
14	24	27	52	50	10	48	2	13
14	35	46	15	30	31
4	47	30	8	6	2	27
26	30	76	10	2	6	18	21
15	17	2	43	12
13	48	1	44	13
4	27	55	26	6	44	10	2
15	47
6	55	21
14	24	55	13	31
30	17	27	26	6	27	2	13	20	21
24	8	13	6	76	1	18	13	6	2
52	50	26	48	2	13
10	47	35	44
1	2	48	24	8	17
36	13	55	35	18	15	18	13
6	27	10	31	17	48	2	21
4	8	48	1	13	50	6	2	27
24	17	79	6	31	21
89	4	33	21
14	10	12	13
66	13	31	26	27	21
6	47	30	13	44
62	6	27	18	85	13
26	6	17	2	6	11	2
23	26	8	3
35	2	10	24	17	20	21
52	84	35	50	21
26	2	17	1	3
24	17	18	13	18	48	2	21
43	2	48	13	8	26	52	2	27
24	17	18	26	6	11	52	44	10	27
9	26	30	32	13
36	52	44	13	2	48	18	27	21
80	18	56	35	18	10	2	27
6	18	26	18	56	6	31	13
26	27	15	53	31
4	27	46	17	30	18	10	2	27
34	15	13	50	10	27
24	18	35	35	2	3
36	13	2	6	18	35	75
62	17	1	20	31
14	24	18	27	76	26	2	6	18
24	2	17	52	47	13	18	50
14	1	1	35	44	26	48	102
30	17	8	48	2	21
40	24	18	1	8	27	10	47	13	18	50
40	24	63	52	8	26	27	13
2	9	26	52	76	26	8	31	21
36	26	6	47	17	31	13
10	47	26	18	21
24	18	27	76	26	2	26	52	2	27
43	27	35	63	26	18	43	18	21
10	50	26	6	76	17	27	18	13
4	27	2	80	63	35	18	50
26	50	35	35	18	15	27	26	10	20	21
80	2	26	27	35	8	48	2
1	18	27	13	16
15	55	35	2
77	84	43	18	21
1	47	17	4	18	21
15	8	13	63	10	8	13	18	27
15	2	10	46	31
36	46	1	31	13
13	47	18	13
43	27	35	48	2	21
10	44	4	2	10	20	21
15	8	13	76	26	8	6	2	27
95	44	6	20	21
8	81
43	2	10	5	13
36	10	76	13
18	9	1	18	4	18	10	46	31
14	52	13	27	1	7	13
24	2	17	46	17	30	18	10	2	27
98	24	11	81	31
6	2	41	6	16
77	50	30	17	7	13
6	18	27	18	56	6	73
4	27	4	2	26	1	2	35	48	2	13
24	2	6	17	65	27	18	21
6	17	48	6	44	13
24	2	6	17	48	4	18	21
43	2	26	48
26	47
10	47	35	2	13
40	24	63	26	6	2	26	27	13
14	24	18	48	44	26	2	13
4	27	1	2	48	31	13
40	24	8	17	80	18	35	12	13
24	17	79	6	31	13
1	2	1	55
83	15	48	18	27	21
34	17	1	6	18	21
36	17	30	2	59	18	21
9	18	56	4	2
24	17	63	13	18	27	2	13
36	13	52	46	31
83	10	2	17	6	44	10	55	6	31	13
2	19	35	46	31
4	48	4	31	26	27
1	17	48	26	8	31	21
94	17	31	21
24	55	6	8	17
2	41	6	16	17
1	2	48	26	2	17	18	21
52	47	26	27	13
30	17	63	13	18	27	21
2	9	26	30	17	20	21
10	18
4	48	1	2	27	2
36	60	48	31	10	2
43	63	80	73
52	50	10	20	21
34	13	8	10	18	21
29	26	31
13	63	10	18	27	21
26	50	10	43	47	17	18	13
30	27	6	28	13
25	6
95	48	81	2
4	8	50	6	47	17	2	21
1	47	30	17	44	6	2	27
6	63	13	4	8
10	63	13	18	27	21
43	56	26	8	27	21
43	47	17	8	26	52	2	27
6	47	26	26	2	17	2
1	8	43	55	35	2	27	18	13
15	55	10	18	13
14	35	2	48	73
35	27	10	20	21
80	48	102
14	13	11	26	6	44	10	27
36	17	8	6	12
36	17	30	63	13	6	31	13
4	8	60	27	20	18	10	2	27
1	2	6	18	17	52	20	31
6	2	30	32
98	43	8	11	35	31
36	17	15	56	17	27	18	13
10	44	4	8	10	48	2	13
83	10	2	17	6	53	13	31
1	31	35	56	8	27
43	53	26	1	31
24	17	18	1	8	48	10	8	13	18	13
95	79	10	93
14	24	27	6	8	35	46	31
4	47	17	10	2
24	18	6	2	10	7	21
4	18	15	10	55	6	31	13
27	26	17	2	44	35
98	1	6	68
10	47	26	31	13
24	17	63	80	2	6	2
30	79	17	2
26	18	43	7	21
13	12
35	47	18	13	6	18	21
30	17	76
52	55	35	2	6	6	2	13
13	47	18	21
34	4	44	35	18	21
24	35	8	48	18	13	18	21
26	18	43	18	1	35	46	44	21
40	24	13	20	31
10	47	35	35	8	27
4	48	4	31	26	27	13
36	17	30	76
14	15	1	2	35	46	31
30	8	17	26	3	13
24	18	35	56
36	26	52	8	13	46	31
26	6	17	2	6	27	79	6	2	21
1	2	52	11	26	6	44	10	27
29	30	52	17	2
6	18	27	2	56	6	2	21
1	18	27	13	31	13	48	2	13
24	2	13	6	55	24	2	26	27	13
14	30	17	76	26	2	6	18
15	50	13	2	27	1	3
98	60	33	21
82	52	46	31
34	17	52	17	18	13
14	13	27	2	50	6	20	21
26	43	48	26	27	13
29	24	2	27	13	18	21
15	13	79	10	93
1	2	6	46	30	31
52	2	35	55	6	6	44	21
36	24	8	27	35	46	31
10	8	15	48	26	6	44	13
24	56	35	2	21
6	17	48	6	73
36	10	47	35	8	27
52	47	35	31	13
1	8	48	10	8	13	18	13
6	17	63	24	18	50	21
10	18	27	17	53	31
24	18	6	3
6	56	24	18	13
13	2	48
26	6	17	2	6	44	15	7	21
36	43	11	26	6	44	10	27
36	13	55	26	6	2	26	27	13
1	47	13	6	17	18	50
1	35	84	17	18	21
4	27	2	48	17	8	26	27	13
8	71	4	31	35	18	13
14	24	27	43	47	17	8	27
13	2	7	13
14	10	47
4	48	4	18	50
62	6	5
30	2	11	17	31
24	18	35	8	10	48	18	27	21
4	27	1	2	27	18	26	56	13	44
1	2	1	20	21
14	13	13	18	46	31
13	63	26	18	13
60	56	35	2
24	2	6	47	17	8	21
26	59	6	18	21
52	8	48	2
15	18	13	53	31
9	18	50	4	2	48	18	27	21
18	71	30	18	10	2	27
29	2	17
24	27	26	6	20	31
52	44	17	48	31	13
1	6	35
88	24	24	8	33	21
14	26	52	75	21
14	80	18	56	35	8	6	18
77	2	35	10	20	21
24	2	17	2	4	11	4	31	10	27
26	43	48	26	27
6	55	60	8	31	21
6	17	48	6	18	50
9	47	13	2	27
4	27	24	35	20	31
43	48	35	27	24	24	18	21
1	2	52	2	17	7	13
15	27	13	79	26	1	8	27	13
14	97	6	27
10	63	13	31	13
83	10	2	17	6	48	2
4	27	44	13	8	1	75	21
1	18	27	13	12	13
26	50	10	80	2	11	13	31
6	17	63	24	18	50
10	63	13	2
24	18	27	18	56	10	8	13	18	21
36	35	76	52	8	27	2
43	52	53	13	31
6	17	50	43	53	31
43	27	35	48	24	24	18	50
10	76	24	31
49	6	18	59	10	18	21
24	47	43	50	1	8
52	47	35	8	27	21
15	8	15	18	13	68	21
24	2	6	17	48	4	2
24	8	24	18	48	44	1	8	13
36	15	18	17	53	81	31
24	18	35	27	6	27	1	20	21
15	84	17	2	21
8	9	17	44	10	47	13	18	27	21
36	35	15	46	31
1	17	45	26	27	21
10	27	26	52	7	13
40	77	44	35	20	21
14	24	27	26	1	63	24	18	50
14	60	18	50	26	48	2	21
89	35	48	73
4	48	1	2	21
13	50	1	6	3
10	2	1	17	7	13
6	27	13	55
24	17	18	46	17	30	18	10	2	27
4	8	50	6	47	17	2
80	55	17	18	21
30	17	75	27	81	31
35	8	15	63	13	6	31	13
14	13	13	47	2
14	1	47	35	8	50	26	8	13
10	5
36	43	17	18	4	48	6	44	21
26	50	13	11	44	10	27
43	8	56	15	8	27	13
24	17	79	6	93
49	1	55	26	6	44	21
43	50	35	2	1	75
15	2	26	6	17	7	21
14	35	55	6	6	31	13
30	8	17	26	3
9	30	52	56	31	13
14	35	47	15	8	6	18
4	27	55	52	8	26	27	13
26	43	18	4	17	20	21
26	18	48
34	15	17	27	18	21
98	35	48	15	18	50
24	55	13	6	18	6	8
24	17	18	26	4	18	1	53	31
14	24	8	48
1	2	59	26	2	17
35	48	52	31	13
15	8	13	13	2	59	18	21
36	35	35	76	35	2	27	21
4	27	2	43	18	17	16
6	47	1	13	31	13
10	47	35	35	18	13
24	2	35	2	27	20	21
36	26	52	47	13	8	27	2	13
29	17	18	21
2	4
14	30	18	56	26	44	21
4	33	13	2	10	2	27
4	27	2	13	18	48	102
36	24	63	35	35	31	13	18	21
26	50	13	6	8	35	46	31
2	9	6	27	2	6	27	1	20	21
10	27	1	17	63	13
10	18	51	26	2
36	13	52
13	18	10	48	81	8	27	13
30	2	35	8	24	20	21
40	24	18	1	8	27	10	47	13	73
10	8	15	47	52	18	50	21
81	31	76	13
71	30	13	18	21
18	41	4	8	10	48	2
66	77	31
10	47	15	27	26	6	2
24	2	17	52	47	13	18	21
49	6	47	17	31	21
26	6	63	10	2	6	27
36	43	2	13	75	21
36	10	43	18	6	47	17	18	27	21
36	4	8	35	43	18	3
36	13	6
18	41	17	2	13	7	21
49	1	2	6	47	17	18	50
30	17	50	26	48	18	13
6	55	30	27	26	6	2
94	4	18	10	2	27
62	10	18	27	63	6	44	6	2
80	18	50	35	63	10	8	13	18	27
6	8	26	26	2	17	55	1	18	13	6	2
4	8	27	13	16
35	2	1	8	4	2	27	10	18	13	48	31	13
9	4	48	18	50
14	24	76	15	2	15	8	13
35	47	15	18	50	26	2
36	52	44	13	2	48	18	50	21
13	18	8	17	20	21
1	27	13	76	26	8	27
26	6	47	43	2	13	18	13
34	43	17	31	13
26	2	43	47	26	6	8	17	18	13
4	27	2	43	18	17	46	31
98	60	56	13	8	6	2	27
26	6	17	2	6	63	24	8	4	18	13
49	2	50	6	7
9	4	48	31	21
10	47	35	27
52	56	17	2	21
26	44	10	8	48	31	26	2	27
8	9	26	48
18	41	26	48	102
52	8	31	17	48	2	13
30	17	27	26	6	63	13
38	35	44
4	8	48	60	2	21
2	80	15
14	35	24	48	4	18	21
27	80
29	26	52
24	2	17	18	27	10	48	2
6	63	13	18	13
10	16
24	17	55	15	10	2	26	27	13
15	31	13	48	2
15	2	26	6	47	17	2
36	15	15	8	59	18	13
24	35	18	59	18	13
109	24	2	17
9	31	55	13	13	44	13
43	27	35	18	26	18	43	46	31
9	31	26	12	43
2	41	6	63	52	27
6	8	48	30	18	50	21
24	18	13	44	17	7	13
24	17	18	2	48	17	8	26	27	13
26	44	10	8	48	31	13
2	54	17	8	26	27	21
34	43	52	2	17	6	18	21
43	63	80	18	50
36	52	55	13	2	6	18	13
24	18	27	63	6	44	6	2
35	8	59	18	21
24	27	26	6	8	56	8	27	13
34	15	13	18	27	2
88	26	6	18	17	48	2	13
36	24	63	4	8	27	60	27	21
14	15	8	11	17	31
24	2	6	17	48
36	1	18	56	31	13
24	35	18	56	6	18	50
60	32	13
95	44	6	47	18	13
43	27	35	18	26	18	43	48	2	13
24	2	13	6	63	21
15	50	13	76
98	13	18	10	55	81	8	27
8	61	13	18	27	2
10	44	4	47	24	18	6	8
8	41	35	63	15	31	21
14	4	47	60	2	6	18
24	50	17	63	21
30	2	35	8	24	7	13
36	10	43	63	6	8	17	18	27
2	41	6	18	48
6	36	13	2	13	6	48	2
36	1	18	35	18	56	52	31	21
4	27	4	55	26	1	31	13
80	2	11	13	31
24	55	26	2	27	21
8	41	2	15	15	47	35	27	18	13
60	48	43	18	21
24	18	35	35	2	30	18	85
1	18	27	35	48	2	21
24	8	17	27	26	26	20	21
52	47	35	31
49	13	63	21
88	1	2	13	7	13
52	47	35	44	10	2
14	24	27	81	44	6	46	31
[truncated: 7,868 more rows]
[truncated: 5 more columns]
