# Supplementary material for: The “handedness” of language: Directional symmetry breaking of sign usage in words
Source: PLoS One. 2018 Jan 17;13(1):e0190735. doi: 10.1371/journal.pone.0190735 (PMC5771592; doi:10.1371/journal.pone.0190735)
Supplement: S2 File — Contains data-files (each in csv format) for the 25 different language and writing systems used in our study. The name of each data file mentions the corresponding language and a serial number (e.g., “01_Arabic.csv”) in accordance with the order in which the data sets are described in the Description of the Corpora in the Supplementary Material. Each sequence is represented as a string of numbers, with each number representing a specific grapheme for that language and writing system. In addition there are key lists for each of the data-bases (in txt format for the 24 known language and writing systems and in pdf format for the undeciphered Indus database) which shows the grapheme corresponding to each number that represents them in the data-base sequences. The name of each key list mentions the corresponding language. (ZIP) [file pone.0190735.s010.zip › CSV_files_all_Databases/10_Hausa(Boko).csv]

1
1	2	1
1	3	1
1	3	1	3	4	5
1	3	1	6	1	7	1
1	3	1	7	1
1	3	1	7	1	5
1	3	1	7	8	5
1	3	1	9	10	1
1	3	1	5	8
1	3	1	11
1	3	1	11	3	1
1	3	1	12	1
1	3	1	12	1	13	1
1	3	1	14	8	13	1
1	3	1	15	1	13	1
1	3	1	10	1
1	3	3	1
1	3	7	16	17	1
1	3	4	18	1
1	3	8	7	1
1	3	8	7	19
1	3	8	5
1	3	8	5	6	8
1	3	8	5	6	8	5
1	3	8	5	9	1
1	3	8	5	14	1
1	3	19	9	1	5
1	3	19	9	1	5	15	1	9	1
1	3	19	9	8
1	3	19	9	8	5
1	3	19	15	1
1	3	16
1	3	16	3	16	10	1	5
1	3	16	11	16
1	3	16	15	1
1	3	16	13	1
1	6	1	9	10	1
1	6	6	1
1	6	8	3	8	14	19	20
1	6	16	11	1	9	8
1	7	1	2	1
1	7	1	3	8
1	7	1	3	8	5
1	7	1	3	19
1	7	1	7	1
1	7	1	7	8
1	7	1	9	1
1	7	1	18	1
1	7	1	18	1	14	8
1	7	1	18	6	8
1	7	1	18	8
1	7	1	21
1	7	1	5	1
1	7	1	5	8
1	7	1	11	1	14	8
1	7	1	14	8
1	7	1	10	1
1	7	7	1
1	7	7	1	3	1
1	7	7	8	5	8
1	7	7	16	2	1
1	7	8	3	1	12
1	7	8	9	19
1	7	8	18	1
1	7	8	11	4
1	7	8	11	4	14	8
1	7	19
1	7	16	7	16
1	7	16	5	17	16	11	4
1	7	16	10	1
1	22
1	22	1
1	22	1	11	1	11	8
1	22	22	1	22	4	11	1	5
1	22	8
1	22	8	18
1	22	8	11	9	1
1	22	8	11	16	18	16	5
1	22	8	15	1	15	16
1	22	11	8	18
1	22	16
1	22	16	18
1	22	16	10	1
1	22	16	10	19
1	17	1
1	17	1	7	4
1	17	1	23	8
1	17	1	23	8	5
1	17	1	21	1
1	17	1	24	1
1	17	1	24	1	11	8
1	17	4	7	16
1	17	8	17	8
1	17	19
1	17	19	17	19
1	17	19	17	19	5
1	17	19	18	1
1	17	16	17	16
1	17	16	11	5	1
1	17	16	14	8
1	17	16	12	15	1
1	17	10	1	7	1
1	17	10	1	17	10	1
1	17	10	1	23	1
1	25	1
1	25	1	13	13	4
1	25	19
1	25	19	18	1	9	8
1	25	16
1	8
1	8	3	1	15	1
1	8	3	8
1	8	3	16
1	8	7	8	5
1	8	9	1
1	8	9	1	1	8	9	1
1	8	9	1	6	4
1	8	9	1	6	4	1	8	9	1	6	4
1	8	9	1	15	1
1	8	9	1	15	1	11	10	1
1	8	9	1	15	1	16
1	8	9	1	15	1	13	13	1
1	8	9	1	13	13	1
1	8	9	4
1	8	9	8
1	8	9	8	5
1	8	9	19
1	8	5	8	25	8
1	8	5	16
1	8	5	16	5
1	8	10	1	15	1	11
1	8	10	1	15	1	11	10	1
1	23	1	3	1	5
1	23	1	18	4
1	23	1	18	8
1	23	1	18	15	1
1	23	1	21	8
1	23	1	5	7	1
1	23	4
1	23	8
1	23	8	5
1	23	8	5	17	8
1	23	8	13	1
1	23	8	13	1	11
1	23	8	13	1	13	13	4
1	23	8	13	4
1	23	8	13	4	10	1
1	23	8	24	8
1	23	16	23	16	10	1	5
1	9	1	8
1	9	1	8	22	1
1	9	1	18	1
1	26	1	18	18	1
1	9	1	5	15	1
1	9	1	5	15	1	11
1	9	1	11	1
1	9	1	12	1	11	8
1	9	1	12	1	11	8	5
1	9	1	12	8
1	9	1	10	1	18	8
1	9	1	10	16
1	9	1	10	16	5
1	9	1	10	16	5	6	8
1	26	8	3	1
1	26	8	7	1
1	9	19	9	1	11	8
1	9	19	9	19
1	9	19	15	8	13	1
1	9	16
1	9	16	3	1	15	1	5
1	9	16	18
1	9	16	21	1	11	8
1	9	16	11	9	8
1	9	16	14	8
1	9	16	14	8	5
1	9	16	13	1
1	9	16	13	1	11
1	9	10	1	8
1	9	10	1	15	8
1	9	10	1	15	8	5
1	9	10	8	13	1
1	18	1	3	4
1	18	1	3	19
1	18	2	1	7	1
1	18	1	7	4
1	18	2	1	7	16
1	18	1	8	9	1
1	18	1	8	9	16	21
1	18	1	8	9	16	5
1	18	2	1	23	1	3	8
1	18	2	1	23	8	3	8
1	18	2	1	23	16	3	1
1	18	1	26	1
1	18	1	26	1	26	1	8
1	18	1	18
1	18	1	18	1
1	18	1	18	21	8	12	1	18	8
1	18	1	21	1
1	18	1	21	1	11
1	18	2	1	21	1	11	8
1	18	1	21	3	1	11	1	21
1	18	1	21	19	21	8	5
1	18	1	21	15	1
1	18	2	1	21	16	11	1	5
1	18	1	11	19
1	18	2	1	11	14	8
1	18	1	15	16
1	18	2	1	16	11	1
1	18	1	10	1
1	18	1	10	1	11
1	18	1	10	1	12
1	18	1	10	1	13	16
1	18	1	13	1	7	8
1	18	1	13	1	22	19
1	18	3	1	11	1	12
1	18	3	1	11	9	1
1	18	3	1	11	9	1	6	8
1	18	3	1	11	9	1	6	8	5
1	18	3	1	11	9	1	15	1
1	18	3	1	11	16	14	8
1	18	3	1	12	1
1	18	3	1	14	8
1	18	3	8	14	8	11
1	18	3	8	14	8	11	8
1	18	4	10	1
1	18	22	1	7	1	11	8
1	18	22	1	25	1	11	8
1	18	22	1	11	21	1
1	18	22	1	11	10	1
1	18	22	1	14	1
1	18	22	8	23	8	11
1	18	22	13	1	5
1	18	17	1	8	15	1
1	18	17	1	11	1	11	1
1	18	17	1	14	8
1	18	17	1	13	1
1	18	17	16	5	17	16	21	8
1	18	17	16	12
1	18	25	1	2	8	5	8
1	18	25	1	23	8
1	18	25	1	9	8
1	18	25	1	18	8
1	18	25	1	21	7	16
1	18	25	1	21	8	12
1	18	25	1	5	24	8	11
1	18	25	1	11	8	5	8
1	18	25	4	11	8
1	18	25	8	5	8
1	18	25	16	7	1	25	16	7	1
1	18	8
1	18	8	22
1	18	23	1	3	1	11	1
1	18	23	1	21	1
1	18	23	1	5
1	18	23	1	5	1
1	18	23	1	5	16
1	18	23	8	22	16
1	18	9	1	7	1	11	8
1	18	9	1	22	16	11	1
1	18	26	1	25	8	11	1
1	18	9	1	9	8
1	18	9	1	18	1	21	8
1	18	9	1	18	1	5	6	8
1	18	9	1	18	8
1	18	26	1	18	15	1
1	18	9	1	11	13	1
1	18	9	1	10	1	11	8
1	18	9	1	10	1	11	15	1
1	18	26	8	3	18	1
1	18	9	8	7	8	11	8
1	18	9	8	18	18	1
1	18	9	8	21	1
1	18	9	8	13	1	21	1
1	18	9	16	9	8
1	18	9	16	5	13	1
1	18	26	16	11	1	5	8
1	18	9	10	1	11	1	11	19
1	18	9	13	1	3	3	1
1	18	18	1
1	18	18	1	1	18	18	1
1	18	18	1	25
1	18	18	1	25	5	15	1	9	1
1	18	18	1	21	3	1	11	1	21
1	18	18	1	21	3	16	11
1	18	18	8
1	18	18	19
1	18	18	16	11	1
1	18	21	1	23	8	11	6	8
1	18	21	1	23	8	11	8
1	18	21	1	23	8	11	15	1	11
1	18	21	1	9	1	14	8
1	18	21	1	11	1
1	18	21	1	12	8	25	16
1	18	21	16	3	1	24	24	1	11	1	5	6	8
1	18	21	16	3	1	24	24	1	11	8
1	18	21	16	11	16
1	18	19
1	18	2	16	21	1
1	18	2	16	21	21	1
1	18	2	16	21	21	1	8
1	18	10	1	18	1
1	18	10	1	14	8
1	21	1	8
1	21	1	23	1
1	21	1	18	1	5	9	4
1	21	1	18	4
1	21	1	18	15	1
1	21	1	5	1
1	21	1	11	13	1
1	21	1	13	4
1	21	3	1	18	8	13	1
1	21	3	1	15	1
1	21	3	1	15	19
1	21	3	16	18	1
1	21	3	16	18	1	5
1	21	3	16	10	1
1	21	22	1	5	1
1	21	22	1	5	1	5	5	4
1	21	22	1	5	8
1	21	8	5
1	21	8	5	6	4
1	21	8	5	6	4	10	1
1	21	8	5	6	8
1	21	8	5	8
1	21	8	5	15	1
1	21	8	5	15	1	6	6	4
1	21	8	11	9	1
1	21	8	13	1
1	21	21	1
1	21	19
1	21	19	12	1	5	8
1	21	11	4
1	21	12	1
1	21	12	1	1	21	19
1	21	12	1	9	1	21	1
1	21	12	1	9	16	10	10	1
1	21	12	1	21	16	11	13	1
1	21	14	4
1	21	14	8
1	21	16	9	16
1	5
1	5	1	3	8
1	5	7	8	11	1
1	5	17	1
1	5	17	1	18	1	18	1
1	5	17	1	24	1
1	5	17	8	24	19
1	5	17	19
1	5	17	16	11	13	1
1	5	17	10	1	5	6	8
1	5	8	5	8
1	5	8	13	1
1	5	9	1	11	1
1	5	9	10	1
1	5	5	1	3	6	8
1	5	5	1	3	8
1	5	5	1	21	8	21	1	5	6	8
1	5	5	1	21	8	21	8
1	5	5	1	14	16	10	1
1	5	5	1	14	16	10	1	1
1	5	5	19	3	1
1	5	5	16	11	8
1	5	13	1
1	20
1	11
1	11	1
1	11	1	3	8	13	13	1
1	11	1	6	4	1	11	1	6	4
1	11	1	7	16
1	11	1	4	5	15	18	4	8	25	4	5
1	11	1	22	8	13	1
1	11	1	25	1
1	11	1	5	17	1	21	1
1	11	1	12
1	11	1	14	8
1	11	3	1
1	11	3	1	2	8	5
1	11	3	1	21	8	5	13	1
1	11	4	3	8	13	1
1	11	4	10	1
1	11	4	10	1	6	8
1	11	4	10	1	6	8	5
1	11	4	10	1	5	6	8
1	11	4	10	1	15	1	10	1
1	11	8	13	1
1	11	21	1	14	8
1	11	5	1	5	6	8
1	11	5	4
1	11	19
1	11	16	1	11	16
1	11	16	18	8
1	11	24	8	9	8
1	11	24	16	15	1
1	12	1	3	1	11
1	12	1	3	1	11	8
1	12	1	18	1	15	16
1	12	1	18	8
1	12	1	10	1	9	8
1	12	22	8	11	8	5
1	14	1	21
1	14	1	5	1
1	14	1	11
1	14	1	11	1	11	8
1	14	4
1	14	8	11	8	5
1	12	8	3	8	15	8
1	12	8	11	6	4
1	12	8	11	8
1	12	8	11	15	1
1	12	8	11	15	1	6	6	4
1	12	8	13	1
1	12	9	1
1	12	9	1	11	1	10	1
1	12	9	1	11	8
1	12	9	4
1	12	9	8
1	12	14	1
1	12	15	1	17	22	8	11	16	18	1	25	1
1	12	16	3	1
1	12	16	12	16
1	15	1	22	1
1	15	1	21	22	1
1	15	1	12	1	13	4
1	15	4
1	15	8	18	1	11	8
1	15	8	5	8
1	15	8	14	1	10	1
1	15	19	21
1	15	19	5	4	23	1	5	1	11
1	15	15	1	23	8	11	8
1	15	15	1	16	11	1
1	15	16	9	16	18
1	16
1	16	7	16	17	1
1	16	9	1
1	16	9	1	10	1
1	16	9	8
1	16	9	16
1	16	5	1
1	16	5	1	9	1
1	16	5	1	11
1	16	5	1	10	1
1	16	5	4
1	16	11	1
1	16	11	1	11
1	16	11	1	11	11	4
1	16	11	1	15	1	13	1
1	16	11	4
1	16	11	4	5
1	16	15	1
1	10	1
1	10	1	8	9	8
1	10	1	11	4
1	10	1	11	15	1	9	8
1	10	1	11	10	1	11	19
1	10	1	24	1
1	10	19
1	13	1
1	13	1	3	1
1	13	1	17	1
1	13	1	5
1	13	1	11	8
1	13	1	16
1	13	1	16	15	1
1	13	8	15	1	15	1	26	1	11	4
1	13	16
1	13	13	1
1	13	13	1	5	1
1	13	13	16	11	16	11	16	8
1	24	1
1	24	1	3	1
1	24	1	3	15	1
1	24	1	25	1	11
1	24	1	18
1	24	1	18	8	13	1
1	24	1	21	1
1	24	1	5	6	8
1	24	3	8	5	1	5	6	8
1	24	16	21	8
1	24	16	21	15	1
1	24	16	11	22	1
1	24	24	1	9	1	11	8
1	24	24	1	18	16	21	8
3	1
3	1	2	1
3	1	2	1	3	24	8	5	8
3	1	2	1	22	8	11	9	4
3	1	2	1	21	4	11	8	9	1
3	1	2	1	14	1	11
3	1	2	1	12	8
3	1	2	1	12	9	1	11	4
3	1	3	1
3	1	3	1	9	4	11	4
3	1	3	1	21	3	1	27	4
3	1	3	1	11	3	1	11	1
3	1	3	1	11	3	1	11	4
28	1	3	1	15	16
3	1	3	1	13	4
3	1	3	3	1
3	1	3	3	1	7	1	23	1	9	1
3	1	3	3	1	9	1
3	1	3	3	1	9	4
28	1	28	28	1	9	4
3	1	3	3	1	26	16
3	1	3	3	1	5
3	1	3	3	1	11
3	1	3	3	1	13	1	11
3	1	3	4
28	1	28	4
3	1	3	8
3	1	3	19	3	8
3	1	3	15	8	12	21	1
3	1	3	16
3	1	3	16	5	1
3	1	3	16	11
3	1	3	16	11	1
28	1	28	16	11	9	1
3	1	3	16	11	19	11	8
28	1	6	4
28	1	6	4	10	1
28	1	6	8
3	1	27	1
3	1	27	1	27	1
3	1	7	1	18	8
28	1	7	7	1	12	1	10	16
3	1	7	8
3	1	27	8
3	1	7	19
3	1	7	16	25	16
3	1	7	16	9	16
3	1	7	16	5
3	1	22	1	7	1
3	1	22	1	18	1	12	7	8	5	4
3	1	22	1	11	1	5	12	8
3	1	22	22	1
3	1	22	8	18	1	6	4
3	1	22	8	18	1	15	1	5	1
3	1	17	1	3	1	14	8
3	1	17	1	7	1	24	1
3	1	17	1	7	4
3	1	17	1	11	16	10	1
3	1	17	8	7	1	23	4
3	1	17	8	11	9	4
3	1	17	19	3	8	11	8
28	1	17	16	21	4
3	1	17	16	21	4	21	4
3	1	17	16	11	1
3	1	17	10	1	11	8
3	1	25	1	3	1	14	4
3	1	25	1	17	19
3	1	25	1	11
3	1	25	1	16	14	4
3	1	25	1	13	1
3	1	25	8	18	8
3	1	25	8	5	7	8
3	1	25	19
3	1	8
3	1	8	3	1	8
3	1	8	3	1	13	1
3	1	8	3	1	13	4
3	1	8	3	16	18
3	1	8	6	8	5
3	1	8	9	19
3	1	8	15	8
3	1	8	15	16	21	1	18	8
3	1	8	10	1
3	1	23	1	3	1	23	1
3	1	23	1	22	1	5	4
3	1	23	1	21	16	14	4
3	1	23	1	16
3	1	23	4
3	1	23	4	3	1	23	4
3	1	9	1
3	1	9	1	6	4
3	1	9	1	5	4
3	1	26	1	5	15	1
3	1	26	1	16	13	4
3	1	9	8
3	1	26	8
3	1	26	8	3	1	26	8
3	1	9	8	5
3	1	26	8	5
3	1	9	8	5	15	1
3	1	9	9	19
3	1	26	19
3	1	26	19	5
3	1	26	16	5	6	8
3	1	26	16	5	15	1
28	1	9	16	15	16
3	1	9	10	1	8
3	1	18	1	17	1
3	1	18	1	17	1	17	17	4
3	1	18	1	17	16	11	19
3	1	18	1	2	8
28	1	18	1	9	16	6	4
3	1	18	1	5
3	1	18	1	11	1	3	4
3	1	18	1	12
28	1	18	1	14	1
3	1	18	1	12	9	8	13	1
3	1	18	1	16	3	1	18	1	16
3	1	18	3	1	18	1
3	1	18	3	1	18	6	4
3	1	18	3	4	18	1
28	1	18	17	1	6	4
3	1	18	17	1	11	8	13	1
3	1	18	17	1	15	1
3	1	18	8	17	8
3	1	18	9	18	4
3	1	18	18	1
3	1	18	18	4
28	1	18	18	4
28	1	18	18	8	28	1	18	18	8
3	1	18	18	8	13	1
3	1	18	18	19	3	1	18	18	19
3	1	21	1	17	16	23	4
3	1	21	3	1	21	8
3	1	21	3	1	5
3	1	21	3	1	5	6	8
3	1	21	3	1	5	15	1
28	1	21	28	1	11	1
28	1	21	28	1	11	19	9	8
3	1	21	21	8
3	1	5
3	1	5	1
3	1	5	1	12	1	11	4
3	1	5	1	15	8
3	1	5	7	1
3	1	5	7	1	11	8	13	1
3	1	5	7	4	23	8
3	1	5	7	8	11
3	1	5	17	1
3	1	5	17	1	3	1	5	17	1
3	1	5	17	1	23	4
3	1	5	17	1	18	4
28	1	5	17	1	11	4
28	1	5	17	1	11	4	11	4
3	1	5	17	1	12	9	8	13	1
3	1	5	17	1	24	1
3	1	5	17	8	11	21	1
3	1	5	17	19
3	1	5	8
3	1	5	8	8	5	3	1	9	1
3	1	5	9	1
3	1	5	9	1	7	1
3	1	5	9	1	7	4
3	1	5	9	1	21	1
3	1	5	9	1	21	4	21	4
3	1	5	26	1	11	1
3	1	5	9	4
3	1	5	9	8
3	1	5	9	8	5
3	1	5	9	10	1	5	1
3	1	5	5	8	7	1	21	16	17	16
28	1	5	15	1
28	1	5	15	1	11	1
28	1	5	15	1	11	4
3	1	5	15	4
3	1	5	16	22	4
3	1	5	24	1
3	1	5	24	1	5	15	1
3	1	20	20	1
28	1	11
3	1	11	1
28	1	11	1
3	1	11	1	6	4	3	1	11	1	6	4
3	1	11	1	17	16	11	3	8
28	1	11	1	9	1
3	1	11	1	9	1	15	1	8
3	1	11	1	21	3	1	11	1	21
3	1	11	1	5	7	1
3	1	11	1	5	15	1	9	1
28	1	11	1	11
3	1	11	1	12	1
3	1	11	1	15	1
28	1	11	1	16	5	8	13	1
28	1	11	1	10	19
3	1	11	1	24	1	5	1
3	1	11	3	1	7	1
3	1	11	3	1	23	4
3	1	11	3	1	11	1
3	1	11	3	1	11	6	8
3	1	11	3	1	11	15	1
28	1	11	28	1	14	8
3	1	11	6	8
3	1	11	7	4
3	1	11	4
28	1	11	4
3	1	11	4	3	1	11	8
3	1	11	4	21	1
3	1	11	4	10	1
3	1	11	17	1
3	1	11	17	1	23	1
3	1	11	17	19
28	1	11	17	19
3	1	11	8
28	1	11	8
3	1	11	8	9	8
3	1	11	8	21	1
3	1	11	9	1
28	1	11	9	1
3	1	11	9	1	15	1
3	1	11	9	1	15	1	8
3	1	11	9	1	15	1	13	13	1
28	1	11	9	4
3	1	11	9	19	5	19
28	1	11	9	16	10	1
28	1	11	5	1
28	1	11	5	1	15	1
28	1	11	5	1	15	1	11
28	1	11	5	1	15	1	11	10	1
3	1	11	5	19
3	1	11	19
28	1	11	13	1
28	1	11	24	1
3	1	11	24	1	25	16
3	1	12
28	1	12	1
3	1	12	1	9	9	10	1	6	4
3	1	12	1	5	15	1
3	1	12	1	11	1	9	4
3	1	12	1	12	1
3	1	14	1	21	16	9	4
3	1	14	8
3	1	12	8	18	8	5
3	1	12	8	18	18	1
3	1	12	8	11	1
3	1	12	19	21	1	18	4
3	1	12	16	9	16	11
3	1	12	16	11
3	1	15	1
28	1	15	1
28	1	15	1	6	6	4
28	1	15	1	17	1	11	8
3	1	15	1	9	1	14	8
3	1	15	1	18	8	13	1
28	1	15	1	5	6	8
28	1	15	1	11
28	1	15	1	11	10	1
28	1	15	1	13	13	1
3	1	15	8	11
3	1	15	19	11	1	5	9	4
3	1	29	1
3	1	29	8	13	1
3	1	15	15	1
3	1	15	16
3	1	15	16	5
3	1	15	16	11	4
3	1	16	6	1
3	1	16	6	8
3	1	16	27	4
3	1	16	27	8	13	1
28	1	16	5	1
28	1	16	11	4
3	1	16	11	16
3	1	16	15	1
3	1	16	15	1	11
3	1	16	15	16
3	1	10	1
3	1	10	1	8
3	1	10	1	18	6	4
3	1	10	1	18	8
3	1	10	19
28	1	10	19
3	1	10	16	18
3	1	13	1
3	1	13	1	25	16	7	4
3	1	13	1	21	21	1
3	1	13	1	21	21	4
3	1	13	1	5
3	1	13	1	5	8
3	1	13	1	11
3	1	13	1	11	1	3	4
3	1	13	1	16	14	4
3	1	13	1	13	13	1
3	1	13	4
3	1	13	13	1	1	5	1
3	1	13	13	1	5	1
3	1	24	1
3	1	24	1	26	1
3	1	24	1	21	1
3	1	24	1	21	22	1	11	4
3	1	24	1	11	1
3	1	24	1	10	1	11	8
3	1	24	1	24	24	1	17	8
3	1	24	16
3	1	24	16	10	1
3	4	3	1	5	6	4
3	4	3	1	5	6	8
3	4	3	1	5	15	1	9	1
3	4	3	4
3	4	7	8
3	4	17	1	5	15	1
3	4	17	4
3	4	17	8	18	1
3	4	17	16	10	1
3	4	18
3	4	18	8
3	4	18	23	8	9	1
3	4	5	6	8
3	4	5	4
3	4	11	1
28	4	11	1
3	4	24	1
3	8
3	8	3	3	8	13	16
3	8	3	8	9	19
3	8	3	8	12	8
3	8	6	4
3	8	7	1
3	8	7	8
3	8	7	8	2	1
3	8	7	8	13	19
3	8	17	8	11	4
3	8	23	8	3	8	23	8
3	8	23	8	21	8
3	8	23	8	11	1
3	8	9	1
3	8	9	8
3	8	9	8	18	8
3	8	9	19
3	8	18
3	8	18	1
3	8	18	2	1	7	1	21	1
3	8	18	3	8	18	19
3	8	18	8	21	3	8	15	16	10	1
3	8	18	8	13	1	5
3	8	21	3	8	5	8
3	8	5	1	12
3	8	5	6	8	9	1
3	8	5	6	8	9	4
3	8	5	6	8	9	19
28	8	5	6	8	5	1
3	8	5	7	8	17	1
3	8	5	7	8	17	4
28	8	5	17	8	11	1
28	8	5	17	8	11	1	11
28	8	5	17	8	11	4
28	8	5	17	8	11	4	11	4	5	8	13	1
3	8	5	8	3	8	5	8
3	8	5	5	4
3	8	5	16	10	1	8
28	8	11	1
3	8	11	3	8	11	8
3	8	11	3	8	14	8
3	8	11	17	1	21	8
3	8	11	17	4	7	8	13	1
3	8	11	17	4	15
3	8	11	17	8	21	1
3	8	11	8
3	8	11	8	12
3	8	11	8	15	1	5	8	13	1
3	8	11	23	8	9
3	8	11	9	8
3	8	11	9	8	6	4
3	8	11	9	8	27	1
3	8	11	9	8	18	1
3	8	11	5	8
3	8	11	5	8	5
3	8	11	19
3	8	12	1
3	8	12	1	3	8	12	1
3	8	12	1	5	8
3	8	14	1	11	1
3	8	14	8	13	1
3	8	14	19	20
3	8	12	8	21	8	18	18	1
3	8	12	9	8	15
3	8	12	9	8	15	8
3	8	12	21	8	18	18	1
3	8	12	21	8	18	18	1	25	8
3	8	12	19
3	8	15
3	8	15	1
3	8	15	1	7	1	26	16	18	18	8
3	8	15	1	21	8	5
3	8	15	8	5	1	11	4
3	8	13	1
3	8	13	1	11
3	8	13	1	13	13	1
3	8	13	1	13	13	4
3	8	13	4
3	8	13	19
3	8	13	16
3	8	24	1
3	8	24	5	4
3	19	7	8
3	19	9	1
3	19	9	1	5	6	8
3	19	26	1	11	1
3	19	26	1	11	4
3	19	9	8	15	8
3	19	9	19
3	19	9	16	18
3	19	18	1
3	19	21
3	19	5	19
3	19	11	1
3	19	11	4
3	19	11	8
3	19	11	8	12
3	19	11	19	11	19
3	19	12
3	19	29	19	29	19
28	19	13	1	13	13	4
3	19	13	4
3	19	13	4	3	19	13	4
3	19	13	8
3	19	13	19
3	11	19	7	8
28	16	28	1
3	16	3	3	16	17	1
3	16	3	3	16	9	4	9	4
3	16	7	1
3	16	27	1
3	16	27	1	3	1	9	8
3	16	27	4
3	16	27	8
3	16	7	16	11	6	8
3	16	7	16	11	10	1
3	16	17	1
28	16	17	1
3	16	17	1	17	17	4
3	16	17	1	10	1
3	16	17	4
3	16	17	4	3	16	17	4
3	16	17	16
3	16	25	16
3	16	23	4
3	16	23	8
3	16	9	1	11	8
3	16	9	1	15	1
3	16	9	1	15	1	11
3	16	9	4
3	16	26	8
3	16	9	9	1
3	16	18	1
28	16	18	1
3	16	18	1	3	16	18	1	9	4
3	16	18	1	17	16	11	19
3	16	18	1	18	1
28	16	18	28	16	18
3	16	18	3	16	18	1
28	16	18	4
28	16	18	4	18	4
3	16	18	9	16	21	8
28	16	18	18	1
3	16	18	18	1	14	4
28	16	18	18	4
28	16	18	18	19
28	16	18	18	19	10	1
28	16	18	18	16	9	4	9	4
3	16	18	19
3	16	18	19	15	1
3	16	18	16	12
28	16	5	1	12	1	8
3	16	5	17	16	18	1
3	16	5	17	16	18	1	11
3	16	5	26	1	12	1
3	16	5	26	16	21	4	21	4
3	16	5	26	16	12	1
3	16	5	12	16	11	16
3	16	5	29	16	11	1
3	16	5	15	16
3	16	5	16
3	16	11	1
3	16	11	3	16	27	8
3	16	11	17	1
3	16	11	17	1	21	8
3	16	11	17	4
28	16	11	17	16	23	4
28	16	11	17	10	8
3	16	11	8
3	16	11	8	5	12	1
3	16	11	23	8
3	16	11	23	10	1	24	8
3	16	11	21	1
28	16	11	21	1
3	16	11	21	4	21	4
3	16	11	19	7	8
3	16	11	19	14	8
3	16	11	15	1	18	8
3	16	11	15	16
3	16	11	15	16	21	1
3	16	11	16	23	8
28	16	11	16	5	15	16
3	16	11	16	29	16
3	16	12	1
28	16	12	1
3	16	12	1	12	14	4
3	16	14	1	14	1
3	16	14	4
3	16	14	4	14	4
3	16	14	8
3	16	14	8	13	1
3	16	15
3	16	15	1
28	16	15	16	9
3	16	15	16	18	6	4
3	16	15	16	18	6	8
3	16	15	16	18	16
3	16	15	16	11	16	9	16
3	16	15	16	15	16
3	16	10	1	13	1
28	16	13	1
3	16	13	1	17	8
3	16	24	16
3	16	24	16	11	10	1
3	16	24	16	24	16
6	1
6	1	28	1
6	1	28	1	18
6	1	28	1	18	19
6	1	28	4
6	1	28	8
6	1	28	8	13	1
6	1	28	19
6	1	28	16	18	1
6	1	28	16	18	4
6	1	6	1
6	1	6	1	28	1	16
6	1	6	1	22	1
6	1	6	6	1	28	1
6	1	6	8	21
6	1	6	16	9	10	8
6	1	7	8
6	1	22	4
6	1	22	22	1
6	1	22	8	13	1
6	1	23	4
6	1	23	8
6	1	9
6	1	9	1
6	1	9	1	6	1	9	1
6	1	9	1	22	15	16
6	1	9	1	8	9	1	8
6	1	9	1	5	8	13	1
6	1	9	1	5	12	1	21	8
6	1	9	1	11	9	1	11	1
6	1	9	8
6	1	9	8	11	13	1
6	1	9	16	28	1
6	1	9	16	28	4
6	1	9	16	27	1
6	1	9	16	27	4
6	1	9	16	18	1	5
6	1	9	16	18	9	16	18	8
6	1	9	16	5	1
6	1	9	16	11	8
6	1	9	10	1	8	9	10	1	8	10	1
6	1	9	10	1	18	8
6	1	9	10	1	18	19
6	1	18	8
6	1	18	8	6	1	18	8
6	1	21	1	8
6	1	21	28	1	18	1
6	1	21	28	1	18	4	18	8	13	1
6	1	5
6	1	5	6	1	9
6	1	5	6	1	9	10	1	15	19
6	1	5	6	1	5	1
6	1	5	6	1	5	17	1
6	1	5	6	1	5	15	1
6	1	5	4
6	1	5	22	1
6	1	5	22	8
6	1	5	23	1
6	1	5	23	1	11	1	12
6	1	5	23	8
6	1	5	12	1	18	1
6	1	5	10	1
6	1	5	24	1
6	1	11
6	1	11	1
6	1	11	1	3	9	4
6	1	11	1	22
6	1	11	1	5	17	10	1	27	1	27	1	12
6	1	11	1	11	11	1	14	8
6	1	11	3	8
6	1	11	9	8
6	1	11	9	19	6	1	11	9	19
6	1	11	9	10	1	27	1
6	1	11	9	10	1	8
6	1	12
6	1	12	1
6	1	12	1	2	8	5
6	1	14	4
6	1	12	9	10	1	13	1	13	1
6	1	12	12	1
6	1	10	1	11	1	9	8
6	1	24	1
6	4
6	4	6	4	9	16	6	4
6	4	27	1
6	4	7	8	13	1
6	4	22	1	5	4
6	4	9
6	4	9	1	27	4
6	4	11	8
6	4	15	1
6	4	15	19
6	4	10	1
6	8
6	8	3	8
6	8	3	8	13	1
6	8	6	6	8	28	1
6	8	6	6	8	22	8
6	8	6	6	8	23	4
6	8	6	6	8	11	19
6	8	7	1
6	8	7	1	26	1	11	22	8
6	8	7	19
6	8	22
6	8	22	7	8
6	8	22	23	8	19	23	8
6	8	17	1	3	1
6	8	17	8	15	1
6	8	17	8	13	1
6	8	23	4
6	8	9
6	8	9	1
6	8	9	1	9	9	4
6	8	9	1	12
6	8	9	1	12	1
6	8	9	4
6	8	9	8
6	8	9	8	5
6	8	9	19
6	8	9	19	10	1
6	8	9	10	8	9	10	8	13	1
6	8	9	10	8	9	10	8	13	4
6	8	18	1	9	19	10	1
6	8	21
6	8	21	1
6	8	5
6	8	5	1	10	16	13	1
6	8	5	6	8	21
6	8	5	6	8	11	8	5	7	19
6	8	5	7	19
6	8	5	17	1	21
6	8	5	8	9	1	13	13	1
6	8	5	8	9	8
6	8	5	8	9	8	5
6	8	5	9	1	18
6	8	5	9	8	12	1
6	8	5	9	19	12	19
6	8	5	9	16	11	8	15	1
6	8	5	5	1
6	8	5	5	1	9	1
6	8	5	13	1
6	8	5	13	4
6	8	20
6	8	11
6	8	11	1
6	8	11	1	5	8
6	8	11	3	4
6	8	11	4
6	8	11	8
6	8	11	9	1	9	1
6	8	11	9	19	6	8	11	9	19
6	8	11	19
6	8	11	19	9	8
6	8	11	19	21	1
6	8	14	4
6	8	15	1
6	8	15	19
6	8	15	15	1
6	8	15	15	1	11
6	8	10	19
6	8	10	19	5
6	8	13	1	11
6	8	13	1	10	1
6	8	13	4	6	8	13	4
6	8	24	1
6	8	24	17	1
6	8	24	17	1	11	8
6	8	24	8	18
6	8	24	19
6	19	6	8
6	19	6	8	18	1
6	19	9	1	18	8
6	19	18	19	18	19
6	16	27	1
6	16	27	1	5	13	1
6	16	27	4
6	16	27	4	5	8	8	5	6	16	27	4	9	1
6	16	9	16
6	16	9	16	6	16	9	16
6	16	9	16	22
6	16	9	16	11	22	1
6	16	9	16	11	9	16	14	4
6	16	5	1
6	16	5	4
6	16	5	9	19	12	19
6	16	5	9	16	12	1
6	16	5	9	16	14	4
6	16	11
6	16	11	1
6	16	11	8
6	16	12	1
6	16	12	1	13	8
6	16	14	4
6	16	15	1
6	16	15	1	11
6	10	1	8
7	1
27	1
27	1	2	1
7	1	2	1	10	1
7	1	3	1
7	1	28	1
7	1	28	1	7	1	28	1
7	1	3	1	8	3	1	13	4
7	1	3	1	8	3	1	13	8
7	1	3	1	21
7	1	3	1	5
7	1	3	1	11	1
7	1	3	1	11	6	4
7	1	3	1	11	15	1
7	1	28	1	12
7	1	3	1	24	1
7	1	3	3	1
27	1	3	3	1	2	1
7	1	3	3	1	11	4
7	1	3	3	19	3	8
7	1	28	4
7	1	3	4	5
7	1	3	17	1	23	1
7	1	3	17	4
7	1	3	17	8
27	1	3	8	2	1
27	1	3	8	2	8
7	1	3	8	18	3	8	18	1
7	1	3	8	5	19
7	1	3	8	16
7	1	3	19
7	1	3	15	16
7	1	3	16	18	7	1	3	16	18
7	1	3	16	11	6	4
7	1	28	16	11	8
7	1	3	16	11	15	1
7	1	6	4
7	1	6	4	10	1
27	1	6	8
7	1	7	1
27	1	27	1
7	1	27	1
7	1	27	1	27	1
7	1	27	1	27	27	4
7	1	27	1	8
7	1	7	1	11	1
27	1	27	1	11	1
7	1	27	1	10	1
7	1	27	27	1	7	1
7	1	7	7	1	22	1
7	1	7	7	1	17	1
7	1	7	7	1	18	4
7	1	7	7	1	11	4
7	1	7	7	1	16	5	1
7	1	7	7	1	10	1
7	1	27	4
7	1	27	4	10	1
7	1	7	8
7	1	27	8
7	1	7	8	5
7	1	7	16	3	16
7	1	22
7	1	22	1
7	1	22	1	7	16	9	1
7	1	22	1	22	22	4
7	1	22	4
7	1	22	22	19
7	1	22	8
7	1	22	8	22	8
7	1	22	9	1
7	1	22	15	1	11	8
7	1	22	16
7	1	22	16	10	1
7	1	17	1
27	1	17	1
7	1	17	1	6	8
7	1	17	1	11	17	1	24	1
27	1	17	1	10	1
7	1	17	1	24	1	16
7	1	17	4
27	1	17	4
7	1	17	4	10	1
7	1	17	8
7	1	17	19	7	1	17	19
7	1	17	16	18	1
7	1	17	16	21	8
7	1	17	10	1	18	17	10	1	18	1
7	1	17	10	1	18	17	10	1	18	19
7	1	17	10	1	18	19
27	1	17	10	1	12
7	1	25	8	11
7	1	8
7	1	8	7	1	8
27	1	8	27	1	8	6	4
27	1	8	27	1	8	6	4	10	1
7	1	8	7	1	8	6	8
7	1	8	7	1	8	15	1
7	1	8	7	1	8	15	1	6	6	4
7	1	8	7	1	8	15	1	10	1
7	1	8	7	1	8	15	19
7	1	8	21	19	5
7	1	8	5	1
7	1	2	8	11	1
7	1	23	4
7	1	23	8
7	1	23	8	5
7	1	23	8	5	4
7	1	9	1
27	1	9	1
7	1	9	1	9	8	11	8
7	1	9	1	18	8
7	1	9	1	11	4
7	1	9	1	12	19
7	1	9	1	15	1
7	1	9	1	15	1	11
7	1	9	1	16
7	1	26	1	16
7	1	9	4
7	1	9	4	7	1	9	4
7	1	9	8
27	1	9	8
7	1	9	8	7	1	9	8
7	1	26	8	26	1
7	1	26	8	26	8
7	1	9	8	5
7	1	26	8	11	26	8	12	1
7	1	9	19
7	1	9	15	1
7	1	26	16	21	1
7	1	26	16	5	1
7	1	9	16	12	1
7	1	9	16	14	4
7	1	26	16	10	1
7	1	26	10	1	7	1	26	10	1
7	1	18	1
7	1	18	1	9	8
7	1	18	1	18	1
7	1	18	1	18	8
7	1	18	1	13	1
7	1	18	4
27	1	18	8	3	15	1
7	1	18	8	18	8
7	1	18	8	15	1
7	1	18	18	1	7	1	18	18	1
7	1	18	18	1	11	1
7	1	18	18	1	24	1
7	1	18	16	21	1
7	1	21
7	1	21	1
7	1	21	1	7	1	21	1
27	1	21	1	11	1
7	1	21	1	12
7	1	21	1	14	8	11	8
7	1	21	1	29	8	11	8
27	1	21	3	1
7	1	21	3	1	6	4
7	1	21	28	1	11	28	1	11	8
7	1	21	3	1	11	10	1
7	1	21	3	1	24	19
7	1	21	3	4
7	1	21	3	8	18	19
7	1	21	3	16
7	1	21	4
7	1	21	22	1	21	8
7	1	21	22	1	11	1
7	1	21	22	1	11	4
7	1	21	8
7	1	21	8	12	1
7	1	21	19
7	1	21	16
7	1	21	16	26	1
7	1	21	16	5	1
7	1	21	16	29	1
7	1	21	16	10	1
27	1	5
7	1	5	1
7	1	5	7	1
7	1	5	7	1	28	1	12
7	1	5	7	1	28	1	12	1
7	1	5	7	1	26	1
7	1	5	7	1	26	4
7	1	5	7	1	18	8
7	1	5	7	1	21	1	18	8
7	1	5	7	1	5
27	1	5	27	1	5	1
27	1	5	27	1	5	1	10	1
7	1	5	7	1	11	21	4	21	4
7	1	5	7	1	11	10	1
7	1	5	7	8
7	1	5	17	1
7	1	5	17	1	6	4
7	1	5	17	1	5	1
7	1	5	17	1	5	4
7	1	5	17	1	5	15	1
7	1	5	17	1	5	15	1	9	1
7	1	5	17	1	11	1	22	1	8
7	1	5	17	8
7	1	5	17	10	1	18	1
7	1	5	17	10	1	18	8
7	1	5	17	10	1	11	1	11
27	1	5	8
7	1	5	23	1
7	1	5	26	1
7	1	5	9	1	18	8
7	1	5	9	1	21
7	1	5	26	1	11	1
7	1	5	26	1	11	1	11	4
7	1	5	26	1	11	8
7	1	5	26	4
7	1	5	9	8
7	1	5	26	8
7	1	5	26	19
7	1	5	26	10	1	18	4	18	4
7	1	5	9	10	1	18	8
7	1	5	5	1
7	1	5	5	4
7	1	5	5	8	13	1
7	1	5	14	8
7	1	5	29	4
27	1	5	2	16	3	1
27	1	5	2	16	10	1
27	1	5	13	1
27	1	5	13	4
7	1	11	1
7	1	11	1	7	1	11	1
7	1	11	1	23	1
7	1	11	1	21
7	1	11	1	12	8
27	1	11	27	1	11
7	1	11	7	16	21	1
7	1	11	4
27	1	11	4
7	1	11	4	9	15	1
7	1	11	17	1
7	1	11	8
27	1	11	8
7	1	11	8	7	1	11	8
7	1	11	8	9	1
7	1	11	8	9	1	11
7	1	11	8	14	8
7	1	11	8	13	1
7	1	11	23	4
7	1	11	21	1
7	1	11	5	8
27	1	11	12	1
27	1	11	12	19
7	1	11	15	19
7	1	11	16	12	1
7	1	12	1
27	1	12	1
7	1	12	1	14	8
7	1	14	4
7	1	14	8
7	1	12	9	1	11	1	11	11	4
7	1	12	9	1	11	4
7	1	29	1
7	1	29	8	13	1
7	1	15	15	1	9	19
7	1	15	15	8
7	1	15	15	8	23	19
7	1	16	27	1
7	1	16	23	4
27	1	16	9	1
7	1	16	9	1	6	8
27	1	16	9	1	9	1
27	1	16	9	4
27	1	16	9	8
27	1	16	9	19
27	1	16	9	16
7	1	16	18	1
7	1	16	11	1
27	1	16	11	1
7	1	16	11	1	11	11	4
27	1	16	11	1	13	4
27	1	16	11	4
7	1	16	11	8
27	1	16	11	8	5
7	1	16	11	8	13	1
7	1	16	11	19
7	1	16	12	1	13	8
7	1	16	14	4
7	1	16	24	1
7	1	10	1
27	1	10	1	22	8
27	1	10	1	8	5	8	13	1
7	1	10	1	8	10	1	8	5	8	13	1
7	1	10	1	11	1
7	1	10	1	13	1
7	1	10	19
7	1	10	19	10	1
7	1	10	10	1	21	1
7	1	10	10	1	21	1	21	21	4
7	1	13	1
27	1	13	1
27	1	13	1	5	15	1	9	1
27	1	24	16
7	4	3	1	10	1
27	4	3	4
27	4	3	19
27	4	22	8
27	4	11	4	11	4
27	8	3	1
27	8	3	17	1
27	8	3	17	4	17	4
27	8	3	8	13	1
7	8	7	7	8	17	1
7	8	7	7	8	17	4
7	8	7	7	8	17	8
27	8	27	8	15	1
7	8	22	18	19	21	1
7	8	22	18	19	21	1	12	8	13	1
7	8	17	1
27	8	17	1
27	8	17	4
27	8	17	8	18
7	8	17	8	11	17	8	11
27	8	17	8	11	17	8	11	4
7	8	17	8	11	8
7	8	17	8	15	8	13	13	1
27	8	17	19
7	8	9	1	9	1
7	8	9	8	11	8
7	8	18
7	8	18	1
7	8	18	18	1	18	8
7	8	18	18	1	5	6	8
27	8	21	1
27	8	21	1	21	1
7	8	21	1	5	15	1
27	8	21	1	16	6	4
27	8	21	1	16	15	1
27	8	21	3	8
7	8	21	4
27	8	21	8
7	8	21	19	9	16	11	1	27	8	13	13	1
27	8	21	16	10	1
7	8	5
7	8	5	1
7	8	5	1	11	8
7	8	5	7	8	9	10	1	18	19
7	8	5	7	8	21	4	21	4
7	8	5	7	8	21	8
7	8	5	7	8	5	7	8	5
7	8	5	17	1
27	8	5	17	8	14	8
27	8	5	9	1
27	8	5	9	4
27	8	5	9	4	10	1
27	8	5	9	8
7	8	5	9	8	5
7	8	5	5	8	26	4	4
7	8	5	14	4
7	8	5	29	1
7	8	5	29	8
7	8	5	13	1
7	8	2	19
7	8	11	1
7	8	11	4
7	8	11	4	3	1
7	8	11	9	1
27	8	11	9	1
7	8	11	9	1	9	1
7	8	11	19
7	8	11	19	12
7	8	11	29	1
27	8	12	1
7	8	12	1	21	3	1
7	8	12	22	4	5	12	1
27	8	10	1
7	8	10	1	5	8
27	8	13	1
7	8	13	1	11	4
27	8	13	1	16	6	8
7	8	13	13	1
7	8	24	1	18
7	8	24	1	21	3	1
27	18	8	3	8
7	19	7	1	5	1
7	19	27	4
7	19	7	19
7	19	7	19	11	8	7	19
27	19	22	1
7	19	17	1	11	1
7	19	17	1	11	8
7	19	17	19
7	19	17	19	5
7	19	9	1
7	19	9	1	15	1
7	19	9	8
27	19	9	8
7	19	9	8	5
7	19	18	4
7	19	18	19
7	19	21
7	19	21	8	5
7	19	5
27	19	11	1
27	19	11	1	10	1
27	19	11	4
7	19	2	11	4	10	1
27	19	11	8
7	19	11	8	5	1
27	19	11	8	13	1
7	19	11	19
7	19	12	1
27	19	12	1	5	1
7	19	14	8	11	19
7	19	13	1
7	19	13	8
27	19	13	8
7	19	24	8	5
7	16	3	1
7	16	3	1	17	1	11	8
7	16	3	1	13	13	1
7	16	3	16
7	16	28	16	7	16	28	16
7	16	3	16	11	1
7	16	7	7	16	3	1
7	16	7	7	16	12	1
7	16	7	16	7	16
7	16	22	1	5	1
7	16	17	16	5	24	16	21	1
7	16	17	16	11	17	16	23	4
7	16	17	16	24	16	21
7	16	25	16
7	16	25	16	5	15	1
7	16	25	16	10	1
7	16	23	1	18
7	16	9
7	16	9	1
7	16	26	1
7	16	9	1	5	6	8
7	16	9	1	10	1
7	16	9	8	13	1
7	16	9	16	7	16	9	16
7	16	26	16	22	1
7	16	9	16	21	7	16	9	16	21
7	16	26	16	5	26	16	5	4
7	16	26	16	12
7	16	26	16	14	8
7	16	18	21	16	13	1
7	16	21	1
7	16	21	3	1	11	16
27	16	21	3	16
7	16	21	3	16	24	1
7	16	21	22	1	11	1
27	16	21	8
7	16	21	16	7	16	21	16
7	16	5	1
7	16	5	7	4
7	16	5	7	16
7	16	5	7	16	22	1
7	16	5	7	16	5	8	13	1
7	16	5	7	16	11	16	12	16
7	16	5	17	16
27	16	5	17	16	21
27	16	5	17	16	21	1
7	16	5	8	13	1
7	16	5	8	13	1	11
7	16	5	26	16	18	1
7	16	5	26	16	18	1	18	18	4
7	16	5	26	16	18	4
7	16	5	16	5
27	16	11	1
7	16	11	17	16
27	16	11	8	13	1
7	16	11	26	16	12	1
7	16	11	26	16	14	4
7	16	11	19	3	1
7	16	12	1	14	4
7	16	14	8	7	16	14	8
7	16	12	9	16	11	1
7	16	12	9	16	11	4
7	16	12	12	1
7	16	29	4
7	16	10	1
27	16	10	1	10	16
7	16	10	16
4
4	7	8	15	1
4	9	1
4	9	1	9	1	17	8	7	1	4
4	26	1	26	1	9	1	13	8	9	1	22	8	15	19	4
4	9	1	9	1	9	8	4
4	9	9	8	18	4	12	8	13	1
4	18	1	10	1
4	18	2	4
4	18	4	21	4	5	15	1	11	4
4	5	2	4
4	11	8	13	1
4	14	1	5
22	1
22	1	3	11	1	8	11	16
22	1	6	1	22	1	6	1
22	1	6	1	9	1
22	1	6	1	18
22	1	6	8
22	1	7	1
22	1	27	1
22	1	27	1	27	1
22	1	27	1	9	1
22	1	27	1	9	1	11
22	1	27	1	9	1	11	10	1
22	1	7	1	21	1
22	1	7	1	5	6	8
22	1	7	1	10	1
22	1	27	1	10	16	15	1
22	1	27	4
22	1	27	8
22	1	27	8	9	1	21	16	15	16
22	1	27	19
22	1	27	16	10	1
22	1	22	1
22	1	22	1	9	4
22	1	22	1	11	1
22	1	22	1	11	19	21	1
22	1	22	1	15
22	1	22	1	15	1
22	1	22	4
22	1	22	22	1	11	5	8	13	1
22	1	22	8	15	8	9	1
22	1	22	16	11	1	15	1	5
22	1	17	4
22	1	25	1	21	8
22	1	25	8	21	15	1
22	1	25	8	21	15	1	6	6	4
22	1	25	8	5	15	1
22	1	25	8	5	15	1	11
22	1	2	8	7	1
22	1	8	22	1
22	1	8	22	1	8
22	1	23	8	6	8
22	1	23	8	11	6	8
22	1	23	8	11	8
22	1	9	1
22	1	9	1	11	1
22	1	26	8	11	8
22	1	9	8	15	8
22	1	26	19
22	1	9	16
22	1	18
22	1	18	1	18	1
22	1	18	1	18	4
22	1	18	1	5	9	8
22	1	18	1	12	7	8	5	1	10	1
22	1	18	1	12	27	8	5	16
22	1	18	1	12	15	8	9
22	1	18	4	22	1	18	4
22	1	18	18	1	12	1
22	1	18	18	4
22	1	18	21	1	11	1	5
22	1	18	19
22	1	21
22	1	21	1
22	1	21	22	1	21	8
22	1	21	22	1	11	1
22	1	21	22	1	11	1	11	11	4
22	1	21	22	1	11	21	4	21	4
22	1	21	22	1	29	1
22	1	21	22	19
22	1	21	8	15
22	1	5	1	11	8	15	4
22	1	5	6	1
22	1	5	27	1	11	4
22	1	5	27	1	11	4	10	1
22	1	5	17	1	18	8
22	1	5	23	1	21	1
22	1	5	9	1
22	1	5	9	1	21	1
22	1	5	9	1	21	8
22	1	5	9	1	5
22	1	5	9	1	14	1	18	1	5	6	8
22	1	5	9	1	14	1	18	8
22	1	5	9	4
22	1	5	9	4	9	4
22	1	5	9	19
22	1	5	5	8
22	1	5	12	1
22	1	5	12	1	11
22	1	5	14	4
22	1	5	14	19
22	1	5	29	1	21	1
22	1	5	13	1
22	1	5	13	1	11
22	1	11	1
22	1	11	1	2	1
22	1	11	1	3	8	15	8
22	1	11	1	17	1
22	1	11	1	8
22	1	11	1	21
22	1	11	1	5	7	1
22	1	11	1	5	23	8
22	1	11	1	5	12	1
22	1	11	1	5	12	1	8
22	1	11	1	5	12	8
22	1	11	1	5	15	1
22	1	11	1	5	15	8
22	1	11	1	11
22	1	11	1	11	1
22	1	11	1	11	26	1	13	1
22	1	11	1	11	11	4
22	1	11	1	14	8
22	1	11	1	15
22	1	11	1	15	8
22	1	11	1	15	8	12
22	1	11	1	16	15	1
22	1	11	6	4
22	1	11	7	1
22	1	11	22	1	27	1
22	1	11	22	1	27	19
22	1	11	22	1	17	1	5	7	1
22	1	11	22	1	23	8	13	1
22	1	11	22	1	11	10	1
22	1	11	22	1	14	4
22	1	11	22	4	18	1
22	1	11	22	4	12	16
22	1	11	17	1
22	1	11	17	1	3	1
22	1	11	17	1	22	1	11	17	1
22	1	11	8
22	1	11	8	22	1	11	8
22	1	11	8	18	18	1
22	1	11	8	5
22	1	11	8	12	1
22	1	11	8	13	1
22	1	11	23	8
22	1	11	9	1
22	1	11	9	1	11
22	1	11	9	4
22	1	11	9	19
22	1	11	18	19	21	8
22	1	11	21	1	9	8
22	1	11	12	1
22	1	11	15	1
22	1	11	15	1	9	4
22	1	11	15	1	5	13	1
22	1	11	16
22	1	12
22	1	12	1
22	1	12	1	25	1
22	1	12	1	26	10	1	16	11	8
22	1	12	1	18
22	1	12	1	18	8
22	1	12	1	5	23	1
22	1	12	1	12	14	4
22	1	12	22	19
22	1	14	4
22	1	14	8
22	1	14	8	25	8
22	1	14	8	13	1
22	1	12	8	26	1	5	6	8
22	1	12	8	26	8
22	1	12	8	18
22	1	12	9	1
22	1	12	9	1	6	4
22	1	12	9	1	11	1
22	1	12	9	8	18	1	12
22	1	12	19
22	1	12	12	1	11	1
22	1	12	15	1	18
22	1	12	16
22	1	15
22	1	15	1
22	1	15	1	22	1	15	1
22	1	15	1	9	1
22	1	15	1	9	10	1	18
22	1	15	1	18	1
22	1	15	1	18	8
22	1	15	1	18	10	1	1
22	1	15	1	11	1
22	1	15	1	11	8
22	1	15	1	12	9	16	21
22	1	15	1	15	15	1	9	1
22	1	15	1	16	6	8
22	1	15	1	10	1
22	1	15	8	13	1
22	1	29	1
22	1	16	22	1	16
22	1	16	15	1
22	1	10	1
22	1	13	1	16
22	1	13	4
22	1	13	8	18
22	1	13	13	1	6	4
22	4	7	1
22	4	27	4
22	4	27	16	10	1
22	4	17	8
22	4	26	4
22	4	18	4	22	4	18	4
22	4	18	4	26	4
22	4	5	14	19
22	4	5	12	8	11
22	4	5	15	1
22	4	5	15	8
22	4	11	4
22	4	12	1
22	4	12	1	11
22	4	14	8
22	4	15
22	4	15	1	5	1
22	4	15	19
22	4	15	16	11
22	8
22	8	6	4
22	8	6	4	10	1
22	8	6	8
22	8	7
22	8	27	1
22	8	7	1	3	16	11	7	8
22	8	7	1	2	16
22	8	7	7	1	16
22	8	27	8	13	4
22	8	22	22	8	9	4
22	8	22	22	8	15	1
22	8	22	8	9	19
22	8	22	8	15	1
22	8	17	1
22	8	17	8	5	8
22	8	25	8	11	8	12	1
22	8	2	8	18	8
22	8	23	19
22	8	26	1
22	8	26	4
22	8	26	8	25	16
22	8	18
22	8	18	1	22	8	18	1
22	8	18	1	22	8	18	8
22	8	18	1	9	19
22	8	18	1	5	6	8
22	8	18	1	12
22	8	18	1	12	15	1
22	8	18	1	15	19
22	8	18	1	13	1
22	8	18	7
22	8	18	22	8	18	19
22	8	18	22	8	18	10	1
22	8	18	8
22	8	18	8	5
22	8	18	18	4
22	8	18	19
22	8	18	19	15	8
22	8	18	15	1
22	8	21
22	8	21	22	8	11	8	5
22	8	5	6	8	9	1
22	8	5	17	1	18	8
22	8	5	23	1	18	8
22	8	5	23	8	11	4
22	8	11	1	21
22	8	11	1	21	1	11	4
22	8	11	2	1	16	5	1
22	8	11	1	13	8	21
22	8	11	6	4
22	8	11	17	8	6	4
22	8	11	17	8	17	8
22	8	11	17	8	15	1
22	8	11	17	8	29	8
22	8	11	8	6	8
22	8	11	8	21	8	13	1
22	8	11	8	5	12	8	22	1	18
22	8	11	8	12	15
22	8	11	21	8	29	8
22	8	11	15	1
22	8	11	29	1
22	8	12	1
22	8	14	4	10	1
22	8	15	1
22	8	15	1	6	4
22	8	15	1	11
22	8	15	8	9	8
22	8	15	8	18	1
22	8	15	8	5	1
22	8	15	19
22	8	15	19	5	1	22	8	15	19
22	8	15	19	10	1
22	8	29	1	11	1
22	8	29	1	11	8
22	8	13	1	13	13	4
22	8	13	4
22	8	24	17	1
22	11	8	23
22	16	9	1
22	16	18
22	16	18	1	10	1
22	16	18	19	17	8
22	16	18	19	15	8
22	16	5	23	16	21
22	16	11	1
22	16	11	4
22	16	11	22	16	11	1
22	16	11	17	1	17	1
22	16	11	19	22	1	17	1	5	7	1
22	16	11	19	22	4	12	1
[truncated: 5,066 more rows]
[truncated: 6 more columns]
