# Supplementary material for: The “handedness” of language: Directional symmetry breaking of sign usage in words
Source: PLoS One. 2018 Jan 17;13(1):e0190735. doi: 10.1371/journal.pone.0190735 (PMC5771592; doi:10.1371/journal.pone.0190735)
Supplement: S2 File — Contains data-files (each in csv format) for the 25 different language and writing systems used in our study. The name of each data file mentions the corresponding language and a serial number (e.g., “01_Arabic.csv”) in accordance with the order in which the data sets are described in the Description of the Corpora in the Supplementary Material. Each sequence is represented as a string of numbers, with each number representing a specific grapheme for that language and writing system. In addition there are key lists for each of the data-bases (in txt format for the 24 known language and writing systems and in pdf format for the undeciphered Indus database) which shows the grapheme corresponding to each number that represents them in the data-base sequences. The name of each key list mentions the corresponding language. (ZIP) [file pone.0190735.s010.zip › CSV_files_all_Databases/11_Hawaiian.csv]

1	1
1	1	2
1	1	2	1
1	1	2	4	3
1	1	2	4	5
1	1	2	4	7
1	1	2	6
1	1	2	8	3
1	1	2	8	5
1	1	2	8	9
1	1	2	8	11
1	1	2	8	12	3	15	9	2	9
1	1	2	8	12	12	2	13	7
1	1	2	8	12	19	3	2	4	3	13	9	2	7
1	1	2	8	12	19	3	2	13	10	13	10	2	7
1	1	2	8	12	19	3	13	10	13	10	2	7
1	1	2	8	14	3	13	5	2	5
1	1	2	8	14	4	1	2	15	14
1	1	2	8	14	15	1	20	18	2	8	18
1	1	2	8	14	16	2	7
1	1	2	8	14	19	1	2	19	9
1	1	2	9
1	1	2	13	1	16	2	8	5
1	1	2	13	5
1	1	2	15	9
1	1	2	15	12	2	12	15	12	2	12
1	1	2	19	3
1	1	4	3
1	1	8	11	20	23	2	13	7
1	2	1
1	2	1	2
1	2	1	2	8	9	3	2	4	7
1	2	1	2	12	2	3
1	2	1	2	13	3
1	2	1	2	13	3	2	5	10	2	3
1	2	1	2	19	3	4	1	9
1	2	1	4	11	4	11	2	5
1	2	1	4	21	2	4	21
1	2	1	4	21	17	5
1	2	1	8	10	2	3
1	2	1	8	12	2	3	13	5	2	5
1	2	1	13	1	4	7	5
1	2	1	13	16	2	17	3	17	11	5
1	2	1	15	9	2	9
1	2	1	15	11	6	2	9
1	2	1	15	12	2	12	15	12	2	12
1	2	1	16	2	17	3
1	2	1	16	17	7
1	2	1	17	1	2
1	2	1	17	6	2	5
1	2	1	17	6	2	19	1
1	2	1	19	1	2	17	11
1	2	3	1	2
1	2	3	2	6	7
1	2	3	3	2	4	5
1	2	3	4	1	2	4	3
1	2	3	5
1	2	4	3	4	9	3
1	2	4	3	4	11	2	11
1	2	4	3	8	7	2	5
1	2	4	3	8	7	5	2
1	2	4	3	13	3	11	2
1	2	4	5
1	2	4	5	17	11	2	5
1	2	4	6	2	7	4	6	2	7
1	2	4	6	17	5	2	7	11
1	2	4	7	2	7
1	2	5	1	2	5
1	2	5	1	2	5	17	7
1	2	5	1	2	20	3	4	6	2	7
1	2	5	2
1	2	5	2	7
1	2	5	4	1	2	17	23
1	2	5	4	3	11	20	1	2
1	2	5	4	3	17	3	8	1	2
1	2	5	4	12	4	14	2	4	14
1	2	5	4	12	15	11	2	11
1	2	5	6	7
1	2	5	8	9	17	11	2	7
1	2	5	8	11	3	13	3	19	7
1	2	5	13	3
1	2	5	13	3	2	11
1	2	5	15	1	2	7	4	9
1	2	5	15	1	4	9
1	2	5	15	11	1	2	1
1	2	5	17	3	4	6	2	7
1	2	5	17	3	5	2	4	5
1	2	5	17	9	2	17	5
1	2	6
1	2	6	1	2	6
1	2	6	2	7
1	2	6	3	2	6	4	3	2	5
1	2	6	4	7	5
1	2	6	13	9
1	2	7	2	5	3	17	14	8	18	2	1	1	2
1	2	7	2	5	3	17	14	8	18	2	3	1	2	4	1	2	17	6
1	2	7	2	9
1	2	8	3
1	2	8	3	1	2	5	17	7
1	2	8	3	1	2	8	1
1	2	8	3	1	2	8	3
1	2	8	3	4	3	2	17	1	4	7
1	2	8	3	5	2	4	16
1	2	8	3	5	2	17	9
1	2	8	3	10	13	23	2	13	10
1	2	8	3	13	12	2	17	3	4	3	2	17	3	20	7	5
1	2	8	3	13	14	1	13	16	2	4	23
1	2	8	3	13	16	2	4	23
1	2	8	3	19	1	2	8	3
1	2	8	3	19	3	2	4	3
1	2	8	3	19	10	2	3
1	2	8	3	19	10	2	4	10	19	10	2	4	10
1	2	8	5	1	2	8	22
1	2	8	5	4	11	2	13	5
1	2	8	10	13	10	2	3
1	2	8	11	1	2	9
1	2	8	11	1	11	2	19	5
1	2	8	11	3	4	6	5	2	9
1	2	8	11	3	4	9	2	13	6	7
1	2	8	11	3	13	5	2	4	11	2
1	2	8	11	3	13	9	2	7
1	2	8	11	3	23	13	22	4	12	2
1	2	8	11	5	2	20	7	5	17	7
1	2	8	11	5	19	3	2	17	11
1	2	8	11	8	5	2	17	1	13	9
1	2	8	11	11	2	7
1	2	8	11	11	2	13	7
1	2	8	11	13	3	17	5	2	4	5
1	2	8	11	13	11	2	7
1	2	8	11	15	3	2	11
1	2	8	11	19	9	2	7
1	2	8	11	19	10	2	6	17	7
1	2	8	14
1	2	8	14	1	2	8	14
1	2	8	14	3	2	8	14
1	2	8	14	3	13	3	2	13	3
1	2	8	14	12	2	7
1	2	8	14	20	3	5	2	20	3	5
1	2	8	16
1	2	8	16	2	3
1	2	8	16	7	5	8	10	17	12	2	3
1	2	8	18
1	2	8	18	1	2	4	3
1	2	8	18	1	2	8	18
1	2	8	18	2	7
1	2	8	18	2	20	3
1	2	8	18	3	2	8	18
1	2	8	18	3	8	18	2	3
1	2	8	18	4	10	2	13	10
1	2	8	21	1	2	5	10	13	23
1	2	8	22	2	3	8	22
1	2	8	22	4	10	2	13	22
1	2	8	25
1	2	9	12	2	13	22
1	2	9	19	22	13	21
1	2	10	1	2	10
1	2	10	1	2	10	17	14	2	16
1	2	10	1	2	10	20	18	2	13	3
1	2	10	2	4	3	1	10	2	4	3
1	2	10	3
1	2	10	3	4	14	2	7
1	2	10	4	3	2	8	3	18	2	3
1	2	10	8	10	4	12	2
1	2	10	8	23	2	13	23
1	2	10	13	10	2	1
1	2	10	15	10	2	4	21
1	2	10	17	12	2	5	8	10	2	10	13	1	2	4	21	13	1	2	4	21
1	2	10	21	15	14	2	7
1	2	11	1	2	11
1	2	11	13	18	2	15	18
1	2	11	15	1	2	15	3
1	2	11	17	1
1	2	11	17	18	5	2
1	2	11	20	7	1	13	7	13	12	2	7
1	2	11	20	7	2	7
1	2	11	20	7	2	7	13	3	11	4	16	2
1	2	11	20	18
1	2	12	2	8	12	13	5	13	5
1	2	12	2	19	11
1	2	12	4	1	17	1	2	4	3
1	2	12	19	7
1	2	13	1	6
1	2	13	1	6	1	4	5	2	13	7
1	2	13	1	6	13	9	2	7
1	2	13	1	6	17	11	2	5
1	2	13	1	8	21	11	2	3	2	17	1
1	2	13	3
1	2	13	3	1	2	4	12	3
1	2	13	3	4	1	2	8	5
1	2	13	3	4	3	2	17	5
1	2	13	3	4	23	2	7
1	2	13	3	8	3	2	4	3
1	2	13	3	8	6	2	6
1	2	13	3	8	14	2	13	1
1	2	13	3	8	14	2	13	3
1	2	13	3	13	1	2
1	2	13	3	13	1	2	4	18	2	5	4	5
1	2	13	3	13	1	2	5
1	2	13	3	13	3	2	13	3
1	2	13	3	13	3	11	2	20	3
1	2	13	3	13	9	2	7
1	2	13	3	13	9	13	9	2	7
1	2	13	3	13	23	2	8	23
1	2	13	3	14	2	13	3
1	2	13	3	15	3	4	3
1	2	13	3	15	3	4	11	2	5
1	2	13	3	15	14	2	4	3
1	2	13	3	19	1	1	2	20	23	22	2	4	22
1	2	13	3	19	5	2	8	5
1	2	13	3	23	2	7
1	2	13	3	23	7	2
1	2	13	5	3
1	2	13	5	3	15	1	2	1	4	1	5
1	2	13	5	3	19	1	2	17	12
1	2	13	5	4	3
1	2	13	5	9	2
1	2	13	5	9	19	1	17	12
1	2	13	7	2	7	15	3	2	15	3
1	2	13	7	9	8	5	2	7
1	2	13	14	3	2	13	14
1	2	13	18	2	13	18
1	2	13	18	2	20	3
1	2	13	18	3	19	3	2	5
1	2	13	18	13	18	2	13	18
1	2	13	18	17	9	2	8	9
1	2	13	18	17	11	2	5	8	3	8	3
1	2	13	21	1	2	13	21
1	2	13	23	4	14	2	19	3
1	2	14	5	2	4	5
1	2	14	8	1	2	9
1	2	14	8	3	2	11	4	6	7	2	6
1	2	14	22
1	2	15	3	15	3	2	17	23
1	2	15	3	15	3	13	3	2	17	5
1	2	15	5	2	5	15	5	2	5
1	2	15	9	20	1	2	13	6
1	2	15	11	3
1	2	15	11	3	4	9	8	1	2	11
1	2	15	11	3	4	11	2	5	4	11	2	5
1	2	15	12	2	11
1	2	15	21	4	3	2	11
1	2	15	21	17	21	22	2	7
1	2	16	2	4	12	2
1	2	16	2	9	2	6	9	2	6
1	2	16	2	9	2	9	13	6	2	7
1	2	16	2	11	2	8	7	11	2	8	7
1	2	16	2	13	18	2	15	18
1	2	16	2	13	18	2	15	23
1	2	16	2	15	11	2	11
1	2	16	2	15	11	2	11	15	11	2	11
1	2	17	1
1	2	17	1	6	8	9	2	9	19	1	2	13	11
1	2	17	1	20	3	2	6	17	3	15	21	2	4	21
1	2	17	3	4	9	2	5
1	2	17	3	4	22	2	19	3
1	2	17	3	8	9	2	13	3
1	2	17	3	13	5	2	9
1	2	17	3	13	22	2	15	21
1	2	17	3	15	3	2	9	17	3
1	2	17	3	15	3	11
1	2	17	3	15	11	2	17	5
1	2	17	3	15	14	2	17	22
1	2	17	3	17	3	2	13	9
1	2	17	3	19	5	2	11
1	2	17	3	20	3	2	6	17	3
1	2	17	3	20	3	2	6	17	3	13	21	2	7
1	2	17	5	2	17	5
1	2	17	6	2	6	17	6	2	6
1	2	17	21
1	2	17	21	1	2	17	21
1	2	17	21	17	21	2	17	22
1	2	17	23	1	2	17	23
1	2	17	23	3	2	17	23
1	2	19	3	2	13	11
1	2	19	3	11	11	2	13	11
1	2	19	3	11	22	2
1	2	19	5	15	12	2	4	7
1	2	19	7	2	11	19	7	2	11
1	2	20	1	8	23	2	20	3
1	2	20	3
1	2	20	3	1	2	20	3
1	2	20	3	4	6	2	6
1	2	20	3	4	6	2	13	6
1	2	20	3	13	9	2	7
1	2	20	6	2	7	20	6	2	7
1	2	20	6	2	9	20	6	2	9	17	11	2	5
1	2	20	18	9	20	6	2	9
1	2	20	23	1	2	20	23
1	2	21	10	17	10	2	8	22
1	2	22	3
1	2	23	7
1	3	2	4	7
1	3	2	4	9
1	3	2	5
1	3	2	5	21	2	13	6
1	3	2	11
1	3	2	13	3
1	3	2	13	9
1	3	2	13	11
1	3	2	15	3
1	3	2	15	5
1	3	2	15	9
1	3	2	15	11
1	3	2	17	9
1	3	2	19	3
1	3	2	19	3	4	14	19	5	2	19	5
1	3	2	19	10
1	3	2	20	3
1	3	2	20	23
1	3	5	10	13	6
1	3	8	12	2	3
1	4	1	2	8	5	15	11	2	11
1	4	3	2	13	7
1	4	3	4	5	2	20	5
1	4	3	4	6	2
1	4	3	8	6	2	13	6
1	4	3	8	7	2	5
1	4	5	2	1	5	9	2	13	6
1	4	5	2	8	5
1	4	6	2
1	4	6	2	4	6
1	4	6	2	4	6	2	6
1	4	6	2	7
1	4	6	2	11	4	6	2	11
1	4	6	2	13	6	4	6	2	13	6
1	4	6	2	15	7
1	4	6	2	17	7
1	4	6	13	10	7	2
1	4	7	2	7	2
1	4	9	2	7	4	9	2	7
1	4	9	2	13	6	4	3	5	2	8	11
1	4	10	2	3
1	4	11	2	5	4	11	2	5
1	4	11	2	6
1	4	12	2
1	4	12	2	3	4	5	2	5	2
1	4	12	2	3	4	12	2
1	4	14	2	3
1	4	14	2	3	3	2	11	19	1	4	14	2	3
1	4	14	2	3	8	1	17	7	2	5
1	4	14	2	3	8	7	2	5	3	19	22	2	21
1	4	14	2	3	8	9	2	9	11	2	17	3	11	2	17	3
1	4	14	2	3	13	1	2	15	14
1	4	14	2	3	13	23	2	13	23
1	4	14	2	3	14	2	13	14
1	4	14	2	4	14	2
1	4	14	2	8	23
1	4	14	2	13	22
1	4	14	2	13	22	4	14	2	13	5
1	4	14	2	13	23
1	4	14	2	19	14
1	4	16	2
1	4	16	2	1
1	4	16	2	4	16
1	4	16	2	14	4	22	2	14
1	4	21	2	3	4	21	2	3
1	4	21	2	8	23	4	21	2	8	18
1	4	21	2	13	3
1	4	21	2	13	14
1	4	21	2	13	23
1	4	22	2	1	13	21	2	3
1	4	22	2	3	8	3	2	13	3
1	4	22	2	14
1	4	22	2	14	4	16	2	14
1	4	23	2	3	4	23	2	7
1	4	23	2	4	6
1	5	1	5
1	5	2	4	22
1	5	2	10	2	8	1	2	8	1	2
1	5	2	10	2	8	3	13	1	11	2
1	5	2	15	3
1	5	2	15	9	2	9	13	1
1	5	2	15	9	2	9	13	1	2
1	5	2	15	10	1	2	13	3
1	5	2	15	12	8	5	2	11
1	5	2	17	6	2	19	3	17	18	2	19	3
1	5	2	17	7
1	5	2	19	1	8	1	8	1	2
1	5	2	19	3	13	12	2
1	5	4	1	2	8	3	12	13	3
1	5	4	1	2	15	1
1	5	4	1	2	17	23
1	5	8	12	2	6
1	5	10	2
1	5	13	1	2	13	25
1	5	13	1	5	2	13	3
1	5	13	5	2	5
1	5	13	16	2	7
1	5	13	18	2	15	10
1	5	13	22	2	8	22
1	5	15	7	2	7	2
1	5	15	12	2	17	22
1	5	17	10	2	3
1	5	19	10	2	4	14
1	6	2	7
1	8	1	2	5
1	8	1	2	5	13	10	2	17	10
1	8	1	2	13	3	17	11	2	5
1	8	3	1	2	5	17	3
1	8	3	2	16	17	14	20	3	5	2	17	3
1	8	3	2	20	1
1	8	3	3	2	17	7
1	8	3	4	18	2	7
1	8	3	5	2	17	11
1	8	3	5	2	17	14
1	8	5	2	8	5	2
1	8	7	2	5
1	8	7	2	5	8	7	2	5
1	8	11	2	4	11
1	8	11	2	5
1	8	11	2	13	5
1	8	11	2	13	11
1	8	11	5	2	13	5
1	8	11	13	5	2	11
1	8	11	13	7	11	2
1	8	12	2	17	3	13	5	2	5
1	8	14	1	2	20	3
1	8	14	2	3
1	8	14	2	7
1	8	14	2	22	3
1	8	14	2	23
1	8	16	2	7	5	8	10	17	11	2	7
1	8	16	2	20	7
1	8	16	8	22
1	8	18
1	8	18	2	7
1	8	18	2	13	6	5	2	7
1	8	18	2	13	18
1	8	18	2	20	3
1	8	18	2	20	3	5	2	3
1	8	21	2	7
1	8	21	2	13	6
1	8	21	2	13	24
1	8	21	17	12	2	22
1	8	22	1	2	8	22
1	8	22	2	3	8	22	2	3
1	8	22	2	7
1	8	22	2	14
1	8	25	2	13	23	8	25	2	13	24
1	8	25	2	17	3
1	8	25	17	12	2	22
1	9	1	2	9	7
1	9	2	7	9	2	7
1	9	2	9
1	10
1	10	2	3
1	10	2	4	3
1	10	2	4	3	10	2	4	3
1	10	2	6
1	10	2	8	23
1	10	2	8	23	5	2	9
1	10	2	8	23	5	2	9	8	9	2	5
1	10	2	8	23	8	9	2	5
1	10	2	8	23	21	4	3	2	17	3	19	7	2	5
1	10	2	13	23	5	2	9	8	10	2	5
1	10	2	13	23	8	10	16	2	17	3
1	10	2	13	23	23	10	2	13	23
1	10	2	17	21
1	10	2	17	23
1	10	2	18
1	10	4	12	2
1	11	8	6	2	6
1	11	13	5	2	5	4	10	2	13	9	19	1	2	17	11
1	12	2	3
1	12	2	13	3
1	12	2	19	6	12	2	19	6
1	12	8	12	2	13	22
1	12	8	18	2	1
1	13	1	2	19	3	4	1	8	16	2	17	14
1	13	1	2	19	21	2	13	23
1	13	1	11	2	13	3
1	13	1	22	2	4	22
1	13	3	2	5
1	13	3	2	5	13	3
1	13	3	2	7	13	1	2	5
1	13	3	2	11
1	13	3	2	11	20	3	8	22	2	9
1	13	3	2	13	3
1	13	3	2	15	3
1	13	3	2	15	3	15	5	2	5	19	9	2	9	4	12	2
1	13	3	2	17	3
1	13	3	2	17	3	3	13	21	2	8	1
1	13	3	2	17	3	4	14	2	17	22
1	13	3	2	17	3	19	21	13	22	2	3
1	13	3	2	17	22
1	13	3	2	20	3
1	13	3	4	1	2	5
1	13	3	4	7	2	5
1	13	3	4	7	2	5	19	3	2	11	17	3
1	13	3	4	10	2
1	13	3	5	2
1	13	3	5	2	7
1	13	3	8	5	2	5
1	13	3	10	2
1	13	3	10	11	2
1	13	3	12	2
1	13	3	13	1	2
1	13	3	14	2	4	3
1	13	3	14	2	19	23
1	13	3	15	3	2	8	22
1	13	3	15	5	2	5	2
1	13	3	16	2	8	5
1	13	3	17	14	2	5
1	13	3	17	22	2	8	21
1	13	3	17	23	2	9
1	13	3	19	23	2	7
1	13	3	21	2	19	3
1	13	3	22	2	8	22
1	13	3	23	7	2
1	13	6	2	7
1	13	6	2	9
1	13	7	2	7	2	15	3	2	15	3
1	13	9	2	5	13	9	2	5
1	13	10	2	8	3
1	13	10	2	8	3	22	2	7
1	13	10	2	8	3	22	2	17	21
1	13	14	2	3	13	14	2	7
1	13	14	2	4	3
1	13	14	2	7
1	13	14	2	7	13	14	2	7
1	13	14	2	13	14
1	13	14	2	13	22
1	13	14	2	17	3
1	13	14	2	17	14
1	13	14	2	17	14	20	3	2	13	18
1	13	14	8	6	2	6
1	13	18	2	17	3
1	13	21	2	6
1	13	21	2	8	3	13	21	2	8	3
1	13	21	2	8	22
1	13	21	2	8	22	4	18	2	7
1	13	21	2	8	22	13	21	2	8	5
1	13	21	2	8	22	13	21	2	8	22
1	13	21	2	13	21
1	13	21	8	22	13	21	2	8	5
1	13	22	2	4	3	13	22	2	4	3
1	13	22	2	4	22	13	22	2	4	22
1	13	22	2	4	23	1	13	22	2	4	18
1	13	22	2	4	23	1	13	22	2	4	23
1	13	22	2	7
1	13	22	2	7	13	22	2	7
1	13	22	2	8	22
1	13	22	2	17	3
1	13	22	2	17	3	13	22	2	17	3
1	13	22	2	19	3
1	13	22	3	17	23
1	13	22	17	3
1	13	23	2	7	13	23	2	7
1	13	23	2	11	13	23	2	11
1	13	23	2	13	21
1	13	23	2	13	23
1	13	23	2	15	3
1	13	23	2	20	3	13	23	2	20	3
1	14	2	3
1	15	1	2
1	15	3	2	5
1	15	3	2	8	14
1	15	3	2	11
1	15	3	2	13	22
1	15	3	2	13	22	15	3	2	13	22	2
1	15	3	2	15	3
1	15	3	2	17	3
1	15	3	2	17	3	15	21	3	2	5
1	15	3	2	17	22
1	15	3	2	17	22	15	3	2	17	22
1	15	3	2	17	23
1	15	3	8	12	2
1	15	3	15	3	17	11	2	11
1	15	5	2	5	15	5	2	5
1	15	5	2	13	5
1	15	6	2	7	15	6	2	7
1	15	7	2	7
1	15	7	2	7	15	3	2	17	22
1	15	7	2	7	15	7	2	7
1	15	9	2	9
1	15	9	2	9	15	9	2	9
1	15	9	2	13	6
1	15	10	2
1	15	11	2	11	15	11	2	11
1	15	14	2	4	3
1	15	14	2	6	15	14	2	6
1	15	14	2	7
1	15	14	2	7	15	3	2	13	23	13	23	2	9
1	15	14	2	13	14
1	15	14	2	17	22
1	15	16	2	4	22	15	16	2	4	5
1	15	21	2	4	23
1	15	21	2	17	21
1	15	22	2	4	3	15	22	2	4	3
1	15	22	2	4	22
1	15	22	2	4	22	15	22	2	4	22
1	16	2	3
1	16	2	13	5
1	16	2	15	3	13	7	2	6
1	16	2	17	3
1	16	2	20	1	16	12	2
1	16	2	20	3	16	2	20	3
1	17	3	2	4	3
1	17	3	2	5
1	17	3	2	8	3
1	17	3	2	8	3	17	3	2	8	3
1	17	3	2	8	3	17	3	2	15	3
1	17	3	2	11
1	17	3	2	15	1
1	17	3	2	15	3	17	3	2	15	1
1	17	3	2	15	3	17	3	2	15	3
1	17	3	2	15	14
1	17	3	2	15	14	17	3	2	15	14
1	17	3	2	17	3
1	17	3	2	17	22	17	3	2	17	22
1	17	3	15	11	2	11
1	17	3	17	12	2
1	17	6	2	5
1	17	9	2	5
1	17	10	2
1	17	11	2	6	17	11	2	6
1	17	11	2	7
1	17	11	2	11	17	11	2	11
1	17	14	2	6	17	14	2	6
1	17	14	2	8	18	17	14	2	8	23
1	17	14	2	8	23	17	14	2	8	23
1	17	14	2	13	14
1	17	14	2	17	14
1	17	14	2	17	23	17	14	2	17	23
1	17	16	2	17	16
1	17	21	2	7
1	17	21	2	8	21
1	17	21	2	17	3	17	21	2	17	3
1	17	21	2	17	16
1	17	21	2	17	22
1	17	21	2	17	22	17	21	2	17	22
1	17	22	2	7	17	22	2	7
1	17	22	2	8	3
1	17	22	2	8	3	17	22	2	8	3
1	17	22	2	8	22	17	22	2	8	22
1	17	23	2	7
1	17	23	2	8	23
1	17	23	2	8	23	17	23	2	8	23
1	17	23	2	8	25
1	17	23	2	13	3
1	17	23	2	17	23
1	17	23	2	20	3
1	17	23	2	20	3	17	23	2	20	3
1	19	3	2	4	3	19	22	2	4	3
1	19	3	2	11
1	19	3	2	17	3
1	19	3	2	19	3
1	19	7	2	11
1	19	7	2	11	19	7	2	11
1	19	9	2	9	19	9	2	9
1	19	11	2	6	19	11	2	6
1	19	14	2
1	19	14	2	4	14
1	19	14	2	19	14	2
1	19	16	2	4	3	19	16	2	4	3
1	19	16	2	4	3	19	22	2	4	3
1	19	21	2	7
1	19	21	2	19	21
1	19	22	2	4	3
1	19	22	2	9
1	19	23	2	17	23
1	20	1	1	2	20	3	15	11	2	8	5
1	20	1	2	4	3	19	3	2	17	11
1	20	1	2	20	3
1	20	1	8	14	2	7
1	20	1	8	22	2	7
1	20	1	15	12	2	8	22
1	20	3	2	13	14
1	20	3	2	13	23
1	20	3	2	20	3	4	5	2	5	8	6	13	6	2	5
1	20	3	2	20	3	13	9	2	7
1	20	3	4	6	2	7
1	20	3	5	4	12	2
1	20	3	5	13	3	2	17	5
1	20	3	13	3	2	11
1	20	3	13	11	2	7
1	20	5	2	4	5	20	5	2	4	5
1	20	5	2	17	5
1	20	5	2	17	5	17	11	2	5
1	20	6	2	4	3
1	20	6	2	4	3	20	6	2	4	3
1	20	6	2	7	20	6	2	7
1	20	6	2	12	20	6	2	12
1	20	6	2	13	11
1	20	7	2	5
1	20	7	2	5	3	8	22	2	4	22
1	20	7	2	7
1	20	7	2	7	20	7	2	7
1	20	7	8	16	2	7
1	20	18	2	8	5
1	20	22	2	4	22
1	20	22	2	4	22	20	22	2	4	22
1	20	22	2	8	3
1	20	22	2	8	3	20	5	2	8	3
1	20	22	2	8	3	20	22	8	3
1	20	22	2	8	22
1	20	22	2	13	22
1	20	22	2	13	22	20	22	2	13	22
1	20	22	2	20	22	2
1	20	23	2	9	20	23	2	9
1	20	23	2	13	3
1	20	23	2	13	3	20	23	2	13	3
1	20	23	2	13	14
1	20	23	2	13	14	20	23	2	13	14
1	20	23	2	13	23
1	21	2	10	2
1	21	2	13	23
1	21	2	13	23	15	1	2	8	3
1	23	7
1	24	2	5
3	1	2
3	1	2	6
3	1	2	21	4	10	10	2	4	10
3	1	2	21	4	10	10	2	4	21
3	2	3	17	3	15	12	2	12
3	2	4	3	3	2	4	3
3	2	4	3	9	13	6	2	13	9
3	2	4	7	2	7	4	7	5
3	2	4	14
3	2	4	21
3	2	4	21	3	2	4	21
3	2	4	21	13	21	2	3
3	2	4	22
3	2	4	22	2	13	21	2	13	21
3	2	4	22	3	2	4	22
3	2	4	22	8	9	2	9	13	3	2	17	3
3	2	4	22	13	21	2	11
3	2	4	22	21	8	3	2	13	3
3	2	4	23	15	1	2	8	9	2	9	13	1	2
3	2	4	23	15	7	2	7
3	2	5	2	16	13	16	13	10	2	4	9
3	2	5	3	2	11
3	2	5	3	2	13	3	7	13	1
3	2	5	3	2	13	3	13	1	2
3	2	5	3	2	13	9
3	2	5	3	2	17	3
3	2	5	3	13	5	2	5
3	2	5	8	1	2	8	1	2
3	2	5	8	3	2	13	3	13	23	2
3	2	5	8	3	2	19	14
3	2	5	17	3
3	2	5	18	1	2	17	3
3	2	5	18	2
3	2	5	18	2	1
3	2	8	1	2
3	2	8	3	10	13	23	2	13	10
3	2	8	11	20	7	2	13	6
3	2	8	22	3	2	8	22
3	2	11	1	4	14	2	7
3	2	11	1	13	5	2	5
3	2	11	1	19	21	2	6
3	2	11	1	20	22	2	13	5
3	2	11	3	2	11
3	2	11	3	2	11	17	6	2	5
3	2	11	3	2	11	20	1	2	8	3
3	2	11	3	17	6	2	5
3	2	11	4	9	2	5
3	2	11	4	14	4	12	2
3	2	11	8	1	2
3	2	11	8	1	2	4	3
3	2	11	8	1	2	11	15	12	2	4	3
3	2	11	8	3	2	11
3	2	11	8	3	2	11	19	3	12	2	13	6
3	2	11	8	3	11
3	2	11	8	7	2	5
3	2	11	8	7	2	11	8	11	2	5
3	2	11	8	12	2	13	3	1	2	17	3
3	2	11	8	12	2	13	5	8	16	2	7
3	2	11	8	21	17	12	2	7
3	2	11	13	1	11
3	2	11	13	3	2	19	7
3	2	11	13	5	2	5
3	2	11	13	16	2	4	6
3	2	11	13	16	2	19	3
3	2	11	13	18	2	13	18
3	2	11	15	1	2	15	3
3	2	11	15	12	2	13	7
3	2	11	15	12	2	17	5
3	2	11	17	1	2	4	5
3	2	11	19	1	2	4	12	2	1
3	2	11	19	3	2	4	3
3	2	11	19	9	1	2	17	3
3	2	11	19	10	2	6
3	2	11	19	16	2	4	22
3	2	11	19	16	2	8	5
3	2	11	19	16	2	8	7
3	2	11	20	1	2	4	9	2	5
3	2	11	20	1	2	6
3	2	11	20	1	2	6	1	2	5	17	7
3	2	11	20	1	2	6	15	11	2	11
3	2	11	20	1	2	8	7
3	2	11	20	7	2	5
3	2	11	20	7	2	7	13	3	4	16	2
3	2	11	20	10	13	9
3	2	11	20	16	17	3
3	2	11	22
3	2	11	22	3	2	11	22
3	2	13	3
3	2	13	3	3	2	13	3
3	2	13	3	3	2	13	3	8	6	2	6
3	2	13	3	3	2	13	3	15	12	13	21	7	2
3	2	13	3	3	2	13	3	15	14	13	21	2	7
3	2	13	3	3	2	13	3	20	1	2	5	17	14	2	5
3	2	13	3	3	13	3	2	20	3
3	2	13	3	4	1	2	5
3	2	13	3	8	21	17	14	2	7
3	2	13	3	13	21	2	7
3	2	13	3	21	2	21	13	16	2
3	2	13	3	23	7	2
3	2	13	6
3	2	13	7
3	2	13	9
3	2	13	9	3	2	13	9
3	2	13	14
3	2	13	14	3	2	13	14
3	2	13	21
3	2	13	21	3	2	13	21
3	2	13	22
3	2	13	22	3	2	13	22
3	2	13	23
3	2	13	23	2	13	23
3	2	13	23	3	2	13	3
3	2	13	23	3	2	13	23
3	2	13	23	19	3	17	3	2	4	3
3	2	13	23	19	14	2	4	3
3	2	14	1	2	18	15	12	2	12
3	2	14	1	13	5	2	5
3	2	14	3	2	14	4	1	2	5
3	2	14	8	12	2	8	12
3	2	14	13	5	2	5	13	5	2	5
3	2	14	15	9	2	4	9	15	9	2	4	9
3	2	14	20	1	2	8	5
3	2	14	20	6	2	13	6
3	2	14	22	1	2	13	23
3	2	15	3
3	2	15	3	3	2	15	3
3	2	15	3	4	3	2	11
3	2	15	14
3	2	15	14	1	11	2	8	14	2	8	14
3	2	15	14	3	2	15	14
3	2	15	14	3	2	20	7
3	2	15	14	4	10	8	23	2	9	8	23	2	9
3	2	15	14	20	3	2	5
3	2	15	21
3	2	15	21	3	2	15	21
3	2	15	21	8	3	2	9
3	2	15	21	13	22	2	19	3
3	2	15	21	15	21
3	2	15	21	15	23	15	23	2	5	3	9
3	2	15	22
3	2	15	22	3	2	15	22
3	2	15	23
3	2	15	23	3	2	15	23
3	2	17	3
3	2	17	3	1	5	2	17	3
3	2	17	3	3	2	17	3
3	2	17	3	3	2	17	3	15	11	2	11
3	2	17	3	3	17	1	2
3	2	17	3	3	17	3	2	5
3	2	17	3	3	17	3	2	15	14
3	2	17	3	8	11	2	13	11
3	2	17	3	8	14	2	7
3	2	17	3	8	14	2	13	14
3	2	17	3	8	21	17	14	2	7
3	2	17	3	15	1	11
3	2	17	3	15	11	2	4	3
3	2	17	3	17	5	2	9
3	2	17	3	17	9	2	8	9
3	2	17	7
3	2	17	14
3	2	17	14	3	2	17	14
3	2	17	21
3	2	17	21	3	2	5
3	2	17	21	3	2	17	21
3	2	17	21	13	3	2	17	16
3	2	17	22
3	2	17	22	3	2	17	5
3	2	17	22	3	2	17	22
3	2	17	23
3	2	17	23	3	2	17	3
3	2	19	3
3	2	19	3	3	2	19	3
3	2	19	3	4	22	2	4	22
3	2	19	3	4	22	2	8	22
3	2	19	10	3	2	19	21
3	2	19	14
3	2	19	14	3	2	19	14
3	2	19	14	7	2	19	14
3	2	19	14	15	12	2
3	2	19	16
3	2	19	21
3	2	19	21	3	2	19	21
3	2	19	21	8	14	2	13	14
3	2	19	22
3	2	19	22	3	2	19	22
3	2	19	25
3	2	19	25	15	11	2	11
3	2	20	3
3	2	20	3	3	2	20	3
3	2	20	3	4	23	3	2	11
3	2	20	3	13	21	2	7
3	2	20	3	19	9	2	3
3	2	20	7	13	3	11	2
3	2	20	22	3	2	20	22
3	2	20	23
3	2	20	23	3	2	20	23
3	3	2	4	5
3	3	2	4	7
3	3	2	4	9
3	3	2	4	22	19	3	4	7	11
3	4	1	2
3	4	3	13	3	2	17	5
3	4	5	2	5	2	4	5	2	5	2
3	4	7	2	4	7
3	4	7	2	4	7	13	7	2	17	5
3	4	7	2	8	5	3	4	7	2	8	5
3	4	7	4	11	2	11
3	4	7	4	11	2	11	2
3	4	7	11	2
3	4	7	13	6	5	2
3	4	7	19	7	5	2
3	4	12	2	3	4	12	2
3	4	12	2	3	13	18	8	18	3	2	19	7
3	4	12	2	3	13	18	8	18	9	2	5
3	4	14	2	3	17	21	2	8	21
3	4	14	2	13	14
3	4	21	2	3	4	21	2	3
3	4	21	2	13	21
3	4	21	16	2	7	4	3	8	1	2	13	6
3	4	22
3	4	22	2	8	22	15	10	13	23	2	17	3
3	4	23	19	1	2	19	1	2
3	5	1	2
3	5	1	2	8	14	15	12	7	2	7
3	5	1	8	12	2	13	12
3	5	2	8	3	2	19	14
3	5	2	8	14	3	20	7	2	7
3	5	2	10	2	4	7	10	4	3	5	2
3	5	2	13	6	2	7
3	5	2	17	3
3	5	2	17	3	4	18	2	3
3	5	2	17	3	8	9	2	9	16	13	22	17	3
3	5	2	17	7
3	5	3	8	12	2	13	14
3	5	4	3	2	15	14
3	5	4	10	2	13	3
3	5	4	12	2
3	5	4	18	2	15	3
3	5	4	18	2	15	3	4	18	2	15	3
3	5	4	18	2	17	3
3	5	8	12	2	6	8	5	2	7
3	5	8	12	2	6	13	5	2	7
3	5	8	12	2	23	5	2	7
3	5	8	12	23	2	3
3	5	8	18	2	1
3	5	12	2	8	3	12	2	8	3
3	5	13	12	2	17	3
3	5	13	16	2	8	5
3	5	15	3	2	11
3	5	15	12	2	4	3
3	5	17	1	2
3	5	17	3	10	2	13	23
3	5	17	18	2	3
3	5	17	21	2	7
3	5	18	2	7
3	5	19	10	2	4	14
3	6	15	9	2
3	6	19	1	2	13	6
3	6	19	1	2	13	9
3	8	1	2
3	8	5	2	7
3	8	11	2	13	11	8	11	2	13	11
3	8	11	2	17	3	13	5	2	5
3	8	12	2	17	3	13	5	2	5
3	8	22	2	17	3
3	8	22	2	17	3	8	22	2	17	3
3	9	1	2	20	5	8	22	20	5	8	22	14	13	7
3	9	16	2	4	5
3	11	1	2	13	21
3	11	1	2	18
3	11	1	2	19	21
3	11	2	13	16	2	4	6
3	11	2	19	1	2	4	12	2	3
3	11	3	2	17	3
3	11	4	1	2
3	11	4	1	2	4	3
3	11	4	1	2	8	22
3	11	4	11	2	11
3	11	4	12	2
3	11	4	16	2
3	11	8	10	2	13	3
3	11	8	14	2	8	14
3	11	8	14	2	13	14
3	11	8	21	2	13	3
3	11	8	23	2	13	23
3	11	10	2	13	21
3	11	16	2	17	3
3	11	18	2
3	11	19	1	5	18	2	20	3
3	11	20	1	2
3	11	20	16	2	17	5	20	16	2	17	5
3	11	20	18	2
3	12	1	2	18
3	12	2	19	11
3	13	1	2
3	13	1	2	6
3	13	3	2	3	13	1	2	5
3	13	3	2	3	13	3	2	6
3	13	3	2	13	21
3	13	3	2	18	3	17	11	2	5
3	13	3	8	3	2	4	5
3	13	3	13	1	2
3	13	3	14	2	7
3	13	3	17	22	2	7
3	13	3	19	12	2	4	11
3	13	5	2	5
3	13	5	2	5	4	21	2	7
3	13	5	2	5	15	3	2	15	3
3	13	5	2	5	20	3	8	22	2	17	23
3	13	5	2	11	13	5	2	11
3	13	7	2	7
3	13	7	2	7	2
3	13	7	2	7	19	1	2	9	19	1	2	9
3	13	9	13	12	2	7
3	13	10	2	8	5	13	3	2	17	5
3	13	21	13	14	2	7
3	13	21	15	23	2	4	3
3	13	22	1	2
3	13	22	2	8	5
3	13	22	2	8	22
3	13	22	2	8	22	4	3	2	11	3
3	13	22	2	8	22	13	3	2	17	16
3	13	22	2	8	22	13	23	2	13	23
3	13	23
3	13	23	2	8	23
3	13	23	12	2	13	7
3	13	23	13	1	2	17	5
3	13	23	19	21	2	17	23
3	13	23	19	25	2	17	23
3	14	1	2	18
3	14	2	4	3
3	14	2	20	3	5	9	13	5	2	19	11
3	14	4	22	2
3	15	3	2	8	6	4	5	2	13	5
3	15	5	2	5
3	15	6	2	6	15	6	2	6
3	15	22	2	4	22
3	15	22	2	15	22
3	15	23	2	11
3	15	23	2	11	15	23	2	11
3	16	2	20	3
3	16	2	20	3	2	16	2	20	3
3	17	1	2	5	17	7
3	17	3	2	5
3	17	3	2	5	17	3
3	17	3	2	5	17	3	2	5
3	17	3	2	5	17	3	4	3	17	3	2	4	3
3	17	3	2	6
3	17	3	18	2
3	17	6	2	6
3	17	6	2	6	2
3	17	11	2	11
3	17	11	2	11	8	3	2	15	3
3	17	14	2	8	23
3	17	21	18	2
3	17	22	2	7
3	17	23	2	5
3	17	23	2	7
3	19	3	2	3	19	3	11
3	19	3	2	19	7
3	19	16	8	25	17	12	2	7
3	19	22
3	19	22	4	11	2	11	15	1	11
3	19	25	2	6
3	20	1	2
3	20	1	2	20	1	5	2	4	5
3	20	3	2	20	1	5	2	8	6
3	20	3	4	23	2	3
3	20	3	13	5	2	5
3	20	3	15	11	2	8	5
3	20	6	2	7	20	6	2	7
3	20	7	2	7
3	20	22	2	8	3
3	21	2	7
3	21	2	17	21	4	1	2
4	1	1	2	4	9	15	11	3
4	1	1	2	9
4	1	1	2	13	7
4	1	1	2	19	1	2	4	10	2	5
4	1	1	13	3
4	1	2	1	1	5	1	2	20	3
4	1	2	1	2	9
4	1	2	1	2	11
4	1	2	1	2	13	1	6	3
4	1	2	1	2	13	3	1	2	13	7
4	1	2	1	2	15	6
4	1	2	1	2	17	7
4	1	2	1	2	20	23
4	1	2	1	4	1	2	1	17	11	5
4	1	2	1	4	3	11	4	11	4	11	2	5
4	1	2	1	4	6	2	15	3
4	1	2	1	5	2	15	11
4	1	2	1	11	2	13	3
4	1	2	1	13	1	2	1
4	1	2	1	13	1	2	1	13	1	2	13	9
4	1	2	1	13	1	2	1	13	11	2	17	3
4	1	2	1	13	3	2	11
4	1	2	1	13	18	2	9
4	1	2	1	15	1	2	8	11
4	1	2	1	15	3	5	1	1	2	13	3
4	1	2	1	15	9	2	4	9
4	1	2	1	15	11	2	17	3
4	1	2	1	17	3	13	1	2	11
4	1	2	1	17	3	15	1	2	13	5
4	1	2	1	17	5	2	11
4	1	2	1	19	9	2	13	3
4	1	2	3	2	15	6	8	1	2
4	1	2	3	2	20	3
4	1	2	3	2	20	23	3	2	20	23
4	1	2	3	8	3	3	2	8	7
4	1	2	4	1
4	1	2	4	1	1	2	4	9
4	1	2	4	1	1	2	13	1	6	3
4	1	2	4	1	2
4	1	2	4	1	2	4	5	2	5
4	1	2	4	1	2	4	7
4	1	2	4	1	2	5
4	1	2	4	1	2	5	3	8	16	2	13	5
4	1	2	4	1	2	5	15	1	2	13	5
4	1	2	4	1	2	10	13	23	2	13	9
4	1	2	4	1	2	11
4	1	2	4	1	2	11	10	13	23	2	13	9
4	1	2	4	1	2	11	19	9	2	9	21	2	13	6	2	13	9
4	1	2	4	1	2	13	1	2	1	2	11
4	1	2	4	1	2	13	1	2	7	2	11
4	1	2	4	1	2	13	7
4	1	2	4	1	2	15	7
4	1	2	4	1	2	17	3	4	1	2	17	7
4	1	2	4	1	13	12	2	13	6
4	1	2	4	1	15	1	2	8	5
4	1	2	4	1	20	1	2	8	16	2	6
4	1	2	4	3	2	5
4	1	2	4	3	2	5	1	15	10	2	13	7
4	1	2	4	3	2	11	4	1	2	8	7
4	1	2	4	3	2	13	3	5	10	2
4	1	2	4	3	2	17	3	13	5	2	5
4	1	2	4	3	2	17	5
4	1	2	4	3	2	17	7
4	1	2	4	3	4	5	2	5
4	1	2	4	3	4	7	2	11
4	1	2	4	3	4	16	2
4	1	2	4	3	4	16	2	8	5
4	1	2	4	3	4	18	2
4	1	2	4	3	8	10	2	11
4	1	2	4	3	10	2	4	9
4	1	2	4	3	13	3	2	17	7
4	1	2	4	3	17	1	2
4	1	2	4	5
4	1	2	4	5	9
4	1	2	4	5	20	6	2	4	3
4	1	2	4	6
4	1	2	4	6	2	1
4	1	2	4	7	2	5	4	1	2	8	5
4	1	2	4	7	2	7
4	1	2	4	9	2	9
4	1	2	4	10	2	13	11
4	1	2	4	10	2	17	3	4	10	2	17	7
4	1	2	4	10	2	17	7
4	1	2	4	12	2
4	1	2	4	12	2	3	2	5
4	1	2	4	12	2	7
4	1	2	4	16	2	7
4	1	2	4	16	2	9
4	1	2	4	16	2	17	5
4	1	2	4	16	2	20	5
4	1	2	4	16	17	5
4	1	2	4	18	2	4	9
4	1	2	4	18	2	13	6
4	1	2	4	21	2	11
4	1	2	4	23	4	1	2	4	6
4	1	2	5
4	1	2	5	1	2	8	3
4	1	2	5	2	5
4	1	2	5	2	9	5	2	9
4	1	2	5	4	1	2
4	1	2	5	4	1	2	8	5
4	1	2	5	4	5	2
4	1	2	5	4	9	2
4	1	2	5	4	9	20	9	2	20	9
4	1	2	5	5	2	4	5
4	1	2	5	8	5	2	13	5
4	1	2	5	8	9	2	3
4	1	2	5	8	9	2	9	3
4	1	2	5	8	11	2	17	3
4	1	2	5	9	3	2
4	1	2	5	9	4	1	2	13	9	8	5
4	1	2	5	9	13	9	2	8	5	2	3
4	1	2	5	9	13	9	4	6	2	3
4	1	2	5	13	1	2	1
4	1	2	5	13	5	2	11
4	1	2	5	13	11	2	3
4	1	2	5	15	1	15	1	2	11
4	1	2	5	15	3	15	3
4	1	2	5	17	1	2	13	11
4	1	2	5	17	3	2	19	11
4	1	2	5	17	3	13	5	2	11
4	1	2	5	17	3	15	11	1	2	1
4	1	2	5	17	6	2	8	6
4	1	2	5	17	7
4	1	2	5	17	9	4	3	2	19	3
4	1	2	5	17	10	2	7
4	1	2	5	19	3	4	9	2	13	6
4	1	2	5	19	11	2
4	1	2	5	20	5	2	4	5
4	1	2	6	2	6	15	1	2	9	2	9
4	1	2	6	4	1	2	6
4	1	2	6	7
4	1	2	6	13	7
4	1	2	6	17	3
4	1	2	7	2	9
4	1	2	7	13	1	2
4	1	2	8	1	2	5
4	1	2	8	1	2	8	1	2
4	1	2	8	1	2	8	1	2	16	2	7
4	1	2	8	1	2	11
4	1	2	8	1	2	17	7
4	1	2	8	1	5	1	19	3	2	17	9
4	1	2	8	1	8	1	2
4	1	2	8	1	13	7	2	7
4	1	2	8	3
4	1	2	8	3	1	2	15	9
4	1	2	8	3	2	18	2	7
4	1	2	8	3	3	2	4	12	2	7
4	1	2	8	3	4	1	2	5
4	1	2	8	3	4	1	2	8	11	17	3
4	1	2	8	3	4	16	2	4	5
4	1	2	8	3	6	2	3
4	1	2	8	3	15	1	2	1	4	1	5
4	1	2	8	3	17	11	2	5
4	1	2	8	3	17	16	2	7
4	1	2	8	3	18	2	7
4	1	2	8	3	20	1	2	13	6
4	1	2	8	5
4	1	2	8	5	1	2	11
4	1	2	8	5	2	9	8	5	2	9
4	1	2	8	5	2	17	1	17	9
4	1	2	8	5	4	1	2	8	5
4	1	2	8	5	4	1	4	1	2	4	7
4	1	2	8	5	19	10	2	6
4	1	2	8	6
4	1	2	8	6	2	6
4	1	2	8	6	2	7
4	1	2	8	7
4	1	2	8	7	2	5
4	1	2	8	10	1	2	4	7
4	1	2	8	10	2	3	8	10	2	7
4	1	2	8	10	2	7
4	1	2	8	10	2	8	10	2
4	1	2	8	10	2	13	9
4	1	2	8	10	2	17	12	2	7
4	1	2	8	11
4	1	2	8	11	1	2
4	1	2	8	11	15	5	2	13	3	11
4	1	2	8	11	15	11	1	2	1
4	1	2	8	12	1	2	8	5
4	1	2	8	12	2	4	5
4	1	2	8	12	2	7
4	1	2	8	12	2	13	5
4	1	2	8	12	2	17	3	8	12	2	17	7
4	1	2	8	14	1	2	8	5
4	1	2	8	14	2	13	22	2	8	14	13	5
4	1	2	8	14	2	13	22	8	14	2	13	5
4	1	2	8	14	3	4	12	2	7
4	1	2	8	14	4	1	2	8	11
4	1	2	8	14	4	12	2	13	7
4	1	2	8	14	8	16	2	15	7
4	1	2	8	14	12	2	19	11
4	1	2	8	14	13	12	2	5
4	1	2	8	14	13	16	2	9
4	1	2	8	14	15	3	2	4	7
4	1	2	8	14	15	12	2	7	2	7
4	1	2	8	14	15	16	2	15	5
4	1	2	8	14	19	10	2	4	11
4	1	2	8	14	20	1	2	5
4	1	2	8	16	2	4	9
4	1	2	8	16	2	4	21	4	1	2	11	7
4	1	2	8	16	2	4	21	4	3	2	11	7
4	1	2	8	16	2	4	21	8	16	2	4	9
4	1	2	8	16	2	8	5
4	1	2	8	16	2	13	5
4	1	2	8	16	2	13	5	8	16	2	13	5
4	1	2	8	16	2	17	7
4	1	2	8	16	2	17	11
4	1	2	8	16	7	2	11
4	1	2	8	16	21	2	13	21	17	1	2
4	1	2	8	18	2	4	7
4	1	2	8	18	2	5
4	1	2	8	18	2	7
4	1	2	8	18	2	8	5
4	1	2	8	18	2	11
4	1	2	8	18	2	13	3	8	18	2	13	7
4	1	2	8	18	2	13	6
4	1	2	8	18	2	13	7
4	1	2	8	18	2	17	1	2	20	3	2	5
4	1	2	8	18	2	20	7
4	1	2	8	23	4	10	2	4	9
4	1	2	8	23	12	2	13	6
4	1	2	9	1	2	9
4	1	2	9	2	9
4	1	2	9	4	1	2	9
4	1	2	9	8	3	2	13	5
4	1	2	10
4	1	2	10	2	8	5
4	1	2	10	2	13	3	8	1	2	9
4	1	2	10	2	13	7
4	1	2	10	2	15	7
4	1	2	10	2	19	5
4	1	2	10	2	19	16	20	3	2	5	17	7
4	1	2	10	4	7	2	7
4	1	2	10	13	23	2	13	6
4	1	2	11	1	2	4	1	5	13	9	2	4	9
4	1	2	11	1	2	4	3
4	1	2	11	1	2	5
4	1	2	11	1	2	6	3
4	1	2	11	1	2	8	5	3
4	1	2	11	1	2	12	2	13	7
4	1	2	11	1	2	13	6	3
4	1	2	11	2	6	2	13	6	1	2	11
4	1	2	11	3	2	5	4	3	2	17	3	2	17	1	2
4	1	2	11	3	2	13	5	2	5
4	1	2	11	3	8	10	2	7
4	1	2	11	3	13	16	2	9
4	1	2	11	4	7	8	9	8	11	2
4	1	2	11	4	9	2	17	3	8	11	2	3
4	1	2	11	5	2	4	5
4	1	2	11	8	1	2	4	9
4	1	2	11	8	1	2	15	1	4	11	2	6
4	1	2	11	8	9	2	13	3
4	1	2	11	8	11	2	8	11	11	2	13	3
4	1	2	11	10	2
4	1	2	11	10	2	4	3	8	16	2	4	5
4	1	2	11	10	13	3	2	17	5
4	1	2	11	13	1	2	13	9
4	1	2	11	13	1	17	3
4	1	2	11	13	1	17	3	19	9	2	3
4	1	2	11	13	3	4	1	2	8	5
4	1	2	11	13	3	5	2	13	5
4	1	2	11	13	3	8	2	4	13
4	1	2	11	13	3	20	3	2	8	16	17	6
4	1	2	11	13	5	4	9	2	13	5
4	1	2	11	13	6	2	5
4	1	2	11	13	6	8	12	2	3
4	1	2	11	13	7
4	1	2	11	13	9	2	13	9
4	1	2	11	13	18	2	5
4	1	2	11	15	1	2	4	11	6	2	3
4	1	2	11	15	1	2	4	11	8	1	2	13	6
4	1	2	11	15	1	2	13	5
4	1	2	11	15	1	4	11	13	11	7
4	1	2	11	15	1	13	1	2	9	3
4	1	2	11	15	9	2
4	1	2	11	15	11	2	13	6	8	11
4	1	2	11	17	1	2	10	2	7
4	1	2	11	17	3
4	1	2	11	17	3	4	10	2	19	7
4	1	2	11	17	5	2	8	9
4	1	2	11	17	6	2	5	17	6	2	5
4	1	2	11	17	7
4	1	2	11	17	9	2	7
4	1	2	11	17	9	2	13	11
4	1	2	11	17	11	9	2	8	11	3
4	1	2	11	19	1	2	13	11	19	1	2	13	11
4	1	2	11	19	1	4	1	2	17	5
4	1	2	11	19	1	5	4	3	8	9	4	11
4	1	2	11	19	1	8	1	13	11	2	3
4	1	2	11	19	3	4	3	15	5	2	13	5
4	1	2	11	19	9	2	1	2	13	5
4	1	2	11	20	1	8	5	2	17	6
4	1	2	12	2	3	19	7	2	5
4	1	2	12	2	7
4	1	2	12	2	8	22	12	2	8	5
4	1	2	12	2	20	7	2	11
4	1	2	13	1	2
4	1	2	13	1	2	3	11	2
4	1	2	13	1	2	4	16	2	17	5
4	1	2	13	1	2	5
4	1	2	13	1	2	5	1	2	5	17	7
4	1	2	13	1	2	5	15	10	2	8	1	2	4	11
4	1	2	13	1	2	5	16	2	17	9
4	1	2	13	1	2	5	19	10	2	4	11
4	1	2	13	1	2	11
4	1	2	13	1	2	17	7
4	1	2	13	1	2	20	3
4	1	2	13	1	2	20	3	4	12	2	7
4	1	2	13	1	5	2	16	2	7
4	1	2	13	1	15	1	2	17	3
4	1	2	13	3	2	11	7	2	6
4	1	2	13	3	4	3	2	13	7
4	1	2	13	3	8	1	2	13	6
4	1	2	13	3	8	1	2	13	7
4	1	2	13	3	15	1	2	4	5
4	1	2	13	5
4	1	2	13	5	1	2	13	5
4	1	2	13	5	2	5
4	1	2	13	5	4	12	2	4	14	2	5
4	1	2	13	7
4	1	2	13	7	2	6
4	1	2	13	9	15	11	2	6
4	1	2	13	10	2	3	4	12	13	12	2	7
4	1	2	13	10	2	3	15	3	2	11
4	1	2	13	10	2	7
4	1	2	13	10	2	13	6
4	1	2	13	12	2	7
4	1	2	13	12	2	8	3	13	12	2	8	7
4	1	2	13	12	2	8	5
4	1	2	13	14	2	3	13	14	2	7
4	1	2	13	16	2	13	9
4	1	2	13	16	2	13	21	13	16	2	13	9
4	1	2	13	16	2	17	7
4	1	2	13	18	2	13	6
4	1	2	13	18	2	15	7
4	1	2	13	18	2	17	7
4	1	2	13	18	2	20	3
4	1	2	13	18	13	18	2	5
4	1	2	13	18	13	18	2	20	3
4	1	2	13	23	2	13	18	4	12	2
4	1	2	13	23	2	13	23	19	12	2	4	11
4	1	2	13	23	4	1	2	13	6
4	1	2	13	23	13	6	2	5
4	1	2	13	23	13	18	2	20	7
4	1	2	14	2	7
4	1	2	15	1	2
4	1	2	15	1	2	6
4	1	2	15	1	2	13	7
4	1	2	15	1	2	15	3	12	2	13	12	2	7
4	1	2	15	1	2	17	7
4	1	2	15	1	4	5	2	17	5
4	1	2	15	1	6	10	13	18	2	13	9
4	1	2	15	1	10	2	4	7
4	1	2	15	3	1	2	8	11
4	1	2	15	3	2	15	7
4	1	2	15	3	4	1	2	8	5
4	1	2	15	3	4	1	2	15	3
4	1	2	15	3	4	7	2	5
4	1	2	15	3	4	10	2	19	9
4	1	2	15	3	6	2	13	6
4	1	2	15	3	8	11	2	13	11
4	1	2	15	3	13	3	2	11
4	1	2	15	5	2	9
4	1	2	15	6	2	7
4	1	2	15	6	2	7	15	6	2	7
4	1	2	15	7
4	1	2	15	7	2	5
4	1	2	15	9	2	9	15	9	2	9
4	1	2	15	10	2	13	3	15	16	13	3	2	11
4	1	2	15	10	2	13	7
4	1	2	15	11	1	2	8	5	1	13	11	2	3
4	1	2	15	12	2	7	15	12	2	7
4	1	2	15	12	2	8	5	2
4	1	2	15	12	2	8	16	2	13	5
4	1	2	15	12	2	13	6
4	1	2	15	12	2	13	11
4	1	2	15	12	2	13	12	15	12	2	13	11
4	1	2	15	12	2	17	5
4	1	2	15	12	10	2
4	1	2	15	16
4	1	2	15	16	2	4	5
4	1	2	15	16	2	13	5
4	1	2	15	16	2	13	22	15	16	2	13	5
4	1	2	15	16	2	13	22	19	3	2	17	11
4	1	2	15	16	2	13	22	19	10	2	4	11
4	1	2	15	16	2	15	16
4	1	2	15	18	2	4	11
4	1	2	15	18	2	4	14	15	6	2	4	11
4	1	2	15	18	2	4	23	15	18	2	4	6
4	1	2	15	18	2	8	6
4	1	2	15	18	4	6	2	5
4	1	2	15	18	4	6	2	11
4	1	2	16	2	8	5
4	1	2	16	2	13	5
4	1	2	16	2	13	5	16	2	13	5
4	1	2	16	2	13	22	20	3	2	13	6
4	1	2	16	2	16
4	1	2	16	2	17	7
4	1	2	16	4	21	2	5
4	1	2	16	13	5
4	1	2	16	13	22	15	10	2	17	5
4	1	2	17	1	2	6	17	1	2	6
4	1	2	17	1	2	17	1	2	17	7
4	1	2	17	1	2	20	3	2	5	13	12	2	7
4	1	2	17	1	2	20	7	2	5
4	1	2	17	1	20	3	2	5
4	1	2	17	3	2	17	7
4	1	2	17	3	4	1	2	11
4	1	2	17	3	4	5	2	17	5
4	1	2	17	3	4	7
4	1	2	17	3	8	6	2	17	3
4	1	2	17	3	8	9	1	17	3	8	9	15	11
4	1	2	17	3	8	9	17	11	2	3
4	1	2	17	3	13	1	2	1
4	1	2	17	3	13	10	2	3
4	1	2	17	3	13	12	2	7
4	1	2	17	3	15	1	2
4	1	2	17	3	20	1	2	9
4	1	2	17	5	1	11	2	13	3
4	1	2	17	6
4	1	2	17	6	1	13	9	2	13	6
4	1	2	17	6	4	5	2	4	5	2
4	1	2	17	6	4	11	2	3	4	11	2	1
4	1	2	17	6	5	2	13	5	9
4	1	2	17	6	7	2	13	1	6
4	1	2	17	6	8	9	2	3
4	1	2	17	6	9	2	8	6
4	1	2	17	6	11	13	11	15	9	2
4	1	2	17	6	11	20	7	2	13	11
4	1	2	17	6	13	9	2	3
4	1	2	17	6	15	11	2	9	13	9	2	17	9
4	1	2	17	6	15	11	2	11
4	1	2	17	6	20	1	2	5
4	1	2	17	7
4	1	2	17	9
4	1	2	17	10	2	7
4	1	2	17	10	2	20	7
4	1	2	17	10	2	23	17	10	2	6
4	1	2	17	12	2	13	11
4	1	2	17	16	12	2
4	1	2	17	18	2	4	5
4	1	2	17	18	8	7	2	5
4	1	2	17	18	15	12	2	7	2	7
4	1	2	17	21	4	1	2	17	9
4	1	2	17	23	1	2	15	12	2	7
4	1	2	17	23	4	12	15	12	2	7
4	1	2	17	23	15	1	2	22	2	17	7
4	1	2	17	23	15	10	2	13	11
4	1	2	17	23	17	12	2	22	1	4	18	2	7
4	1	2	17	23	19	3	2	4	6
4	1	2	17	23	19	3	2	4	12	2	7
4	1	2	17	23	22	4	3	15	12	2	3	13	18	2	17	7
4	1	2	18	2	4	7
4	1	2	18	2	5
4	1	2	18	2	9
4	1	2	18	2	11	18	2	11
4	1	2	18	2	13	6
4	1	2	18	2	13	23	13	10	2	5
4	1	2	18	2	13	23	20	3	2	7
4	1	2	18	2	17	7
4	1	2	18	5	15	9	2	9
4	1	2	19	1	2	13	7
4	1	2	19	1	2	17	9
4	1	2	19	1	2	17	10	19	1	2	17	9
4	1	2	19	1	4	1	2	19	1
4	1	2	19	3	2	4	3	19	3	2	4	7
4	1	2	19	3	2	11
4	1	2	19	3	2	11	18	2	7
4	1	2	19	3	2	17	5
4	1	2	19	3	4	3	11
4	1	2	19	3	13	12
4	1	2	19	3	17	1	2
4	1	2	19	3	19	3	2	13	9	2	9
4	1	2	19	7	2	5
4	1	2	19	7	2	7
4	1	2	19	7	2	7	13	10	2	7
4	1	2	19	7	2	7	13	10	16	8	5
4	1	2	19	10	2	4	14	19	10	2	4	11
4	1	2	19	10	2	13	7
4	1	2	19	18	2	13	9
4	1	2	19	23	2	13	23	10	2	17	7
4	1	2	19	23	8	7	2	5
4	1	2	19	23	17	3	2
4	1	2	20	1
4	1	2	20	1	2	8	7
4	1	2	20	1	5	2	4	5
4	1	2	20	3	2
4	1	2	20	3	2	5
4	1	2	20	3	2	6	20	3	2	6
4	1	2	20	3	2	7
4	1	2	20	3	2	8	7
4	1	2	20	3	2	11
4	1	2	20	3	2	11	4	6
4	1	2	20	3	2	13	3	20	3	2	13	7
4	1	2	20	3	11	2	4	6
4	1	2	20	3	13	11	2	17	3
4	1	2	20	5	2
4	1	2	20	7	2	5	4	3	2	19	3	2	19	7
4	1	2	20	7	2	11
4	1	2	20	22	2	13	5
4	1	2	20	22	2	13	22	4	1	2	23	2	4	7
4	1	2	20	22	2	13	22	19	3	2	17	11
4	1	2	20	23	2	13	6
4	1	2	20	23	2	13	23	1	2
4	1	2	20	23	2	13	23	20	23	2	13	6
4	1	2	20	23	2	20	23	2	13	6
4	1	2	21	4	10	2	7
4	1	2	23	2	4	6
4	1	2	23	2	4	18	23	2	4	6
4	1	2	23	2	4	23	23	2	4	6
4	1	2	23	6	2	6
4	1	3	2	8	7
4	1	4	1	1	2	4	9
4	1	4	1	2	13	1	8	1	2	13	6
4	1	4	3	8	16	2
4	1	4	3	10	2	13	7
4	1	4	7	2	7
4	1	5	1	2	4	3
4	1	5	2	15	11	8	1	2	1
4	1	5	2	20	5	15	9	2	17	3
4	1	5	6	17	7
4	1	7	2	5
4	1	7	2	9
4	1	8	1	2
4	1	8	1	2	9	8	1	2	9
4	1	8	1	2	13	9	1	2	4	3
4	1	8	3	15	1	2	15	3
4	1	8	3	20	1	2	5	8	1	2	15	1	15	3
4	1	8	7	2	11
4	1	8	9	2	7	8	11	2	17	1
4	1	8	10	2	5
4	1	8	11	2	1	5
4	1	9	2	15	11	13	9	13	5	2	3
4	1	11	2	13	1	17	3	19	1	2	11	17	3
4	1	11	2	17	3	4	1	4	1	2	5
4	1	11	2	17	3	13	1	2
4	1	11	2	17	3	13	9	2	3
4	1	11	2	17	3	19	1	2	17	9
4	1	11	2	17	7
4	1	11	2	20	1	13	6	2	8	11	3
4	1	11	19	3	2	17	3
4	1	13	1	2	6	13	9	2	3
4	1	13	5	2	3
4	1	13	11	2	3	4	1	11	20	5	2	13	3
4	1	13	11	2	3	4	1	17	1	2	4	3
4	1	13	11	2	3	8	9	2	17	11
4	1	13	12	2	7
4	1	13	22	4	22	7	2	17	9
4	1	15	3	2	13	6	2	15	9
4	1	15	3	15	3	4	12	2
4	1	15	5	2	3
4	1	15	11	1	2	1
4	1	15	11	2	13	6	2	17	3
4	1	15	11	13	1	2	17	5	8	9	2	1	20	3
4	1	15	18	2	8	6
4	1	15	18	2	17	3	4	12	2	4	6
4	1	16	2	13	5
4	1	17	1	2	4	3	4	1	2	8	5
4	1	17	3	11	2	6	11	2	6
4	1	17	6	2	8	3
4	1	18	2	13	9
4	1	18	2	17	3	4	9	2	5
4	1	18	18	2	13	6
4	1	18	18	2	13	9
4	1	19	1	4	18	2	17	7
4	1	19	7	2	5	10	20	1
4	1	19	16	2	4	5
4	1	20	18	2	13	3	11	2
4	1	20	22	2	13	5	20	22	2	13	5
4	3	1	2
4	3	1	2	1
4	3	1	2	1	2	20	3
4	3	1	2	4	3	11
4	3	1	2	4	9	3
4	3	1	2	8	11	4	1	8	11	2	3
4	3	1	2	13	9
4	3	1	2	15	5
4	3	1	2	17	9	4	3	2	19	3
4	3	1	5	2	13	3	11
4	3	1	13	3	5	2	17	9
4	3	2	1	2	4	3	11	9	8	3	11
4	3	2	1	2	4	3	11	15	3	2	15	3
4	3	2	1	2	4	3	11	20	1	2	5	8	3	11
4	3	2	1	2	8	3	4	5	2	17	5
4	3	2	1	2	13	3	1	2	13	3
4	3	2	1	2	17	3	17	3
4	3	2	1	2	20	3	1	2	20	3
4	3	2	1	2	20	3	13	9	2	3
4	3	2	1	2	20	23
4	3	2	1	5	2	8	6	2	6
4	3	2	1	5	15	11	1	2	1
4	3	2	1	5	19	3	17	9	2
4	3	2	1	8	3	13	9	2	3
4	3	2	1	8	11	4	11	2	11	13	1
4	3	2	1	13	3	4	6	2	3
4	3	2	1	13	3	5	2	4	5
4	3	2	1	13	3	20	7	2	5
4	3	2	1	13	3	20	7	2	5	4	5	2	17	5
4	3	2	1	13	18	2	13	18
4	3	2	3	2	11	3	2	11	15	11	2	11
4	3	2	3	2	20	3	13	5	2	5
4	3	2	3	9
4	3	2	3	11	2	19	1	2	4	11	3
4	3	2	3	11	2	19	9	2	3
4	3	2	3	11	8	1	2	13	9	2	3
4	3	2	3	11	20	7	2	5	4	1	2	8	5
4	3	2	4	1	2	4	7
4	3	2	4	1	2	6
4	3	2	4	1	2	8	6
4	3	2	4	1	2	8	7
4	3	2	4	1	2	8	23	1	2	20	3	2	5
4	3	2	4	3	2	11
4	3	2	4	3	2	11	1	2	13	5	2	5
4	3	2	4	3	2	13	3	5	10	2	7
4	3	2	4	3	2	13	5
4	3	2	4	3	2	13	6
4	3	2	4	3	2	13	7
4	3	2	4	3	4	3	2	4	7
4	3	2	4	3	8	16	2	4	5
4	3	2	4	3	8	16	2	13	5
4	3	2	4	3	8	18	2	13	6
4	3	2	4	3	12	2	8	7
4	3	2	4	3	13	1	2	20	23	2	13	7
4	3	2	4	3	13	3	2	5	10	2	7
4	3	2	4	7
4	3	2	4	7	2	7
4	3	2	4	10	2	5
4	3	2	5	1	2	4	3	8	12	2	13	12	19	3	2	17	11
4	3	2	5	1	2	15	9
4	3	2	5	1	2	17	10	2	7
4	3	2	5	1	4	3	8	16	2	17	1	2	13	5	2	5
4	3	2	5	1	8	12	2	13	11
4	3	2	5	1	11
4	3	2	5	1	12	2	13	11
4	3	2	5	2	13	5	9
4	3	2	5	3	2	11
4	3	2	5	3	2	13	16	2	13	6
4	3	2	5	3	13	5	2	5
4	3	2	5	4	3	2	5	17	7
4	3	2	5	4	3	2	19	1	2	8	16	2	17	6
4	3	2	5	4	3	10	2	20	1	2
4	3	2	5	4	5
4	3	2	5	4	9
4	3	2	5	4	9	2	7	4	9	2	7
4	3	2	5	4	10	2	20	1	2
4	3	2	5	4	12	2
4	3	2	5	4	12	2	7
4	3	2	5	4	12	2	7	3	2	17	7
4	3	2	5	4	12	2	7	8	16	2	17	6
4	3	2	5	4	12	2	10	2	17	9
4	3	2	5	4	12	2	17	3	2	17	6
4	3	2	5	4	18	2	7
4	3	2	5	4	21	2	18	2	4	6
4	3	2	5	4	21	2	18	2	13	6
4	3	2	5	4	21	10	2
4	3	2	5	4	22	3	2	13	3	19	18	2	7
4	3	2	5	6	2	6
4	3	2	5	8	5	4	1	2	15	11
4	3	2	5	8	6	2	6	17	3	2	13	11
4	3	2	5	8	9	2	5
4	3	2	5	8	10	8	10	2	17	11
4	3	2	5	8	11	2	7
4	3	2	5	8	18	2	8	6	2	6
4	3	2	5	8	18	2	13	18	4	12
4	3	2	5	8	23	2	8	18	2	17	7
4	3	2	5	9	2	6
4	3	2	5	10	2	8	12	2	7
4	3	2	5	10	2	13	9	1	2
4	3	2	5	10	2	15	10	2	4	6	2	9
4	3	2	5	10	4	16	2	13	10	8	6	2	6
4	3	2	5	12	2	7
4	3	2	5	12	2	13	3	2	13	7
4	3	2	5	12	2	13	5
4	3	2	5	12	2	13	7
4	3	2	5	12	2	13	11
4	3	2	5	13	3	17	1	2	8	12	1	2	8	5
4	3	2	5	13	12	2	8	6	2	6
4	3	2	5	13	16	2	4	21	13	16	2	4	9
4	3	2	5	13	16	2	15	21	13	16	2	15	9
4	3	2	5	15	1	15	7	2	11
4	3	2	5	15	1	18	2	7	18	2	7
4	3	2	5	15	5	2	5
4	3	2	5	15	12	2
4	3	2	5	15	16	2	8	7
4	3	2	5	17	7
4	3	2	5	17	12	2	5
4	3	2	5	17	14	2	17	14	2	4	16
4	3	2	5	18	2	7
4	3	2	5	18	2	19	5
4	3	2	5	18	13	9
4	3	2	5	19	1	2	8	3	19	10	2	6
4	3	2	5	19	3	2	4	6
4	3	2	5	19	3	2	11
4	3	2	5	19	3	2	13	9	2	9
4	3	2	5	19	3	2	13	21	13	9
4	3	2	5	19	7	2	13	9	2	13	9
4	3	2	5	19	10	2	4	11
4	3	2	5	21	2	13	18	2	17	7
4	3	2	5	21	2	15	18	2	13	11
4	3	2	6	2	6
4	3	2	6	2	13	6	4	11
4	3	2	6	2	13	6	11	2	13	5
4	3	2	6	2	13	6	15	11	2	13	11
4	3	2	6	2	17	3
4	3	2	7	2	4	3	11	20	1	5
4	3	2	8	1	2	4	11	9	2	8	5	1
4	3	2	8	1	2	13	1	20	1	2	5
4	3	2	8	1	2	13	3
4	3	2	8	1	2	13	3	5	2	3
4	3	2	8	1	2	13	3	11	13	11	2	3	8	5	17	6
4	3	2	8	1	2	13	6	4	1	2	11	5	13	1
4	3	2	8	1	2	13	6	15	1	2	4	3
4	3	2	8	1	2	13	6	15	11	8	1	2
4	3	2	8	1	2	13	23	13	18	2	13	23	15	10	2
4	3	2	8	1	2	17	3
4	3	2	8	1	4	3	2	8	7
4	3	2	8	1	13	5	2	5
4	3	2	8	1	17	3	5	2	4	5
4	3	2	8	1	17	3	8	1	2	5	4	5
4	3	2	8	3	2	15	9	2	9	8	16	2	20	5
4	3	2	8	3	4	1	2	8	3	2	17	7
4	3	2	8	3	4	3	2	5
4	3	2	8	3	4	3	2	8	7
4	3	2	8	3	4	12	2	8	5
4	3	2	8	3	4	23	2	13	23	1	2	20	23
4	3	2	8	3	8	1	2	5
4	3	2	8	3	8	1	2	17	3	2	5
4	3	2	8	3	12	2	13	6
4	3	2	8	3	12	2	13	7
4	3	2	8	3	13	9	2	1	4	1	2	5
4	3	2	8	3	13	9	2	3
4	3	2	8	3	13	10	2	7
4	3	2	8	3	13	11	2	11
4	3	2	8	3	13	16	2	13	5
4	3	2	8	3	15	10	3	2	5
4	3	2	8	3	17	3	17	11	2	5
4	3	2	8	3	17	16	2	7
4	3	2	8	3	20	1	2	5
4	3	2	8	3	20	3	2	5
4	3	2	8	5	2	8	5	3
4	3	2	8	5	2	17	3	8	5	2	17	3
4	3	2	8	5	4	5	17	11	2	5
4	3	2	8	5	10	2
4	3	2	8	5	12	2	19	5	12	2	19	5
4	3	2	8	5	13	5	15	1	2	13	5
4	3	2	8	6
4	3	2	8	6	12	2	19	5	12	2	19	5
4	3	2	8	6	19	3	17	9	2
4	3	2	8	7
4	3	2	8	9	2	8	9	2	17	11
4	3	2	8	9	2	9	4	11	2	5
4	3	2	8	9	2	13	9
4	3	2	8	9	13	9	2	17	3
4	3	2	8	10	2	8	10	2
4	3	2	8	11	16	2	7
4	3	2	8	11	20	1	2
4	3	2	8	11	20	1	2	5
4	3	2	8	12	2	3	10	19	3	13	5	2	9
4	3	2	8	12	2	7
4	3	2	8	12	2	13	5
4	3	2	8	12	2	17	3	4	1	2	13	3	5
4	3	2	8	12	2	17	3	4	5	2	5
4	3	2	8	12	2	17	3	7	2	9
4	3	2	8	12	2	17	3	8	9	2	9	15	5	2	9	15	5	2	9
4	3	2	8	12	2	17	3	8	12	2	17	7
4	3	2	8	12	2	17	3	13	1	2	15	3	7	2	11
4	3	2	8	12	2	17	3	15	12	2	13	6
4	3	2	8	12	2	17	3	15	18	2	13	6
4	3	2	8	12	2	17	7
4	3	2	8	12	3	2	5
4	3	2	8	14	1	2	5	17	7
4	3	2	8	14	3	2	5
4	3	2	8	16	2	4	5
4	3	2	8	16	2	4	9
4	3	2	8	16	2	17	1	13	5	2	5
4	3	2	8	22	4	3	2	13	23	2	17	7
4	3	2	8	22	4	10	2	13	11
4	3	2	8	23	1	2	20	3	2	5
4	3	2	9	2	8	5	3
4	3	2	9	3	20	1	2	5
4	3	2	9	4	3	2	17	1	2	4	7
4	3	2	9	4	18	2	22	4	5
4	3	2	9	5	2	9
4	3	2	9	8	1	2	5
4	3	2	9	8	16	2	8	16	2	11
4	3	2	9	20	1	2	8	5
4	3	2	10	2	13	9
4	3	2	10	2	15	7
4	3	2	10	17	7
4	3	2	11	2	13	6	4	9	2	8	1	11
4	3	2	11	3	2	12	13	7
4	3	2	11	3	15	1	2	5	9
4	3	2	11	3	19	1	2	17	11
4	3	2	11	3	19	9	2	3
4	3	2	11	4	1	2	8	5
4	3	2	11	4	1	2	17	1	20	3	2	5
4	3	2	11	4	1	2	17	5
4	3	2	11	4	3	2	11
4	3	2	11	4	3	2	11	3	13	5	2	5
4	3	2	11	4	3	2	19	7
4	3	2	11	4	7	2	5
4	3	2	11	4	10	2	4	10	2
4	3	2	11	4	10	2	13	9
4	3	2	11	4	14	4	12	2	5
4	3	2	11	7
4	3	2	11	7	2	5
4	3	2	11	7	13	3	2	11
4	3	2	11	8	1	2	4	3	4	18	2
4	3	2	11	8	1	2	13	6
4	3	2	11	8	10	2	13	7
4	3	2	11	8	10	2	13	9
4	3	2	11	8	10	2	13	10	15	3	2	15	7
4	3	2	11	8	12	2	7
4	3	2	11	8	14	2	8	11
4	3	2	11	8	16	2	13	9
4	3	2	11	8	18	2	4	18	4	23	2	5
4	3	2	11	9	2	6
4	3	2	11	10
4	3	2	11	10	2	1	13	12	2	15	6
4	3	2	11	10	2	4	11	2	11
4	3	2	11	10	2	8	7
4	3	2	11	10	2	13	12	2	15	6
4	3	2	11	13	3	2	17	3	1	2	1	2
4	3	2	11	13	3	2	17	7
4	3	2	11	13	3	8	1	2	9
4	3	2	11	13	3	13	12	2	3	8	16	2	17	6
4	3	2	11	13	3	17	3	10	13	18	2	13	9
4	3	2	11	13	3	20	1	2	8	7
4	3	2	11	13	5	2	5	13	5	2	5
4	3	2	11	13	6	2	5
4	3	2	11	13	7
4	3	2	11	13	7	2	5
4	3	2	11	13	7	2	6	13	7	2	6
4	3	2	11	13	7	13	6	2	5
4	3	2	11	13	11	7
4	3	2	11	13	11	9	2	1
4	3	2	11	13	12	2	3	13	16	2	9
4	3	2	11	13	12	2	7
4	3	2	11	13	16	2	4	6
4	3	2	11	13	18	2	5	13	18	2	5
4	3	2	11	13	18	2	9
4	3	2	11	13	18	2	13	6
4	3	2	11	13	21	2	13	10	2	7
4	3	2	11	15	1	2	9	17	7
4	3	2	11	15	1	2	13	6
4	3	2	11	15	3	2	4	11
4	3	2	11	15	9	2	9	8	16	2	20	22
4	3	2	11	15	10	2	14	17	7
4	3	2	11	15	16	2	13	5
4	3	2	11	15	22	2	13	5
4	3	2	11	16	2	13	3	8	12	2	13	14	8	12	2	13	11
4	3	2	11	16	2	13	7
4	3	2	11	18	2
4	3	2	11	18	2	4	18	2	4	6	2	5
4	3	2	11	18	2	7
4	3	2	11	19	1	2	8	7
4	3	2	11	19	3	2	4	3	16	2	10	13	6
4	3	2	11	19	3	2	8	7
4	3	2	11	19	9	2	9
4	3	2	11	19	12	2	4	11
4	3	2	11	20	1	2
4	3	2	11	20	1	2	4	1	2	17	6
4	3	2	11	20	1	2	5
4	3	2	11	20	1	2	13	12	2	15	6
4	3	2	11	20	1	2	20	3	8	16	2	17	6
4	3	2	11	20	10	2
4	3	2	11	20	10	2	8	7
4	3	2	11	20	10	2	20	9
4	3	2	11	20	16	2	13	5
4	3	2	11	20	16	2	13	7
4	3	2	11	20	18	2	13	11
4	3	2	11	20	18	2	20	6
4	3	2	12	2	13	12	19	3	2	13	9	2	9
4	3	2	12	2	19	22	8	3	2	11
4	3	2	13	1	2	19	9
4	3	2	13	1	13	6	2	7
4	3	2	13	1	19	10	2	4	12	2
4	3	2	13	3	2	17	22	12	2	13	5
4	3	2	13	3	2	17	22	15	7	2	7
4	3	2	13	3	2	20	1	5	2	7
4	3	2	13	3	3	2	11
4	3	2	13	3	4	1	2	4	7
4	3	2	13	3	4	3	2	4	7
4	3	2	13	3	4	3	2	13	1	2	5
4	3	2	13	3	4	3	2	13	3	11	2	13	3
4	3	2	13	3	4	3	2	13	7
4	3	2	13	3	4	12	2	7
4	3	2	13	3	4	12	2	15	12	2	7
4	3	2	13	3	8	11	2	7
4	3	2	13	3	8	18	2	20	3	8	6	2	20	3
4	3	2	13	3	13	1	2	11
4	3	2	13	3	13	16	2
4	3	2	13	3	13	18	2	7
4	3	2	13	3	16	2	8	5
4	3	2	13	3	17	6	2	9
4	3	2	13	3	17	7	2	6
4	3	2	13	3	17	16	2	7
4	3	2	13	3	18	2	7
4	3	2	13	3	19	1	2	13	10	2
4	3	2	13	3	19	1	2	17	16	2	7
4	3	2	13	3	19	3	12	2	13	7
4	3	2	13	3	19	10	2	6
4	3	2	13	3	20	1	2	9
4	3	2	13	3	20	3	2	5
4	3	2	13	5
4	3	2	13	5	1	2	6
4	3	2	13	5	1	2	20	3
4	3	2	13	5	6	2
4	3	2	13	6
4	3	2	13	6	8	11	2	3
4	3	2	13	6	8	11	2	3	8	1	2	4	5	8	1	2	4	5
4	3	2	13	7
4	3	2	13	9
4	3	2	13	9	4	3	2	13	9
[truncated: 12,009 more rows]
[truncated: 5 more columns]
