# Supplementary material for: The “handedness” of language: Directional symmetry breaking of sign usage in words
Source: PLoS One. 2018 Jan 17;13(1):e0190735. doi: 10.1371/journal.pone.0190735 (PMC5771592; doi:10.1371/journal.pone.0190735)
Supplement: S2 File — Contains data-files (each in csv format) for the 25 different language and writing systems used in our study. The name of each data file mentions the corresponding language and a serial number (e.g., “01_Arabic.csv”) in accordance with the order in which the data sets are described in the Description of the Corpora in the Supplementary Material. Each sequence is represented as a string of numbers, with each number representing a specific grapheme for that language and writing system. In addition there are key lists for each of the data-bases (in txt format for the 24 known language and writing systems and in pdf format for the undeciphered Indus database) which shows the grapheme corresponding to each number that represents them in the data-base sequences. The name of each key list mentions the corresponding language. (ZIP) [file pone.0190735.s010.zip › CSV_files_all_Databases/12_Hebrew.csv]

1	1
1	1	6
1	1	17
1	1	17	6
1	1	17	22
1	2	7	1	22
1	2	17
1	3
1	3	2
1	3	6
1	3	13
1	3	16
1	3	16	2
1	3	16	6
1	3	16	7
1	3	16	9
1	3	16	13
1	3	16	22
1	4
1	5	6
1	5	16
1	7	1	17	2
1	7	5	16	24
1	7	5	16	24	6
1	7	9	16
1	7	9	16	2
1	7	12
1	7	12	6
1	7	12	22
1	7	12	24	2
1	7	13
1	7	13	2
1	7	13	9	2
1	7	13	10	9
1	7	13	10	9	2
1	7	13	10	9	6
1	7	13	10	9	13
1	7	13	10	10
1	7	16	10	12
1	7	16	10	12	6
1	7	16	10	24
1	7	16	18
1	7	16	18	2
1	7	16	24	2
1	7	16	24	6
1	7	17
1	7	17	2
1	7	18	10	17
1	7	18	20
1	7	18	20	6
1	7	20	10	22
1	7	22	10	1
1	7	22	10	1	2
1	7	22	10	1	6
1	7	22	10	1	7
1	7	22	10	1	13
1	7	22	10	17	7
1	7	22	17
1	7	24	4
1	7	24	10	17
1	7	24	10	17	13
1	9	16
1	10
1	10	1
1	10	1	6
1	10	2
1	10	3
1	10	3	2
1	10	3	6
1	10	3	7
1	10	3	9
1	10	7
1	10	12	6
1	10	12	6	2
1	10	12	16	3	7
1	10	12	16	6	2
1	10	12	16	22
1	10	12	18	6
1	10	12	18	6	2
1	10	13
1	10	13	9
1	10	13	9	5
1	10	13	9	6
1	10	17
1	10	18	20	6
1	10	26	24	6
1	12	16
1	12	18
1	12	24
1	12	24	19
1	12	24	22
1	12	24	22	6
1	13	1	2
1	13	9
1	13	9	19
1	13	10
1	13	18
1	16
1	16	7	1	6
1	16	7	17
1	16	7	18
1	16	7	24	22	13
1	16	12	2
1	16	12	22
1	16	12	22	6
1	16	12	22	13
1	16	17
1	16	18
1	16	18	7
1	16	18	19
1	16	18	19	6
1	16	24
1	16	24	2
1	16	24	6
1	16	24	22
1	17
1	17	16	4	6
1	17	16	4	6	1
1	17	16	4	6	2
1	17	16	4	22
1	17	16	4	22	6
1	17	19
1	17	19	6
1	18	7	17
1	18	7	17	2
1	18	7	17	6
1	18	7	17	9
1	18	7	17	13
1	18	7	17	22
1	18	7	20
1	18	7	20	6
1	18	10	17
1	18	17
1	18	17	2
1	18	17	6
1	18	17	22
1	18	20	7	6
1	18	20	22
1	18	20	22	2
1	18	20	22	6
1	19	7	5
1	19	7	5	6
1	20	10	13
1	20	10	13	7
1	20	13	2
1	20	13	2	7
1	20	13	3
1	20	13	22
1	22	1
1	22	1	2
1	22	1	6
1	22	1	6	7
1	22	1	13
1	22	1	22
1	22	1	22	6
1	22	1	22	7
1	22	3
1	22	4	1	6
1	22	4	1	6	2
1	22	4	1	22
1	22	10	1
1	22	10	1	1
1	22	10	1	7
1	22	17	2
1	22	22
1	22	22	2
1	24	4	19
1	24	7	17
1	24	7	17	6
1	24	10	26
1	24	17	2
1	24	17	22
1	24	19
1	24	19	6
1	24	19	13
2
2	1
2	1	7
2	1	7	22
2	1	9
2	1	9	19
2	1	13
2	1	13	7
2	1	22
2	1	22	2
2	1	22	22
2	1	22	22	6
2	2	1
2	2	7	9
2	2	7	9	6
2	2	7	9	7
2	2	9
2	2	9	1
2	2	9	2
2	2	9	6
2	2	9	6	22
2	2	9	7
2	2	9	13
2	2	9	13	7
2	2	9	19
2	2	9	22
2	2	12	13
2	2	12	13	7
2	2	17
2	2	17	2
2	2	17	6
2	2	17	13
2	3
2	3	1
2	3	2
2	3	6
2	3	7
2	3	9
2	3	10	25	19	26	7	24
2	3	12	10
2	3	22
2	3	22	1
2	3	22	1	6
2	3	22	1	22
2	4
2	4	2
2	4	6
2	4	7	9	6
2	4	13
2	4	24	4	6
2	5
2	5	1
2	5	6
2	5	7
2	5	7	1	6
2	5	7	24
2	5	7	24	2
2	5	7	24	6
2	5	7	24	13
2	5	13
2	5	13	1
2	5	13	2
2	5	13	6
2	5	13	7
2	5	22
2	5	22	22
2	5	24
2	5	24	1
2	5	24	22
2	5	24	22	6
2	5	24	22	13
2	6	10	19
2	6	19	2
2	6	19	4	6
2	6	19	10	22	6
2	6	19	22
2	6	20
2	6	20	6
2	7	1	2	1
2	7	1	2	1	6
2	7	1	9	22
2	7	1	9	22	6
2	7	1	10	13	6
2	7	1	22	2
2	7	2	5
2	7	2	5	1
2	7	2	9	2
2	7	2	11	2
2	7	2	23	22
2	7	2	23	22	6
2	7	2	23	22	13
2	7	3	1
2	7	3	1	2
2	7	3	1	6
2	7	4	17
2	7	4	17	6
2	7	5	24	2
2	7	6	10	19
2	7	6	10	19	2
2	7	6	10	19	13
2	7	9	1	3
2	7	9	3	2
2	7	9	10
2	7	9	10	1
2	7	9	10	5	2
2	7	9	10	5	6
2	7	9	10	6
2	7	9	10	7
2	7	9	10	13	9
2	7	12
2	7	12	5
2	7	12	10	16
2	7	13	2	13
2	7	13	12
2	7	13	12	6
2	7	13	12	13
2	7	13	23	2
2	7	17
2	7	17	9
2	7	17	9	6
2	7	17	9	13
2	7	18	10	12
2	7	18	10	12	2
2	7	18	10	12	6
2	7	18	10	12	7
2	7	18	12
2	7	18	12	2
2	7	18	12	6
2	7	18	17	2
2	7	20
2	7	20	2
2	7	20	6
2	7	20	13
2	7	20	23	24
2	7	20	23	24	6
2	7	22
2	7	22	2
2	7	22	4	3
2	7	22	12	4
2	7	23	10	17	2
2	7	23	10	24
2	7	23	10	24	2
2	7	23	10	24	6
2	7	23	10	24	13
2	7	24	9
2	7	24	10	26
2	7	24	10	26	2
2	7	24	10	26	6
2	7	24	10	26	13
2	7	24	19	2
2	7	25	10	19
2	7	25	10	24	6
2	7	26	10	13
2	7	26	19
2	9
2	9	1
2	9	1	6
2	9	2
2	9	2	1
2	9	2	7
2	9	3
2	9	3	2
2	9	3	7
2	9	3	19
2	9	3	22
2	9	3	22	2
2	9	4	23	6	2
2	9	6
2	9	6	1
2	9	6	7
2	9	7
2	9	7	3
2	9	7	3	1
2	9	7	3	6
2	9	7	4
2	9	7	10
2	9	7	10	1
2	9	7	19
2	9	9
2	9	10	6
2	9	10	6	2
2	9	10	6	6
2	9	10	16	18	3
2	9	13
2	9	13	1
2	9	13	7
2	9	22
2	10	2
2	10	2	9
2	10	2	12	13
2	10	2	13
2	10	2	17
2	10	2	25
2	10	2	25	6
2	10	3	7	4
2	10	3	7	6
2	10	5	2
2	10	5	2	1
2	10	5	7	6
2	10	5	7	6	2
2	10	5	10
2	10	5	24
2	10	5	24	6
2	10	5	24	6	2
2	10	5	24	22
2	10	9	22
2	10	9	22	6
2	10	10	3
2	10	10	17
2	10	10	17	6
2	10	10	18	6
2	10	12
2	10	12	13
2	10	12	16
2	10	12	16	6
2	10	12	16	6	22
2	10	12	16	9
2	10	12	22
2	10	13	1
2	10	13	1	13
2	10	13	7	6
2	10	13	7	6	1
2	10	13	7	6	2
2	10	13	7	6	7
2	10	13	7	22
2	10	13	7	22	6
2	10	13	20	22
2	10	13	20	22	6
2	10	13	20	22	13
2	10	13	20	22	13	7
2	10	17
2	10	17	2
2	10	17	4	6
2	10	17	4	6	1
2	10	17	4	6	2
2	10	17	4	22
2	10	17	6
2	10	17	13
2	10	17	22
2	10	18	13	6	2
2	10	24
2	10	24	6	2
2	10	25	6	2
2	10	26	6
2	10	26	6	2
2	11	16	13
2	11	16	13	6
2	11	22
2	12
2	12	2	12	4	6
2	12	5	22
2	12	6
2	12	7	23	22
2	12	16
2	12	16	2
2	12	16	6
2	12	16	7	18	9	6
2	12	16	13
2	12	18
2	12	18	2
2	12	18	6
2	12	18	13
2	13
2	13	2
2	13	3
2	13	3	6
2	13	7	17	6
2	13	7	19
2	13	7	20	22
2	13	7	20	22	6
2	13	7	20	22	6	22
2	13	7	20	22	9
2	13	7	23
2	13	10	20
2	13	10	20	1
2	13	10	20	7
2	13	10	26	23	24	13
2	13	12	7	22
2	13	17
2	13	17	13
2	13	20	2
2	13	20	2	7
2	13	20	4	6
2	13	20	10
2	13	20	22
2	13	23
2	16	7	12
2	16	19	12
2	16	19	12	6
2	17
2	17	6
2	17	6	1
2	17	6	7
2	17	11
2	17	11	6
2	17	19
2	17	19	2
2	17	19	13
2	18
2	18	7	12
2	18	7	12	6
2	18	7	12	13
2	18	7	22
2	18	12
2	18	12	2
2	18	12	7
2	18	12	22
2	18	12	22	6
2	18	12	22	7
2	18	12	22	13
2	18	13	6
2	18	13	6	6
2	18	17
2	19	23	16	3
2	20
2	20	1
2	20	1	22
2	20	1	22	6
2	20	1	22	13
2	20	6
2	20	6	2
2	20	22
2	22	1	17
2	22	5
2	22	19
2	22	19	2
2	22	19	6
2	22	19	13
2	22	19	22
2	22	23
2	22	23	6
2	22	23	22
2	23
2	23	2
2	23	16	7	18	9
2	23	16	7	18	9	6
2	23	16	7	18	9	13
2	23	17	2
2	23	24
2	23	24	6
2	23	24	9
2	23	24	23
2	23	24	23	6
2	24	1	6
2	24	3
2	24	3	6
2	24	7	19
2	24	7	26	22
2	24	10	26
2	24	19
2	24	19	1
2	24	26	2
2	24	26	22
2	24	26	22	6
2	25
2	25	3
2	25	7	19	22
2	25	10	19
2	25	13
2	25	19	2
2	26	7	6
2	26	7	13
2	26	7	22
2	26	13
2	26	13	2
2	26	19
3	1	7	19
3	1	7	19	2
3	1	7	19	6
3	1	7	19	13
3	1	7	22
3	1	7	22	6
3	1	10	19
3	1	18
3	1	19
3	1	19	1
3	1	19	7
3	1	22
3	1	22	13
3	2
3	2	1
3	2	2
3	2	2	7
3	2	3
3	2	6
3	2	7
3	2	9
3	2	9	2
3	2	9	6
3	2	9	13
3	2	10	22
3	2	10	22	22
3	2	13
3	2	22
3	2	22	2
3	2	22	2	3
3	2	22	6
3	2	22	22
3	2	24
3	2	24	6
3	2	24	19
3	4
3	4	2
3	4	6
3	4	13
3	7	1	2
3	7	2	22
3	7	2	22	13
3	7	6
3	7	6	1
3	7	6	1	7
3	7	6	1	9
3	7	6	6
3	7	6	7
3	7	13
3	7	13	2
3	7	13	4
3	7	13	10
3	7	13	22
3	7	13	22	13
3	7	24	3
3	7	25	22	2
3	10	1
3	10	1	2
3	10	1	6
3	10	1	13
3	10	1	19
3	10	1	19	2
3	10	1	19	6
3	10	2	24	6	2
3	10	6
3	10	6	1
3	10	6	1	9
3	10	6	6
3	10	6	7
3	10	13	4
3	10	13	4	1
3	10	13	6
3	10	13	6	1
3	10	13	6	2
3	10	13	6	2	7
3	10	13	6	7
3	10	13	10
3	10	13	19	6
3	10	13	22
3	10	13	22	6
3	10	16	13
3	10	25	7	6
3	10	25	7	6	1
3	10	25	7	6	2
3	10	25	7	22
3	10	25	22	6
3	13
3	13	1
3	13	2
3	13	3
3	13	6
3	13	7
3	13	7	22
3	13	17	4	6	2
3	13	23
3	13	25
3	13	25	2
3	13	25	6
3	13	25	6	7
3	13	25	6	22
3	13	25	13
3	16	7	19
3	16	7	20
3	16	7	20	2
3	16	7	20	6
3	16	13	19
3	16	20
3	16	20	2
3	16	20	7
3	16	20	10	6	2
3	16	20	19
3	16	20	19	1
3	16	20	19	6
3	16	20	22	6
3	16	20	22	13
3	19
3	20	7	7	18
3	22	1
3	24	7	16
3	24	7	16	6
3	24	16	22
3	25	3	7
3	25	7	6
3	25	7	10
3	25	7	10	7
3	25	7	10	9	7
3	25	7	22
3	25	7	22	6
3	25	7	22	22
3	25	10
3	25	10	1
3	25	10	7
3	25	22
3	25	22	1
3	25	22	3
3	25	22	4
3	25	22	7
3	25	22	10	6	2
3	25	22	19
3	25	22	19	1
3	25	22	19	6
3	25	22	19	13
3	26	13
3	26	13	4	6
3	26	13	4	22
4	1	2	7	13	6
4	1	7	16	17
4	1	7	17	4
4	1	7	17	19
4	1	7	22	17	4	7
4	1	10	9	16
4	1	12	2
4	1	13	10
4	1	13	10	6
4	1	13	10	13
4	1	16
4	1	16	2
4	1	16	6
4	1	16	7	22
4	1	16	7	24	22
4	1	16	13
4	1	16	24
4	1	17	16	4	22
4	1	18	7	17	22
4	1	20
4	1	20	6
4	1	20	13
4	1	20	13	2
4	1	20	13	22
4	1	22	1	22
4	1	22	1	22	6
4	1	22	4	1	22
4	1	24	17	22
4	2	1	7	1
4	2	1	7	1	6
4	2	1	7	1	13
4	2	1	22	22
4	2	2	7	9
4	2	2	7	9	6
4	2	3
4	2	3	1
4	2	3	1	13
4	2	5	4
4	2	5	7	4
4	2	5	7	4	6
4	2	5	7	24
4	2	5	13
4	2	5	24	6
4	2	5	24	6	13
4	2	6	19	6
4	2	7	5	24
4	2	7	9	10
4	2	7	9	10	6
4	2	7	9	10	13
4	2	7	20	2	7	22
4	2	7	23	24
4	2	9	2	9
4	2	9	4
4	2	9	4	6
4	2	9	7	3
4	2	10	2	5
4	2	10	2	23
4	2	10	6	20
4	2	10	9	3
4	2	10	17	4
4	2	10	17	4	2
4	2	10	17	4	7
4	2	10	17	4	13
4	2	10	17	4	13	7
4	2	10	22
4	2	10	23	22
4	2	10	24	4
4	2	10	24	19
4	2	12	7	23	22
4	2	13	7	20	22
4	2	13	7	20	22	6
4	2	13	12	7	22
4	2	13	20
4	2	13	20	2
4	2	13	20	4	22
4	2	13	20	13
4	2	13	20	22
4	2	17	7	4
4	2	17	19
4	2	17	22
4	2	17	22	2
4	2	18
4	2	18	6
4	2	18	12	6
4	2	18	12	6	2
4	2	24	7	26	22
4	2	24	20
4	3
4	3	1
4	3	1	2
4	3	1	7	19
4	3	2	5	6
4	3	7
4	3	10	16	20
4	3	10	25	10
4	3	11
4	3	11	2
4	3	11	6
4	3	11	7
4	3	11	9
4	3	11	13
4	3	16	1	6	13
4	3	16	7	6
4	3	16	7	6	13
4	3	16	20	2
4	3	16	20	19
4	3	16	20	19	6
4	3	22
4	3	25
4	3	25	2
4	3	25	7	4
4	3	25	7	6
4	3	25	7	6	2
4	3	25	7	6	13
4	3	25	7	10
4	3	25	7	22
4	3	25	22	19
4	4
4	4	2
4	4	2	7
4	4	6
4	4	7	7	5	22
4	4	10	13	1
4	4	10	16	9
4	4	13
4	4	22
4	5
4	5	1
4	5	1	13
4	5	2
4	5	6
4	5	7	19	4
4	5	7	19	4	2
4	5	7	19	4	13
4	5	7	25	16
4	5	7	25	16	13
4	5	9
4	5	9	7
4	5	10	10	23	22
4	5	10	19	22
4	5	10	19	22	2
4	5	10	20	1
4	5	12	6
4	5	13
4	5	13	7	19
4	5	13	7	20
4	5	13	12
4	5	13	12	13
4	5	13	26
4	5	16	9	22
4	5	18
4	5	18	2
4	5	18	6
4	5	18	7	10
4	5	18	7	22
4	5	19	22	19
4	5	20	13	13
4	5	24	1	6
4	5	24	1	6	13
4	5	24	7	4
4	5	24	7	6
4	5	25	6
4	5	25	7	22	22
4	5	25	13	4	22
4	7	1	1	7	3	4	6
4	7	1	2	17
4	7	1	3	16	2
4	7	1	3	16	13
4	7	1	5	2
4	7	1	7	5
4	7	1	7	17	4
4	7	1	7	19	3	6
4	7	1	10	16	18
4	7	1	12	16
4	7	1	16
4	7	1	16	2
4	7	1	16	6
4	7	1	16	6	2
4	7	1	16	13
4	7	1	18	17
4	7	1	18	17	6
4	7	1	20
4	7	1	20	6
4	7	1	22	1	22
4	7	1	22	1	22	6
4	7	2	1	22	22	6
4	7	2	2	7	9
4	7	2	2	7	23
4	7	2	2	9	22	6
4	7	2	3	1
4	7	2	3	1	6
4	7	2	3	1	13
4	7	2	4	2
4	7	2	5
4	7	2	5	2
4	7	2	5	4
4	7	2	5	6	2
4	7	2	5	13
4	7	2	5	22
4	7	2	5	22	6
4	7	2	7	5	24
4	7	2	7	5	24	2
4	7	2	7	5	24	6
4	7	2	7	5	24	13
4	7	2	7	9	10
4	7	2	7	13	12
4	7	2	7	13	12	6
4	7	2	7	17
4	7	2	7	17	6
4	7	2	7	17	13
4	7	2	7	18	12
4	7	2	7	18	12	6
4	7	2	7	20
4	7	2	7	20	2	7	22
4	7	2	7	20	6
4	7	2	7	24	9
4	7	2	10	2	5
4	7	2	10	2	13
4	7	2	10	5	10
4	7	2	10	5	10	13
4	7	2	10	5	24
4	7	2	10	5	24	2
4	7	2	10	5	24	6
4	7	2	10	5	24	13
4	7	2	10	6	20
4	7	2	10	6	20	6
4	7	2	10	9	22	6
4	7	2	10	13	7	22	6
4	7	2	10	13	20	22
4	7	2	10	22
4	7	2	10	23	22
4	7	2	12	2
4	7	2	12	16	22	2
4	7	2	13	3
4	7	2	13	12	6
4	7	2	13	12	22
4	7	2	17	22
4	7	2	17	22	2
4	7	2	18
4	7	2	20
4	7	2	20	6	6
4	7	2	20	13
4	7	3
4	7	3	2
4	7	3	2	20	17
4	7	3	2	20	17	2
4	7	3	2	20	17	6
4	7	3	2	20	17	13
4	7	3	2	22
4	7	3	6
4	7	3	10	1	19	2
4	7	3	10	16	13
4	7	3	10	16	13	6
4	7	3	10	16	20
4	7	3	10	25	22
4	7	3	10	25	22	2
4	7	3	10	25	22	6
4	7	3	10	25	22	13
4	7	3	12	6
4	7	3	13
4	7	3	13	6
4	7	3	13	25
4	7	3	13	25	6
4	7	3	16	2
4	7	3	16	6	2
4	7	3	16	7	6
4	7	3	16	10	6	2
4	7	3	16	22
4	7	3	17	22	6
4	7	3	18	7	7	13
4	7	3	19
4	7	3	20	1	22
4	7	3	20	4	24	16	6
4	7	3	22
4	7	3	22	7
4	7	3	22	12	7	18
4	7	3	22	13
4	7	3	22	25	5	2
4	7	3	22	25	5	6
4	7	3	23	16	12
4	7	3	25	7	4
4	7	3	25	7	4	2
4	7	3	25	7	4	6
4	7	3	25	7	6
4	7	3	25	7	6	13
4	7	3	25	7	10
4	7	3	25	16	6
4	7	3	25	22	19
4	7	3	26	12	6
4	7	3	26	16	18	19	3
4	7	3	26	16	18	19	3	6
4	7	4	1	2
4	7	4	1	16
4	7	4	1	20
4	7	4	2	18
4	7	4	2	18	6
4	7	4	13	1	13
4	7	4	18	6
4	7	5	1
4	7	5	1	13
4	7	5	7	13
4	7	5	7	13	1
4	7	5	7	16	11
4	7	5	7	18	10
4	7	5	7	18	10	6
4	7	5	7	19	4
4	7	5	7	19	4	6
4	7	5	7	22	1
4	7	5	7	25	20	22
4	7	5	10	2	20
4	7	5	10	12	22
4	7	5	10	12	24
4	7	5	10	12	24	6
4	7	5	10	13	20	13
4	7	5	10	18	10
4	7	5	10	18	10	6
4	7	5	10	25	24
4	7	5	13	7	19
4	7	5	13	12
4	7	5	13	12	6
4	7	5	13	25	3
4	7	5	13	25	3	6
4	7	5	13	26	22
4	7	5	16
4	7	5	16	7	3	22
4	7	5	16	7	3	22	6
4	7	5	16	7	3	22	13
4	7	5	16	24
4	7	5	16	24	6
4	7	5	16	24	13
4	7	5	18
4	7	5	18	6
4	7	5	18	7	22	6
4	7	5	20	16	20
4	7	5	20	16	20	6
4	7	5	22	1	22
4	7	5	22	1	22	6
4	7	5	22	18
4	7	5	23	22
4	7	5	23	22	6
4	7	5	24	1	6
4	7	5	24	1	6	6
4	7	5	24	7	4
4	7	5	24	7	4	2
4	7	5	24	7	4	6
4	7	5	24	7	6
4	7	5	25	6
4	7	5	25	22	3	13
4	7	5	26
4	7	5	26	13
4	7	6	1	2
4	7	6	7	13	12
4	7	6	7	13	12	6
4	7	6	11
4	7	6	11	2
4	7	7	1
4	7	7	1	6	2
4	7	7	6	2
4	7	7	6	22
4	7	7	17
4	7	7	17	22
4	7	7	20	4
4	7	7	20	4	6
4	7	7	20	10	6
4	7	7	22
4	7	7	22	2
4	7	7	22	6
4	7	7	22	7
4	7	7	25
4	7	7	25	6
4	7	7	25	22
4	7	9	2	1	6
4	7	9	2	7	6
4	7	9	2	22
4	7	9	2	22	6
4	7	9	2	22	22
4	7	9	6	2
4	7	9	7	16	3
4	7	9	7	16	3	6
4	7	9	7	16	5	4
4	7	9	7	22	19
4	7	9	7	22	19	6
4	7	9	10	3
4	7	9	10	3	13
4	7	9	10	4	17
4	7	9	10	10	1
4	7	9	10	10	1	6
4	7	9	10	16	13
4	7	9	10	16	25
4	7	9	11
4	7	9	11	2
4	7	9	11	6
4	7	9	11	13
4	7	9	13	2
4	7	9	16	5	6
4	7	9	16	5	6	6
4	7	9	16	5	22
4	7	9	16	5	22	2
4	7	9	16	5	22	6
4	7	9	16	5	22	13
4	7	9	17	2
4	7	9	22
4	7	9	22	23
4	7	9	22	23	6
4	7	10	1	3	16	6
4	7	10	1	7	19	3
4	7	10	1	7	19	3	6
4	7	10	1	10	3
4	7	10	1	24	7	17
4	7	10	2	7	17
4	7	10	2	9	2	9
4	7	10	2	16	13	10	2
4	7	10	2	16	26	10	10	19
4	7	10	2	22	23
4	7	10	3	2	20	17
4	7	10	3	7	24	16	6
4	7	10	3	13	25
4	7	10	3	16
4	7	10	3	22	25	5
4	7	10	4	7	3
4	7	10	4	7	3	6
4	7	10	4	7	5	22	1	22
4	7	10	4	7	19	22	3
4	7	10	4	16	7	23	22	6
4	7	10	4	16	13	17
4	7	10	5	13
4	7	10	5	13	6
4	7	10	5	13	13
4	7	10	5	13	26
4	7	10	6
4	7	10	6	2
4	7	10	7	1	5
4	7	10	7	1	10	6
4	7	10	7	1	16
4	7	10	7	1	16	6
4	7	10	7	2	10	5	24
4	7	10	7	5	22	1	22
4	7	10	7	5	26
4	7	10	7	9	10	23	19	6
4	7	10	7	9	11
4	7	10	7	9	11	2
4	7	10	7	9	11	6
4	7	10	7	9	11	7
4	7	10	7	9	11	13
4	7	10	7	12	10	10	4	23	6
4	7	10	7	13	16	4	13
4	7	10	7	16	17	4
4	7	10	7	16	17	4	6
4	7	10	7	16	17	4	13
4	7	10	7	17	4	24	4	6
4	7	10	7	18	5
4	7	10	7	19	17
4	7	10	7	22	9
4	7	10	7	22	9	13
4	7	10	7	22	18
4	7	10	7	22	18	6
4	7	10	7	25	22
4	7	10	7	26	1
4	7	10	9	1	22	6
4	7	10	11	9	16	22
4	7	10	11	10	7	7	10	18
4	7	10	12	4
4	7	10	12	7	2	7	19	9	26
4	7	10	12	26	16	26	23	3
4	7	10	13	7	10	17
4	7	10	16	2	7	24	7	24	6
4	7	10	16	3	1
4	7	10	16	7	3	4
4	7	10	16	7	3	4	6
4	7	10	16	7	13	10	25
4	7	10	16	7	17	3	6
4	7	10	16	7	20	22	6
4	7	10	16	7	26	10	16	26	6
4	7	10	16	10
4	7	10	16	11	9	3	13
4	7	10	16	13
4	7	10	16	13	6
4	7	10	16	17	3
4	7	10	16	17	3	6
4	7	10	16	20	10	5
4	7	10	16	20	10	5	6
4	7	10	16	24	23
4	7	10	17
4	7	10	17	2
4	7	10	17	6
4	7	10	17	7
4	7	10	18	7	6	10
4	7	10	18	7	17	10	10
4	7	10	18	7	20	10	24	6
4	7	10	19	1
4	7	10	19	2	9	6
4	7	10	19	7	3
4	7	10	19	7	9	22
4	7	10	19	7	10	25	6
4	7	10	19	9	4
4	7	10	19	9	7	4
4	7	10	19	9	7	4	13
4	7	10	19	10	18	22
4	7	10	19	10	18	22	2
4	7	10	19	10	18	22	6
4	7	10	19	10	18	22	13
4	7	10	19	10	22	6
4	7	10	19	12	16	7	3
4	7	10	19	16	18	7	22	6
4	7	10	19	22
4	7	10	20	7	17
4	7	10	22	1	10	26	19	3
4	7	10	22	2	23	7	22
4	7	10	22	7	3	2	6
4	7	10	22	7	3	2	19	10	13	6
4	7	10	22	7	20	22
4	7	10	22	7	20	22	6
4	7	10	22	10	19	24
4	7	10	23	7	2	9	7	3
4	7	10	23	10	23	13
4	7	10	23	10	23	13	6
4	7	10	23	19	9
4	7	10	24	25	4
4	7	10	25	20	3	16	26	19	10	3	6
4	7	10	26	10	2	7	24
4	7	10	26	10	2	7	24	6
4	7	10	26	10	3	13
4	7	10	26	16	24
4	7	10	26	22	4	22
4	7	10	26	22	4	22	6
4	7	11	7	17	22
4	7	11	7	17	22	6
4	7	11	7	17	22	13
4	7	11	10	16	11	13
4	7	11	17	2
4	7	11	17	22
4	7	12	2	24
4	7	12	2	24	22
4	7	12	2	24	22	6
4	7	12	6	2
4	7	12	6	19	4	6
4	7	12	7	2	24
4	7	12	7	11
4	7	12	7	16	5
4	7	12	10	6	19	22
4	7	12	10	16	17
4	7	12	16	18
4	7	12	16	18	22
4	7	12	16	18	22	6
4	7	12	25	7	22
4	7	13	1	7	22	6
4	7	13	1	7	22	13
4	7	13	1	10	10	4	6
4	7	13	1	10	10	4	6	6
4	7	13	1	17	22
4	7	13	1	17	22	13
4	7	13	3
4	7	13	7	1	4
4	7	13	7	1	17
4	7	13	7	1	17	6
4	7	13	7	9	16	4
4	7	13	7	12	4
4	7	13	7	16	20
4	7	13	7	16	20	6
4	7	13	7	17	16
4	7	13	7	17	16	6
4	7	13	7	17	16	13
4	7	13	7	26
4	7	13	7	26	6
4	7	13	9	1
4	7	13	9	16
4	7	13	9	16	6
4	7	13	9	16	7	22
4	7	13	9	16	7	22	6
4	7	13	10	1	17
4	7	13	10	4
4	7	13	10	9	16	22	6
4	7	13	10	13	23
4	7	13	10	13	23	13
4	7	13	10	16	10	6
4	7	13	10	23
4	7	13	10	23	6
4	7	13	10	23	19
4	7	13	10	23	19	13
4	7	13	10	23	22
4	7	13	10	25	10
4	7	13	10	26	17
4	7	13	16
4	7	13	16	2
4	7	13	16	4
4	7	13	16	4	2
4	7	13	16	4	6
4	7	13	16	4	13
4	7	13	16	5
4	7	13	16	5	4	6
4	7	13	16	5	4	6	6
4	7	13	16	6
4	7	13	16	7	5	22
4	7	13	16	7	5	22	6
4	7	13	16	7	17
4	7	13	16	13
4	7	13	16	20
4	7	13	16	20	6
4	7	13	16	20	13
4	7	13	17	16
4	7	13	17	16	4	6
4	7	13	20	5
4	7	13	20	5	13
4	7	13	20	5	13	7
4	7	13	20	19
4	7	13	20	19	6
4	7	16	1	5
4	7	16	1	22
4	7	16	1	24	3
4	7	16	1	24	3	6
4	7	16	4	7	22
4	7	16	4	17	22	6
4	7	16	5	1	6
4	7	16	5	6
4	7	16	5	10
4	7	16	5	10	6
4	7	16	5	10	13
4	7	16	5	20
4	7	16	6	11	3
4	7	16	6	19
4	7	16	6	19	6
4	7	16	6	19	22
4	7	16	6	19	22	6
4	7	16	6	19	22	7
4	7	16	7	1
4	7	16	7	1	13
4	7	16	7	1	20	6
4	7	16	7	3
4	7	16	7	6	2
4	7	16	7	13
4	7	16	7	13	6
4	7	16	7	13	12	4
4	7	16	7	16	12
4	7	16	7	17	1
4	7	16	7	17	23
4	7	16	7	18
4	7	16	7	18	6
4	7	16	7	18	13
4	7	16	7	19	10	25
4	7	16	7	20
4	7	16	7	20	10	13
4	7	16	7	20	10	13	2
4	7	16	7	20	22
4	7	16	7	20	22	6
4	7	16	7	20	22	13
4	7	16	7	22	3
4	7	16	7	22	17
4	7	16	7	23	3
4	7	16	7	23	3	6
4	7	16	7	23	22
4	7	16	7	24	23
4	7	16	7	25
4	7	16	7	25	6
4	7	16	7	25	13
4	7	16	7	26	16	24	22	26	6
4	7	16	7	26	16	24	22	26	13
4	7	16	10	1
4	7	16	10	1	2
4	7	16	10	1	6
4	7	16	10	1	10
4	7	16	10	1	13
4	7	16	10	2
4	7	16	10	5	25
4	7	16	10	5	25	6
4	7	16	10	6	11	13
4	7	16	10	6	22
4	7	16	10	6	22	6
4	7	16	10	6	22	13
4	7	16	10	9	22
4	7	16	10	9	22	6
4	7	16	10	16	12	1	6
4	7	16	10	17
4	7	16	10	17	6
4	7	16	10	17	13
4	7	16	10	17	13	6
4	7	16	10	17	13	13
4	7	16	10	20
4	7	16	10	20	6
4	7	16	10	20	17
4	7	16	10	22	3
4	7	16	10	23
4	7	16	10	24
4	7	16	10	24	6
4	7	16	10	24	13
4	7	16	10	24	17	6
4	7	16	10	25	10
4	7	16	10	25	10	6
4	7	16	10	25	10	13
4	7	16	11
4	7	16	11	6
4	7	16	12	13	2
4	7	16	13	7	5
4	7	16	13	12	4	6
4	7	16	13	17
4	7	16	13	20	6
4	7	16	17
4	7	16	17	3
4	7	16	17	3	6
4	7	16	17	3	7
4	7	16	17	4
4	7	16	17	4	2
4	7	16	17	4	6
4	7	16	17	4	6	2
4	7	16	17	4	13
4	7	16	17	6
4	7	16	17	7	3	22	6
4	7	16	17	13	19
4	7	16	18	1
4	7	16	18	1	2
4	7	16	18	1	6
4	7	16	18	1	13
4	7	16	18	4	23	6	6
4	7	16	18	7	23	22
4	7	16	18	12	6
4	7	16	18	23
4	7	16	18	23	6
4	7	16	20	10
4	7	16	22	2
4	7	16	22	2	7
4	7	16	22	16	22	4	6
4	7	16	23	10	20	6
4	7	16	23	17
4	7	16	24
4	7	16	24	23
4	7	16	24	23	2
4	7	16	24	23	6
4	7	16	24	23	7
4	7	16	24	23	13
4	7	16	25
4	7	16	25	7	7	10	6
4	7	16	25	7	10
4	7	16	25	19	6
4	7	16	25	20
4	7	16	26	1
4	7	16	26	22
4	7	16	26	22	2
4	7	17	1	22
4	7	17	2	6
4	7	17	2	25	6
4	7	17	3	6	7
4	7	17	4	24	4	6
4	7	17	4	24	4	6	2
4	7	17	4	24	4	6	6
4	7	17	4	24	4	6	13
4	7	17	7	2
4	7	17	7	2	1
4	7	17	7	2	6
4	7	17	7	2	13
4	7	17	7	9
4	7	17	7	9	2
4	7	17	7	9	6
4	7	17	7	9	7
4	7	17	7	9	13
4	7	17	7	16
4	7	17	7	16	6
4	7	17	9	7	19
4	7	17	9	7	19	13
4	7	17	10	1
4	7	17	10	1	6
4	7	17	10	25	16	6
4	7	17	10	26	13
4	7	17	16	11	3
4	7	17	22	2
4	7	17	24
4	7	17	24	1	22
4	7	17	24	1	22	6
4	7	17	24	2
4	7	17	24	6
4	7	17	24	7
4	7	18	1
4	7	18	1	6
4	7	18	1	13
4	7	18	1	17
4	7	18	2	7	4
4	7	18	2	7	4	13
4	7	18	2	10
4	7	18	5
4	7	18	6	10
4	7	18	6	10	2
4	7	18	6	10	6
4	7	18	7	3
4	7	18	7	6
4	7	18	7	6	2
4	7	18	7	12	3
4	7	18	7	13	5
4	7	18	7	13	5	2
4	7	18	7	13	5	6
4	7	18	7	13	5	13
4	7	18	7	20	19
4	7	18	7	20	19	6
4	7	18	7	20	19	13
4	7	18	7	23	10
4	7	18	7	23	10	6
4	7	18	10	13	3
4	7	18	10	16	22
4	7	18	10	17	10
4	7	18	10	17	10	2
4	7	18	10	17	10	6
4	7	18	10	17	10	7
4	7	18	10	17	10	13
4	7	18	10	18	10
4	7	18	10	22	16	10	24
4	7	18	10	22	16	10	24	6
4	7	18	12
4	7	18	12	3
4	7	18	12	3	6
4	7	18	12	10	16	13	6
4	7	18	12	19	4	6
4	7	18	12	19	4	6	6
4	7	18	12	19	4	6	13
4	7	18	13	3	4	6
4	7	18	13	3	4	6	6
4	7	18	13	3	6
4	7	18	13	5
4	7	18	13	5	2
4	7	18	13	5	6
4	7	18	13	7	5
4	7	18	13	7	5	6
4	7	18	13	9
4	7	18	13	9	6
4	7	18	13	9	13
4	7	18	16	7	22
4	7	18	16	24	6
4	7	18	16	24	19
4	7	18	17	3
4	7	18	17	3	4	6
4	7	18	17	7	10	22
4	7	18	17	7	10	22	6
4	7	18	18	7	13
4	7	18	18	7	22	4	6
4	7	18	20	10	16	13
4	7	18	22	5
4	7	18	22	5	6
4	7	18	22	5	22
4	7	18	22	5	22	6
4	7	18	23	7	22
4	7	18	23	7	22	2
4	7	18	23	7	22	6
4	7	18	23	7	22	7
4	7	18	23	7	22	13
4	7	19	1
4	7	19	1	2
4	7	19	1	13
4	7	19	1	16	24
4	7	19	1	22
4	7	19	5	2
4	7	19	5	26
4	7	19	5	26	6
4	7	19	6	10	2
4	7	19	7	1
4	7	19	7	1	3	16
4	7	19	7	1	6
4	7	19	7	2	17
4	7	19	7	2	17	6
4	7	19	7	4	10	5	6
4	7	19	7	4	10	5	13
4	7	19	7	5
4	7	19	7	7	12	22
4	7	19	7	9	1
4	7	19	7	9	1	6
4	7	19	7	9	1	13
4	7	19	7	9	4
4	7	19	7	9	4	6
4	7	19	7	9	19
4	7	19	7	9	22
4	7	19	7	10	2	5
4	7	19	7	10	2	5	6
4	7	19	7	10	5	16
4	7	19	7	10	5	16	6
4	7	19	7	10	23	10	19
4	7	19	7	10	25	6
4	7	19	7	13	1	17
4	7	19	7	16	4	24
4	7	19	7	16	17	3
4	7	19	7	16	17	3	6
4	7	19	7	16	20
4	7	19	7	16	20	5
4	7	19	7	16	20	5	6
4	7	19	7	16	20	6
4	7	19	7	17	25	10	19
4	7	19	7	19	12	23
4	7	19	7	22	4
4	7	19	7	22	4	6
4	7	19	7	26
4	7	19	7	26	2	1
4	7	19	7	26	2	1	6
4	7	19	9	6	6
4	7	19	9	7	22
4	7	19	9	7	23	6
4	7	19	9	7	23	6	7
4	7	19	10	10	5	22
4	7	19	10	10	16	7	1	22
4	7	19	10	10	19	5	4	6
4	7	19	10	18	22
4	7	19	10	18	22	2
4	7	19	10	18	22	6
4	7	19	10	18	22	13
4	7	19	10	18	22	22
4	7	19	10	24	23
4	7	19	10	24	23	6
4	7	19	10	25	16	13
4	7	19	10	25	23
4	7	19	12	16	3	4	6	6
4	7	19	12	24	6
4	7	19	13
4	7	19	13	2
4	7	19	13	16	7	20
4	7	19	13	16	7	20	6
4	7	19	17
4	7	19	17	4
4	7	19	17	4	6
4	7	19	17	6
4	7	19	17	22
4	7	19	17	22	2
4	7	19	17	22	6
4	7	19	17	22	13
4	7	19	20	2
4	7	19	20	4
4	7	19	20	23	22
4	7	19	22
4	7	19	22	2
4	7	19	22	3
4	7	19	22	3	2
4	7	19	22	3	6
4	7	19	22	3	6	7
4	7	19	22	3	7
4	7	19	22	3	13
4	7	19	22	3	19
4	7	19	22	7	3
4	7	19	22	18	11	6
4	7	19	22	18	11	6	6
4	7	19	24	2
4	7	19	24	4	6	2
4	7	19	26	20
4	7	19	26	20	6
4	7	20	2	17	22
4	7	20	7	2	17
4	7	20	7	2	17	22
4	7	20	7	17	16
4	7	20	7	22	5
4	7	20	10	4	5
4	7	20	10	18	13
4	7	20	10	18	13	6
4	7	20	10	18	13	13
4	7	20	10	19	9	26
4	7	20	10	19	9	26	13
4	7	20	11	17
4	7	20	16	10
4	7	20	16	10	7
4	7	20	17	2
4	7	20	18
4	7	20	23	7	5	6
4	7	20	24	23
4	7	22
4	7	22	1
4	7	22	1	13
4	7	22	2
4	7	22	2	1
4	7	22	2	7	3
4	7	22	3
4	7	22	3	2
4	7	22	6	13
4	7	22	7
4	7	22	7	2	6	22
4	7	22	7	3	6
4	7	22	7	16	4
4	7	22	7	17
4	7	22	7	17	2
4	7	22	7	17	6
4	7	22	7	17	22
4	7	22	7	18
4	7	22	7	18	20	6
4	7	22	7	20
4	7	22	7	20	6
4	7	22	7	20	22
4	7	22	7	20	22	2
4	7	22	7	20	22	6
4	7	22	7	20	22	7
4	7	22	7	20	22	13
4	7	22	7	20	22	13	7
4	7	22	7	25	5
4	7	22	9
4	7	22	9	13
4	7	22	10	1	16
4	7	22	10	1	22
4	7	22	10	1	22	2
4	7	22	10	1	22	6
4	7	22	10	2	3
4	7	22	10	2	3	13
4	7	22	10	5
4	7	22	10	5	6
4	7	22	10	7	23	22
4	7	22	10	10	20
4	7	22	10	10	20	4	22
4	7	22	10	10	20	6
4	7	22	10	12	18
4	7	22	10	16	6
4	7	22	10	19	9	6
4	7	22	16
4	7	22	16	6
4	7	22	16	7	24	16
4	7	22	17	2	22
4	7	22	17	2	22	6
4	7	22	17	2	22	13
4	7	22	18
4	7	22	18	2
4	7	22	18	3
4	7	22	18	6
4	7	22	18	7	20
4	7	22	18	7	20	6
4	7	22	18	9
4	7	22	18	13
4	7	22	18	20	4	6
4	7	22	18	20	4	6	2
4	7	22	18	20	4	6	6
4	7	22	18	20	7	22
4	7	22	18	20	7	22	6
4	7	22	20	16
4	7	22	22	17	4	6
4	7	22	22	17	4	6	2
4	7	22	22	17	4	6	6
4	7	22	25	5
4	7	22	25	5	22
4	7	22	25	5	22	6
4	7	23	17
4	7	23	17	10	10	4	6
4	7	23	19	2
4	7	23	19	2	7
4	7	23	19	9	6
4	7	23	23	7	13	22
4	7	24	1
4	7	24	1	6
4	7	24	1	13
4	7	24	4	4	1	6
4	7	24	4	4	1	6	13
4	7	24	7	2	3	6
4	7	24	7	5
4	7	24	7	5	6
4	7	24	7	9	4
4	7	24	7	12
4	7	24	7	16	4
4	7	24	7	16	4	2
4	7	24	7	16	4	6
4	7	24	7	16	4	13
4	7	24	7	20	4
4	7	24	7	20	4	6
4	7	24	7	20	4	13
4	7	24	7	23
4	7	24	9
4	7	24	10	2	3
4	7	24	10	2	3	13
4	7	24	10	2	17
4	7	24	10	16	1
4	7	24	10	16	1	6
4	7	24	10	16	17	13
4	7	24	10	18	5
4	7	24	10	24	25
4	7	24	10	24	25	13
4	7	24	10	25	16	13
4	7	24	10	26
4	7	24	16	26	25	6
4	7	24	20	4	6
4	7	24	20	4	6	6
4	7	24	20	4	6	13
4	7	24	20	4	22
4	7	24	22
4	7	24	23	7	4
4	7	24	23	7	19
4	7	24	25	2
4	7	25	2	24	22
4	7	25	3	6
4	7	25	5	7	22	6
4	7	25	7	13	20
4	7	25	7	13	20	2
4	7	25	7	13	20	6
4	7	25	7	13	20	13
4	7	25	7	19
4	7	25	7	24	19	6
4	7	25	10	2	5	13
4	7	25	10	13	6
4	7	25	16	3
4	7	25	16	3	2
4	7	25	16	3	13
4	7	25	16	3	22
4	7	25	16	17	19
4	7	25	16	22	19
4	7	25	16	24	4	6
4	7	25	17
4	7	25	17	2
4	7	25	22	7	17
4	7	25	22	7	17	13
4	7	25	25	24
4	7	26	1	24	4	6
4	7	26	2	4	1	6
4	7	26	2	7	13
4	7	26	2	7	13	6
4	7	26	2	17	6
4	7	26	2	17	6	6
4	7	26	5	22
4	7	26	6	2
4	7	26	10	1
4	7	26	10	1	2
4	7	26	10	1	6
4	7	26	10	1	7
4	7	26	10	1	13
4	7	26	10	1	24
4	7	26	10	2	20	16	24	6
4	7	26	10	2	24
4	7	26	20	16
4	7	26	26	7	22	4	6
4	9	1	22	19
4	9	2
4	9	2	2
4	9	2	6
4	9	2	7	6
4	9	2	7	6	7
4	9	2	22
4	9	2	22	22
4	9	3	2	22
4	9	4	22
4	9	4	22	22
4	9	10	10	1
4	9	10	10	1	6
4	9	10	16	5	2
4	9	10	16	5	13
4	9	10	16	13
4	9	10	16	25
4	9	10	23
4	9	10	24	6
4	9	10	24	6	7
4	9	16	5	19
4	9	16	5	22
4	9	16	5	22	2
4	9	16	5	22	6
4	9	16	5	22	7
4	9	16	5	22	13
4	9	22
4	9	22	7	4	6
4	9	23	22
4	9	24	6	22
4	10	1	3	16
4	10	1	3	16	6
4	10	1	3	16	13
4	10	1	5	19
4	10	1	5	22
4	10	1	7	19	3
4	10	1	7	19	3	6
4	10	1	7	24	10	17	6
4	10	1	10	3
4	10	1	10	3	6
4	10	1	24	7	17
4	10	1	24	7	17	6
4	10	2	2	9
4	10	2	2	9	6
4	10	2	3	22	1	6
4	10	2	7	2	10	22
4	10	2	7	4	20	6
4	10	2	9	2	9
4	10	2	9	2	9	6
4	10	2	10	2	1
4	10	2	10	5	6
4	10	2	12	4
4	10	2	16	13	10	2
4	10	2	16	13	10	2	6
4	10	2	16	18	24	6
4	10	2	22	23
4	10	3	2	20	17
4	10	3	2	20	17	6
4	10	3	11	7	16	24	6
4	10	3	13	25
4	10	3	13	25	6
4	10	3	16	17	3
4	10	3	16	19
4	10	3	20	19	13	6
4	10	3	22	25	5
4	10	4	7	5	22	1	22
4	10	4	7	9	2	22	6
4	10	4	7	9	3	2	22
4	10	4	7	16	24	23
4	10	4	7	16	24	23	6
4	10	4	7	17	4	24	4	6
4	10	4	7	19	22	3
4	10	4	7	19	22	3	6
4	10	4	9	2	6	6
4	10	4	9	2	22	22
4	10	4	10	10	1	5	4	6
4	10	4	10	11	17
4	10	4	10	22	3
4	10	4	10	22	3	6
4	10	4	12	16	18	6
4	10	4	16	7	20	10	13
4	10	4	16	7	23	22	6
4	10	4	16	13	17
4	10	4	16	13	17	6
4	10	4	17	4	6
4	10	4	17	4	13
4	10	4	18
4	10	4	18	6
4	10	5	7	19	2	7	20
4	10	5	7	19	2	7	20	6
4	10	5	7	25	20	22
4	10	5	7	25	20	22	6
4	10	5	13	26
4	10	5	13	26	6
4	10	5	18	22
4	10	5	18	22	6
4	10	5	20	16	20
4	10	7	7	11
4	10	7	22	18
4	10	9	7	9	11
4	10	10	1	5	4
4	10	10	1	5	4	13
4	10	10	2	5
4	10	10	2	18	22	13
4	10	10	5	13
4	10	10	6
4	10	10	6	1
4	10	10	11	10	13	10	18
4	10	10	12	6	9
4	10	10	16	7	3	4
4	10	10	16	10	5
4	10	10	16	20
4	10	10	16	24	22	10	3
4	10	10	17	18
4	10	10	19	13
4	10	10	19	13	2
4	10	10	19	13	13
4	10	10	23	7	2	9	7	3
4	10	10	23	19	9
4	10	10	25	2
4	10	10	25	17
4	10	10	26	19
4	10	11
4	10	11	9	16	22
4	10	11	9	16	22	6
4	10	11	17
4	10	11	17	2
4	10	11	17	6
4	10	11	17	13
4	10	12	1	7	22	6
4	10	12	6	19
4	10	12	7	2	7	3	18	10	3
4	10	12	7	2	7	9	10	23	24
4	10	12	7	2	7	20	3
4	10	12	26	16	26	23	3	6
4	10	13
4	10	13	2
4	10	13	6
4	10	13	7
4	10	13	7	10	17
4	10	13	9
4	10	13	13
4	10	13	16	5	22
4	10	13	16	5	22	6
4	10	13	16	20
4	10	13	16	20	6
4	10	13	16	22
4	10	13	16	22	13
4	10	13	17	2
4	10	13	22
4	10	13	22	7	24
4	10	16	1	24	3
4	10	16	2	7	20	2	7	22
4	10	16	2	7	24	7	24
4	10	16	2	7	24	7	24	6
4	10	16	2	10	26	16	3
4	10	16	3	1
4	10	16	7	13	10	25
4	10	16	7	13	10	25	6
4	10	16	7	20	22	6
4	10	16	7	26	23	10	6
4	10	16	7	26	23	10	6	6
4	10	16	10
4	10	16	10	7	7	3
4	10	16	10	7	7	3	6
4	10	16	11	9	3
4	10	16	13
4	10	16	13	2
4	10	16	13	5
4	10	16	13	5	6
4	10	16	13	5	13
4	10	16	13	6
4	10	16	13	13
4	10	16	13	22
4	10	16	17	3
4	10	16	17	23	22
4	10	16	20	10	5	6
4	10	16	25	7	19	6
4	10	16	26	19	22	2	16	24
4	10	17	9	7	19	6
4	10	17	16	11	3
4	10	17	16	11	3	6
4	10	17	16	11	22
4	10	17	16	11	22	6
4	10	17	24	6	2
4	10	18	7	6	10
4	10	18	7	6	10	6
4	10	18	7	17	10	10
4	10	18	10
4	10	18	10	4	5	6
4	10	18	10	10	22
4	10	18	16	17	6
4	10	18	18	6
4	10	18	18	25
4	10	19	1
4	10	19	1	13
4	10	19	3	22
4	10	19	5	4	6
4	10	19	7	1	3	16	6
4	10	19	7	9	22
4	10	19	7	10	25	6
4	10	19	7	16	10	5	6
4	10	19	7	22	16	5	6
4	10	19	7	23	10	17	6
[truncated: 7,999 more rows]
[truncated: 1 more columns]
