# Supplementary material for: The “handedness” of language: Directional symmetry breaking of sign usage in words
Source: PLoS One. 2018 Jan 17;13(1):e0190735. doi: 10.1371/journal.pone.0190735 (PMC5771592; doi:10.1371/journal.pone.0190735)
Supplement: S2 File — Contains data-files (each in csv format) for the 25 different language and writing systems used in our study. The name of each data file mentions the corresponding language and a serial number (e.g., “01_Arabic.csv”) in accordance with the order in which the data sets are described in the Description of the Corpora in the Supplementary Material. Each sequence is represented as a string of numbers, with each number representing a specific grapheme for that language and writing system. In addition there are key lists for each of the data-bases (in txt format for the 24 known language and writing systems and in pdf format for the undeciphered Indus database) which shows the grapheme corresponding to each number that represents them in the data-base sequences. The name of each key list mentions the corresponding language. (ZIP) [file pone.0190735.s010.zip › CSV_files_all_Databases/13_Hindi.csv]

1	2
1	2	1	105
1	2	3
1	2	3	15	33
1	2	7
1	2	9	3
1	2	9	19
1	2	19
1	2	19	9	10
1	2	19	9	32
1	2	19	9	36
1	2	33
1	2	97
1	2	132
1	2	143
1	10
1	10	4	2
1	10	129	177
1	10	265	29
1	15
1	15	67
1	15	78
1	15	84
1	15	105
1	15	179
1	15	260
1	15	369
1	15	435
1	21	132	33
1	24
1	24	34
1	24	35
1	24	83
1	24	251
1	25	2
1	28	61
1	28	118
1	30	2	33
1	30	2	85
1	30	32
1	30	76	3
1	34
1	34	3
1	35
1	35	2
1	35	2	23	81	140
1	35	2	91	140
1	35	31	88	86
1	35	50	2
1	35	50	122
1	35	76
1	35	125
1	35	208	2
1	36
1	37	382	122
1	38
1	40	2
1	40	83
1	49	1	2
1	49	2	30
1	49	3
1	53
1	55	3
1	55	83
1	59
1	59	132
1	62	93
1	66	33
1	76	3
1	76	19
1	76	34	3
1	78	164
1	79	199	219
1	80	15	33
1	80	15	85
1	80	21	250	105	2
1	80	23	24
1	80	276	30
1	81	140
1	83
1	84
1	84	164
1	87	127	30
1	88	1	112
1	88	30	26	27
1	88	30	33
1	88	35
1	88	35	136	122
1	88	132
1	88	156
1	88	351	106	62
1	93	34	122
1	97
1	105	70	76
1	108	136
1	111
1	120
1	126
1	126	62	30
1	126	85
1	128
1	129	23
1	129	120
1	132	2
1	139	2
1	139	20
1	139	297
1	140
1	140	35
1	140	156
1	151	105	2	15	33
1	153	15
1	153	15	3
1	153	18	97
1	153	276	30
1	156
1	156	3
1	156	133
1	159	1	84	3
1	165	30
1	169
1	169	132
1	169	132	96	88	62	1
1	193	2
1	193	2	132
1	199	105
1	214	3	83
1	214	33
1	214	33	132
1	219	98	30	36
1	220	174	35	27
1	234	76
1	235
1	268	219
1	271
1	339	30	2
1	344	1
1	344	41	30
1	347	67
1	388	17
1	566	9	15	33
1	566	9	34	105
1	567	222
2	1	35
2	20	83
2	23	2
2	28	30
2	28	30	37	76	62
2	28	30	92	30
2	28	30	164	33
2	28	61	1
2	28	118
2	28	253	30
2	29
2	31
2	31	3
2	31	9	36
2	31	19
2	31	19	9	10
2	31	132
2	33
2	34
2	34	3
2	34	19
2	34	19	9	10
2	34	33
2	34	37	27
2	34	37	45	75	191	105	33
2	35	273	27
2	37	42
2	42	140
2	44	159
2	44	159	3
2	49
2	53
2	53	27	33
2	53	27	79	1
2	59	9	2
2	71	298	1
2	75	140
2	75	154
2	93	3
2	93	3	106	35	1
2	126
2	138
2	144	37	105	2
2	148	30
2	164
2	171	1
2	242	87	2
2	304	18
2	323	83
2	323	163	18
3
3	1
3	3
3	10
3	15
3	15	3
3	15	19
3	15	49	81	140
3	15	90	140	109
3	27	1
3	35
3	35	1
3	36
3	37	29	1
3	40
3	44	130	85
3	44	178	1
3	55	62	36
3	58	109
3	59	1
3	59	503
3	62
3	76
3	76	133
3	83
3	93
3	93	3
3	105	1
3	105	1	4	2
3	105	6	27
3	112
3	112	1
3	112	92	222
3	122
3	129	73	44
3	156
3	163	151	125	105
3	178	27	24
3	203
3	271
3	343	33
3	380	41	30
3	519	1
4
4	2
4	2	1
4	2	97
4	2	138	3
4	2	382	49
4	3
4	10
4	24
4	27	2
4	27	2	132
4	32
4	32	95
4	33
4	35
4	35	223	2
4	36
4	36	33
4	40
4	44
4	44	95
4	44	133
4	44	279
4	73	31
4	76	9	49
4	76	25	2
4	83
4	88	18	24	27
4	88	23	33
4	88	27
4	88	27	9	164
4	88	27	28	2	35
4	88	27	59	69
4	88	27	188	10
4	88	246
4	95
4	105
4	105	3
4	105	19
4	105	19	9	36
4	121	1
4	121	1	132
4	122	44	2
4	122	44	122
4	153	15	79	1
4	156
4	172	106	143	95	1
4	199	219
4	212	3
4	219
4	322	33
4	322	85
4	331
4	339
4	479
4	564	133
5
5	3
5	3	15	29
5	3	69	4	122
5	9
5	23
5	62	1
5	63
5	76	331	35
5	105
5	262
6
6	24
6	35	30
6	35	222
6	40	361
6	84
6	93	159
6	105
6	179
6	260
7
7	1
7	10
7	48	33
7	62	24
7	73	11
7	73	74
7	81	75	2
7	81	75	122	27
7	112
8
8	34	154
8	364	1
9
9	10
9	15	42
9	15	49
9	28	15	169	132
9	28	27
9	28	27	44	30
9	28	328	112
9	32
9	34
9	34	1
9	34	33
9	34	404
9	36
9	37	30	59	1
9	37	30	62
9	37	63	1	10
9	42
9	49
9	75	27
9	75	27	123	106	2
9	87
9	88	79	112
9	88	132
9	88	132	10	15
9	88	253	1
9	132	62	2	97
9	136	24
9	140
9	140	1
9	141
9	141	5	3
9	141	18	33
9	153	62
9	164
9	199	15
9	240
9	258	71	27
9	276	49
10
10	2
10	3
10	9
10	10	403	30
10	15	2	9	34
10	15	2	9	164
10	19
10	24
10	24	53
10	24	93
10	27	1
10	30
10	31
10	36
10	44	30
10	62	1
10	73	55
10	94
10	94	4	122
10	94	21	2	140
10	94	87	27	1
10	105	122
10	112
10	131
10	136	2
10	140	3
10	159
10	159	10
10	163	33
10	163	105
10	163	495	49
10	326
11
11	1
11	1	24
11	1	35	30
11	1	55	106	2
11	1	106	2
11	1	106	178	30
11	1	132
11	4
11	4	6
11	4	6	15	33
11	4	81	30
11	6	1	2	97
11	21	2	33
11	24	88	177
11	28	49
11	28	49	125
11	28	178	73	1
11	37	41	172
11	68	2
11	162
11	171	246
11	184	18
11	246	150	2	24
11	569	105
12
12	1	2
12	3
12	19
12	19	9	10
12	25
12	105	24
12	132
12	143
12	150	45	183	66
12	159
12	184	18	122
12	222
13
13	1	2
13	2
13	3
13	19
13	19	9	10
13	27
13	31
13	31	3
13	31	19
13	31	43	24
13	31	125	31
13	33
13	62	77	30
13	62	87	220
13	62	132
13	112
13	112	9	42
13	112	26	18	101
13	112	75	116	34
13	112	94	28	30
13	122
13	126	222
13	138
13	143
13	167
13	167	27
13	209
13	222
13	384
14	15
14	15	1
14	15	18
14	15	125	138
14	15	127	106	2
14	42
14	49
14	54
14	55	24
14	92	4	2
14	138
14	138	15	33
14	196	97
14	276	35
15	1	3
15	1	9	33
15	1	159
15	1	159	1	2
15	1	159	3
15	1	159	19
15	1	246
15	1	246	19
15	2
15	2	9	34
15	2	22	40
15	2	30
15	2	31
15	2	35
15	2	37	15	2
15	2	55	361
15	2	80	15	76
15	2	87
15	2	110	166	62	2
15	2	136
15	2	152
15	2	222
15	4
15	4	3
15	4	18
15	4	19
15	23
15	24
15	24	37	30	2
15	24	40
15	24	40	3
15	24	40	62
15	24	105
15	24	105	3
15	24	105	33
15	28	4
15	28	61
15	28	160
15	28	160	27
15	29
15	30	9	2
15	30	10
15	30	33
15	30	36
15	30	278	33
15	34	3
15	34	3	3
15	34	3	9
15	34	10
15	34	19
15	34	24
15	34	32
15	34	33	3
15	34	33	19
15	34	36
15	34	76
15	34	136	3
15	34	136	33
15	34	136	33	3
15	34	278
15	37	30
15	40	54
15	42	3
15	44	10
15	44	120
15	44	368	271
15	49	81	140
15	58	15	76
15	59	106	2
15	59	106	2	132
15	62	33
15	65	132	9
15	66
15	66	21	2	140	88	112	1
15	66	122	10
15	75	27
15	75	149	29
15	76
15	76	4	199	134
15	76	18
15	76	35	88	112
15	76	44
15	76	95	27	9	140
15	76	144	30
15	80	15
15	81	3
15	81	75	2	34
15	84
15	84	62
15	85	2
15	87	62	33	30
15	87	88	66
15	87	88	489
15	88	13
15	88	18	21	30
15	88	18	62	2	97
15	88	27	105	1
15	88	27	105	33
15	88	27	242	28	61	1
15	88	27	242	28	61	97
15	88	62	30
15	88	62	132	116	34	97
15	88	62	222	27
15	88	87
15	88	136
15	90	140
15	105	1	3
15	105	122
15	106	2
15	106	2	4	2
15	106	2	4	178	132
15	106	29	350
15	106	29	500
15	106	66	2
15	106	66	284
15	106	79
15	106	85
15	106	132
15	106	178	4
15	106	222
15	116	28	61
15	119	129	279
15	122
15	122	28	61	1
15	122	28	61	97
15	122	28	118
15	125
15	125	188	33
15	125	188	85
15	126	120
15	126	159
15	126	271
15	132
15	134	2
15	136	49
15	136	49	411
15	140
15	140	1
15	140	18	106	76
15	140	108	141	30
15	140	127	146	33
15	140	140	73	30
15	140	262
15	142	81	33	29
15	148	18
15	148	74
15	148	74	87	2
15	151	40
15	151	67
15	151	119
15	152
15	152	353
15	154
15	159
15	159	3
15	159	19
15	159	132	24
15	166	127	35
15	166	127	156
15	166	136	30
15	166	136	106	132	101
15	166	136	132	15
15	178	1	24	1
15	178	2	28	61	97
15	178	2	28	253	30
15	178	9	2
15	178	37	165	29
15	178	37	165	29	62	112
15	178	55	97
15	178	61	140
15	178	62	34	33
15	178	62	88	29	30
15	178	62	88	30	33
15	178	62	88	30	33	167	24
15	178	62	88	30	85	27
15	178	62	88	222
15	178	69
15	178	93	27
15	178	96	88	97
15	178	106	27	28	30
15	178	126	37	27
15	178	126	49
15	178	127	30
15	178	136	178	4
15	178	150	30
15	178	166	2	35
15	178	166	2	156
15	178	174	35
15	178	184	199	105
15	178	242	112
15	179
15	212	3
15	227	36
15	246
15	246	3
15	246	132	24
15	252	159
15	295	93
15	295	93	3
15	295	93	19
15	295	136
15	295	136	3
15	295	136	19
15	344	44
15	530	42
15	530	49
16	11
16	17
16	28	4
16	74
16	83
17
17	1	37	150	1
17	1	88	61	1
17	1	88	61	97
17	1	88	253	30
17	2
17	2	28	61	97
17	2	28	253	30
17	2	80	94
17	3
17	4	2
17	4	112
17	4	167	27
17	9	49
17	9	76
17	9	76	44	88	140
17	9	95
17	9	133
17	10
17	10	15
17	13	112
17	15
17	15	4
17	15	49
17	15	76	69	1
17	15	106	29
17	18
17	18	30
17	19
17	19	9	10
17	23	322	49
17	24	37	27
17	24	42
17	27
17	28	2	35	97
17	28	2	35	97	4	122
17	28	42	95	33
17	28	76	35	1
17	31	122
17	33	81	57	30
17	33	81	140
17	33	81	140	87	27	1
17	34
17	34	30
17	35
17	35	19
17	37	222	33
17	40
17	43	49
17	44
17	44	35	33
17	45	95	33
17	49
17	49	28	29
17	49	28	30
17	49	33
17	49	55	33
17	49	55	85
17	49	92	49
17	53	33
17	53	85
17	57
17	57	9	42
17	57	9	171	350
17	57	35
17	58	94
17	59	199	4	2
17	62	2	97
17	62	166	27	1
17	62	166	27	1	132
17	69	4	178	1
17	69	28	27
17	71	72
17	71	72	4	122
17	75	27
17	76
17	76	35
17	76	35	13	34
17	76	35	87	27	1
17	76	149	3
17	81	142	24	33	4	122
17	83
17	84
17	87	33
17	88	1	61	1
17	88	44	33
17	88	165	1
17	89
17	92	30
17	93	2	97
17	95
17	95	1	24
17	106	35
17	106	35	49	35	88	15	97
17	106	35	53	30
17	106	35	59	166	9	49
17	106	35	191	222
17	106	55
17	106	156	27
17	108	252	57	30
17	112	27
17	114
17	114	2
17	114	33
17	114	178	30
17	116	15
17	116	15	97
17	116	46	27
17	116	276	30
17	119
17	120
17	122
17	124	18	106	150	1
17	126	2
17	136	2
17	140	2
17	140	2	96	88	62	1
17	140	30
17	140	88	112
17	140	88	112	9	154
17	140	156
17	141
17	141	88	59	71	72	33
17	152
17	152	21	2	43	59	30
17	152	73	276
17	154
17	159
17	163	49
17	166	2	27
17	166	2	35
17	166	9	49	33
17	166	93	88	27
17	166	93	88	27	93	41	30
17	166	93	88	27	95	33	1
17	166	178	30
17	167	88	9	140
17	172	140
17	177	62	33
17	179
17	187	61	97
17	187	253	30
17	188
17	188	9	154
17	191	30
17	201	93	3
17	207	4
17	207	41	30
17	210	162	184	1	132
17	219
17	222
17	242	44
17	242	112
17	244	41	30
17	246	80	23	2
17	246	80	23	122
17	259	122
17	264	106	29
17	265	29
17	278
17	287	79	1
17	287	79	1	2	97
17	344	4	178	1
17	346	44	33
17	531	57	30
18
18	33
18	93	3
18	106	76
18	106	122
18	132	18	30
18	140
18	140	25	2
18	140	87	166	30
18	509
19	1	2
19	62	10
19	62	32
19	132
19	351	106	62
20
20	1	2
20	3
20	7	105
20	10
20	11
20	19
20	19	9	10
20	19	9	36
20	24
20	24	1
20	24	53	279
20	29
20	33
20	33	3
20	33	4	2
20	33	4	122
20	33	19
20	33	62	2
20	33	62	284
20	33	87	2
20	33	339	217
20	33	339	217	1	2
20	36
20	44	3
20	44	14	1
20	55
20	77
20	77	44	2
20	84
20	85
20	87
20	89
20	92	33
20	92	85
20	109	2	87	122
20	121	85
20	122
20	132
20	143
20	147	42
20	147	49
20	222
20	222	27
21	2	1	67	1	2	97
21	2	1	105
21	2	4	2
21	2	4	112
21	2	4	112	33
21	2	4	184	30
21	2	9	34
21	2	9	42
21	2	9	49
21	2	13	112
21	2	18	49
21	2	18	97
21	2	20	29
21	2	20	244	106	2
21	2	20	525	106	178	1
21	2	23	24
21	2	23	81	149
21	2	23	81	149	1
21	2	27	106	33
21	2	28	115	15
21	2	28	115	15	1
21	2	28	178	18
21	2	28	454	94
21	2	29
21	2	29	4	2
21	2	29	4	2	1
21	2	29	9	154
21	2	29	14	15
21	2	29	23	81	149
21	2	29	26	27	28	29
21	2	29	28	178	18
21	2	29	32	31
21	2	29	43
21	2	29	43	188	36
21	2	29	45	109
21	2	29	45	192	132
21	2	29	48	80	23
21	2	29	55
21	2	29	57	33
21	2	29	71	72
21	2	29	73	276
21	2	29	79	69
21	2	29	79	69	106	62
21	2	29	79	141	28	29
21	2	29	91	149
21	2	29	124	62	79
21	2	29	124	62	79	30
21	2	29	199	134
21	2	29	199	134	15	33
21	2	29	199	214	30
21	2	29	229	149
21	2	29	294	24
21	2	34	49	33
21	2	37	38	33
21	2	37	63	29
21	2	37	63	30
21	2	37	132	59	30
21	2	37	132	62
21	2	37	132	62	3
21	2	38
21	2	43	30
21	2	43	59	30
21	2	43	62
21	2	43	62	4	122
21	2	43	62	96	88	97
21	2	43	62	188	36
21	2	43	122
21	2	43	262
21	2	44	29
21	2	44	29	167	24
21	2	45	44
21	2	45	44	171	75	149
21	2	45	44	188	10
21	2	45	95	33
21	2	49	62
21	2	49	81	33
21	2	49	81	33	127	30
21	2	49	81	33	132
21	2	53	2
21	2	53	2	97
21	2	53	149	33
21	2	53	178	30
21	2	55	97
21	2	55	97	15	106	2
21	2	55	258	1	132
21	2	55	258	30
21	2	62	88	30	33
21	2	62	93	33
21	2	66	35
21	2	71	62	24	33
21	2	71	62	73	30
21	2	87	33
21	2	90	44
21	2	91	149
21	2	91	149	1
21	2	93	24	33
21	2	93	73	30
21	2	95	33	1
21	2	95	33	33
21	2	106	18	28	2	35	97
21	2	106	18	62	88	29
21	2	106	27	27
21	2	106	27	28	61
21	2	106	27	28	160	1	2	97
21	2	106	74	1
21	2	106	141	106	30	2
21	2	108	65	81	33
21	2	112	37	30
21	2	114	33
21	2	114	33	132
21	2	121	31
21	2	126	2
21	2	132	101
21	2	135	18	30
21	2	136	2
21	2	136	2	1
21	2	140	88	112	33
21	2	141	28	30
21	2	147	29
21	2	166	33
21	2	166	33	1	88	132
21	2	166	33	49	148	30
21	2	166	404
21	2	171	75	69
21	2	171	75	149
21	2	172	140
21	2	174	35
21	2	174	36
21	2	184	28	61	97
21	2	184	28	253	30
21	2	188	49	1
21	2	188	49	33
21	2	188	49	79	1
21	2	188	81	29
21	2	188	81	30
21	2	201	94	33
21	2	205	75	149
21	2	207	49	85	27
21	2	207	53
21	2	222	1
21	2	222	28	118
21	2	222	30
21	2	242	112
21	2	242	112	1
21	2	262	97
21	2	262	97	132
21	2	264	29
21	2	264	106	29
21	2	264	106	30
21	2	265	29
21	2	301	2
21	2	359	153	73	30
21	2	370	246
21	10	37	30	2
21	10	37	200	1
21	18	2
21	18	10
21	18	32
21	18	49
21	18	76
21	18	133
21	24	44
21	32	105
21	76	2	80	94
21	76	2	80	203	1
21	76	21	27
21	76	21	29
21	76	21	30
21	76	21	30	26	27
21	76	21	525	1
21	76	27
21	76	27	166	127	30
21	76	27	166	127	106	30
21	76	28	1	66	33
21	76	45	144	30
21	76	55	258	1
21	76	58	203	1
21	76	66	150	1
21	76	81	30
21	76	81	222	27
21	76	88	66	3
21	76	88	308
21	76	90	192	1
21	76	97
21	76	97	140	268	246
21	76	124	18	15	1
21	76	228	33
21	76	265	29	1
21	76	265	30
21	76	273
21	76	400	4	24
21	76	400	4	36	33
21	76	524
21	116	46	2	35
21	116	46	76	35
21	116	106	53	34	33
21	116	119	37	419	81	105
21	125	2	1
21	125	2	174
21	125	2	174	87	27	1
21	125	28	61	1
21	125	30
21	125	35
21	125	61	1
21	125	156
21	125	178	30
21	178	27
21	453	75	45	192	6
21	453	212	132
22
22	3
22	10	34	24
22	10	34	36
22	15
22	19
22	27	10
22	27	32
22	33
22	34	76
22	34	85
22	34	125
22	35	24
22	35	24	132
22	61
22	76
22	83
22	84
22	88	49
22	97
22	105
22	112
22	118	124	27	28	61
22	179
22	199	219
22	200
22	219	122
22	246
22	260
23
23	1	9	49
23	1	9	140
23	1	23	1
23	1	24
23	1	76
23	1	122
23	2	30	33
23	2	49	3
23	2	53	222
23	2	55
23	2	130
23	2	324
23	3
23	3	3
23	3	11
23	3	18
23	3	19
23	3	19	9	10
23	3	62	67
23	3	62	105
23	3	83
23	5	76
23	10	106
23	10	106	4	2
23	16
23	16	30
23	16	62	93	33
23	16	114
23	16	132	18	30
23	16	132	27	30
23	16	143	76
23	16	145	153	27
23	16	166	220	30
23	18	33
23	20	3
23	20	18
23	20	19
23	20	19	9	10
23	21	29	37	55
23	24
23	24	9
23	24	62	88	149	1
23	24	96	88	62	1
23	24	188	36
23	25	62	30
23	28	4
23	30	2
23	30	10	3
23	30	31
23	33
23	33	3
23	33	19
23	33	132
23	34
23	34	3
23	34	33
23	34	49
23	34	76
23	34	132
23	35
23	37	222
23	44	24
23	49
23	49	3
23	53	3
23	65	84
23	65	179
23	69	2
23	73
23	73	87	33
23	76	23	2
23	76	23	122
23	76	35	87
23	78
23	81	77	1
23	81	140
23	81	140	2
23	81	140	2	25	34
23	81	149	33
23	81	154
23	81	287	106	62
23	84
23	84	3
23	85
23	88	30	33
23	88	130
23	88	132	62
23	88	324
23	88	331	10
23	90	222
23	93
23	93	15	33
23	105	3
23	105	33
23	106	30	1
23	106	222
23	108	86
23	108	136
23	108	231
23	114	83
23	120
23	126	2
23	126	3
23	126	62
23	126	233	2
23	126	233	122
23	132
23	132	3
23	132	19
23	136
23	136	3
23	136	19
23	136	62
23	140	3	35
23	140	3	156
23	140	10
23	140	10	62
23	140	24
23	140	24	3
23	140	32
23	140	36
23	140	41	37	35	222
23	140	55	112
23	140	339
23	140	339	87	2
23	148	88	25	156
23	148	199	4	2
23	148	199	265	30
23	153	10
23	153	23
23	153	24	35
23	159	21	15	33
23	159	23	84	3
23	164
23	179
23	206
23	206	3
23	206	9
23	212
23	212	1	2
23	212	3
23	212	30
23	212	222
23	244	44	159
23	260
23	271
23	357	3
23	364	3
23	499	18
24	1	9
24	1	120
24	1	213	500
24	1	246	126	76
24	1	271
24	6	2
24	15
24	24	1
24	24	4	2	3
24	25
24	25	1	2
24	25	3
24	25	11
24	25	18
24	25	19
24	25	19	9	10
24	25	35
24	25	62
24	25	132	2
24	25	143
24	27
24	28	61	97
24	28	199	27
24	30
24	34	2
24	34	76	3
24	34	178	18	87	2
24	44	3
24	44	19
24	44	19	9	10
24	44	94	44
24	44	222
24	71	20
24	71	20	58	144	30
24	71	20	167	24
24	71	144	30
24	78	83
24	80	100
24	80	129
24	80	129	83
24	80	239
24	84	83
24	87
24	89
24	105
24	105	1	19
24	105	1	33
24	105	4
24	109
24	129	87
24	132
24	159	1	15	33
24	159	3
24	159	4
24	159	6
24	196	105
24	196	105	3
24	228	10
24	228	10	15	33
24	246	4
24	290
24	290	365	126	33
24	313
24	313	56	153	35
25	3
25	18
25	19
25	19	9	10
25	24
25	27
25	27	1
25	27	23
25	27	33
25	36
25	76
25	107	33
25	120
25	159	3
25	206
25	213	350
25	271
25	357
25	403	4
26	2	30
26	18	1	2	97
26	18	15	1
26	18	18	35
26	18	21	30
26	18	62	53	403	1
26	18	62	126	178	1
26	18	92	2
26	18	92	122
26	18	92	178	1
26	18	103	24
26	18	103	24	132
26	18	135	18
26	18	135	18	33
26	18	135	18	132
26	27	27
26	27	28	29
26	27	28	29	15	2	1
26	27	28	29	44	30
26	27	28	29	106	62
26	27	28	29	350
26	27	28	30
26	27	34	9	2
26	27	37	30
26	27	37	30	132
26	27	62	37	38
26	27	62	37	38	15	1
26	27	62	37	38	15	33
26	27	62	37	165	30
26	27	62	53	27
26	27	62	53	272
26	27	62	126	2
26	27	88	66
26	27	165	30
26	27	203	136	2
26	27	203	136	122
26	123	46	18	106	35	1
26	123	46	27
26	123	46	45	28	29
26	123	95	33
26	227	24
26	250	34
26	462	125	9	2
27	16	154
27	34
27	38	30	306	27
27	38	88	66
27	38	88	66	132
27	57
27	75	27	276
27	81	106	2
27	81	106	284
27	265	30
27	290	57	350
27	290	154
28	2	35
28	2	35	477
28	2	55	210	53	2
28	2	150	1
28	14	2
28	14	2	132
28	18
28	18	122
28	24	23
28	32	112
28	36	33	2
28	61	27
28	61	29
28	61	29	96	88	29
28	61	30
28	61	35	132
28	61	55
28	61	97
28	61	258	1
28	73	15
28	76	81	29	4	122
28	115	106	2
28	115	106	122	27
28	116	69	30
28	116	82
28	116	149
28	116	184	18
28	118	2
28	118	2	1
28	118	122	27
28	122	35
28	122	78
28	125	33
28	160	97
28	178	7	105
28	178	18
28	178	18	15	140
28	178	18	167	24
28	220	75	149
28	253	29	95
28	350	41
28	399	29
28	431	139	149
29	2	37	4	2
29	2	37	4	2	96	88	97
29	2	102
29	2	251
29	2	252
29	15	29	18
29	24
29	30	2
29	30	36
29	92	83
29	161	3
29	165
29	208	122
30	1
30	1	85	1
30	1	85	6
30	2
30	2	24
30	2	34
30	2	130
30	2	339	95
30	3
30	3	62
30	4	299
30	10
30	10	1
30	10	112
30	10	112	3
30	10	167
30	15	37	262
30	21	30
30	23
30	23	10
30	24
30	24	3
30	24	9	2
30	24	65	105
30	27
30	32
30	33	135	9	34
30	34
30	34	138	3
30	37	1	2
30	37	262	2
30	38
30	38	276
30	44	84
30	55	60
30	55	188
30	58	44
30	67	27
30	76	282
30	80	129	294
30	80	339
30	81	63
30	81	106	2
30	88	1
30	88	95	85
30	105
30	105	37	66
30	105	37	66	132
30	106	4	24
30	106	15	2	132
30	106	62
30	122	4
30	122	7
30	135	30	23	81	154
30	135	132
30	135	143
30	159	1	3
30	166	30	122
30	220	97
31	2	24
31	2	155	112
31	15	461	24
31	20	3
31	30	2	3	1
31	30	76
31	30	125
31	40	49
31	49	76
31	73	126	33
31	76
31	76	23
31	78
31	79	95
31	80	43
31	80	129
31	84
31	87	33
31	88	76	40
31	88	93
31	105	31	105
31	108	93	2
31	120
31	122	140
31	122	140	3
31	151	40
31	151	40	15	33
31	159
31	159	31	159
31	179
31	213	18
31	268	246
31	268	246	33
31	284	93
32
32	1	2
32	3
32	15
32	19
32	19	9	10
32	31
32	31	1
32	31	33
32	33
32	81	49
32	83
32	105	3
32	119
32	135	27
32	138
32	138	4	2
32	143
32	200	33
33
33	1	24
33	1	24	228
33	1	36
33	2
33	2	1
33	2	1	105
33	2	35
33	2	156
33	4	2
33	4	2	3
33	4	76	106	35	1
33	11
33	18
33	24
33	28	4	167
33	28	61	106	2
33	34	2
33	35
33	35	1
33	35	6	33
33	35	37	4	2
33	36
33	37	24
33	44
33	44	2
33	44	2	9	42
33	44	2	92	73	4
33	44	122	27
33	44	268	27
33	46	33
33	49
33	60
33	62	20	30
33	62	141	62	1
33	67	27
33	74
33	80	2
33	80	2	132
33	80	23	2
33	83
33	88	30	6
33	88	35
33	95	2
33	105
33	105	31	105
33	111
33	126	3
33	130	2	30
33	133	2
33	133	154	6
33	139	239
33	139	239	411
33	145	3
33	145	19
33	154
33	156
33	164
33	167	36
33	199	105
33	222	20
33	262	1	2	97
33	262	33
33	262	33	132
33	272
33	411
33	412	49	1
33	532	23
34	1	10	3
34	2
34	2	20	3
34	6	35
34	9
34	9	10	30
34	9	83
34	9	87	2
34	24
34	24	4
34	24	93	24
34	28	4
34	30	21	2	94
34	35
34	35	10
34	37	30
34	37	30	28	115	15
34	37	132	28	61	2
34	40
34	40	3
34	40	19
34	40	62
34	55	76
34	66	1	120
34	76
34	76	3
34	88	61
34	88	253	30
34	88	454	153	10	49
34	105	1	2
34	105	3
34	106	18
34	106	18	76
34	106	38
34	125
34	131
34	131	10
34	134	3
34	139	167
34	140
34	153	4
34	153	6
34	153	7
34	159	23	120
34	159	132	24
34	165	18	2
34	165	18	284
34	178	18	36
34	219
34	270	120
34	270	271
34	270	271	87	2
34	335	106	53	34
34	335	106	53	148	30
34	490	84
35	1	83
35	1	120
35	2
35	2	3
35	2	34	35
35	2	80	35	30
35	2	97
35	3
35	3	3
35	3	19
35	4	33
35	10	83
35	20	1
35	24
35	24	106	18	44
35	28	1	83
35	28	4
35	28	31	33
35	28	253	4
35	28	354
35	30
35	30	24	23
35	30	36
35	30	87	33
35	30	195	140
35	33
35	33	33
35	33	55	85
35	33	166	127	41	106	49	1
35	33	166	127	41	106	53
35	34	106	9	445	28	160
35	34	106	62
35	34	106	62	96	88	97
35	34	106	62	164	33
35	34	106	106	62
35	34	106	106	62	96	88	97
35	34	106	106	62	164	33
35	34	106	132
35	34	147	49
35	37	29	199	1
35	37	382	24
35	42	34
35	44	2	35	108	65
35	46	33
35	53	10
35	53	32
35	53	32	87	2
35	57	76
35	57	76	92	33
35	65	36
35	65	73	350
35	71	20
35	73	33
35	75	27
35	75	27	92	33
35	81	106	2
35	81	140
35	83
35	88	18	87
35	88	30	129	33
35	88	35	76	34	105
35	88	106	27
35	95	77	2
35	95	77	122
35	95	77	284
35	95	339	2
35	95	339	30
35	95	339	222
35	105	2
35	106	30
35	108	65	2
35	116	159
35	116	159	3
35	124	18	81	30	2
35	124	18	146	33
35	124	27
35	124	27	4	36	33
35	124	27	35
35	124	27	37	66
35	124	27	37	66	132
35	124	27	62	88	222
35	126	20	24
35	126	33
35	126	53	44	2
35	126	53	44	122	27
35	126	55	122
35	126	59	75	18	24	27
35	126	76	20
35	126	76	85
35	126	112	27
35	126	113	2
35	133	77	2
35	133	339	30
35	133	339	222
35	136	3
35	140
35	140	140
35	148	10
35	148	10	353
35	153	10	34
35	164	3
35	164	33
35	167	33
35	167	85	1	2	97
35	178	18
35	189	28	27
35	210	199	27
35	219
35	234	24
35	237	25
35	258
35	268	246	24
35	268	246	24	1
35	287
35	287	2
35	287	35	28	354
35	287	110	34
35	291	34	2
35	291	58	95	1
35	291	58	95	33
35	291	59	71	72	33
35	291	116	109
35	291	140	188
35	291	304	71	72	79	1
35	299
35	299	1
36
36	33
36	62	2	96	24
36	105	2
37	3	30	1
37	3	30	22	106	30	2
37	3	33
37	3	141
37	4	105	375	159
37	4	105	375	246
37	4	105	375	270
37	9	37	306	27
37	9	37	306	27	1	2
37	9	37	306	27	10	94
37	9	37	306	27	21	2	140
37	9	43	59	1
37	9	44	30
37	9	57	199	105
37	9	82	33
37	9	88	66
37	9	140
37	9	150	106	62
37	9	156
37	15	88	112
37	15	88	114
37	15	199	105
37	15	199	105	9	154
37	15	199	105	132
37	15	199	105	400
37	18	164
37	19	34
37	21	437	44
37	28	122	33
37	30	2
37	30	33
37	30	80	94
37	30	122	27
37	35	2	97
37	35	2	273	27
37	38	3	15	81	33
37	38	15	3
37	38	15	33
37	38	33
37	38	83
37	38	85	27
37	38	272
37	38	276	30
37	40	1
37	55	2	1
37	59	151	95	88	375	159
37	62	2
37	62	2	90	44	29
37	62	13	112
37	62	14	15
37	62	21	33
37	62	27	80
37	62	30	81	106	2
37	62	37	66
37	62	43	62
37	62	43	62	9	10
37	62	88	44
37	62	88	97
37	62	88	109	27
37	62	95	404
37	62	108	65
37	62	108	65	132
37	62	123
37	62	136	73	30
37	62	149	88	35
37	62	244	106	2
37	62	244	106	2	132
37	62	284
37	63	29
37	66	24
37	66	44	33
37	66	192	30
37	67	24
37	106	122
37	106	178	350
37	116	30
37	119	15	24
37	119	112	33
37	165	2
37	165	2	132
37	165	29
37	165	30
37	196	33
37	211	29
37	242	108	252
37	242	108	252	136	122
37	262	4	2
37	262	4	76	106	35	1
37	262	4	88	27
37	262	265	29
37	262	265	30
37	266	57	30
37	266	95
37	294	24
37	294	36
37	359	346	44
37	411	44
37	420	24
37	438	105
37	460	24
37	460	24	4	27
37	491	246
37	492	105
38	34
38	36
39	40
39	67
39	119
39	159
39	159	3
39	159	19
39	246	19
40	10
40	24
40	24	3
40	24	19
40	27	2
40	83
40	105
40	163	15
41
41	2	97
41	2	482
41	2	563
41	3	76
41	3	125
41	10
41	11
41	18
41	32	23	81	154
41	37	30
41	37	35
41	37	53
41	42
41	53	33
41	74
41	76	18
41	76	74
[truncated: 4,510 more rows]
[truncated: 1 more columns]
