# Supplementary material for: The “handedness” of language: Directional symmetry breaking of sign usage in words
Source: PLoS One. 2018 Jan 17;13(1):e0190735. doi: 10.1371/journal.pone.0190735 (PMC5771592; doi:10.1371/journal.pone.0190735)
Supplement: S2 File — Contains data-files (each in csv format) for the 25 different language and writing systems used in our study. The name of each data file mentions the corresponding language and a serial number (e.g., “01_Arabic.csv”) in accordance with the order in which the data sets are described in the Description of the Corpora in the Supplementary Material. Each sequence is represented as a string of numbers, with each number representing a specific grapheme for that language and writing system. In addition there are key lists for each of the data-bases (in txt format for the 24 known language and writing systems and in pdf format for the undeciphered Indus database) which shows the grapheme corresponding to each number that represents them in the data-base sequences. The name of each key list mentions the corresponding language. (ZIP) [file pone.0190735.s010.zip › CSV_files_all_Databases/14_Japanese.csv]

1	2
1	2	13	14
1	2	16
1	3	7
1	12	16
1	14	40	22
1	14	44
1	15	36
1	16	2
1	23
1	28
1	28	10	38	5
1	28	10	38	5	16
1	28	44	2
1	29
1	29	33	67	6
1	29	36	51	12	14
1	33	16
1	37	10	36
1	38	16
1	38	41
1	44	16
1	59
1	59	47	28
1	67	41	47
2	1
2	2	54	13	26
2	3	7	16
2	3	68	36
2	9
2	12	13	40
2	12	14
2	14	22	14
2	15	2	15
2	16
2	20
2	21
2	22
2	25
2	26	17
2	26	17	28	68	36	11
2	26	70
2	29
2	30	44	26	2
2	30	47
2	33	36	31
2	36
2	40	2
2	40	22
2	44	2
2	48	2
2	48	7	16
2	48	41
2	48	54	18
2	53
2	58	16
2	58	22	29	16
2	67	22	2
2	67	83	14	6	17
2	67	83	14	6	17	37	2	67	6
3
3	4	14	45
3	6	14	26	70
3	12	14
3	14	3	22
3	14	3	70
3	14	24	36
3	17	75	36
3	22	14	6	17
3	23	8
3	24
3	24	18	35	68	36
3	26	14
3	26	68
3	42	26	68
3	59	36	6	17
3	59	36	26	70
3	67	11	2	37
3	67	12	14
3	67	48	2
3	68	36
3	68	36	52	36
3	70	1
3	70	44	2	33
3	75	14	17	75	36
3	75	14	55
3	75	18
3	75	32	68	36
3	75	32	68	36	51	68	36
3	75	36	4	14
3	75	36	15	36
3	75	36	26	68
3	75	36	48	2
3	75	36	59	36
4
4	14
4	14	44	18
4	14	50	18
4	14	69	36
4	14	73	36	47
4	14	73	36	47	20
4	28	68	36
4	35	14
4	50	4	50
4	67	22
5
5	1	2
5	2	3
5	2	3	22
5	2	3	44	18
5	2	5	17
5	2	17	68	36
5	2	22	18
5	2	22	23
5	2	22	23	35
5	2	24	36
5	2	31
5	2	33	14
5	2	59
5	14	3	23
5	14	24	36
5	14	26	75
5	14	26	75	12	14
5	14	26	75	36
5	14	48	18
5	14	48	18	17
5	14	54	2
5	14	63	23
5	14	83	2
5	17
5	17	94	8	9	26	6	27	51	1	41	44
5	22	2
5	23	7	2
5	40	22
6
6	1	29
6	2	17
6	2	26	75	23
6	14
6	14	17
6	14	17	14
6	14	40	2
6	14	50	14	22	2
6	17
6	23	54	36
6	23	74	17
6	37	8	2	16
7
7	9	50	26	2
7	14	5	23
7	14	17	68
7	14	59	36
7	26	10	44	16
7	36	29
7	43	1	29
7	44	49
8
8	2
8	2	12	14
8	2	48	23
8	2	66	50
8	3	1	16
8	3	7	6
8	3	7	16
8	8
8	9	22	26	2
8	14	4	14
8	14	13	2	17
8	14	31	26
8	14	48	2
8	16
8	18
8	18	4	23	22	14
8	20	2
8	22	16
8	23	27	14
8	24
8	24	4
8	24	49
8	24	54	6
8	26
8	26	16
8	40
8	40	20
8	40	26
8	40	26	10	36
8	48	50	17	41	32
8	48	50	18
8	49	54
8	50	3	75	18
8	58
8	58	16
8	67	17	51
8	67	90	68	36
9
9	23
9	23	36
9	67	31
10	2	6
10	2	11	23
10	3
10	4	40	2
10	4	50	29
10	7
10	11
10	12	16
10	14	10	2
10	14	46	14
10	16	18
10	17
10	17	22	14
10	17	48
10	17	50	7	16
10	18
10	22
10	22	16	2
10	22	28	70	14
10	23	1	16
10	23	2
10	23	7	16
10	26
10	26	18	55
10	26	33	31
10	26	43	39	55
10	27	2
10	30	4
10	35	18	55
10	42
10	44	16
10	48	1
10	48	48	22	2
10	48	50	26	2
10	48	51
10	50	36
10	51	44	48	2
10	55	16
10	63	16
11	2	15	36
11	2	17	14
11	2	26	68
11	2	34
11	2	64
11	14	5	2
11	14	69
11	17
11	17	37
11	18
11	18	4	14
11	22
11	22	40
11	23
11	26	10	63	16
11	26	21
11	30	36
11	31	36
11	39	36
11	42	2
11	44	16
11	44	41
11	55	26	2
11	63	16
11	67	17	68	18
11	67	69	53
12	2
12	2	3	13	14
12	2	12	14
12	2	22	14
12	2	24	36
12	2	64
12	11
12	14
12	14	4	23
12	14	11
12	14	17	75	36
12	14	17	75	36	26	23
12	14	22
12	14	26	75	36
12	14	28	18
12	14	44	18
12	14	59	36
12	14	59	36	32
12	26	17
12	26	64	42
12	41
12	44
12	67	5	17
12	67	17	68	18
12	67	22
12	67	24	14
12	67	24	14	26	17
13	2	6	14
13	10	2
13	14
13	14	28
13	14	47	21
13	26	68
15	4
15	6	2
15	6	2	59	27	51
15	15	32
15	16
15	20	18
15	23	20
15	24
15	24	8	1
15	36
15	36	3
15	36	26
15	36	28	29	14
15	36	34	18
15	36	41
15	38	2
15	52	36
15	53	24	4
17	1	16
17	1	23
17	2	53
17	4	14
17	5	23
17	7	16
17	12	14
17	14	3	68
17	14	22	18	3
17	14	26
17	14	29	14
17	14	29	14	5	17
17	14	44	18
17	16
17	18
17	22	2
17	23	2
17	24	18
17	24	36
17	25
17	27	14
17	29	16
17	30	18
17	32	68	36
17	33	28	15	18
17	33	43
17	37	2	16
17	37	75	36
17	44	23	18
17	50	2
17	51	22	29	16
17	58
17	58	16
17	67	6
17	67	11	6	14
17	67	31
17	67	71
17	68	18
17	68	18	2	14
17	68	36	2	18
17	68	36	2	18	44	18
17	68	36	3	75
17	68	36	21
17	68	36	22	2
17	68	36	22	26	68
17	68	36	26
17	68	36	26	23
17	68	36	51	68	18
17	68	36	51	68	18	6	17
17	68	36	54	2
17	70	18
17	73	36
17	75	36	3	68	36
17	75	36	15	36
17	75	36	24	36
17	75	36	26	75	36
17	75	36	40
17	75	36	51	68	36
17	94	23	12	16
18	13	16
18	16	1
18	16	26	2
18	20	18	26	68
18	21
18	23
18	28
18	33	16
18	33	51
18	36	17
18	36	24	36
18	37
18	38	26	2
18	41	51
18	50	2
18	50	65	16
18	53	2
18	54	11	16
18	54	33	43
18	55
18	58	16
19	2	17	14
19	14
19	14	3
19	14	22
19	16
19	20
19	50	41
20	1	43	6	5	14
20	5	16
20	11	2
20	11	26	2
20	16
20	17	31	51
20	17	37	18
20	17	75	36
20	18
20	18	30	18
20	28	14
20	38	50	22	2
20	41	2
20	67	31
21	3	22	2
21	4	14	26	68	36	7	2	26	68
21	5
21	5	16
21	9	36	21
21	14	26	75	18
21	16
21	20	32
21	21
21	23	12	16
21	23	22	16
21	32
21	32	44	38
21	48	22
21	59	51	2	53
22
22	1	38	40	2
22	2	3	68	36
22	2	11	23	47	28
22	2	22	18
22	2	26	70
22	2	30	18
22	2	32
22	2	32	28	75	36
22	2	35
22	2	38
22	2	44	2
22	2	54	14
22	3
22	4	16
22	4	17
22	4	17	66
22	5	47
22	6	2
22	6	2	17	68	36	26
22	9
22	11	48	6
22	12	16
22	14	3
22	14	3	16
22	14	3	70
22	14	11	2
22	14	12	2
22	14	17	68	36
22	14	26	14
22	14	31	36
22	14	44	29	16
22	14	48	14
22	14	54
22	14	55	16
22	14	63	2	22	2
22	14	64	34
22	15	36
22	16	2
22	18
22	18	29	2	17	6	2	26	70
22	18	29	17
22	21
22	22	16
22	22	51	43	35	31
22	23
22	23	47
22	23	59	36
22	27
22	28	68	36
22	29	16
22	32
22	36
22	38
22	38	11	17
22	38	16
22	38	18
22	39	2
22	40	26	2
22	40	50	9
22	40	66	38
22	41
22	46
22	47
22	48
22	48	2
22	48	9	12	16
22	48	28
22	48	74	12	16
22	51	16
22	59
22	67	24	2	2
22	72	18
22	72	29	16
23	1	51
23	2	6
23	7
23	7	48	2
23	12	16
23	15	2
23	17	10	36
23	17	10	48	51
23	18
23	18	16
23	18	29
23	22	2	21	28
23	22	36
23	22	58	16
23	31	7	11	17
23	31	7	16
23	36	17	14
23	36	17	14	22	2	30	18
23	36	20	18
23	36	24	36	37	14
23	36	44	18
23	48	29	16
23	51
23	58	6	2	18
23	58	6	18	16
23	58	16
23	64	36
23	74	12	16
23	74	18
24
24	1	16
24	1	22	2
24	2
24	3	14
24	7
24	14	2	53
24	14	20
24	14	20	18
24	14	20	18	26	70
24	14	22	2
24	18	11	2
24	18	11	2	22	14	12	2
24	18	11	2	52	36
24	18	13	14
24	18	32	22	14
24	18	40	2
24	18	51	23	63	17	3	68	36
24	29
24	31	13
24	31	13	74	22	2
24	31	38	16
24	31	38	66
24	31	51
24	36	3	68	36
24	36	8	2
24	36	11	6	14
24	36	13	14
24	36	18	36	55	14
24	36	24	36
24	36	24	36	5	2
24	36	26	75	36	45	14	38
24	36	28	70
24	36	29	14
24	36	32
24	36	41	2
24	36	41	2	22	18	51	23
24	36	42	2	14
24	36	44	2
24	36	65
24	38	41
24	38	58	16
24	42
24	48	29
24	48	29	16
24	53	4
24	53	41
24	59	33
24	67	22	2
24	74	23	21
25	41	42
25	47
26	1	16
26	1	36
26	4	20
26	6	14
26	7	2
26	7	16
26	9	22
26	10	2
26	12	14
26	13	50	18
26	14	4	14	26	70
26	14	5	17
26	14	5	23
26	14	22	14	5	14
26	14	44	18
26	14	64	36
26	14	83	2
26	17
26	22	2
26	22	16
26	22	18	2
26	22	48
26	23	33	14
26	23	58	2
26	23	58	2	45	41	44
26	24	18
26	25
26	27
26	40	2
26	46	14
26	48	18
26	48	32
26	50	5	16
26	50	65	16
26	51	10	2
26	51	68	36
26	53	2
26	64	31
26	67	83	2
26	68	7	2
26	68	16	2
26	68	18	3
26	68	18	35
26	68	18	46	14
26	68	18	64
26	68	36	5	23
26	68	36	22	2
26	68	36	28	26	1	26	48
26	68	36	32
26	68	36	44	18	4
26	68	36	44	18	17	14
26	68	36	48	2
26	68	36	48	2	12	14
26	68	36	50	2
26	70	2	14
26	70	22	2
26	70	22	2	37	14
26	70	26	14
26	75	16	2
26	75	21
26	75	34
26	75	36	1	23
26	75	36	6	14
26	75	36	26	68	18
26	75	36	26	68	18	11	17
26	75	36	26	68	18	22
26	75	36	37	75	36
26	75	36	45	14
26	75	36	51
26	75	67	5	17
26	75	67	28	68	36
26	75	67	83	23
27	1	22	5	26	1	41
27	1	23	51
27	1	38	51	11	14
27	2	26	2
27	2	45	37	40	16
27	3	70	1	26	1	41
27	3	70	1	41	16
27	5	38	37	40	16
27	6	10	50	2
27	6	50
27	7	37	22	22	16
27	8	40	21
27	11	12
27	11	50
27	14	5	14
27	14	44	18
27	15	47
27	16
27	17	40	38
27	18
27	18	3	68	36
27	18	11	1
27	18	16
27	18	51	11	17
27	18	51	33	43
27	18	58	16
27	20
27	21	1	2
27	21	10	2
27	21	10	63
27	21	24	26
27	22	26
27	22	63	11	1	45
27	23	51
27	24	11	14
27	24	16
27	24	40	36
27	24	74	22	2
27	26	2	58
27	26	29	16
27	26	68	36	39
27	26	68	36	44	23
27	27	11	22
27	27	17	11
27	27	17	40
27	27	18
27	28	16
27	28	70	43	21	9
27	30	2
27	31
27	31	36	31
27	31	41
27	33
27	33	2
27	33	2	54	41
27	33	11
27	33	26	53	2
27	35	16
27	36	65	2
27	36	73
27	37	2	11	14
27	38	16
27	38	55
27	39
27	40	3
27	40	22
27	41
27	48	18
27	49	29	11	14
27	51	16
27	53	41
27	54	17	75	36	5	14
27	54	38	50
27	58	2
27	59	16
27	59	51
27	64	16
27	67	26	70	16
27	73	29	16
28	2	11	40
28	9
28	13
28	22
28	22	2
28	22	6	23
28	22	18
28	22	50
28	24	18
28	28
28	44	36
28	52	36
28	68	17	14
28	68	26	70
28	68	36	7
28	68	36	11
28	68	36	26
28	68	36	26	68	18
28	70	2	53
28	70	14	31
28	75	36	2
28	75	36	22	14
28	75	36	22	51	68	36	51
28	75	36	26
28	75	36	26	68	18
28	75	36	26	70
28	75	36	27	36	5	14
28	75	36	27	36	24	36	29	14
28	75	36	36	33	14
29	2	3	26	14	4	14
29	2	22	2	38
29	2	32	68	36	22
29	8	44	17
29	14	51	68	40	18
29	17	1	29
29	17	2	14
29	50	4
30	23	32	68	36
30	23	53	14
30	31
30	36	3
30	36	3	17
30	36	42	22
30	36	54	14
30	36	65	23	22	2
30	43	23	32
30	43	23	33	51	45	41	12	59
30	43	52	22
30	58	15	51
30	58	44
31	1	16
31	3	16
31	4
31	7	16
31	12	2
31	16
31	18	2
31	18	37
31	18	65	23	22	2	30	18
31	22	2
31	24	53	45
31	26
31	26	6
31	26	68	26	23
31	27	2
31	27	16
31	27	51
31	28	75	36
31	36	12	2
31	36	17	68	36
31	36	28	70	18
31	36	34
31	36	52	18
31	36	53	18
31	36	66	2	5	14
31	40	51
31	51
31	51	22	29	16
31	54	40
31	59	12	16
31	59	18
32	14	66
32	75	36	37	75	36
33	7	14
33	14
33	14	18
33	14	54	2
33	18	6	17
33	23
33	26
33	28	53	14
33	28	54	26
33	36	26	24	42
33	36	26	38	12	10	51	1	5	14
33	36	26	38	12	64	66	2	1	5	14
33	36	41
33	50	36
33	59	16
33	67	48	2	40	2
34	3	11	14
34	16
34	16	2
34	16	20
34	16	52	14	20
34	18
34	18	30	36
34	18	53
34	18	66	23
34	20	41
34	29	16
34	31	2
34	31	14
34	31	16
34	39
34	40	55	14
34	48
34	49
34	65	14
35
35	1
35	15	36
35	16	1
35	16	20	41	21
35	17	54	26
35	18
35	18	2
35	23	15	36
35	24	36	17
35	37	28
35	44	26	32	14	66
35	50	18
35	53	2
35	53	26	1
35	54	51
35	54	51	44	38
35	67	24	26
35	67	24	41
35	67	83	16
35	68	36
35	68	36	63	14
35	74	12
36	1	58	16
36	12	16
36	12	23	12
36	14	6	14
36	14	59	36
36	17	15	29
36	21
36	22	44	36
36	23	16
36	23	18	26	2
36	26	53
36	29	43
36	38	11
36	38	32
36	41	2
36	48
36	48	36
36	50	20	41
36	51	13
36	64	18
36	64	22	41
37	3	22	2
37	14	3	14
37	14	17	44	10	16
37	15	16	31
37	15	53	26	18	27	23	48	29	18	54	11	2
37	15	67	6
37	16
37	18
37	27	2
37	31	67	6
37	33	23
37	38
37	44	6
37	48	2	26	6
37	52	14	4	15	36
37	52	14	13	26
37	67	12	2	17	32	68	36
37	67	17
37	75	36	2	14
37	75	36	3	68	36	12	14
37	75	36	26
37	75	36	44	18	26	17
37	75	44	18
38	12	16
38	16	2
38	16	2	14	45	41	12	59
38	22	2
38	22	16
38	22	58	16
38	41	58	16
38	48	16
38	48	41
38	50	36
38	66	38	66
39	17
39	36	3	14
39	36	7	2
39	36	26	68	18
39	36	26	68	36
39	36	44	48
39	36	64	8	14
39	36	65
39	55
39	55	38
39	67	18	51
40	1
40	1	21	9
40	2
40	2	5	14
40	14	13	14	5	14
40	14	31	22
40	14	31	40	18
40	14	37	28	22
40	16	65	18
40	18
40	18	40	16
40	18	41
40	22	40
40	22	43
40	22	44	2	2
40	22	64	53
40	23
40	27	16
40	27	41
40	44	2
40	44	11
40	44	11	17
40	50	36
40	50	65	16
40	51	48
41	2	5	14	3	68	36
41	2	29	2
41	6	16
41	9	26	2
41	16
41	17	20	17
41	18	40	2
41	32
41	33	36
41	36
41	38	16
41	41	42
41	42
41	47
41	51
41	64	41
41	67	22	51
42	22	2
42	22	29	16
42	24	36
42	26	10	23	2
42	41	7
42	41	24
42	50	11	17	2	53
42	51
43	8	40	26	45	8
43	14	55	51
43	16
43	24	16
43	24	41
43	36
43	40	22	45
43	42
43	51	22	29	16
43	51	33	43
43	52	22	37
43	73	16
44	2	24	18
44	2	24	18	3	14
44	2	24	36
44	2	24	36	22	14
44	2	26	75	23
44	14	26	68
44	18	4
44	18	4	28	68	36
44	18	5	2	26	68	36
44	18	35
44	22
44	67	17
44	67	22	2
44	67	22	51
44	67	26	75	18
45	14	17
45	14	17	5	2	35	14
45	14	26	70
45	14	28
45	14	38	13	14	64	36
45	14	48	18
45	14	63	14
45	14	64	14
45	16
45	41	49
46	14	4
46	35
47	10	2
48	1	37
48	1	49	32
48	1	64
48	2	2	14
48	2	4
48	2	5	23
48	2	6	2
48	2	22	2
48	2	26	22	14
48	2	26	68	18
48	2	34	36
48	2	44	18
48	2	59
48	6
48	6	33	43
48	7	16
48	14	3	68	36	55
48	22	2
48	22	54	43	13	13
48	23
48	26	22	37
48	40
48	41	12	16
48	41	22	51	1	41
48	43	26	2
48	51	16
48	54
48	54	2	1
49	14	58	2
49	14	66
49	23
49	23	67	69	2
49	42	2
49	42	16
49	54	14
50	2	37	28
50	18
51	24	14
51	39	36
51	68	24	36
51	68	24	36	26	70
51	68	36
51	68	36	17	14
51	68	36	26	14
51	68	36	26	75	36	26	68
51	68	36	44	29
51	68	36	51
51	68	36	64	18
51	70	18
51	75	36	44	18	11	17
52	7	16
52	12	14	26	68	36
52	14	6	14
52	14	20
52	14	20	18
52	14	31	36	37
52	14	54	40
52	22	37
52	22	43
52	26	2
52	30	2
52	31	14	59
52	36	24	18
52	36	30	36
52	36	51	23
52	36	52	36
52	41
52	64
52	67	22	2	59	36
53	14	4	14
53	18	27	14
53	18	44
53	36	22
53	67	69	14	32
54	2
54	2	31	36	51	68	36
54	2	37
54	2	41	17
54	2	44	18	2	14
54	2	59	24	53
54	14	73	36
54	16	2
54	41
55	3	75	23	22	14
55	16
55	67	18	51
55	68	36	2	14
55	68	36	17
56	57
58	2	72	36	24
58	14	26	75	36
58	14	26	75	36	28	75	36
58	14	50	18
58	14	50	18	11	17
58	17	26
59
59	7
59	18	26	68
59	27	51
59	36	4	23
59	36	4	23	29	14
59	36	17
59	36	47
59	36	51	68	36
59	36	53
59	53	73	36
60	61
62	61
63	14	2	14
63	14	17	14
63	14	22	14
63	14	24	36
63	17
63	67	26	70
64	18	53	36	11	1	45	26	48
64	36	26	23
64	46	14	28	75	36
64	50	14	37	40	16
64	66	14	3
65	14	17	68	36
65	14	51
65	14	64	26
66	2	51	68	36
66	14	32	68	36
66	14	49	14
66	67	26
73	26	75	36
73	36	26
73	36	29	17
73	36	29	17	44	2	26	70
76	77	78
79	80	81
82	80	6	2
84	85	86	85
87	77	82	77
88	85	81	89	85
91	92	85	93	78
95	85	96	77	81
97	85	98	99	100	77
97	85	101	102	95	56	103	97	85
