# Supplementary material for: The “handedness” of language: Directional symmetry breaking of sign usage in words
Source: PLoS One. 2018 Jan 17;13(1):e0190735. doi: 10.1371/journal.pone.0190735 (PMC5771592; doi:10.1371/journal.pone.0190735)
Supplement: S2 File — Contains data-files (each in csv format) for the 25 different language and writing systems used in our study. The name of each data file mentions the corresponding language and a serial number (e.g., “01_Arabic.csv”) in accordance with the order in which the data sets are described in the Description of the Corpora in the Supplementary Material. Each sequence is represented as a string of numbers, with each number representing a specific grapheme for that language and writing system. In addition there are key lists for each of the data-bases (in txt format for the 24 known language and writing systems and in pdf format for the undeciphered Indus database) which shows the grapheme corresponding to each number that represents them in the data-base sequences. The name of each key list mentions the corresponding language. (ZIP) [file pone.0190735.s010.zip › CSV_files_all_Databases/15_Korean.csv]

1
2
2	2
2	3
2	12
2	12	2	12
2	12	176
2	82	714
2	85
2	90	61
2	122	176
2	207
2	211
2	238
2	242
2	324
2	345	518	68
2	382	116
2	442
2	562	3
2	575	48
2	683
2	836	216
2	966	527
3
3	2	3
3	11
3	18
3	19	68	113
3	21	3
3	28	28	3
3	28	36	3
3	28	124	3
3	50	3
3	61
3	71	28	3
3	71	36	3
3	79
3	80
3	81
3	84	2	3
3	90	3
3	102
3	155
3	195	3
3	200	14	3
3	242	3
3	295
3	295	169
3	300	2	3
3	300	133
3	300	319	90	3
3	467	3
3	694	2	3
3	743	3
3	858
3	888
3	888	396
4	3
5
5	3
5	6
5	6	7
5	6	283
5	18
5	26
5	28	181
5	50	3
5	54
5	54	2	3
5	71
5	73
5	73	375
5	75
5	84
5	105	24
5	107
5	107	2	3
5	107	169
5	116
5	117	361
5	127	237
5	159	3
5	159	12	3
5	198
5	198	169
5	198	221	170
5	198	222	66
5	198	260
5	198	349	436	3
5	205
5	205	158	3
5	227
5	258
5	262
5	262	2	3
5	262	349	436	3
5	263
5	274
5	280
5	280	546
5	289
5	289	61
5	317
5	318	237
5	328
5	328	2	3
5	483
5	490
5	490	116
5	748
6
6	13	159	191
6	13	430	3
6	20	18
6	32	2	3
6	44
6	57
6	74
6	74	183
6	80
6	101
6	101	2	3
6	105
6	116
6	119
6	124
6	124	139	644
6	127
6	148
6	148	75
6	194
6	258
6	295
6	300
6	300	95
6	317
6	485
6	626
7
7	3
7	5
7	12	19
7	16
7	19
7	19	7	19
7	19	45	3
7	34
7	42
7	42	5
7	42	26	101
7	42	57	152
7	42	114
7	42	260
7	51
7	57	152
7	59	176
7	62	19	3
7	75
7	79	2	3
7	84
7	96
7	96	170
7	105
7	108	333
7	116
7	117
7	125
7	125	79
7	125	96
7	125	173
7	148
7	155
7	159	90	3
7	164
7	164	2	3
7	170
7	181
7	181	2	3
7	181	5
7	181	10	3
7	201
7	231
7	231	5
7	231	28
7	235
7	262
7	262	2	3
7	262	349	436	3
7	271
7	275
7	339
7	370
7	386
7	386	116
7	404
7	416	3
7	460
7	467	18
7	519
7	535
7	557
7	559
7	559	2	3
7	642
7	773	116
8	3
8	5	116
8	9
8	9	6	7
8	11
8	11	260
8	16
8	18
8	19	3
8	44
8	51
8	51	2	3
8	51	124
8	54	270	3
8	78
8	85
8	85	2	3
8	85	10	3
8	94	349
8	105
8	117
8	117	2	3
8	117	10	3
8	138
8	138	2	3
8	149	3
8	149	36	3
8	159	527
8	170
8	200
8	209	260
8	318
8	318	2	3
8	341
8	403	2	3
8	443
8	443	2	3
8	443	10	3
8	500	2	3
9
9	7
9	7	2	3
9	13	135	2	3
9	13	668	3
9	50	3
9	58
9	74	10	3
9	77
9	83
9	84
9	84	2	3
9	116
9	153
9	153	590
9	170
9	173
9	181	2	3
9	181	169
9	191	317
9	201
9	237	2	3
9	237	349	436	3
9	333
9	333	2	3
9	646
9	913
10	3
10	54	18	3
10	167	3
10	264	18	3
10	264	20	8	3
10	264	20	28	3
10	264	20	36	3
10	332	19	2	3
10	332	19	10	3
10	427
11
11	6	260
11	14	19
11	18	2	3
11	29
11	43	3
11	48
11	48	2	3
11	51
11	51	2	3
11	55
11	61
11	74	116
11	77
11	80	121
11	85
11	85	276	90
11	85	548
11	114
11	170
11	178
11	186
11	186	32
11	201
11	207
11	231
11	251
11	251	2	3
11	251	10	3
11	251	211
11	252
11	252	117
11	275
11	295	2	3
11	302
11	320
11	341	57
11	361
11	442
11	448
11	477
11	477	2	3
11	503
11	530
11	535
11	569
11	861
11	920	148
12
12	3
12	19
12	20	28	3
12	20	90	3
12	28	3
12	36	3
12	50	3
12	62	19
12	67
12	97	90
12	103	3
12	103	68	90	3
12	124	3
12	125
12	145	12	3
12	145	149	3
12	148
12	159
12	200
12	243	382
12	266	90	3
12	296
12	425	3
12	519
12	670	169
12	756	28	90
12	756	582
12	849	3
13
13	1
13	3	90
13	3	102
13	6	44
13	7	19
13	12	135
13	18
13	18	2	82
13	18	3
13	18	51
13	18	121
13	18	311
13	18	666	2	3
13	19
13	23
13	23	13	23
13	24
13	27
13	27	121
13	35	2	3
13	35	3
13	35	12
13	35	21	400
13	35	361
13	35	484	121
13	39	3
13	39	90
13	39	90	61
13	52	124	171
13	52	171
13	53
13	53	27	121
13	53	63
13	55
13	55	92
13	61
13	61	2	3
13	61	64	3
13	61	291
13	67
13	71
13	93
13	105
13	106
13	123
13	123	85
13	123	124
13	123	171
13	123	545
13	132
13	171	31	121
13	194
13	195	3
13	230
13	235
13	238
13	242
13	255	90	3
13	257
13	259
13	259	5
13	297
13	319
13	419
13	428
13	566
13	611	478
13	642	3
13	881	250	2	3
14	3
14	19
14	68	90	3
14	239	3
15	3
17	11	2	3
17	18
17	18	12	159
17	18	31
17	20	2	3
17	26
17	84
17	147	3
17	175
17	198	169
17	205
17	209
17	227	131
17	255
17	273
17	275
17	343	2	3
17	634
17	634	2	3
18
18	13
18	225
18	743
19
19	1
19	1	55	1
19	2
19	3	102
19	5
19	6
19	6	2	3
19	7
19	7	2	3
19	7	117
19	18
19	18	55	18
19	23
19	24
19	25	19
19	27	121
19	35	2	3
19	35	3
19	39	3
19	49	28
19	49	153
19	50	3
19	52
19	52	171
19	53
19	53	55	53
19	59
19	63	303	121	116
19	67
19	68
19	68	90	3
19	68	124
19	105
19	106
19	106	55	106
19	116	3
19	123
19	123	124
19	129
19	132
19	133
19	135
19	136
19	149
19	158	3
19	170
19	170	2	3
19	170	260
19	171	116
19	171	116	2	3
19	181
19	181	2	3
19	181	5
19	181	10	3
19	182	260
19	191
19	191	90
19	194
19	196
19	200
19	205
19	230
19	242	3
19	242	68	90	3
19	244
19	244	48
19	261
19	261	2	3
19	282	79
19	312	124
19	315
19	319
19	319	2	3
19	319	10	3
19	319	138	108
19	336	3
19	337
19	351
19	367
19	404
19	405
19	419
19	528
19	532
19	535
19	537
19	614	90	3
19	663
19	677	2	3
19	721	132
19	766	51
20
20	2
20	12	110	124
20	19
20	19	51
20	19	140	68
20	19	349	40	259
20	20
20	21
20	21	2	3
20	21	3
20	21	171
20	21	186
20	26
20	26	97	21
20	28	38
20	50	120	19	113
20	55	38
20	62
20	109	90
20	109	176
20	116
20	123
20	123	194
20	123	435
20	125
20	125	1
20	125	18
20	125	39	3
20	125	53
20	125	83
20	125	123	85
20	125	714
20	135
20	135	85
20	149
20	173
20	177
20	188	3
20	200	247	3
20	203	3
20	205
20	243
20	256	3
20	266
20	343	35
20	345	176
20	349	369	113
20	366	3
20	400
20	420	113
20	456	311
20	459
20	516
20	541	7	16
20	671
20	676	135
20	911
20	960
22
22	22
22	117
22	117	2	3
22	273
22	273	121
22	478
22	478	2	3
22	478	153
22	478	546
23
23	18	3
23	23	121
23	33
23	121
24
24	18
24	27	2	3
24	62	3
24	64	3
24	96
24	101
24	116
24	127	2	3
24	195	3
24	204
24	204	31
24	211
24	289	121
24	333	2	3
24	343
24	466	3
24	739
24	762
25	3
25	19
25	19	2	3
26
26	3
26	7
26	24
26	29
26	30
26	31
26	32
26	33
26	33	2	3
26	34
26	51	47	3
26	52
26	55	160	3
26	68	90	3
26	72
26	79
26	95
26	95	310
26	97	21
26	101
26	101	2	3
26	105	5
26	117
26	117	2	3
26	121
26	125	80	3
26	127
26	138	260
26	155
26	186
26	186	2	3
26	196
26	200
26	200	54
26	232
26	263
26	283
26	283	2	3
26	283	117
26	349
26	524
27
27	2	3
27	3
27	3	11
27	7
27	7	138
27	28
27	33
27	42
27	67
27	67	33	74
27	67	115	78
27	67	260
27	73
27	73	2	3
27	74
27	74	2	3
27	78	118
27	82	888
27	83
27	85	80
27	114
27	114	57
27	114	75
27	114	115
27	114	115	11
27	116
27	116	2	3
27	116	231
27	121
27	127	230
27	161	2	3
27	170	5
27	183
27	227
27	227	121
27	247
27	247	2	3
27	251
27	275
27	275	2	3
27	275	260
27	287
27	296
27	296	2	3
27	302	2	3
27	302	169
27	334
27	334	2	3
27	340
27	398	59
27	453
27	477
27	482
27	482	2	3
27	500
27	512	96
27	610
27	742
27	863
28	2	3
28	3
28	7
28	11
28	18	3
28	18	268	3
28	19	345
28	34
28	50	3
28	50	195	3
28	50	243
28	61
28	61	4	3
28	61	169
28	84
28	84	115	7
28	90
28	90	3
28	104
28	110	63
28	117
28	118
28	121
28	121	11
28	121	22
28	121	355	3
28	155
28	159	160	3
28	170
28	186
28	193
28	195
28	195	138
28	238	3
28	242
28	249
28	251
28	251	2	3
28	251	5
28	255	90	3
28	271
28	271	60
28	280
28	289	3
28	306
28	307
28	307	2	3
28	307	133
28	307	319	90	3
28	321
28	321	2	3
28	349
28	366	3
28	400	19
28	400	666	90	3
28	421
28	427
28	471	3	26	3
28	471	28	3
28	471	36	3
28	497	3
28	498
28	498	2	3
28	498	169
28	543
28	842
28	930	893
29
29	27
29	57
29	85
30
30	2	3
30	5
30	6	44
30	23
30	28	2	3
30	28	110	63
30	33
30	63
30	64
30	82	200
30	84	2	3
30	84	10	3
30	98
30	104	448
30	108
30	129
30	131	31
30	131	68
30	131	260
30	135	140
30	180
30	194
30	208
30	208	132
30	209
30	216	67
30	263
30	324	93
30	338
30	353
30	402	129	501
30	429
30	429	2	3
30	431	57
30	434	343
30	435
30	453
30	487
30	525
30	626
31
31	2	3
31	3
31	14	19
31	18	3
31	116
31	408
31	408	2	3
31	467
32
32	2	3
32	5
32	5	18
32	22
32	26	32
32	27
32	32	19
32	42	181
32	42	181	211
32	57
32	68	12	3
32	68	124	3
32	80	260
32	84
32	84	2	3
32	116
32	127
32	127	35
32	162
32	170
32	170	57	152
32	170	260
32	186	32
32	195
32	195	2	3
32	227
32	263
32	295
32	302
32	316	268	3
32	382
32	382	95
32	382	260
32	404
32	411
32	417	68
32	459
32	496
32	496	19
32	522
32	788
33
33	5
33	52
33	52	10	3
33	52	100
33	74
33	74	260
33	74	281
33	104
33	114
33	114	260
33	117
33	124
33	156
33	210
33	498
34
34	2	3
34	20	123
34	26
34	27	2	3
34	75
34	75	117
34	116
34	121
34	121	2	3
34	133
34	156
34	194
34	195
34	195	2	3
34	341
34	341	2	3
34	341	133
34	382
34	382	2	3
34	435
34	628
36
36	3
36	18
36	19
36	28	3
36	50	3
36	50	149	18	3
36	81	162
36	81	194
36	81	282
36	105
36	121	90
36	123
36	123	10	3
36	123	85	478
36	123	93	61
36	123	105
36	136
36	169	255
36	173
36	238
36	238	132
36	266
36	270	349	440
36	319
36	404
36	414	68
36	503
36	503	10	3
36	511
36	511	61
36	513
36	535
36	541	6	44
36	723	159
36	815	90
36	935
37
37	3
37	18	3
37	20	8	3
37	20	26	3
37	20	87	3
37	20	149	3
37	242	191	865
37	255	90	3
37	265	3
37	389	303
38
38	200
38	786
40	3
40	18	349	135	349
40	116
40	259
41
41	3	80
41	30
41	206
42
42	7
42	74
42	75
42	101
42	105
42	117
42	138
42	385
42	525
42	525	2	3
42	525	10	3
42	527
43	3
43	19
43	20	90	3
44
44	3
44	10	3
44	26
44	66
44	83
44	84
44	84	10	3
44	105
44	105	2	3
44	116	3
44	127
44	145	366	3
44	149
44	149	2	3
44	155
44	164
44	194
44	237	2	3
44	622
44	622	2	3
44	622	169
44	826
45	3
45	20
45	20	2	3
45	20	90	3
46
46	2	3
46	34
46	35	666	90	3
46	46	215
46	104	12
46	215
46	215	19
46	215	46
46	315	3
46	436	3
47	3
47	20	62	19	3
47	243
48
48	3
48	44
48	44	32
48	67
48	67	2	3
48	67	10	3
48	67	260
48	68	185	3
48	302
48	302	260
49	3
49	50	3
49	121
49	121	49	121
49	159	3	21	3
49	159	28	3
49	159	36	3
49	159	124
49	176
49	233	2	3
49	349	2	3
51	22	114	57
51	22	114	115
51	48
51	48	2	3
51	50	3
51	57
51	57	2	3
51	59
51	59	127
51	60
51	60	85	121
51	60	109	349
51	78
51	78	349	436	3
51	79	2	3
51	83
51	91
51	104	135
51	105
51	115
51	116
51	117
51	119
51	125	73
51	186	2	3
51	195	3
51	196
51	196	2	3
51	255	2	3
51	256	3
51	285
51	300	19
51	380
51	380	117
51	423	3
51	515
51	515	349	436	3
51	589
51	604
51	660	28	242
52	5
52	5	18
52	7
52	24	2	3
52	27	2	3
52	27	121
52	30
52	30	2	3
52	30	10	3
52	32
52	44
52	44	2	3
52	80
52	80	2	3
52	80	10	3
52	85	260
52	101
52	101	2	3
52	119
52	119	2	3
52	156
52	164	100
52	211
52	282
52	296
52	308
52	310
52	310	2	3
52	367	2	3
52	367	10	3
52	373
52	477
52	477	2	3
52	925	132
54
54	3
54	18	3
54	20	12	3
54	20	28	3
54	20	36	3
54	20	139	3
54	95
54	259
54	270	3
54	331	8	3
54	573
55
55	1
55	5
55	18
55	24
55	35	3
55	39	3
55	51	18
55	53
55	90	50	3
55	106
55	116
55	129
55	135	3
55	194
55	209
55	333	121
55	343
55	360
55	360	23
55	510
55	521
56
56	2	3
56	10	3
56	57	116	3
56	90	15	3
57
57	32
57	58
57	58	2	3
57	58	10	3
57	58	12	3
57	73
57	77
57	116
57	116	3
57	148
57	152
57	152	2	3
57	152	11	320
57	152	181	211
57	152	222	66
57	152	296
57	155	327
57	175
57	273
57	273	2	3
57	273	5
57	273	10	3
57	273	312
57	434	12	3
58
58	5
58	36
58	58
58	116
58	131
58	411
59
59	5
59	5	159	3
59	9	18
59	19	3
59	21	225
59	48
59	48	2	3
59	50	3
59	64
59	80	3
59	82	62	3
59	116
59	123
59	128
59	147
59	153
59	161	297
59	300
59	316	3
59	393
59	441
59	506
59	527	2	3
59	602
59	873	19
60
60	2	3
60	19	3
60	85
60	135	102
60	170	2	3
60	323
60	348
60	889	19	3
61
61	2	3
61	12	3
61	32
61	61	2	3
61	62	3
61	62	68	90	3
61	64
61	74
61	74	28
61	90	3
61	100
61	107
61	139
61	249
61	249	2	3
61	249	349	436	3
61	291
61	373
62
62	3
62	18	3
62	19	3
62	19	135	80	3
62	19	594	3
62	50	3
62	68	26	3
62	68	28	3
62	68	36	3
62	68	124	3
62	82	3	8	3
62	82	137	3
62	255	26	3
62	255	36	3
63
63	17	3
63	18	3
63	19	113
63	255	28	3
63	255	36	3
64
64	3
64	18	129	24	18	3
64	50	3
64	68
64	78
64	92
64	107
64	127
64	189	3
64	255	311
64	255	666	2	3
64	345	18	3
64	345	35	90	3
64	665	3
64	711
65
65	33
65	64	3
65	86
65	107	17	3
65	117	124	3
65	120	3
65	124
65	124	3
65	132
65	151
65	194
66	17
66	51
66	51	2	3
66	52
66	52	114
66	52	260
66	52	312
66	108
66	116
66	116	117
66	195
66	252
66	252	2	3
66	285
66	296
66	312
66	325
66	325	312
66	341
66	341	2	3
66	358
66	358	124
66	358	138
67
67	27	2	3
67	29
67	79	116	231
67	93
67	107
67	108	155	327
67	114	57
67	114	115
67	127
67	131	48
67	131	68
67	142	24	18	3
67	186
67	186	2	3
67	186	80	2	3
67	186	133
67	237
67	237	90
67	263
67	302
67	302	2	3
67	302	10	3
67	324
67	376
67	382
67	426
68
68	18	3
68	18	448	3
68	23
68	52
68	55	92
68	64	666	90	3
68	69
68	76	3
68	81
68	90	436	3
68	97
68	97	21
68	97	176
68	116	3
68	122
68	122	157
68	122	630
68	124
68	140
68	189	3
68	245	2	3
68	255	311
68	255	666	90	3
68	343	18	3
68	388	3
68	388	3	28
68	388	361
68	396	124
68	406	19
68	406	19	132
68	406	20	19
68	406	239
68	454
68	527	2	3
68	547	2	3
68	553
68	554	3
68	555	128
68	565
68	565	2	3
68	565	12
68	812	90
68	867	216
68	944
70
70	2	3
70	10	3
70	12	3
70	18	3
70	54	3
70	56
70	56	2	3
70	56	10	3
70	57	116	3
71	448
72	3
72	19
72	19	3
72	51	54	3
72	169	3
73
73	3
73	7
73	33
73	33	7
73	33	90
73	51
73	51	2	3
73	52	211
73	60	2	3
73	66
73	67	2	3
73	74
73	95
73	107
73	107	27
73	116	2	3
73	127
73	175	2	3
73	181
73	227
73	227	260
73	230
73	251	57
73	261	82	295
73	261	127	127
73	262
73	282
73	296
73	339
73	398
73	439
73	439	2	3
73	439	124
73	443
73	443	22
73	528
74
74	12	3
74	28
74	52
74	54
74	114
74	117
74	117	90
74	117	96
74	117	211
74	186	32
74	230
74	255	2	3
74	281
74	361
75
75	2	3
75	51
75	95
75	117
75	123
75	124
75	270	349
75	915	19
77
77	91
77	101
77	118
77	118	68
77	177
77	302
77	333
77	432	2	3
77	735
78
78	2	3
78	32
78	32	2	3
78	52
78	73
78	74
78	108
78	117
78	121
78	146
78	164
78	164	2	3
78	512
78	546
79
79	11
79	12	116
79	12	125
79	18
79	18	195	3
79	20	164
79	26
79	29
79	33
79	33	12	3
79	34
79	60
79	67	2	3
79	67	169
79	71
79	74
79	74	2	3
79	75
79	80	90
79	83
79	83	2	3
79	83	10	3
79	90	211
79	102
79	153
79	181
79	181	14	3
79	186	10	3
79	205
79	205	2	3
79	205	5
79	256	113	518	68
79	263
79	274
79	281
79	287
79	296
79	296	2	3
79	296	5
79	328	260
79	339
79	339	28
79	347
79	349
79	398	59
79	420
79	485
79	498
79	530	2	3
79	559
79	609
79	781	169
80
80	12	18	36
80	18	563
80	20	109	90
80	27
80	27	260
80	32
80	34
80	48
80	48	28	3
80	58
80	62	3
80	67
80	68	97	21
80	75	2	3
80	85
80	85	2	3
80	93
80	95
80	100
80	108
80	116
80	117
80	119
80	119	2	3
80	119	10	3
80	127	59
80	140
80	140	900
80	149
80	149	109	349
80	153	195
80	171
80	175
80	196
80	268	3
80	333
80	339
80	341
80	349	578
80	367
80	367	109	349
80	404
80	439
80	439	5
80	439	592
80	476
80	512
80	606
80	652	436	3
80	806
80	809	113
82
82	5
82	6	57
82	8
82	8	107	186
82	17
82	27	57
82	28
82	35
82	35	230
82	51	57
82	93
82	95
82	105	2	3
82	105	169
82	114	57
82	116
82	116	3
82	116	55	116
82	128
82	133
82	138
82	173	75
82	182
82	200
82	200	567
82	201
82	205
82	295
82	295	2	3
82	295	7
82	371
82	434	90	3
82	489
82	548
82	793
82	868	3
82	888
82	964
83
83	3
83	12	18
83	83	95
83	95
83	95	260
83	104	18
83	131
83	133
83	155
83	155	2	3
83	155	10	3
83	175
83	175	2	3
83	175	10	3
83	191
83	282	2	3
83	282	10	3
83	404
83	405
84
84	2	3
84	8
84	8	74
84	18
84	18	2	3
84	18	10	3
84	24	117
84	31
84	31	121
84	33
84	36
84	73
84	73	14	19
84	73	164
84	73	260
84	75
84	85
84	90
84	116
84	116	260
84	117
84	127
84	133
84	170
84	170	260
84	173	2	3
84	184
84	195
84	195	95
84	195	114
84	195	260
84	195	548
84	247
84	263
84	296
84	319	90	3
84	361
84	382	27
84	413	117
84	432	2	3
84	432	169
85
85	5	116
85	18	68
85	27	227
85	55	169
85	67
85	80
85	80	513
85	104
85	105
85	117
85	121
85	124	138
85	135
85	237
85	251
85	311
85	311	31
85	351	2	3
85	517
85	517	2	3
85	559
85	559	28	3
85	559	195	3
85	649	26	3
85	653
85	811
86
86	48	3
86	49	50	3
86	90	3
86	194
86	209
86	445	3
87	3
88
89	3
89	68	90	3
90
90	2
90	2	85
90	2	567
90	3
90	12	3
90	12	28	3
90	12	195	3
90	17	3
90	17	83
90	21	3
90	27
90	34
90	50	3
90	55	230	2	3
90	58
90	60	10	3
90	60	260
90	66
90	75
90	75	2	3
90	80
90	80	2	3
90	85
90	85	2	3
90	85	5
90	90
90	100
90	104
90	146
90	149	3
90	153
90	153	844
90	155
90	195	3
90	200	151
90	242	2	3
90	260
90	260	2	3
90	260	10	3
90	263
90	263	95
90	268	3
90	292	2	3
90	304
90	307
90	315	2	3
90	321	26
90	321	129
90	321	132
90	321	319
90	321	351
90	328	169
90	386
90	477
90	515
90	515	2	3
90	594	8	3
90	615
90	666	90	3
90	686
90	854
90	870	3
91	92
91	92	2	3
91	127	121
93
93	73	169
93	117
93	127
93	209	2	3
93	263
93	280
93	302	2	3
93	302	169
93	334
93	334	260
93	438
93	443
93	443	7
93	470
93	490
94
94	97
94	125
94	125	12
94	510
95
95	2
95	2	3
95	7
95	7	2	3
95	7	31
95	52
95	57
95	75
95	84	2	3
95	84	10	3
95	84	47	3
95	85
95	93
95	93	133
95	93	138	108
95	93	260
95	104
95	116
95	148
95	170
95	170	260
95	198
95	219
95	225	682
95	225	820
95	227
95	230
95	263	2	3
95	280
95	281
95	287
95	310
95	377
95	377	283
95	411
95	413
95	912
96
96	11
96	11	2	3
96	18	3
96	52
96	52	121
96	80
96	80	2	3
96	80	10	3
96	84
96	117
96	121
96	147
96	149
96	214
96	221
96	221	2	3
96	221	10	3
96	227
96	312
96	341
96	346
96	347	260
96	370
96	370	2	3
96	375
96	442
96	442	2	3
96	559
96	559	2	3
96	733
96	733	2	3
96	861
97	18
97	18	31
97	18	646	513
97	18	661
97	125	50	3
97	148	3
97	643	60
98
98	6	5
98	28
98	65
98	127	80	3
98	148
98	151
98	357
98	375	3
98	412
98	494	3
98	746
99
100
100	11
100	75
100	100
100	237
100	237	23
100	237	80	93
100	283
100	560
100	884	3
101	2	3
101	5
101	7
101	33
101	75
101	85
101	85	260
101	90
101	90	2	3
101	114
101	125
101	191
101	191	2	3
101	237
101	237	2	3
101	263
101	263	2	3
101	318	2	3
101	367	121
101	385
101	413
101	508
101	508	2	3
101	525
101	741
102
102	26
102	133
102	263
102	263	100
102	263	148
102	312
102	317
102	317	11
102	342
102	342	28
102	382
[truncated: 3,469 more rows]
