# Supplementary material for: The “handedness” of language: Directional symmetry breaking of sign usage in words
Source: PLoS One. 2018 Jan 17;13(1):e0190735. doi: 10.1371/journal.pone.0190735 (PMC5771592; doi:10.1371/journal.pone.0190735)
Supplement: S2 File — Contains data-files (each in csv format) for the 25 different language and writing systems used in our study. The name of each data file mentions the corresponding language and a serial number (e.g., “01_Arabic.csv”) in accordance with the order in which the data sets are described in the Description of the Corpora in the Supplementary Material. Each sequence is represented as a string of numbers, with each number representing a specific grapheme for that language and writing system. In addition there are key lists for each of the data-bases (in txt format for the 24 known language and writing systems and in pdf format for the undeciphered Indus database) which shows the grapheme corresponding to each number that represents them in the data-base sequences. The name of each key list mentions the corresponding language. (ZIP) [file pone.0190735.s010.zip › CSV_files_all_Databases/16_LinearB.csv]

1	2	3	4
1	2	5	6
1	2	5	7	8
1	4	27	42	4
1	4	27	42	28
1	4	28	17
1	5	20	54	10	3	33
1	5	20	54	10	3	46
1	5	24	8
1	5	24	10	16
1	5	24	10	16	34
1	5	52	16
1	5	52	32	1
1	6	5
1	6	5	8
1	6	5	16
1	6	10	28
1	6	20
1	6	20	4
1	6	22
1	6	22	32
1	6	22	33
1	6	32
1	6	50	14
1	6	50	14	34
1	7	16
1	7	27	47	16
1	7	38	10
1	9	10
1	9	10	11
1	10	4
1	10	11	10	1
1	10	11	10	8
1	10	11	48	16
1	10	38	7	8
1	10	54
1	11
1	11	3	47
1	11	8
1	11	16
1	11	20
1	11	24	25	2	5
1	11	27	42	28
1	11	29	8
1	11	30	39	22
1	11	32
1	11	35
1	11	35	10
1	11	35	22
1	11	35	45	34
1	11	36	45	34
1	11	37	51	52	32
1	11	37	51	52	32	33
1	11	37	51	52	32	47
1	12	13	14
1	12	15	8
1	12	15	16	10
1	12	15	16	17
1	14	5
1	14	5	39	8
1	14	20
1	14	20	4
1	14	26	47	4
1	14	26	47	28
1	14	33
1	14	33	11
1	14	33	20
1	14	34
1	14	46	36	7	53	16
1	14	51	20
1	14	55	28
1	14	61	28
1	15	27	28
1	16	3	33
1	16	3	46
1	17
1	17	1	5
1	17	3	9
1	17	3	9	34
1	17	5	32
1	17	8	22
1	17	11	4
1	17	16	6	20
1	17	16	6	20	8
1	17	16	11	32
1	17	18	27
1	17	19	20
1	17	21	14
1	17	21	20	29
1	17	21	22
1	17	31	20
1	17	33	18	48	8
1	17	36	11	4
1	17	36	20
1	17	55	14
1	18	2	19	20
1	18	7	22
1	18	15	21	14
1	20	4
1	20	14
1	20	16
1	20	28	5
1	20	32
1	20	55	28
1	21	14
1	22	11	28
1	22	36	21
1	22	54
1	24
1	24	5	8
1	24	5	33
1	24	11	28
1	24	14	8
1	24	26	33
1	24	32
1	24	39	8	47
1	24	46	8
1	24	48	16	9
1	25	38	22
1	26
1	26	52	14	34
1	27
1	27	5	32
1	27	7	15	16
1	27	7	15	16	29
1	27	7	49
1	27	7	49	34
1	27	10	11
1	27	11
1	27	11	4
1	27	11	28
1	27	11	28	10
1	27	11	43
1	27	11	43	9
1	27	11	48	8
1	27	14
1	27	18
1	27	18	22
1	27	20
1	27	28
1	27	31
1	27	32
1	27	34	8
1	27	49	10
1	28	14	46
1	28	14	54
1	28	22	31	14
1	28	36	33
1	28	41
1	29	27	28
1	29	30	35	14
1	29	41	4
1	29	41	28
1	29	41	32
1	30	7	22
1	30	11	4
1	30	11	28
1	30	22	8
1	30	31	15	16	9
1	32	20
1	32	29	8
1	33
1	33	3	9
1	33	4
1	33	5	14
1	33	21	14
1	33	21	14	34
1	33	27	4
1	33	27	43
1	33	32	22
1	33	33
1	33	36
1	33	45	8
1	33	60	39	16
1	33	61	4
1	34	15	3	47
1	34	15	8
1	35	11	28
1	35	11	28	17
1	35	14
1	35	14	43
1	35	14	43	8
1	35	14	43	16
1	35	25	30	8
1	35	28	20
1	35	29	7	8
1	35	29	22
1	35	55	28
1	36	10	5
1	36	10	20	10
1	36	11	4
1	36	47	4
1	37	12	15	8
1	37	15	8
1	37	20
1	37	51	52	32
1	38	40	43	14
1	38	53	50
1	38	53	50	9
1	39	16	7	16
1	39	22	36	21
1	39	22	36	21	29
1	39	48	8
1	39	48	16
1	41	54
1	43	47	28
1	46	10	28
1	46	11	28
1	46	20
1	46	21	14
1	46	24
1	46	27	18
1	46	29	14
1	46	29	22
1	46	54	14
1	46	54	22
1	46	57	27
1	46	58
1	46	59
1	47	14
1	47	28	10
1	47	54
1	47	54	29	55	11	16
1	48	22	19	22
1	51	6
1	53	16	17
1	53	16	18
1	53	16	18	18	20	35	8
1	53	16	22
1	53	34	6
1	54
1	54	5	26
1	54	10
1	54	10	8	46	9
1	54	10	11
1	54	10	32
1	54	10	48	16
1	54	14
1	54	14	8
1	54	29	55	22
1	54	39
1	56	14	32
1	57
1	57	2	42	4
1	57	6	32	6
1	57	19	27
1	57	19	39
1	57	24
1	57	27
1	57	47	4
1	60	22
1	61	7	15	16
1	62	1	25
1	62	7	49
1	62	10	28
1	62	15	14	32
1	62	18	27
1	62	19	27
1	62	27	29	8
1	62	34	10
1	62	47	32
1	63
1	63	4
1	63	9
1	64	1
1	64	8
1	64	18
1	65	14
1	65	22
1	65	24
2	2	11	8	9
2	4	28	17
2	5	6
2	5	56	20
2	6	20
2	6	20	29
2	13
2	14	16	20
2	20
2	22	11	28
2	22	20
2	26	10
2	28	2	20
2	29	14	5	20
2	29	16	27	11	28
2	29	21	14
2	32
2	38	53	8
2	48	8
2	48	16
2	54
2	54	6	20
2	63	5
2	63	5	45
2	63	15	22	8
3	9	29	8
3	10	4
3	11	7	15	16
3	11	7	49
3	11	28
3	11	28	20
3	14
3	14	17	8
3	14	24	43
3	14	27	37	3	46
3	14	30	7	14
3	14	35
3	14	35	9
3	15
3	15	2	26	10
3	15	10	32
3	15	22
3	15	70	26	10
3	22	11
3	22	41	28
3	24	34
3	28	8
3	28	8	18
3	28	8	31
3	33
3	33	18	16
3	40	31
3	40	43
3	44	46
3	45
3	45	18
3	45	31
3	46
3	48
3	48	8
3	48	8	18
3	51	5
3	51	20
3	51	32
3	51	32	47	32
3	53	8
4	1	11	8
4	1	11	16
4	1	11	62
4	2	47	4
4	2	47	32
4	4	18	1
4	4	39	8	8
4	5	10	16
4	9	47	28
4	10	11	28
4	10	29	4	10	29
4	11	4
4	11	27
4	11	47	16
4	16	11	62
4	18	48	16
4	22
4	28	2	47	4
4	31	11	8
4	31	33
4	31	33	29
4	43	19	20
4	55	4
4	55	27	18
4	55	27	31
4	62	44
5	7	8
5	16
5	17	7	49
5	18	16
5	22
5	27	2	38	53	8
5	27	28
5	28	5	7	8
5	28	5	7	16
5	28	5	14
5	32
5	32	19	6
5	32	21	33
5	35	19
5	35	22
5	35	25	6
5	37	20
5	37	20	8
5	38	53	16
5	43	5	7	8
5	43	5	7	16
5	43	5	14
5	43	5	78
5	43	27	14
5	43	27	16
5	43	27	39	8
5	43	27	39	8	8
5	43	27	39	16
5	43	27	39	16	8
5	43	54
5	46	6
5	69
5	69	11
5	69	15	16
5	73	7	49
5	75	5
5	75	7	8
5	75	20
6	4	16
6	7
6	10	28
6	11	10
6	11	10	11
6	11	10	15	8
6	11	32
6	15	8	2	46
6	15	16	2	46
6	15	16	19	33
6	15	22
6	15	31	2	46
6	15	39	8
6	15	39	16
6	17	46
6	20
6	20	8	32	48	16
6	20	33	4	25
6	20	37	5	29	8
6	22	29	46
6	22	33	6
6	22	33	34	6
6	22	46
6	22	46	33	33
6	22	46	34
6	22	47	4
6	22	47	14
6	24	20
6	26	4
6	26	4	10
6	26	4	10	16
6	26	4	14
6	26	4	22
6	26	19	20
6	28	5
6	28	11	16
6	29	33
6	30	2
6	30	8
6	30	11	16
6	32
6	33
6	33	1	36	10	5
6	33	39	8
6	33	39	16
6	33	50
6	33	50	9
6	33	63	70	20
6	37
6	37	20
6	43
6	44	20
6	50	28	22
6	51	4
6	51	32
6	51	64
6	51	64	47
6	52
6	52	2	20
6	52	17
6	57	5
6	62	11	28
6	62	11	32
7	13	7	16	34
7	13	39	8
7	13	39	16
7	15	8	4
7	15	16
7	15	22
7	15	34	4
7	15	34	4	18
7	15	36
7	15	36	9
7	15	36	12	6
7	15	39
7	15	42	20
7	38	7	16
7	38	22
7	38	22	1	27	18
7	38	22	1	27	29
7	38	40	4
7	60	8
8	19	50	39
8	29	55	39
9	3	34	10
9	4	20	67	6	5	29	16
9	9	3	46
9	11	28	6
9	12	37	16
9	19	3	46
9	19	43	11	4
9	21	33
9	24	25	22
9	26	39
9	27	42	28
9	28	24	15	8
9	28	30	8	8
9	30	39	32
9	37	51	32	6
9	38	53	1
9	50	54
10	3	28
10	3	33
10	5	28	11	34
10	5	32
10	6	22	1	62
10	6	22	46	62
10	6	22	47
10	10	11	28
10	10	28
10	11	10	4
10	11	10	28
10	11	14
10	11	14	34
10	11	16	18
10	11	19
10	11	47	4
10	11	47	48	16
10	27
10	28	14	6	20
10	28	22
10	28	27	17
10	29	16
10	32
10	34
10	34	8
10	34	19	5
10	34	29
10	34	36	15	1
10	35	29
10	36	42	28
10	38	7	16
10	38	9	4	10
10	38	87
10	38	87	10
10	38	87	14
10	42	28
10	51	37	32	1
10	51	37	32	31
10	51	52	4
10	52	20
10	60	9
10	60	16
10	62	16
10	62	28
11	12	46	22	54
11	27	18	22	20	10	15	8
11	27	22	20	10	15	8
11	28	6
11	28	6	20	34	63	52
11	28	6	22	20
11	28	6	34	63	52
11	28	6	40	24
11	32
11	32	10	8
11	32	10	11	8
11	32	17
11	36	4
11	36	22
11	60	42	32
11	62	28	15	8
12	2	24	11
12	4
12	6	46	11	16
12	6	46	20
12	15	38	8
12	15	47	32
12	17	39	8
12	17	39	8	29
12	17	39	16
12	17	39	55	48	8
12	17	42	48	8
12	19	39
12	20
12	24	14	8
12	24	14	9
12	28	8
12	28	16
12	28	16	8
12	28	16	32
12	32
12	32	29	55	4
12	32	53	50	8
12	32	57	24	14
12	35
12	35	18
12	48	8
12	48	8	8
12	48	8	9
12	48	16
12	48	16	3	20
12	48	16	8	9
12	48	16	14
12	48	16	32
12	48	55	4
12	48	55	16
12	48	55	28
12	69	5
12	69	5	36	20
14	5	22
14	5	26	14
14	5	26	14	86
14	5	38	24
14	5	39	16
14	5	40
14	5	40	4
14	7	21	4	28
14	7	21	4	32
14	9	50
14	10	11
14	11	28
14	14	27	28
14	22
14	22	54
14	28	20
14	28	35	3	4
14	28	35	70	4
14	28	36	33
14	35
14	35	18	34	10
14	35	33
14	38	55	28
14	49	22
14	53	6
14	62	20
14	75
15	3	47
15	8
15	8	9
15	8	33
15	8	53	16
15	14
15	28	33
15	33
15	46	6	20
15	47	16
15	58	14	34
15	59	14	34
16	25	20
16	25	33
16	27	10	11
16	36
16	42	28
16	63	48	16
17	5	3	33
17	5	8
17	5	24	5
17	5	24	32
17	5	30
17	5	30	8
17	7	64	4	25
17	8	9
17	11	42
17	14	27	28
17	15	8	32
17	15	14	32
17	15	16	34
17	15	18	10	39
17	15	28	32
17	15	55	10
17	15	55	10	11
17	16	42	3
17	17
17	20	4	6
17	20	24	10
17	20	29	14
17	20	32	46
17	20	60	32
17	25	43	14
17	27	11	4
17	27	11	28
17	27	11	32
17	30	40	32
17	31	5
17	32	14	34
17	55	5
17	58
17	58	9
17	59
17	84
18	2	18	28
18	2	18	32
18	3
18	3	9
18	3	39	8	8
18	4	9	28
18	4	62	42	50	3	46
18	5
18	5	10	11	4
18	5	10	11	43	17
18	5	10	11	43	34
18	5	10	29
18	5	10	29	8
18	5	14	5
18	5	16
18	5	17	16
18	5	22
18	5	22	9
18	5	32
18	5	36	15	3	47
18	5	62	3	46
18	6
18	6	3	33
18	6	3	46	14	34
18	6	3	47	28
18	6	10
18	6	22
18	6	39
18	6	50
18	6	50	32	6
18	6	50	33
18	7	3	9	29
18	7	4
18	7	5	32
18	7	43	8
18	10
18	10	19	54
18	10	32	27	11	4	29	8
18	10	43	8
18	10	43	8	8
18	10	43	33
18	10	43	51	32
18	11	14
18	11	14	34
18	11	18
18	11	18	4
18	11	18	28
18	11	18	32
18	11	28	7	16
18	11	28	10	5
18	11	28	10	11
18	11	28	10	20
18	11	28	10	20	42
18	11	29
18	11	35
18	11	35	10
18	11	35	10	16	17
18	11	35	10	34
18	11	35	22
18	11	54
18	11	71	18
18	13	15	8
18	14	32	47
18	14	32	47	4
18	14	32	47	28
18	14	32	47	32
18	14	55	28
18	15	6	32
18	15	14
18	15	24
18	15	24	4	18
18	15	27	11	4
18	15	33	32
18	15	33	32	10
18	15	33	32	22
18	15	40
18	15	40	4
18	17
18	17	4	7	15	8
18	17	6	32
18	17	16	6	20
18	17	16	14
18	17	28	52	10	4
18	17	30	22	53	16
18	17	45	14
18	18	20	35	8	41	32
18	18	39
18	19	54	47	4
18	19	54	47	28
18	20	26	22
18	20	35	8
18	20	35	27	14
18	20	35	27	16
18	20	35	27	28
18	22
18	22	20	60	14
18	22	30	16
18	22	32	6
18	22	53	8
18	24	5
18	24	5	18	4
18	24	26	10
18	24	26	17
18	25	11	4
18	25	11	28
18	25	11	48	16
18	26	31
18	27
18	27	2	54
18	27	3	9
18	27	5	72
18	27	8	22
18	27	18
18	27	20
18	27	20	21	33
18	27	22	32
18	27	39
18	27	40	32
18	27	49	32	47
18	28	2	54
18	28	3	9
18	28	3	14
18	28	3	47
18	28	4	22
18	28	4	22	20
18	28	6	3	33
18	28	9	4	20
18	28	14	11	32
18	28	19	33
18	28	22	20	21
18	28	27	22
18	28	34	54
18	28	36	20	32
18	28	43	6	20
18	28	43	11
18	28	46	32
18	28	52	2	54
18	28	52	21	14
18	28	52	32	14
18	28	52	36	22	11	54	8
18	28	54
18	30	33
18	30	33	8
18	32	14	9
18	34
18	34	10	28
18	35	11
18	36
18	36	3	47	4
18	36	3	47	28
18	36	32	27
18	36	38	8
18	36	48	16
18	37	42	4
18	38	22
18	40	43	15	8
18	41	1	34
18	41	14
18	41	14	18
18	41	14	29
18	41	34
18	41	39	8
18	41	39	16
18	43	5	8
18	43	6	20
18	45	32
18	46	36	20
18	47	3	46
18	47	11	16
18	47	18	39
18	47	20
18	47	24
18	47	27	42	28
18	47	32
18	47	32	62	44
18	47	39	2	34	47
18	48	10	4
18	48	10	28
18	48	10	48	8
18	48	14	8
18	48	15	17	16
18	48	15	36
18	48	75	45	6
18	50	32	27
18	52	14	5
18	52	14	20
18	52	38	53	16
18	53	35	10	4
18	53	41
18	60	20
18	62	27	28
18	64	3	46
18	64	21
18	73	39	8
18	74	32
19	4	8
19	4	32
19	5
19	7	16
19	9
19	11	4
19	15	55	4
19	18	5
19	18	20
19	18	20	29
19	20	3	28
19	24	26	29
19	30
19	36	14
19	41	16
19	41	28
19	42
19	50
19	50	54
20	6
20	22	60
20	28	39	8
20	28	39	55	48	16
20	28	50
20	29	6
20	34	43
21	20	56	20
21	21	14	34
21	28	6	20
21	28	21	14
21	28	24	5
21	28	24	5	34	29
21	34
21	43	27	42	28
21	48	16
22	3
22	5	24
22	5	27
22	6	19	54
22	6	50	14
22	6	50	32	6
22	7	16
22	8
22	10	4	16	42	4
22	10	28
22	15	8
22	18
22	20	33	32	6
22	20	60
22	22
22	25
22	25	9
22	26	6
22	27	28
22	28	24
22	33
22	33	18	27	10	15	8
22	38	24
22	39	14
22	43
22	43	10	28
22	43	33
22	43	33	11
22	50
22	50	8
22	50	9
22	50	35
22	50	47
22	53	16
22	60
22	61	28
22	62	44
22	62	45
22	73	9
22	73	9	4	25
22	73	9	8
22	73	9	16
23	6	14
23	7	8	21
23	7	8	41
23	14	11	28	39
23	14	20
23	14	20	4
23	22
23	24	25	26
23	27	28
23	30	18	4
23	30	18	32
23	30	31	15	8
23	30	33	34
23	30	35	14
23	30	36
23	32	11	28	39
23	32	20
23	37	17	7	8
23	38	11	4
23	40	3	33
23	42	4
23	43	14
23	43	16
23	44
23	45	20
24	2	20
24	2	38	16
24	5	1	17
24	5	4
24	5	6
24	5	10	5
24	5	10	38	9
24	5	11	4
24	5	19	20
24	5	19	20	9
24	5	19	43	14
24	5	26	22
24	5	28	20
24	5	28	70	20
24	5	35	50
24	5	43	53	14
24	5	48	36	20
24	6
24	7
24	8
24	10	28
24	14	5	17
24	14	5	29
24	14	32
24	14	33
24	14	43
24	15	39	8
24	15	42	28
24	17	53	16
24	18	25	3	33
24	18	42	4
24	18	42	28
24	20	21
24	22
24	22	20
24	24	11	31
24	25	22
24	26
24	26	18	4
24	26	18	28
24	27	4
24	27	16
24	27	16	17
24	28	33
24	30	8
24	35	7	16
24	35	39	16
24	36
24	40	14	8
24	40	42	28
24	43	19	20
24	45	18
24	46	6
24	46	22
24	46	62	4
24	46	62	28
24	51	11	48	16
24	51	64
24	52	4
24	52	17
24	52	22
24	52	27
24	62	42	43	34
24	78	20
25	5	62	2
25	15	21	20
25	15	33	10
25	15	40	32	10
25	17	7	47	4	8
25	17	9
25	25	26
25	26	5
25	26	15	43
25	27	11	4
25	27	11	28
25	27	11	32
25	28	15	8
25	35
25	35	27	10	15	16
26	2	20
26	5	10	4
26	5	10	28
26	5	47	53	8
26	5	51	32
26	10	11
26	10	28	17
26	11	28
26	11	32
26	12
26	14	6
26	14	28	20
26	15	7	8
26	15	7	48	8
26	15	14
26	15	47	4
26	15	47	4	16	29
26	15	47	28
26	20	17
26	22	20	57	20
26	22	57	20
26	24
26	24	14
26	24	32
26	28	7	8
26	33	28	20
26	39	71
26	46	25
26	46	39	4	6
26	46	55	28
26	51
26	51	4
26	53	6
26	70	20
27	3	28
27	4	22	8
27	5
27	5	3	16
27	5	3	28
27	5	3	32
27	5	7	8	8
27	5	16
27	5	16	17
27	5	18
27	5	18	4
27	5	28	8
27	5	29	16
27	5	31
27	5	33
27	5	50
27	6	8
27	11	7	32
27	11	10	28
27	11	28
27	11	31
27	11	39	8	4	27
27	18
27	20	14
27	20	27	11	4	34
27	20	28	10	4
27	20	28	10	28
27	20	32
27	20	39	16
27	24	28	3	33
27	25	19	20
27	26	41	3
27	27	3	33
27	27	3	33	8
27	27	3	46
27	28	25
27	28	36	2
27	28	36	2	34
27	28	36	9	16
27	29	8
27	29	16	24	5	46
27	30
27	30	8
27	30	9
27	32	33	8
27	36
27	37	20
27	42	40	32
27	42	40	48	16
27	42	47	48	16
27	42	53	48	8
27	42	53	48	16
27	45
27	53	41	10	4
27	53	41	10	11
27	63	55	28
28	3	14	41	1	36
28	5	8
28	5	54	33
28	8	46
28	11	28
28	14	53	8
28	17	16	30	15	8
28	19	20
28	19	33	34	29
28	24	8
28	32	41	4
28	32	41	47
28	35	5	6	5	29	16
28	35	5	30	15	16
28	36
28	36	5	30	15	16
28	36	8
28	36	12	33
28	43	14
28	43	38	16
28	43	39
28	43	39	8
28	52	17	16	8
28	52	17	16	8	8
28	64
28	70	52	32
29	2	26	10
29	2	29	8
29	7	40	15
29	8
29	8	10
29	10	4
29	10	11	43
29	10	16	34
29	10	28
29	16	10
29	18	11	28
29	19	3	47	16
29	19	3	53	8
29	21
29	21	8
29	21	18	41
29	22	4	25
29	27	28
29	36	33
29	36	36	21	29
29	37	22
29	37	32	29	17
29	38	15	8
29	41	16
29	43	24
29	43	24	34
29	43	50
29	44	1	76	54	29
29	44	11
29	46	53	16
29	47	28
29	50	18	6
29	53	16
29	54	20	47	28
29	55	4
29	55	11	16
29	55	11	28
29	55	11	32
29	55	11	48	8
29	55	20
29	55	20	32	6
29	55	22
29	62	3	9	16
29	62	3	9	16	8
29	62	5	14
29	62	42	43
29	73	16
29	75	37	32	19	22
30	2	20
30	2	35
30	7	3	33
30	7	3	46
30	7	14
30	7	55	39
30	8	47	28	39
30	14	33
30	15	10	48	16
30	15	14
30	15	42	4
30	15	58	8
30	18	28
30	18	32
30	22
30	24	47	48	8	9
30	28	20
30	28	20	29
30	32
30	32	20
30	32	46	9
30	39	48	16
30	40	5
30	53	12	16
30	55	28
30	70	20
31	5	51	1
31	5	51	43
31	10	20
31	12	55	28
31	18	14
31	20	28	19	17
31	24	31	30	15	8
31	27	10	11
31	40	3	33
31	52	32	10
32	4	28
32	5	4	25
32	6	9
32	8
32	9	48	8
32	12	8
32	19	4
32	20	26	14
32	20	30	8	47	8
32	20	47	16
32	24
32	29	6	9
32	32
32	33
32	33	21	50
32	33	41	4
32	33	41	43
32	41	4
32	45
32	45	3	33
32	45	3	46
32	45	10
32	45	18
32	47	4
32	51	43	47
32	59	53	8
32	61
32	61	18
33	2	20
33	6
33	15	32	30	9
33	18	28
33	62	11
33	62	11	18
33	62	11	31
34	1	27	11	42
34	2	27	4	14
34	2	31
34	2	37	4	14
34	2	51	4	14
34	2	80	14
34	6	3	47	28
34	7	46	32
34	9	24	31
34	9	60	31
34	10
34	10	42	28
34	11	10	32
34	11	14
34	11	18	32
34	11	29
34	11	31
34	11	47	16
34	11	54	1	27	11	28
34	12	19	39
34	14	11	32
34	17
34	17	7	53	16	14
34	17	9	50	54
34	17	10	10	11
34	17	10	28	27	4
34	17	10	28	27	18	4
34	17	10	28	27	18	28
34	17	15	38	53	8
34	17	20	21
34	17	24	62	18	4
34	17	27	11	38	16	17
34	17	27	11	38	53	16
34	17	27	15	8	9
34	17	27	48	15	55	28
34	17	29	14	16
34	17	29	16	17
34	17	31	5
34	17	51	5	8
34	17	74	10	11
34	17	75	6
34	19	27
34	20	3	33
34	20	60
34	22	32	4	29
34	22	32	4	34
34	22	32	34
34	22	32	48	55
34	24
34	24	5
34	24	74
34	27	10	28
34	27	28
34	28
34	28	10	38
34	28	12	19	22
34	28	12	19	39
34	28	24
34	28	30
34	28	32	61
34	28	41
34	28	52	22
34	30	20
34	31
34	32	4
34	32	61
34	33
34	35
34	35	32	14
34	36	20
34	36	21
34	37	46	32
34	40	24
34	40	27
34	46	10	11
34	46	14
34	46	22
34	46	42	28
34	47	28
34	48	9	14	29
34	48	22	33
34	48	22	53	8
34	51	32	4
34	51	32	4	34
34	52	4	20
34	52	26	22
34	52	32	21
34	53	7	1	17
34	54	17
34	60	32	53
34	62	10	4
34	62	10	11	28
34	62	10	32
34	62	14
34	62	20
34	62	20	10
34	62	20	14
34	62	20	25
34	62	20	39
34	62	22	11	28
34	70	4
34	70	52	4
34	70	52	32
34	70	52	48	8
34	70	52	48	16
34	81	4	34
35	2	55	4
35	2	55	28
35	2	55	32
35	4	1
35	4	17
35	4	31
35	4	34
35	4	39
35	5	4	32
35	5	6
35	5	8
35	5	16
35	5	22
35	5	27	4
35	5	27	10	18	4
35	5	27	42	4
35	5	27	42	28
35	5	37
35	5	37	4
35	5	37	16
35	5	43	8
35	6	4
35	7
35	9
35	9	4
35	9	4	28
35	10
35	10	6	22
35	14	8
35	14	8	29
35	14	16
35	15	55	4
35	16	32	47
35	20
35	21	39	8
35	22	20
35	24	46
35	25
35	25	11	34
35	25	20
35	26	6
35	27	4
35	27	10	11
35	27	10	15	16
35	27	28
35	28	20
35	29	7	8
35	29	7	16
35	29	22
35	30	16	17
35	30	16	39
35	30	16	46
35	30	16	46	9
35	30	16	47
35	30	16	53	8
35	30	16	53	8	8
35	30	16	53	8	29
35	32	6
35	32	27
35	37	64
35	39
35	39	10	34	29
36	2	6
36	2	41	11	39	55	32
36	3
36	3	47
36	5
36	5	29
36	6	20
36	7	16	27	18
36	7	17
36	7	20
36	7	53	16
36	7	53	16	4	8
36	7	53	16	4	16
36	7	53	16	4	29	8
36	7	53	16	32
36	7	53	16	48	8
36	9
36	10	11	4
36	10	28
36	10	32
36	11	46
36	15	32
36	15	43
36	17
36	20
36	20	6	11	10
36	20	10	28
36	20	18	27
36	20	18	27	10	29	16
36	20	28	10	4
36	20	28	10	28
36	20	28	10	32
36	20	36	29
36	20	41	11	39	55	32
36	20	70	26	10
36	22	11	26	14
36	24
36	26	6
36	27	4
36	29	7	8
36	29	10	28
36	30	20	40	24
36	36	11
36	36	29
36	37	14
36	39
36	39	2	18	16
36	39	2	29	8
36	39	2	29	8	9
36	39	2	29	55	28
36	39	2	29	55	28	39
36	39	27	10	11
36	41	48	16
36	42	2	34
36	42	2	34	47
36	42	2	34	53
36	48	10	16
36	50	5	6
36	50	11	16
36	50	20
36	50	62	11	29
36	52	2	26	10
36	52	4	32
36	52	10	4
36	52	18	20
36	52	21	14
36	52	24	22
36	52	36	9
36	53	27
36	53	27	16
36	53	30	8
36	57	11	16
36	57	64
36	60
36	60	10	28
37	5	33
37	10	5	34
37	10	11	28	17
37	10	74
37	11	4
37	14	7	8
37	14	22
37	14	29	22
37	17	15	8
37	19	53	16
37	24	2	20
37	24	20
37	27	11	28
37	35	20
37	35	20	4
37	35	64
37	38	33
37	38	33	8
37	43	33
37	43	33	32	6
37	43	53	8
37	46	16
37	46	27	14
37	46	27	14	29
37	46	30	39
37	47	28
37	50
37	51	60	33
37	52	3	33
37	52	3	33	8
37	52	33	8
37	52	50
37	52	50	32	6
37	62	42	20
37	64
37	64	8
37	75	22	20	60
37	75	22	60
37	75	35
38	5	7	16
38	6
38	7
38	8	60
38	14
38	22	4	25
38	22	4	25	18
38	24	14
38	24	15	8
38	24	15	8	8
38	49
38	52	20
39	5	15	16
39	5	20
39	16	26
39	16	26	14
39	16	70	4
39	22	6	32
39	22	36	7	53	16
39	26
39	26	6
39	31	20
39	33	28	20
39	38	10	28
39	62	4
40	43	16
40	43	29	16
41	2	19	20
41	5
41	5	12	15	8
41	5	39	16
41	5	46
41	10	1
41	10	11	28
41	10	31
41	10	34
41	10	42	28
41	11	3	47	28
41	11	7	15	8
41	11	21	14
41	11	21	14	34
41	11	26	34
41	14	5	55	28
41	14	6
41	14	32
41	15	8	8
41	16	3	33
41	22	20	4
41	22	20	36	17
41	73	33	3	33
42	3	51	20
42	11	54	24	5	1	17
42	11	54	24	5	34	11
42	11	54	24	5	34	29
42	15	33	32	10
42	22	29	16
43	5	17	39	20
43	5	30	33
43	5	48	14
43	9
43	9	34
43	10	28
43	12	11	4
43	22
43	31	10	4
43	31	10	17
43	31	10	28	17
43	31	14
43	32	28	9
43	33
43	33	8
43	33	50	29
43	35	20	8
43	46	14	8
43	46	14	8	8
43	46	24
43	46	24	10
43	46	24	10	5
43	46	24	10	20
43	46	24	22
43	46	25
43	46	39	16	27
43	46	42	48	8
43	46	42	48	16
43	46	50
43	46	50	29
43	51
43	51	34
43	51	34	6
43	51	43	34	6
43	52	32	21
43	53	6
43	70	15	8
44	4	10
44	4	10	20
44	18	22	20
44	26	18	48	16
44	37	39	8
45	43
45	48	8
46	22	22
46	28	19	54
46	29	42	48	8
46	48	8
46	48	20
46	57	7	8
47	2	43	14
47	2	43	14	34
47	4
47	4	48	16
47	9	4	18
47	15	22
47	19	32	10
47	19	32	14	9
47	30	15	9
47	32
47	32	30	22
47	41	32
47	42	18	4
47	43
48	8	24	9
48	9
48	15	33
48	15	44
48	15	47	4
48	15	47	8
48	15	47	34
48	15	53	8
48	16	2	5
48	16	4	49
48	16	10	4
48	16	10	32
48	17	33	34
48	19	32	29	8
48	40	15	8
48	46	8
48	50	32	35	46
48	51	15	8
48	70	20
48	70	32	29	8
48	70	43	6
48	71	29	8
48	75	20
50	4	33
50	28	20
51	3	47	32
51	4	1
51	4	14
51	5	10	4
51	5	10	28
51	5	10	28	39
51	7	55	28
51	15	8
51	15	16	7
51	15	39	8
51	15	39	16
51	15	50
51	22
51	24	10
51	24	10	11
51	24	14	39
51	24	22	39
51	24	46
51	26	6
51	26	29	14
51	27	47	28
51	32
51	39	55	28
51	46	33
51	52	4	28
51	52	69	15	16
51	53	16
51	60	53	16	50
51	64
52	4	14
52	6	20
52	6	28	20
52	6	32	20
52	20
52	27	32	32	48	16
52	30	7	8
52	30	22
52	34	39	55	48	16
52	46	50
54	11	28
54	15	32	19
54	20	6	32	32	17
54	20	21	20
54	20	21	20	8
54	20	60
56	8	3	33
56	10	4
56	10	15	16
57	5	14
57	5	28	22	20
57	5	50
57	6	50
57	6	50	18	27	18
57	10	28
57	20
57	22	20
57	24	14	15	16
57	27	42	20
57	29	11	48
57	32
57	43
57	43	47
57	44	6
57	46	39	8
57	48	33
58	9
60	2	50
60	5
60	5	9	20
60	5	29	50
60	13	50
60	25	11	32
60	31
60	38	8
60	38	16
60	39	11	28
60	39	11	48	16
60	40	43	50
60	46	33	22
60	49
60	49	7	8
60	49	10
60	54
61	28	6
61	28	27	28	39
61	28	27	39
61	29	16	24	5	46
61	50	3	33
61	63	5
61	63	20
61	63	74
62	2
62	5	1	6	5	29	8
62	5	6	5	29	16
62	6	22
62	9	4	25
62	10	11	43
62	10	28
62	11
62	11	21	14
62	11	21	14	34
62	11	21	33	8
62	11	27
62	11	27	4
62	11	27	28
62	11	28	20	46	9
62	11	28	20	53	8
62	11	32	10
62	11	37	43	46	24
62	11	43	14
62	11	58
62	11	58	8
62	11	58	14
62	11	83
62	12	5
62	12	20	29
62	12	55	4
62	12	55	48	16
62	14	20
62	15	3	9
62	15	5	32
62	15	8	14
62	15	10	28
62	15	14
62	15	22	32
62	17	10	3	33	8
62	21	14
62	22	33
62	22	33	9
62	22	53	8
62	26
62	27	28
62	29
62	30	7	49	34
62	30	14
62	41	4
62	41	28
62	42	20
62	45
62	47	4	14
62	52	39	13
62	52	39	13	34
62	52	39	40	32
62	52	39	40	43
62	54
62	60	22
62	74	6	5	29	16
63	7	16
63	10
63	27
63	27	73	15
63	39	16	6
63	49	1	27	11	28
63	49	1	30	15	8
65	22
65	24	10	11
65	27	16
65	30	33	34
66	4	10
66	9	4	25
66	15	8
66	15	54	9
66	16	22
66	20
66	22	8
66	22	67	14
66	23	14
66	27	43
66	28	10
66	48	16	22
68	27	29	16	10	4
69	11	43
70	11	28
70	14	50
70	20
70	26
70	26	10
70	32
70	32	4
70	32	8	8
70	32	28	17
70	52	22	54
70	53	8
70	53	8	8
71
71	8
73	13	50
73	15	14	6
73	15	16	22
75	4	20	48	8
75	5	10
75	5	42
75	12	53	6
75	15	54
75	20
75	20	33
75	21	14
75	21	14	34
75	30	15	14
75	44
77	37	22
79	2	9
79	37	22	9
82	46	20
85	2	9
85	7	8
85	50	9
