# Supplementary material for: The “handedness” of language: Directional symmetry breaking of sign usage in words
Source: PLoS One. 2018 Jan 17;13(1):e0190735. doi: 10.1371/journal.pone.0190735 (PMC5771592; doi:10.1371/journal.pone.0190735)
Supplement: S2 File — Contains data-files (each in csv format) for the 25 different language and writing systems used in our study. The name of each data file mentions the corresponding language and a serial number (e.g., “01_Arabic.csv”) in accordance with the order in which the data sets are described in the Description of the Corpora in the Supplementary Material. Each sequence is represented as a string of numbers, with each number representing a specific grapheme for that language and writing system. In addition there are key lists for each of the data-bases (in txt format for the 24 known language and writing systems and in pdf format for the undeciphered Indus database) which shows the grapheme corresponding to each number that represents them in the data-base sequences. The name of each key list mentions the corresponding language. (ZIP) [file pone.0190735.s010.zip › CSV_files_all_Databases/17_Malay(Rumi).csv]

1	2	3
4	1	5	6
7	8	9	1	2
2	1	3
8	5	8
8	7	3
9	1	5
9	8
1	5	9	1
1	2	1	5
1	10	1
9	8	1
11	1	4	1
2	8	7	1
3	5	7	3	2
12	13	14	13	2	1
1	9	1
7	1	15	3
9	13	5	6	1	5
16	8	11	1
9	1	14	8
7	1	2
2	1	12	3
2	1	12	8
1	9	1	17	1	15
2	13
4	1
18	14	1	5	6
7	1	10	8
15	1	14	3	11
10	13	14	6	8
16	1	8	2
9	1	17	1	12
11	8	5	8
11	13	10	13	14	7	8
15	1	5	4	1
8	5	6	8	5
11	13	2	1	14	1	5	6
11	13	12	3	1
11	1	19	1
11	3	9	1	15
19	8	2	1
18	15
1	10	1	2	1	15
19	1	9	8
11	1	7	3
19	1	5	6	1	5
10	1	9	1
10	3	5	4	1
17	13	16	8	15
16	13	5	1	14
16	3	2	1	5
16	1	6	1	8	12	1	5	1
17	1	6	8
7	13	17	1	15
17	1	2	3	2	1	5
12	3	5	6	2	8	5
15	1	17
11	1	5	6	1	7
16	1	15	20	1
10	13	14	5	1	15
12	13	17	8	15	1	7
9	1	7	1	5	6
15	1	14	8
2	13	12	16	1	17	8
17	8	15	1	7
1	4	18
2	1	14	13	5	1
11	8	1	10	1
1	7	1	3
11	13	11	3	1	7	3
16	1	5	4	1	2
7	13	5	7	1	5	6
9	1	10	1	7
2	1	11	8	15
7	13	14	8	12	1
4	13	1	15
12	13	5	19	1	9	8
1	5	1	2
11	13	18	14	1	5	6
8	1
2	1	17	8	1	5
19	3	6	1
12	1	3
18	2	13
2	13	17	3	1	14
16	13	6	8	7	3
12	1	5	1
16	1	6	3	11
15	13	8
12	13	17	1	2	3	2	1	5
11	1	5	1
7	13	14	19	1	9	8
4	6
11	13	16	3	1	15
17	1	8	5
12	1	17	1	12
20	1	2	7	3
12	13	12	16	3	1	7
7	1	15	3	5
16	13	16	13	14	1	10	1
11	1	1	7
12	13	5	6	1	10	1
7	13	12	10	1	7
12	13	12	8	17	8	2	8
16	13	11	1	14
12	1	7	8
12	1	1	21
16	1	14	3
12	1	11	8	15
2	1	7	1	2	1	5
2	13	7	8	2	1
11	13	5	9	8	14	8
2	13	5	1	10	1
11	1	12	1
10	8	2	8	14
11	1	12	10	1	8
16	8	17	1	5	6
15	8	9	3	10
12	13	5	6	1	7	1	2	1	5
16	1	8	2	17	1	15
11	13	9	1	5	6
7	3	5	6	6	3
2	1	17	1	3
9	3	1
11	13	2	1	17	8
7	3	15	1	5
17	1	17	3
11	1	17	1	15
10	13	14	17	3
12	13	5	9	1	10	1	7	2	1	5
14	3	12	1	15
1	4	1	15
22	13	10	1	7
12	1	11	3	2
11	13	17	1	12	1	7
12	1	14	8
9	13	5	6	1	14
11	3	2	1
11	13	9	8	2	8	7
11	13	12	3	1	5	4	1
19	1	17	1	5
7	13	5	7	3
9	8	11	8	5	8
10	1	9	1	2	3
1	7	1	11
7	8	5	6	6	1	17
12	1	11	1	17	1	15
16	18	17	13	15
22	3	2	3	10
11	13	7	8	1	10
11	13	17	1	17	3
16	13	14	1	9	1
2	13	22	8	17
11	13	16	1	6	1	8
12	1	2	1	5
16	13	14	10	8	2	8	14
18	17	13	15
12	13	5	6	1	12	16	8	17
4	1	15
16	13	17	3	12
2	13	10	1	9	1
10	13	14	22	1	4	1
7	15	13
11	13	11	13	18	14	1	5	6
7	13	12	1	5
16	1	15	2	1	5
11	1	4	1	5	6
9	8	12	1	5	1
18	2
10	13	14	7	1	12	1
12	13	5	13	12	3	2	1	5
16	8	22	1	14	1
12	13	17	1	2	3	2	1	5	5	4	1
17	1	12	1
12	13	5	6	13	14	7	8
16	13	2	13	14	19	1
9	3	5	8	1
15	13	4
9	8	14	8
7	13	14	17	1	17	3
2	1	17	8
2	13	12	3	9	8	1	5
16	13	14	15	13	5	7	8
17	3	1	14
10	1	11	7	8
7	18	17	18	5	6
22	1	14	1
2	1	5
12	3	17	1	8
11	13	7	13	17	1	15
20	1	5	8	7	1
2	3
1	4	18	17	1	15
8	7
16	13	14	7	13	12	3
11	13	5	1	5	6
7	13	7	1	10
11	13	17	1	12	1
10	1	2
7	13	7	1	10	8
8	16	3
6	1	9	8	11
4	1	2	8	5
11	13	16	13	17	3	12
8
12	13	14	1	11	1
12	13	12	16	1	20	1
7	3	1	5
16	13	14	11	1	12	1
10	14	8	1
16	13	14	16	8	22	1	14	1
19	1	12
10	3	5
3	1	5	6
8	5	6	1	7
12	13	12	16	3	5	3	15
16	8	1	14	2	1	5
11	8	1	10
1
12	13	5	22	18	16	1
7	8	9	3	14
16	3	14	3	2
10	1	9	1	12	3
16	13	14	1	10	1
5	4	1
12	13	5	22	1	14	8
7	1	5	10	1
7	8	6	1
11	8	1	17
5	1	12	1
16	1	20	1	15
11	8	1	17	1	5
7	13	14	3	11
1	10	1	10	3	5
15	1	7	8
12	1	2	11	3	9	2	3
15	1	17	18
6	8	17	1
11	13	16	13	5	1	14	5	4	1
22	8	5	7	1
12	18	16	8	17
14	1	11	1
16	1	6	8
7	1	2	3	7
9	13	10	1	5
11	1	2	8	7
12	13	5	9	13	5	6	1	14
10	3	17	1	5	6
12	13	12	16	1	5	7	3
7	13	14	1	2	15	8	14
11	3	1	7	3
12	1	5	3	11	8	1
1	8	14
7	1	5	6	1	5
1	12	16	8	17
2	18	7	1
4	18	3
10	18	17	8	11	8
16	3	7	3	15
11	13	6	13	14	1
16	13	14	8	2	1	5
5	1	2
12	14
10	1	17	8	5	6
12	13	5	3	5	6	6	3
16	1	6	8	1	5
10	1	6	8
10	1	14	1
15	13	16	1	7
7	3	1
19	1	3	15
16	1	20	1
7	13	10	1	7
16	18	9	18	15
11	3	5	6	6	3	15
16	8	1	11	1
16	13	14	6	13	14	1	2
8	7	3	17	1	15
9	1	10	1	7	2	1	5
2	3	14	1	11	1
17
11	13	15	1	14	3	11	5	4	1
12	1	11	1
12	13	5	8	5	6	6	1	17	2	1	5
5	18
15	1	8
9	3	17	3
9	3	9	3	2
11	13	16	13	5	7	1	14
12	13	12	16	13	14	8	2	1	5
16	13	14	2	1	7	1
2	1	7	1
12	8	5	7	1
11	13	17	3	14	3	15
2	13	15	8	17	1	5	6	1	5
17	1	2	8
1	20	1	2
16	3	1	7
9	13	5	6	1	5	12	3
16	3	17	1	5
10	1	9	1	5	4	1
12	13	5	8	7
10	13	2	13	14	19	1	1	5
11	13	2	8	7	1	14
2	13	10	1	17	1
16	13	14	19	1	17	1	5
22	3	12	1
10	8	5	7	3
12	13	12	1	5	6
7	13	5	1	5	6
9	8	11	1	5	1
5	1	5	7	8
16	13	14	12	1	8	5
19	1	7	3	15
7	13	14	16	1	8	2
7	13	14	17	8	15	1	7
11	13	2	18	17	1	15
1	5	13	15
11	8	14
10	13	5	7	8	5	6
12	1	1	21	2	1	5
2	13	17	3	1	14	6	1
12	1	7	1
16	13	14	15	1	11	8	17
16	13	11	18	2
15	1	12	10	8	14
7	1	2	2	1	5
22	18	16	1
16	13	14	1	14	7	8
9	8	1	12
12	8	5	3	12
7	3	14	3	5
12	13	17	8	15	1	7	5	4	1
9	8	14	8	12	3
16	8	11	1	2	1	15
8	5	6	8	5	2	1	5
11	13	17	13	11	1	8
9	1	14	8	10	1	9	1
10	13	9	3	17	8
8	5	9	1	15
9	13	2	1	7
12	13	12	16	13	14	8
16	3	2	3
15	13	5	7	8	2	1	5
8	2	3	7
11	13	5	19	1	7	1
12	1	5
2	1	2	8
12	13	5	1	14	8	2
12	3
12	8	5	6	6	3
11	13	22	1	14	1
5	1	15
16	13	14	9	3	1
22	1	5	7	8	2
1	5	19	8	5	6
11	13	10	13	14	7	8	5	4	1
1	15
2	13	15	8	9	3	10	1	5
11	1	7	3	5	4	1
12	3	9	1	15
1	12	13	14	8	2	1
2	15	1	20	1	7	8	14
12	13	5	9	1	10	1	7
11	8	17	1	2	1	5
12	13	12	16	13	14	8	7	1	15	3
19	13	17	1	11
1	2	15	8	14	5	4	1
7	1	9	8
12	13	5	6	6	3	5	1	2	1	5
20	13	17	17
16	13	17	1	2	1	5	6
18	2	1	4
16	1	5	6	3	5
17	8	12	1
12	13	17	1	17	3	8
10	13	14	19	1	17	1	5	1	5
22	1	14	8
12	1	2	1	5	1	5
11	13	16	13	17	3	12	5	4	1
11	13	19	1	2
2	13	14	1	11
7	8	16	1
2	13	11	13	12	10	1	7	1	5
3	5	7	3	2	12	3
16	13	14	1	2	15	8	14
7	8	5	6	6	8
16	3	12	8
9	8	17	1	2	3	2	1	5
1	12	1	5
5	1	8	2
19	18	15	5
10	13	14	1	5	6
11	3	17	8	7
2	18	11	18	5	6
16	13	14	8
16	13	14	15	1	14	1	10
2	1	10	1	5
2	1	20	1	5
22	18	12
1	10	8
12	13	5	4	13	5	1	5	6	2	1	5
2	13	9	3	1
12	13	5	3	5	19	3	2	2	1	5
11	3	1	14	1
12	1	2	1
12	1	2	11	3	9	12	3
14	3	1	5	6
22	13	14	8	7	1
2	13	12	1	14	8
2	1	12	1	14
2	1	10	1	17
12	13	12	10	3	5	4	1	8
2	3	1	7
1	2	15	8	14
7	1	5	1	15
11	13	14	8	3	11
16	13	14	8	7	1	15	3
16	13	14	7	1	5	4	1
11	8
14	1	19	1
12	13	12	8	5	7	1
16	13	14	3	16	1	15
17	1	14	8
16	3	5	3	15
12	13	12	16	8	1	14	2	1	5
16	13	17	1	19	1	14
10	1	5	1	11
13	15
12	3	9	1
7	5
16	1	4	8
1	4	1	15	2	3
16	13	14	16	13	9	1
5	8
2	1	10	7	13	5
10	13	11	1	20	1	7
5	13	6	1	14	1
11	13	10	1	5	19	1	5	6
9	18	2	7	13	14
15	8	17	1	5	6
15	8
7	1	12	10	1	2
16	13	14	9	8	14	8
8	9	13
1	5	7	1	14	1
7	8	12
10	13	14	7	1	5	4	1	1	5
17	3	10	1
10	13	5	3	15
2	13	14	19	1
17	1	8	5	5	4	1
20	18	20
9	14
17	3	22	3
1	17	1	11	1	5
7	13	17	13	10	18	5
9	13	5	6	1	14	2	1	5
16	3	2	1	5	2	1	15
13	12	10	1	7
9	13	5	6	1	5	5	4	1
2	1	16	1	14
12	13	5	8	2	1	15
10	13	14	13	12	10	3	1	5
16	1	5	7	3	1	5
16	1	19	8	5	6	1	5
7	13	14	16	1	5	6
12	13	5	8	5	6	6	1	17
16	3	2	1
1	4	1	15	12	3
9	1	15
12	13	12	16	3	7	3	15	2	1	5
9	1	14	1	15
2	13	22	3	1	17	8
16	8	17	1
16	8	1	14
3	15
18	21
7	18
10	8	2	8	14	2	1	5
21	8	17	12
5	18	12	18	14
12	13	5	1	5	6
16	8	5	7	1	5	6
2	8	14	1
17	1	3	7
18	12	18	5	6
12	13	11	8	5
2	13	2	3	1	7	1	5
2	13	12	1	7	8	1	5
11	8	17	1	15	2	1	5
11	13	15	8	5	6	6	1
2	13	12	1	5	1
16	13	5	1	14	2	1	15
12	13	5	13	12	16	1	2
9	8	5	6	8	5
11	13	12	13	5	7	1	14	1
12	13	5	4	13	11	1	17
12	13	5	9	13	5	6	1	14	2	1	5
3	7	2
19	1	22	2
12	13
12	1	14	1	15
7	3
7	8	5	6	6	1	17	2	1	5
10	13	14	6	8	17	1	15
7	13	14	17	1	12	16	1	7
2	13	14	13	7	1
5	4	1	7	1
16	1	15	1	6	8	1
11	1	3	9	1	14	1
10	13	14	12	8	11	8
12	13	5	4	13	17	1	12	1	7	2	1	5
11	13	12	10	3	14	5	1
17	13	10	1	11	2	1	5
14	13	5	22	1	5	1
1	5	9
12	13	12	16	1	4	1	14
15	1	14	1	10
9	13	12	8
12	13	5	9	1	10	1	7	2	1	5	5	4	1
11	13	6	1	17	1	5	4	1
16	8	22	1	14	1	2	1	5
16	13	14	8	2	3	7	5	4	1
16	1	14	1	5	6
12	13	12	16	1	22	1
16	14	13	5	6	11	13	2
3	10
16	13	14	3	11	1	15	1
9	8	14	8	5	4	1
11	13	12	1	22	1	12
12	1	7	1	15	1	14	8
2	1	5	1	5
10	13	14	12	1	8	5	1	5
11	13	7	13	5	6	1	15
6	18
16	1	15	1	11	1
12	13	17	1	20	1	5
9	13	5	6	1	5	2	3
17	1	5	6	11	3	5	6
19	13	5	8	11
12	13	5	3	19	3
14	1	11	1	5	4	1
9	8	14	8	2	3
12	3	11	8	12
10	13	11	7	1
7	3	7	3	10
12	13	5	3	17	8	11
12	13	5	13	14	8	12	1
7	13	14	15	1	9	1	10
11	13	5	9	8	14	8	1	5
10	8	17	8	15	1	5
1	6	1	2
7	1	15	1	5
7	13	14	11	13	16	3	7
1	11	7	1	6	1
9	1	10	1	7	2	1	15
18	5
7	1	5	9	1
5	13	20
16	3	5	6
12	13	12	16	13	17	8
19	3	12	10	1
1	6	1	14
10	8	2	8	14	1	5
17	1
19	1	5	19	8
20	1	2	7	3	5	4	1
12	3	5	22	3	17
7	1	12	10	1	2	5	4	1
12	13	12	16	3	1	7	2	3
6	3	14	3
11	3	14	1	7
13	5	1	12
10	1	11	3	2	1	5
17	13	20	1	7
12	13	5	22	8	5	7	1	8	12	3
11	13	6	1	17	1
14	1	15	1	11	8	1
2	3	10	8	2	8	14
12	13	5	3	14	3	7	12	3
5	1	12	3	5
5	1	12	1	5	4	1
12	3	5	9	3	14
12	13	5	19	1	6	1
12	13	12	16	3	1	7	5	4	1
11	13	12	1	2	8	5
12	8	12	10	8
16	18	17	1
3	9	1	14	1
6	1	12	16	1	14
1	20	1	17
2	13	17	1	11
1	5	1	2	2	3
12	13	12	8	17	8	15
21	3	22	2	8	5	6
2	3	12	18	15	18	5
8	2	1	5
12	13	5	13	17	13	10	18	5
16	13	14	22	1	5	9	1
2	13	11	1	17	1	15	1	5
10	13	14	3	11	1	15	1	1	5
10	13	11	1	5
8	16	3	12	3
16	8	11	5	8	11
17	7	3
20	15	18	1
2	13	5	1	17
16	1	5	7	3
21	3	22	2
17	8	15	1	7	17	1	15
10	17	1	5	13	7
1	14	7	8	5	4	1
7	13	12	3	2	1	5
16	13	14	7	1	15	1	5
11	1	12
12	13	5	6	13	7	1	15	3	8
12	4
9	1	11	1	14
15	3	15
16	1	7	3
12	13	14	1	15
16	13	5	9	1
16	13	5	22	8
12	13	12	1	2	1	8
16	13	14	3	5	7	3	5	6
12	1	5	8	11
12	13	5	6	13	5	1	8
11	8	11	8
7	13	12	16	1	2
16	3	14	3	5	6
5	18	5	1
7	13	5	6	1	15
19	3	7	1
2	3	17	1	2	3	2	1	5
10	1	5	19	1	5	6
3	17	1	5	6
3	5	7	3	2	2	3
2	3	5	22	8
19	1	15	1	7
10	13	14	8	5	7	1	15
1	17	1	12
10	1	12	1	5
22	1	15	1	4	1
12	1	2	11	3	9
8	16	3	2	3
7	13	14	7	1	20	1
10	8	5	9	1	15
12	13	5	1	5	6	8	11
12	3	17	8	1
2	8	14	8
15	8	9	3	10	2	3
10	13	5	19	1	14	1
15	1	14	14	4
17	7
12	13	5	1	5	6	2	1	10
12	13	5	6	15	1	5	22	3	14	2	1	5
10	3	7	8	15
7	1	5	4	1
11	13	7	3	19	3
8	5
11	8	1	5	6
12	13	5	6	13	14	8	2	1	5
17	1	6	3
1	14	1	15
12	1	22	1	12
8	5	6	6	14	8	11
15	3	2	3	12
13	11
8	11	7	14	8
2	1	5	7	18	14
16	13	14	8	7	1
9	18	17	1	14
2	1	9	1	5	6
16	13	14	1	7
10	14	13	11	8	9	13	5
21	14	1	5	2
20	1	19	1	15
12	3	11	8	2
16	13	7	3	17
12	13	5	6	15	1	16	8	11	2	1	5
2	3	14	1	5	6
7	1	3
2	1	11	3	11
15	12	12
19	1	20	1	16
16	13	7	1	10	1
12	1	2	15	17	3	2
3	12
12	13	12	3	7	3	11	2	1	5
15	1	9	8	1	15
10	13	12	16	3	5	3	15
12	13	5	22	3	14	8
7	13	14	16	3	2	1
5	13	14	1	2	1
11	13	16	1	8	2	5	4	1
12	13	5	22	8	5	7	1	8
16	13	16	1	11
17	1	5	7	1	8
10	1	5	6	6	8	17
9	13	7	8	2
15	8	7	1	12
12	13	5	6	3	16	1	15
11	13	17	1	12	1	5	4	1
7	3	16	3	15
12	13	5	6	8	2	3	7	8
11	13	12	18	6	1
16	13	14	1	5	8
16	8	5	1	7	1	5	6
15	1	2
12	1	5	9	8
12	13	5	13	12	3	2	1	5	5	4	1
10	1	5	6	6	8	17	1	5
12	13	12	16	3	2	1
11	8	11	7	13	12
7	3	6	1	11
16	3
12	13	12	8	2	8	14	2	1	5
7	15	1	7
11	13	14	8	5	6
11	13	7	8	9	1	2	5	4	1
15	3	16	3	5	6	1	5
1	9	1	2	1	15
16	13	14	6	1	16	3	5	6
10	1	2	1	8	1	5
8	4	1
8	11
9	8	11	13	16	3	7
2	3	9	1
10	3	7	14	8
12	13	12	16	3	5	3	15	5	4	1
4	18	14	2
12	13	12	16	1	20	1	5	4	1
16	13	14	16	1	15	1	4	1
12	1	8	5
12	13	5	18	5	7	18	5
12	13	17	13	20	1	7	8
18	21	21
8	5	8	17	1	15
17	3	10	1	2	1	5
12	13	11	2	8	10	3	5
2	13	14	13	5
10	18	15	18	5
9	8	6	3	5	1	2	1	5
7	13	14	17	3	2	1
12	13	12	1	5	6	6	8	17
16	3	5	6	1
12	13	12	16	3	1	7	12	3
12	13	17	8	15	1	7	12	3
17	13	17	1	2	8
2	3	2	1	7	1	2	1	5
12	3	11	3	15
10	13	14	15	1	7	8	1	5
16	3	2	7	8
10	1	2	1	8
12	13	5	22	1	10	1	8
11	13	14	1	5	6	1	5
15	13	17	17	18
11
10	14	1	19	3	14	8	7
16	4	13
17	5	8
3	7	1	12	1
16	4
12	13	14	1	11	1	2	1	5
16	13	14	19	1	5	19	8
11	13	16	13	17	1	15
7	13	5	7	1	14	1
16	13	14	16	18	15	18	5	6
6	3	5	1	2	1	5
12	13	14	3	10	1	2	1	5
1	6	13	5
7	18	2	18
11	18	1	17
12	13	5	6	8	14	8	12
9	8	12	3	17	1	8
15	1
16	1	3
12	8	22	15	1	13	17
12	13	12	3	2	3	17
5	4	18	5	4	1
16	1	5	2
2	13	17	8	15	1	7	1	5
1	17	17	1	15
11	13	16	1	16	5	4	1
18	16	1	7
3	7	1	14	1
11	8	1	10	1	10	3	5
12	13	5	3	14	3	7
2	15	3	11	3	11
18	3	7
9	1	6	8	5	6
10	13	14	1	11	1	1	5
10	13	12	16	3	5	3	15	1	5
12	13	17	8	5	9	3	5	6	8
11	13	17	1	7	1	5
2	1	14	7	3
2	13	16	13	14	1	7	1	5
12	13	5	13	12	10	1	7	2	1	5
1	11	8	5	6
12	13	5	4	13	14	1	15
4	13	11	3	11
11	13	19	1	14	1	15
10	14	8	16	1	9	8
11	8	16	3	2
17	1	5	6	8	7
7	13	12	1	5	2	3
12	13	5	6	1	17	1	12	8
16	18	11
12	13	5	6	15	13	5	7	8	2	1	5
2	18	10	8
2	13	11	1	5	1
15	1	14	3	11	5	4	1
7	3	12	16	3	15
12	1	12	1
19	1	6	1
10	8	11	7	18	17
14	1	12	16	3	7
12	13	5	4	3	2	1	8
12	1	15	3
10	8	5	7	1	14
15	3	7	1	5
7	3	19	3	15
16	1	17	8	2
2	13	11	8	5	8
7	8	7	8	2
11	13	16	1	6	8	1	5
6	1	6	1	17
12	13	5	4	13	14	1	5	6
12	8	17
12	13	19	1
10	3	11	1	7
1	15	17	8
11	13	17	1	8	5
12	1	12	10	3
2	13	16	13	5	1	14	1	5
12	1	19	3
16	13	14	11	1	17	1	15
12	13	12	3	17	1	8
17	1	10	1	14
21	18	7	18
17	1	5	6	2	1	15
10	13	14	5	8	2	1	15	1	5
9	13	20	1
8	11	7	8	14	1	15	1	7
12	3	17	3	7
2	3	17	8	7
8	5	21	18	14	12	1	11	8
11	1	5	6
11	1	12	10	1	15
2	13	12	1	14	8	5
11	13	10	3	17	3	15
2	18	7	1	2
2	13	1	9	1	1	5
7	9	2
12	8	11	11
10	3	2	3	17
12	13	5	3	7	3	10
5	1	12	1	2	3
10	18	11	8	11	8
12	13	5	6	6	1	5	6	6	3
12	13	5	19	3	1	17
5	6	6	1	2
13	12	1	8	17
12	8	17	8	2
17	3	16	1	5	6
2	1	12	13	14	1
7	3	5	19	3	2	2	1	5
17	1	15	8	14
1	2	1	17
15	1	15
12	13	5	4	3	2	1	8	5	4	1
2	18	7	18	14	1	5
11	8	15
1	5	6	8	5
13	5	1	2
11	3	5	6	1	8
10	1	22	1	14
9	1	14	8	2	3
5	13	5	13	2
16	17	18	6	11	10	18	7
6	13	18	14	6	13
12	13	17	1	14	8	2	1	5
19	3	19	3	14
10	1	15	17	1	20	1	5
14	3	1	5	6	1	5
15	18	7	13	17
15	8	5	6	6	1
7	1	14	8	2
12
12	8	17	8	2	8
10	13	7	13	14
12	13	17	13	7	1	2	2	1	5
7	13	14	7	1	14	8	2
8	2	3	7	8
6	13	17	1	10
16	8	1	11	1	5	4	1
9	8	16	3	1	7
19	13	14	12	1	5
22	18	22	18	2
9	8	7	13	12	3	2	1	5
7	23
7	13	12	16	1	2	1	5
6	3	4	11
7	13	14	16	13	11	1	14
12	13	5	4	13	17	13	11	1	8	2	1	5
7	3	19	3	1	5
11	3	16
12	13	5	4	1	9	1	14	8
9	1	13	14	1	15
16	13	6	8	5	8
9
12	1	11	1	17	1	15	5	4	1
20	13
17	18	23	13
1	22	1	14	1
12	13	12	13	14	8	2	11	1
9	8	17	3	1	14
7	13	14	8	12	1	2	1	11	8	15
11	1	17	8	5	6
2	3	16	8	17	1	5	6
2	13	22	13	17	1	2	1	1	5
22	13	14	8	7	1	2	1	5
6	1	14	8	11
16	13	14	7	13	14	8	1	2
10	13	14	8	2	11	1
22	1	7	1	7	1	5
10	1	5	7	1	8
2	13	1	12	1	5	1	5
2	13	14	1	19	1	1	5
16	1	15	1	5
9	1	23	8	9
11	13	2	11
11	13	10	1	7	3
10	3	17	3	15
2	1	17	1	15
12	1	24
18	7	1	2
19	13	5	9	13	14	1	17
12	13	12	18	7	18	5	6
6	8	6	8
13	12	1	11
12	1	16	3	2
10	13	14	3	16	1	15	1	5
16	13	14	12	1	2	11	3	9
17	1	12	10	3
13
12	13	12	1	15	1	12	8
11	1	1	7	5	4	1
7	8	9	1	2	2	1	15
15	3	19	1	5
5	1	7	1	17
12	1	11	7	13	14
11	13	19	1	3	15
12	8	11	8
16	3	2	1	5	17	1	15
11	13	16	13	14	1	10	1
9	18	5
12	13	5	6	15	8	17	1	5	6
1	4	1	12
15	13	20	1	5
16	18	12
2	1	2	1	2
16	13	5
12	13	5	19	13	17	1	11	2	1	5
16	13	5	7	3	2
2	13	5	1
12	13	12	16	3	5	3	15	12	3
2	3	22	8	5	6
12	13	12	16	1	5	6	3	5
15	1	14	1	10	1	5
16	1	5	6	6	1
16	13	14	11	3	12	10	1	15
2	3	2	8	14	1
11	3	1	12	8
2	13	12	3	5	6	2	8	5	1	5
2	13	19	1	15	1	7	1	5
16	13	14	1	11	1	17
9	13	20	1	11	1
16	3	7	3	15	2	1	5
20	15	1	7
17	1	10	18	14	1	5
10	13	17	1	22	3	14
10	13	12	13	14	8	5	7	1	15
7	1	5	6	1	5	12	3
11	13	14	11	1	5
16	13	14	5	1	12	1
9	8	9	1	17	1	12
11	8	7	3
10	13	5	19	1	6	1
16	1	15	1	20	1
2	1	4	1
1	17	1	7
12	13	12	13	14	17	3	2	1	5
16	1	15	1	4	1
16	13	14	11	8	15
12	13	5	6	1	17	1	15	2	1	5
2	13	10	1	14	1	7
10	13	14	7	13	12	3	1	5
2	18	12	10	3	7	13	14
14	1	9	8	18
16	13	14	17	1	14	8
11	8	7	3	1	11	8
1	5	6	2	1	7
12	13	5	6	8	5	6	8	5	2	1	5
7	8	5	6	2	1	7
7
2	13	7	1	2	3	7	1	5
2	1	16	1	14	12	3
15	1	5	7	3
3	12	3	12
16
5	18	14	12	1	17
16	1	19	3
11	1	9	1	14
16	13	14	17	1	2	3
16	13	14	1	5	6	2	1	7
10	1	5	7	1	11
2	18	7	18	14
7	13	14	2	13	5	1	17
7	8	12	3	14
2	13	14	1	5	1
18	10	13	14	1	11	8
9	1	17	1	12	5	4	1
12	1	17	3
6	12	1	8	17
1	4	1	15	5	4	1
7	1	11
19	18	13
12	13	12	13	6	1	5	6
10	13	7	3	6	1	11
12	13	5	4	8	12	10	1	5
11	13	9	13	14	15	1	5	1
19	1	20	1	16	1	5
17	13	17	1	15
1	5	6	6	18	7	1
12	8	17	8	2	2	3
11	13	13	2	18	14
2	3	13
19	13	10	1	5	6
2	8	5	8
1	7	3	14	1	5
12	18	15	18	5
9	8	5	9	8	5	6
16	1	14	1	7
19	1	14	8
10	13	14	22	1	4	1	17	1	15
12	8	5	3	12	1	5
10	13	14	1	5	22	8	11
10	13	14	15	1	7	8	2	1	5
7	18	12
1	17	17
16	1	6	8	2	3
16	3	1	5	6
10	1	15	1	12
19	13	5	9	13	17	1
2	13	10	3	7	3	11	1	5
6	3	5	3	5	6
7	13	14	17	8	16	1	7
17	1	7	8	15	1	5
8	22	15	1	5
16	13	14	6	3	5	1
17	13	7	1	2	2	1	5
8	9	8	18	7
16	8	14	3
9	13	17	1	10	1	5
7	8	1	9	1
2	13	10	1	9	1	5	4	1
10	13	5	13	14	19	13	12	1	15
10	13	17	3	14	3
2	3	17	8	15	1	7
2	13	7	8	6	1
1	5	6	2	1	11	1
12	8	2	13
20	1	14	5	1
12	13	5	4	13	5	7	3	15
12	13	5	19	1	20	1	16
12	13	5	1	14	8
6	13	9	3	5	6
15	3	16	3	5	6	8
19	8	20	1
11	13	17	1	5	19	3	7	5	4	1
17	13	10	1	11
2	3	5	18
17	13	5	6	2	1	10	5	4	1
7	1	5	6	2	1	10
20	8	17	17
9	1	21	7	1	14
7	1	5	6	6	1	17
10	3	17	1	3
1	20	1	11
10	13	9	1	5	6
12	13	5	19	1	17	1	5	2	1	5
7	14	3	2
14	13	5	9	1	15
2	1	17	8	5	4	1
16	1	4	1	5	6	2	1	5
7	13	17	10	18	5
16	13	14	15	1	14	6	1
5	1	12	1	12	3
5	4	1	12	1	5
22	8	5	22	8	5
10	13	5	13	14	16	1	5	6	1	5
17	3	2	1
7	8	5	9	1	2	1	5
12	1
11	13	12	13	11	7	1
10	1	11	7	8	2	1	5
19	3	12	17	1	15
7	13	18	14	8
12	13	5	6	13	19	1	14
17	13	7	5	1	5
2	8	11	1	15
16	13	14	15	3	16	3	5	6	1	5
19	1	5	7	3	5	6
11	7	18	10
12	13	12	8	12	10	8	5
7	13	14	11	8	11	1
11	13	11	3	1	8
2	13	17	8	15	1	7	1	5	5	4	1
16	18	16
10	13	14	7	13	12	10	3	14	1	5
1	9	8	17
12	13	5	8	2	12	1	7	8
2	1	7	1	5	4	1
10	13	14	7	1	5	9	8	5	6	1	5
13	5	7	1	15	17	1	15
10	1	11	1	5	6	1	5
12	1	14	4
1	12	10	3	5
7	13	12	1	5	12	3
2	13	17	3	1	14	2	1	5
9	13	11	1
7	13	14	9	13	5	6	1	14
10	13	6	1	5	6
16	13	14	7	8	5	9	1	2
16	13	14	19	3	1	5	6
10	3	7	3	11
11	18	16	1	7
19	1	12	13	11
18	18	15
12	13	12	16	3	5	3	15	2	3
12	13	5	6	1	7	1	2	1	5	5	4	1
9	18
13	5	7	1	15
10	13	14	1	15	3
14	1	7	3
11	8	11	1
2	18	14	16	1	5
12	13	5	4	13	16	1	16	2	1	5
16	18	15	18	5	6
5	4
17	13	12	1	15
12	13	5	22	13	14	8	7	1	2	1	5
10	13	14	11	8	11
2	3	15	1	14	1	10
15	1	16	8	11
15	1	5	22	3	14
7	13	14	5	4	1	7	1
12	14	11
7	1	12	3
9	8	2	1	7	1	2	1	5
2	13	9	13	5	6	1	14	1	5	5	4	1
5	8	22	2
14	3	11	8	1
7	13	14	19	13	16	1	2
2	13	19	3	7	1	5
9	13	12	8	2	8	1	5
14	3	11	1	2
6	1	2
11	13	9	8	15
7	8	2	3	11
12	13	5	1	5	6	1	5	8
6	13	14	13	19	1
16	13
18
2	13	22	13	10	1	7	1	5
12	13	5	6	3	22	1	10	2	1	5
11	13	5	8
10	17	13	1	11	13
12	13	17	18	12	10	1	7
5	13	6	13	14	8
20	1	17	1	3	10	3	5
17	1	15
12	8	17	8	2	12	3
16	8	14
11	13	12	8	5	6	6	3
2	1	22	1	3
9	13	7	13	2	7	8	21
12	13	5	3	14	3	7	2	3
9	8	16	3	5	3	15
11	13	12	1	17	1	12
10	8	5	7	3	5	4	1
10	8	11	1	3
15	1	17	1	12	1	5
12	13	5	9	13	5	6	1	14	5	4	1
5	1	6	1
12	13	5	6	15	3	16	3	5	6	8
4	18
19	3	11	7
16	1	5	6	3	5	1	5
10	13	5	6	13	7	1	15	3	1	5
7	13	14	16	1	2	1	14
15	8	19	1	3
2	13	19	1	9	8	1	5
12	13	5	6	1	12	16	8	17	5	4	1
16	13	14	11	1	12	1	2	3
9	8	16	1	20	1	15
16	8	6
6	14	13	1	7
12	13	5	1	2	19	3	16	2	1	5
22	18	12	13
20	1	15
12	13	5	6	8	5	6	1	7
22	13	17	1	5	1
8	16	3	5	4	1
4	1	15	3	9	8
1	16	1	9
12	13	5	6	8	14	8	12	2	1	5
2	3	14	11	8
10	1	3	17
2	18	9	13
10	1	5	6	13	14	1	5
11	3	14	6	1
16	8	17	17
16	1	16	8
10	13	14	11	13	7	1	5
17	1	4	1	2
2	8	14	8	12
7	1	12	1	5
5	8	22	13
2	18	17	18	5	13	17
12	13	5	13	12	3	8
12	13	5	1	2	3	7	2	1	5
21	18	14
2	13	12	1	14	8	17	1	15
1	10	1	1	5
16	3	9	1	2
22	8	5	1
12	13	17	13	10	1	11	2	1	5
9	8	1	7	1	11
15	1	14	6	1
16	1	9	1	8
22	15	1	14	17	8	13
6	18	7
12	8	14	8	10
9	6	5
12	13	5	22	8	10	7	1	2	1	5
16	13	14	11	13	12	16	3	5	4	8
16	13	14	9	1	14	1	15
19	1	17	3	14
12	13	12	16	1	5	7	3	12	3
12	13	5	4	13	9	8	15	2	1	5
12	13	5	18	17	1	2
10	3	14	1
7	3	15	1	5	2	3
1	5	1	2	5	4	1
12	13	12	16	13	14	11	8	15	2	1	5
7	13	17	3	14
12	13	5	6	1	7	3	14
16	13	14	22	8	5	7	1
10	13	5	6	1	22	1	14	1
12	8	17	8	7	13	14
19	18	15	5	5	4
2	13	15	18	14	12	1	7	1	5
7	13	14	6	1	5	7	3	5	6
7	13	15
19	13	17	13	2
15	8	9	3	10	12	3
1	5	5	1
10	13	12	8	12	10	8	5
2	13	16	1	5	4	1	2	1	5
12	13	5	6	8	14	1
12	1	4	1	7
11	13	15	1	7
2	13	14	7	1	11
10	8	15	1	2
7	18	5	4
16	13	14	8	2	3	7
14	8	16	3
16	13	14	7	1	5	6	6	3	5	6
16	1	22	1
9	1	5	5	4
7	13	14	12	1	11	3	2
15	1	5	6	1	7
7	8	2	13	7
9	1	9
7	3	17	1	5	6
12	18	12
11	13	16	3	7
12	13	5	22	8	3	12
10	14	18	21	13	11	18	14
10	1	10	1
12	13	5	4	1	2	8	7	8
7	18	17	18	5	6	17	1	15
15	1	5	4	1	17	1	15
12	13	12	16	8	22	1	14	1	2	1	5
11	13	16	1	16
12	13	5	1	15	1	5
11	18	14	13
2	13	16	13	7	3	17	1	5
11	3	9	3	7
14	13	1	17	17	4
16	13	14	11	1	12	1	12	3
2	1	2	13	2
19	1	2	13
7	3	2	1	5	6
12	13	12	1	11	7	8	2	1	5
14	8	16	3	1	5
6	13	7
16	13	14	16	3	1	7
6	18	18	9
16	13	14	13	5	1	5	6
17	8	11	7	14	8	2
6	1	11
9	1	14	8	12	1	5	1
2	1	16	3	14
12	13	14	18	2	18	2
8	17	12	3
15	1	11	8	17
11	13	2	11	8
12	13	5	6	15	1	9	1	10	8
16	1	14
15	8	9	3	10	5	4	1
2	13	17	18	12	10	18	2
12	13	7	13	14
11	7	1	11	8	3	5
19	1	14	1	2
22	1	5
6	1	5	7	8
9	8	16	13	14	8	2	1	5
11	7	13	23	13
1	5	1	2	12	3
12	1	3	2	1	15
14	1	2	11	1	11	1
11	1	14	1	15
1	5	6	6	3	14
1	17	13	24
2	5	18	20
10	1	14	8	11
6	13	14	1	2	1	5
12	1	11	8	5	6
10	14	18	6	14	1	12
21	8	2	8	14
12	13	5	6	13	5	1	17
17	8	1	14
16	8	1	4	1
16	13	14	9	18	1
17	13	13
17	13	17	3	22	18	5
19	8	12	12	4
11	13	5	7	3	15
10	13	5	19	1	15	1	7
15	1	7	8	2	3
10	1	3	11
11	13	10	13	5	3	15	5	4	1
1	9	8	2
2	13	11	13	10	1	2	1	7	1	5
16	13	17	8
1	11
7	13	14	11	13	14	1	15
17	18	2	1	11	8
2	18	5	4	18	17
11	8	5	4	1	17
7	13	5	1	5	6	17	1	15
22	1	14	1	5	4	1
3	5	7	3	2	5	4	1
12	13	12	10	13	14	16	1	8	2	8
15	3	16	3	5	6	1	5	5	4	1
19	8	12
10	13	7	1
9	1	14	3	14	1	7
9	8	2	13	5	1	17
9	3	9	13
1	14	13
12	13	5	9	13	14	8	7	1
10	13	5	6	1	9	8	17	1	5
12	1	11	4	1	14	1	2	1	7
7	13	14	16	3	5	3	15
11	3	22	8
3	1	5	6	5	4	1
2	1	11	1	14
5	1	12	10	1	2
22	18	16	1	17	1	15
9	8	1	12	16	8	17
16	1	2	1	14
7	13	14	3	11	2	1	5
2	13	16	1	2	1	14	1	5
11	1	5	7	1	8
10	13	5	4	1	2	8	7
23	8	9	13	18
2	1	7	13
12	13	14	3	11	1	2
9	8	7	13	14	8	12	1
7	1	14	6	13	7
11	13	12	16	8	17	1	5
11	18
9	3	9	3	2	17	1	15
11	13	7	1	15	3	5
8	11	7	8	12	13	20	1
2	13	5	22	1	5
3	14	3	11	1	5
16	3	14	3
17	13	7
16	13	14	16	1	6	8
3	5	8	7
16	13	14	7	13	14	8	12	1
12	13	12	16	3	1	5	6
3	2	3	14	1	5
12	13	5	1	14	3	15
17	1	12	16	1	7
7	1	5	6	6	1
15	1	14	3	11	2	1	15
4	18	3	14
11	13	17	1	12	1	7	2	1	5
17	1	10	1	5	6	1	5
10	13	7	3	5	19	3	2
11	3	14	3	15
13	5	13	14	6	8
7	13	14	7	13	5	7	3
9	8	10	13	14	17	3	2	1	5
12	8	11	2	8	5
13	5	6	2	1	3
16	13	17	1	11
7	1	5	6	1	5	2	3
20	1	5	6
1	11	17	8
11	13	7	1	5
11	8	12	10	1	5
7	15	8	11
12	1	7	1	12	3
12	13	17	3	10	1	2	1	5
16	13	14	7	1	14	3	5	6
19	1	9	8	17	1	15
16	1	10	1
12	13	11	7	8
11	3	16	7	8	7	17	13
16	1	6	1	8	12	1	5	1	10	3	5
10	3	17	1
12	13	12	16	13	14	8	12	3
12	13	12	13	5	1	5	6	2	1	5
10	1	17	11	3
9	18	20	5
12	13	12	1	2	1	5
11	13	19	1	7	8
11	8	15	8	14
10	13	14
17	18	5	9	18	5
3	11	8	1
22	8	3	12	1	5
16	1	16	4
9	13	5	9	1	12
16	1	5	6	11	1	7
22	3	16	1
12	13	5	6	13	17	3	1	14	2	1	5
11	1	10	8
9	1	23	13
16	13	14	3	1	5	6
10	13	5	9	13	2
4
12	13	12	16	13	14	8	5	4	1
23	1	5
12	1	11	3	2	2	1	5
2	13	7	13	12	3
17	13	9	1	2	1	5
19	1	5	13
6	13	14	16	1	5	6
16	1	4	1	14
17	8	7	7	17	13
7	3	14	3	5	2	1	5
1	9	8	2	2	3
7	1	2	11	8
2	1	4	3
2	13	11	3	17	8	7	1	5
20	1	4
16	3	7	1
7	13	2	1	5	1	5
22	13	14	9	1	11
10	13	5	9	1	10	1	7
12	13	5	6	1	6	3	12	2	1	5
11	1	17	1	12
10	1	5	7	1	7
22	1	2	1	10
12	13	5	19	1	3	15
12	13	12	16	1	4	1	5	6	2	1	5
12	1	11	3	2	17	1	15
10	13	2	1	5
7	13	20	1	11
12	1	2	11	3	9	5	4	1
1	17	8	15
10	13	5	4	8	15	8	14
16	18	17	13	15	2	1	15
7	13	14	1	5	6
7	8	12	13
10	13	12	1	8	5
7	13	11
9	1	14	8	12	3
12	13	5	6	13	12	3	9	8
17	1	5	19	3	7	2	1	5
2	13	7	1	15	3	8
12	13	12	16	1	20	1	12	3
12	12	12
15	18	14	12	1	7
10	13	5	6	1	17	1	12	1	5
11	3	12	16	13	14
7	8	1	10
11	13	12	1	5	6	1	7
6	3	5	1	5	4	1
10	13	14	12	8	5	7	1	1	5
12	8	5	6	6	8	14
10	18	7	18	5	6
12	13	5	4	13	16	3	7	5	4	1
7	1	12	10	1	5
7	13	14	3	7	1	12	1
2	1	7
5	1	11	8	16
17	3	14	3	11
14	8	6	15	7
11	3	10	13	14
12	13	12	16	3	2	7	8	2	1	5
22
10
14	18	7	8
2	13	5	4	1	7	1	1	5
12	13	12	16	1	2	1	14
10	13	14	7	3	5	19	3	2	1	5
16	8	16	8
17	13	12	16	3	7
7	18	10	8
14	1	4
1	14	7	15	3	14
10	13	14	17	8	5	9	3	5	6	1	5
14	3	12	1	15	2	3
21	18	2	3	11
12	13	17	13	9	1	2
12	13	12	1	17	3	2	1	5
10	8	17	8	15
7	13	5	6	6	13	17	1	12
16	13	14	7	1	14	3	15
21	16	8
16	13	6	8	7	3	17	1	15
1	7	1	11	5	4	1
12	13	5	6	15	1	14	6	1	8
21	1	2	7	1
16	3	11
10	1	11	8	14
10	13	14	19	1	5	19	8	1	5
11	1	5
8	16	17	8	11
1	5
12	13	5	6	1	19	1	14
2	1	22	1	5	6
11	1	17	1	15	2	3
8	11	7	14	8	2	3
7	18	5	6	2	1	7
1	10	1	14	7	13	12	13	5
12	13	5	9	18	14	18	5	6
19	1	17	1	5	6
12	13	5	9	1	14	1	7
16	13	14	11	1	12	1	5	4	1
2	13	12	1	12	10	3	1	5
12	13	12	1	7	8	2	1	5
20	1	14	6	1
12	1	9	3
2	13	5	9	1	17	8
20	20	20
2	13	7	3	1
7	13	12	3	8
11	13	6	1	14
2	18	5	7	14	18	17
10	15	8	17
2	13	10	1	9	1	12	3
7	1	5	1	12	1	5
11	1	17	19	3
12	13	5	6	15	13	5	7	8	2	1	5	5	4	1
10	13	14	17	3	2	1	5
14	18	22	2
16	1	6	8	12	3
7	1	5	6	1	5	5	4	1
10	13	5	22	3	14	8
12	13	5	4	13	12	16	3	5	4	8	2	1	5
14	1	11	1	2	1	5
7	1	14	3	15
2	13	10	1	9	1	2	3
22	13	2
10	13	17	1	5
11	1	15	1	16	1	7
10	13	17	1	19	1	14	1	5
2	18	5	9	8	11	8
15	1	12	8	17
20	8	7	15
2	13	19	1	12
12	1	14	7	4
11	13	17
16	13	14	21	8	2	8	14
16	3	1	15
11	3	2	11	13	11
12	13	12	8	17	8	2	8	5	4	1
12	13	5	6	13	5	1	2	1	5
16	13	14	11	8	2	1	10
9	8	7	13	12	16	1	2
12	13	5	6	1	2	3	8
5	1	10	1	11
6	13	12	16	8	14	1
12	13	5	6	8	11	8
17	3	22	4
12	13	5	6	3	14	3	11
9	8	2	8	14	8	12
10	3	2	3	17	1	5
16	13	14	12	8	12	10	8
12	13	17	1	5	19	3	7	2	1	5
16	1	9	1	5
12	13	17	1	5	6	6	1	14
12	13	12	16	13	14	8	2	3
10	1	7	1	15
11	15	15
11	3	10	1	4	1
11	1	3	9	1	14	1	2	3
12	13	5	22	8	5	7	1	8	5	4	1
12	13	5	6	3	12	10	3	17	2	1	5
12	13	12	1	11	3	2	8
12	13	17	1	4	1	5	8
2	1	7	1	2	1	5	17	1	15
19	13	19	1	2
12	13	17	13	12	10	1	14	2	1	5
15	1	23	13
11	1	4	1	5	6	5	4	1
2	13	12	13	5	1	5	6	1	5
5	8	17	1	8
2	14	8	11	7	3	11
2	17	3	16
16	14	3	22	13
16	3	2	1	5	5	4	1
12	13	5	1	20	1	14	2	1	5
2	3	17	8	1	15
12	1	14	2
10	13	14	12	3	2	1	1	5
6	13	12	3	2
7	13	14	2	13	19	3	7
16	13	14	10	1	2	1	8	1	5
7	13	17	1	5	19	1	5	6
12	13	5	6	1	5	6	2	1	7
1	12
16	14	18
11	13	18	14	1	5	6	10	3	5
1	7	1	10
7	3	1	5	2	3
6	1	4	1
15	13	5	14	4
15	18
3	12	3	14
2	13	8	5	6	8	5	1	5
6	1	4
12	13	5	13	17	10	18	5
11	1	14	1	10	1	5
11	13	10	13	14	7	8	12	3
22	17	1	8	14	13
2	13	16	13	14	1	5	8	1	5
9	8	7	1	5	6	2	1	10
19	13	12	16	1	7	1	5
12	13	5	18	17	18	5	6
12	13	12	16	1	5	7	3	2	3
9	1	12	1	8
17	3	17	3	11
2	13	16	13	14	3	5	7	3	5	6	1	5
11	13	3	12	3	14
16	13	14	17	1	7	8	15
12	13	5	1	5	4	1	2	1	5
12	13	5	6	1	20	1	11	8
10	13	14	7	1	15	1	5	1	5
12	13	5	6	15	1	14	1	10	2	1	5
16	13	14	11	8	1	10
16	18	4
12	13	5	6	15	8	7	3	5	6
12	1	7	8	2	1	5
9	8	16	1	20	1
11	3	11	3
16	1	11	1	15
7	1	17	8
14	3	12	8	7
14	13	11	7	18	14	1	5
2	18	12	1	5	9	1	5
11	13	17	13	11	1	8	2	1	5
7	13	2	5	18	17	18	6	8
2	13	3	5	7	3	5	6	1	5
10	13	17	1	4	1	5
19
16	13	14	10	3	7	1	14
11	8	5	1	14
7	18	12	16	18	17
2	13	10	1	17	1	2	3
7	13	14	7	1	5	6	2	1	10
15	1	2	8	12
7	15	1	5	2	11
11	13	15	1	14	8
2	13	9	1	17	1	12
16	8	5	6	3	5	6
16	1	7	1	11
2	3	1	7	8	14
17	13	5	6	1	5
16	13	14	11	13	9	8	1
2	13	1	19	1	8	16	1	5
10	13	14	16	13	9	1	1	5
10	3	7	14	1
18	5	13
9	13	14	1	19	1	7
12	13	14	3	16	1	15
12	13	12	16	18	11	1	5	2	1	5
7	13	14	16	3	14	3	2
16	13	14	3	12	3	14
8	17	12	3	20	1	5
2	13	6	13	17	1	10	1	5
2	13	10	1	17	1	5	4	1
2	13	2	3	1	11	1	1	5
7	13	14	1	11	1
6	14	1	7	8	11
3	19	3	5	6
9	13
14	18	16	18	7
19	1	7	3	15	2	1	5
1	5	9	4
12	1	7	7
12	8	5	4	1	2
7	1	15	1	5	1	5
1	17	1	12	8
16	13	14	10	13	14	1	5	6
16	13	14	16	1	14	8	5	6
16	1	10	1	2
7	13	5	1	6	1
16	1	14	14	4
7	13	14	18	14	8	11
16	13	14	5	4	1	5	4	8
22	3	1	22	1
12	13	12	13	5	3	15	8
7	1	2	9	8	14
20	1	17	7	13	14
7	13	5	6	18	2
13	14	18	10	1
16	1	5	9
2	13	9	3	1	5	4	1
19	1	17	1	5	2	1	5
16	13	11	8
9	8	2	13	7	1	15	3	8
14	13	11	12	8
1	9	1	12
2	18	5	7	1	2
12	13	5	1	14	1
16	13	14	22	1	2	1	10
18	17	1	15
7	15	18	12	1	11
11	8	1	10	2	1	5
2	3	5	22	8	5	4	1
15	7	7	10
2	13	7	1	7
19	3	7	1	1	5
7	13	2	1	5
12	18	16	8	17	5	4	1
1	17	8	13	5
10	13	14	8
7	18	17	18	17
1	9	3	15
7	13	14	11	13	5	4	3	12
23	13
3	11	1	15	1
10	1	11	1	5	6
2	13	16	13	16	1	11	1	5
12	1	5	7	1	5
16	13	14	17	1	5	6	11	3	5	6
12	13	12	16	13	5	22	8
10	1	14	1	15
1	5	6	2	1
12	13	12	1	11	1	2
17	3	1	11
12	13	12	16	13	14	8	2	1	5	5	4	1
12	13	5	7	13	14	8
9	1	10	3	14
7	1	12	16	1	15	1	5
9	1	4	1
13	9	20	1	14	9
14	8	5	9	3
23	8	22	7	18	14
16	13	14	5	1	10	1	11
17	8	5	6	2	3	5	6	1	5
2	13	16	1	8	2	1	5
11	3	1	12	8	2	3
16	8	17	17	4
8	1	17	1	15
10	13	14	3	7
9	1	15	3	17	3
8	11	8
14	1	7	3	11	1	5
7	13	16	1	2
16	1	5	7	13	5	6
10	1	11	1	14
20	8	17	1	4	1	15
11	13	16	1	5	4	1	2
5	4	1	20	1
2	13	10	13	14	22	1	4	1	1	5
20	8	17	17	8	1	12
12	3	17	3	7	12	3
22	13	20	13	2
5	1	2	1	17
12	1	17	1	8	2	1	7
10	13	14	1	17	1	7	1	5
17	3	2	8	11	1	5
2	11	1	7	14	8	1
12	13	5	4	1	5	4	8
23	8	14	3	11
9	18	22
11	1	12	10	8	5	6
12	13	5	6	13	5	9	1	17	8	2	1	5
11	13	5	6	1	19	1
16	13	14	16	1	17	8	2
11	1	12	16	8	17
19	13	17	1	11	2	1	5
17	13	16	1	15
17	1	20	1	5
12	13	5	6	1	5	6	6	1	10
12	13	12	13	22	1	15	2	1	5
2	13	17	3	1	14	6	1	2	3
12	12
14	3	12	10	3	7
12	1	7	1	5	4	1
6	13	17	18	12	16	1	5	6
7	1	5	6	6	3	5	6
2	18	17	1	12
12	18	5	11	7	13	14
11	4
2	13	10	1	17	1	12	3
19	1	17	1	5	1	5
3	17	1	14
12	13	5	6	3	5	19	3	5	6	8
11	8	11	1	5	4	1
16	13	14	2	13	12	16	1	5	6
12	13	12	1	8	5	2	1	5
16	3	9	9	4
6	18	5	5	1
22	15	14	8	11
1	5	6	6	1	10
11	1	2	11	8
16	13	14	16	3	14	3
7	13	14	7	3	7	3	10
2	14	8	12
12	1	14	8	1
2	3	5	8	5	6
8	5	9	8	1
12	13	5	6	15	1	11	8	17	2	1	5
16	17	18	2
16	18	16	16	4
6	3	6	3	10
15	13	14	13
18	14	1	5	6	5	4	1
8	1	5	4	1
14	4	1	5
20	1	19	1	15	5	4	1
7	1	12	16	1	5	6
1	4	3	15
7	13	12	10	1	7	5	4	1
9	14	8	23	13
12	13	12	16	13	14	8	7	1	15	3	12	3
3	19	8	1	5
14	1	2	4	1	7
12	3	14	1	15
2	13	14	8	5	6
12	13	14	8	5	9	3	2	1	5	12	3
1	17	1	12	1	7
22	13	10	1	7	17	1	15
12	18	5	4	13	7
12	13	5	6	13	19	3	7	2	1	5
10	13	7	13
11	13	5	1	10	1	5
21	1	15	1	12
1	5	22	1	12	1	5
8	25	8	5
7	13	12	1	5	5	4	1
7	1	5	4	1	2	1	5
12	13	12	1	2	11	1
10	1	5	8	2
1	11	1	10
14	3	10	1	5	4	1
12	13	12	16	1	20	1	2	3
1	5	6	2	1	7	1	5
12	13	5	13	5	9	1	5	6
2	13	15	1	16	8	11	1	5
16	13	14	2	3	12	10	3	17
7	15	8	5	2
13	9
9	8	7	13	14	19	13	12	1	15	2	1	5
10	13	5	9	13	7	1
16	13	14	17	1	17	3
12	13	5	6	6	1	17	8
15	3	2	3	12	1	5
17	8	16	3	14	1	5
12	13	9	8	11
10	18	7	18	5	6	1	5
11	8	5	6	1
1	21	14	8	2	1
7	13	14	11	13	11	1	7
17	13	5	6	2	1	10
2	13	14	3	11	1	2	1	5
10	13	5	9	3	9	3	2
7	18	18	22	18	18	17
12	1	17	1	15
11	1	16	1	14
16	13	14	17	8	1	5
16	1	5	9	1	14	1
10	13	14	8	5	6	1	7	1	5
10	13	5	6	13	22	3	7
11	13	2	1	14	1	7
16	18	11	1	5
12	3	11	7	1	15	8	17
10	14	18	4	13	2
2	1	22	1
7	3	17	8	11
10	8	17	18	7
22	18	20	18	2
11	10	1	5	4	18	17
16	13	14	5	1	21	1	11
22	1	14	17
9	1
16	13	14	9	1	5	11	1
12	13	5	22	1	14	8	5	4	1
13	9	9	8	13
2	13	12	16	1	17	8	2	1	5
7	15	13	14	13
10	1	5	9	1	5	6	1	5
12	13	5	6	15	18	14	12	1	7	8
9	8	10	13	14	22	1	4	1
6	3	13
7	13	14	7	8	9	3	14
12	13	5	4	13	16	1	17	2	1	5
2	1	7	8	13
10	1	11	8	13	5
3
1	14	1	16
2	13	16	3	5
11	13	14	8	2	1	7
12	13	5	22	8	5	7	1	8	2	3
16	18	7	18	17
14	18	2	18	2
22	1	18
12	13	5	6	6	3	5	1	2	1	5	5	4	1
12	1	15	1	17
10	13	14	1	7	3	14	1	5
5	3	2	17	8	14
10	13	22	3	5	9	1	5	6
12	13	5	19	1	7	3	15	2	1	5
7	14	8	2
16	1	14	8	11
6	1	17	1	2	11	8
14	1	22	15	13	17
7	13	14	11	13	12	16	3	5	4	8
12	3	2	1
6
14	13	2	1	12	1	5
17	18	3
11	1	14	1
17	1	3	7	1	5
2	13	17	1	10	1	14	1	5
2	1	11	8	15	1	5
22	13	14	12	8	5
12	1	2
11	8	1	10	1	2	1	15
12	13	5	9	13	2	1	7	8
10	13	5	6	1	5	7	8	5
14	18	16	13	14	7
7	18	8	17	13	7
16	13	14	13	11
1	2	3	17	1	15
11	1	4	1	5	6	2	3
12	13	5	4	13	16	3	7
11	13	10	18	7	18	5	6
5	1
12	13	5	4	1	7	1	2	1	5
2	1	2	1	2	2	3
14	18	15
12	13	5	4	1	2	8	7	2	1	5
5
9	1	7	1
11	13	22	13	10	1	7
16	13	5	22	1	5	1
2	18
9	8	16	1	4	1	14
16	13	14	2	13	17	1	15	8
2	3	9	13	5	6	1	14
7	13	14	10	8	11	1	15
2	8	12
18	20
23	1	12	10	8	14
2	18	2
15	13
17	8	2	13
16	13	14	8	11	7	8	14	1	15	1	7
2	13	11	13	10	8	1	5
8	11	7	1	5	1
12	13	5	22	18	16	1	5	4	1
11	18	10	1	5
1	10	13	17
12	1	7	1	2	3
[truncated: 7,996 more rows]
[truncated: 2 more columns]
