# Supplementary material for: The “handedness” of language: Directional symmetry breaking of sign usage in words
Source: PLoS One. 2018 Jan 17;13(1):e0190735. doi: 10.1371/journal.pone.0190735 (PMC5771592; doi:10.1371/journal.pone.0190735)
Supplement: S2 File — Contains data-files (each in csv format) for the 25 different language and writing systems used in our study. The name of each data file mentions the corresponding language and a serial number (e.g., “01_Arabic.csv”) in accordance with the order in which the data sets are described in the Description of the Corpora in the Supplementary Material. Each sequence is represented as a string of numbers, with each number representing a specific grapheme for that language and writing system. In addition there are key lists for each of the data-bases (in txt format for the 24 known language and writing systems and in pdf format for the undeciphered Indus database) which shows the grapheme corresponding to each number that represents them in the data-base sequences. The name of each key list mentions the corresponding language. (ZIP) [file pone.0190735.s010.zip › CSV_files_all_Databases/18_Persian.csv]

2	1
4	3
6	5
5	2
5	3
4	7
9	8	5
11	10	5
8	12
9	13	5
4	14
8	5	4
9	15
13	12
13	5	4
4	1	16
1	18	17
8	5	2	3
11	20	19
21	5	10
2	3
7	8
5	11
13	5	2	3
13	12	22	10	5
1	18	16
1	16
13	2	18	4	12	23
6	18	2
12	4
18	1
12	1	2	12
1	2	14
2	18	16	14
9	5	2	13	5
8	5
2	5	2	24
11	21	18	1
5	12
16	2	5	6	19
1	18	3
13	18
5	4
9	5	11	10	5
1	4	5	18	17
1	2	18	12
2	18	16	7
6	8	9
2	4
9	5	12	6	5	10
9	5	2	8	5
5	12	5
9	5	18	9	25
5	4	9	15
9	5	2	4	11
6	13	9
14	13
1	2	5	1
2	5	6	4
18	5
16	17	3
13	5
12	22	25	5
5	8
27	2	26
4	12	5	9	2	3
11	2	18	28
11	10	1
12	5	23	9	5
1	18	23	18
10	29
4	24	26	9	12
4	12	4
4	10
4	11	16	30	19
2	31	9
1	8	5	3
4	1	2	7
2	18	32	27
4	12	5	1	5
4	23	18	11
4	25	10	18	11
1	9	5
10	21	23	12
21	5	27
2	4	16
4	2	5	16	5
4	5	2
4	18	2	19
1	28	2	1
13	2	5	6	19	2	3	17
5	9	2	13	5
2	19	8	1
4	1	5	20	11	10	5
4	11	16	5	1
4	25	12	5	23
2	5	7
2	19	5
9	5	4	23
1	9	14
11	16	5	1
1	16	5	3
4	5	12
12	13	11
4	1	18	3
1	2	7
1	13	5	3
9	13	3
4	1	5	1
3	22	24	9	5
9	12
8	12	22	10	5
10	13	13	2
4	1	2	14
1	9	9	14
1	9	11	10	4
2	20	9
9	8	3
11	2	5	6	18
12	8	11
8	12	9
4	33
4	11	20	2	19
2	5	6	19	2	3
16	8	29
1	5	1
11	7	2	16
8	18
20	21	11	17	12
9	18	9	5	24
9	1	16
2	5	19	9	2	3	17
9	5	16	9
6	5	34	15
12	5	12	5
11	14	2	16
16	6	18	12	15
11	3	10	9
8	7	8
9	5	12	6
5	4	9	11
24	5	2	25
4	2	18	1
2	18	12	5
1	9	7
21	5	3	11	18	20
13	21	12
4	11	20	19
2	5	4	31	5
4	5	19	16	9	5	1
26	10	18	11
6	18	2	12	5
21	18	5
1	9	33
9	5	18	11
12	5	31	9
8	2	18	4	12	23
3	15
9	5	9	15
4	2	5	3	2	1
10	8	35	2
8	21	12
5	14	13	2	12	15
2	19	13	1
4	21	12	23
16	22	11
11	20	9
5	7	8	2	12	15
4	11	20	4
26	3	5	18	2
1	9	2	5	1
12	5	9
1	9	5	18	11
1	4	1
4	3	9	16
1	13	14	5	11
4	14	9	13	5
4	6	34
9	8	12	4
12	5	12	11
12	18	1
8	10	5	8	10
11	5	3	5	17	11	9	5
16	8	5	6	20	5
9	13	9	33	12	4
12	4	12
1	25	3
8	1	5	28	11	24	5
1	18	1	27
13	1	5	28	11	24	5
1	5	2	20	5
11	4	23
4	2	4	3
13	19	9	4	2	20
16	24	9
2	5	3
4	9
27	26	10
8	18	10
25	18	32	18	12
2	13	6	18
8	3
8	18	2
9	5	11	10	2	4	16
9	18	1	3
2	5	14
4	9	8	12	6
4	12	5	9	6	18	2
2	18	26
2	20	10
12	5	24	12
1	5	23	8	5
8	25	5	12	11	23	5
28	18	28	17
9	5	8	12
4	21	21	5
8	5	2	18	16
1	9	9	7
9	8	9	33	12	4
9	11
2	5	8	10	3
4	9	13	12	6
1	2	5	18
20	1	4
2	32	5	27
12	6	22
2	11	16	8	3
11	1	12
16	13	5	6	20	5
8	9	5	4	23
21	12	25
8	5	4	2	18	16	7
4	35	5	2	5
1	16	2
9	18	8	21	8	12
5	12	16
16	13	29
25	3	5	9	12
21	3	5	24
4	6	18	27
11	17	5	10
1	9	1	2	14
33	8	4
13	5	4	2	18	16	14
21	3	24
12	5	1	24	5
13	5	2	18	16
1	8	21	18	11
4	7	9	8	5
8	19	1	9	6
2	3	17
24	18	24	27
8	11	27
9	5	13	3
11	10	16	9
21	8	21	1
13	21	21	12	21	5
8	19	9	4	2	20
11	27	11
9	8	9	33
16	8	3
24	26	5	9	12
9	1	2	7
1	9	4	5	18	17
4	5	2	12	4
2	5	6	5	3
8	6	5	3
13	10	5	13	10
8	8	5	4
1	5	1	25	11
16	4	5	7
1	9	18	16
8	21	18
12	22	10	5
21	24	9
2	22	1
25	5	20	1
4	10	9	5	2	20
11	5	24	3	5	10	12
4	9	18	19
8	17	2	3
16	9	5	1
9	18	33
2	3	5	2	3
10	5	10	5
12	13	36	2
20	2	28	12
11	5	12	1	17
11	2	1	24
8	12	18	12	25
27	2	26	12
11	21	12
4	1	12	15
1	5	18	12
13	17	2	3
9	5	9	5	18	23
1	8	1	23
21	27
3	5	17	11	9	5
3	6	27
2	12	5
11	5	25	22	26	5
2	5	4	33
2	5	37	15
4	12	5	9
9	18	5	25	12
9	5	12	4
1	9	1	16
11	25	9	28
9	5	9	6
2	10
12	10	5	2	12
1	5	23	13	5
13	14	13
9	5	8	5	29
23	9	29
4	2	5	18	9	16	23
11	10	17	9
13	12	9
21	5	10	12	5
8	10	2	2	3
9	12	32
25	24	5	18
9	18	13	21	13	12
13	25	5	12	11	23	5
12	1	25
26	18	3	2	12
1	5	6	15
16	13	3
17	10	5	29
4	10	21	23
21	27	12
4	2	5	1	5
2	8	6	18
4	9	5	17
4	25	12	23
12	21	8	20
11	25	5	10
19	9	4	2	20
9	1	18	3
9	5	11	10	9	5	34	20	5
4	1	9	8	15
4	23	2	5	17
11	5	13	4
2	5	1	13	1
13	3
10	5	10	5	2	3
12	18	10
5	29	18	2	5
11	17	5	1	2	29
21	3	5	24	12
1	27	5	18
8	2	5	8	10	3
4	21	27	2	12
13	5	2	23	5
4	23	1	18	3
23	2	5	17
19	2	6	3
4	20	5	32	5
6	18	9	4
11	20	2	19
12	4	5	2	20
16	2	11	10	19
2	18	31	9	12
1	9	1	18	3
1	18	23	18	12
11	10	8	9
3	23	18	12
5	2	23	5
2	18	1
25	18	9
13	18	10
9	5	13	5	29
11	12	8	24
13	2	5	14	12	4
4	5	19	11	10	1
11	13	5	12	27
18	32	25
4	1	5	18	9	5	17
24	27
1	12	27	12
4	8	5	12	2	10
8	26
1	5	28	11	24	5
21	5	13	2
1	2	5	13	21	13	12
25	12	23
21	18	26
11	10	9	5	1
31	20	27
4	11	16	2
16	4	5	14
5	13
11	13	21	5	25	20
12	5	23
13	23	2	5	17
13	9	5	4	23
4	9	5	10	2
21	5	3	9	1
8	2	19	8	1
8	5	2	23	5
5	2	33
2	37	5
26	24	20
4	36	8	18
1	13	21	18	11
26	5	3	11	2	5
21	7
18	2
21	8	7	16	11
1	9	18	2
16	6	2	5
1	9	4	1
21	21	12
4	11	10	4
4	11	3	21	5
21	35	5	10	12
9	5	10	9	5
4	28	2	25
13	2	5	6	19	2	3
4	21	12	27
1	9	16	5	3
9	5	6	8	12
3	5	11	7
8	9	25	8
8	21	28	5
4	4	1
26	8	5	2	16
4	25	18	12	23	12
8	23	2	5	17
19	9	23
6	5	19
11	8	21	5	25	20
16	2	18	2	29
1	8	7	5	11
8	2	5	30	19
13	12	18	12	25
11	22	7	16	12
8	21	21	12	21	5
2	26	5	17
4	36	13	18
20	2	26
13	11	10	13	9	18	13	4	28
4	21	5	10
6	18	2	8	1
4	1	16	9
1	9	9	5	18	11
27	13	2	28	11
18	19
9	5	3	6
9	5	9	3	21
1	2	5	1	9
27	22	28	5
4	1	9	13	15
1	13	1	23
21	14
11	2	32	27
4	18	22	25
4	3	9	16	18	1
9	8	2	11
13	10	2	2	3
11	10	13	9
1	2	5	8	21	8	12
1	9	9	5	12
4	13	5	12	2	10
16	18	2	20
4	23	8	11	9
13	11	16	14
2	18	4	12	23
21	12	5	16
11	21	25
4	3	9	16	2	5	4	33
3	10	5	9	12
12	18	21	25
9	5	4	20	28	5
8	12	21	25
11	5	25	18	3	26	12
4	33	9	15
6	14	2	12
1	5	36	9
26	17
2	11	16	13	3
2	5	13	10	3
8	5	23
11	3	5	24	2
7	12	7
16	6	2	18
9	18	9	14	5
11	2	5	31	9
9	5	2	18	1
9	1	2	14
6	5	8	9
14	9	4	2	20
24	8	2	26
8	2	5	1	2	4	16
29	5	33
6	5	3
4	7	21	3
13	5	4	18	2	13	9
9	5	2	27	3
4	36	18	2	29
16	13	5	12	4
4	6	2	5	3	12
11	3	37
27	21	28
2	5	1	8	1
20	5	1	4	5
17	8	2	5	11
9	29	5	36
21	19
28	5	28	11	17	5
9	5	12	21	15
9	13	26	10	21	20
9	1	5	1
11	5	8	4
28	17	16	12
4	5	19	16	5	3
8	2	5	6	19	2	3	17
4	1	5	12	15
10	2	5	20
21	5	24	11	9	5
3	16
21	7	16
13	2	5	23
14	12	14
18	19	18
9	5	2	5	19	9	2	3	17
3	2	34
2	5	11	10	5	18	17
11	8	5	12	27
37	25	5	3
9	18	9	7	5
13	26
14	2	6	3
21	5	8	2
9	5	13	12
13	6	2	18	5	16	14
8	1	5	8	6
21	13	21	1
12	13	9	14
21	22	24	11	10	5
25	22	26	5
11	22	14	16	12
9	8	12	5	11
11	10	5	8	10
2	8	8	34	11
21	28	20
4	5	19	1	5	1
25	13	5	9	28
9	8	12	6
13	16	6	2	18
9	13	12	5	11
16	11	15
8	2	5	7	12	4
4	11	20	5	8
12	5	4	10
9	22	18	35	10	12
8	5	24	15
24	20	18	12
11	12	18	5	24	12
4	9	8	6	4
13	12	21	25
8	21	5	27
11	13	9	12	5
21	12	27
5	8	15
9	5	18	23
11	5	2	1	5	28
16	16
4	21	5	10	12
12	7
24	2	3
5	1	8	29
21	13	13	5	2	10	5
21	12	5	25
16	11	2	5
11	10	5	13	10
2	11	2	3
4	13	10	18	2
4	5	19	9
4	24	3	5	10	12
8	10	5	10	5
13	6	5	10
21	7	16	12
11	5	12	5	1	24	5
37	27	3
16	5
12	31	25	12
21	13	14	16	11
2	8	6
11	8	25	32	18
8	2	8	19
9	22	18	18	10	12
9	7	12	12
8	11	24	18
8	21	25
3	18	9	23
4	1	9	13	5	12	9
9	6
9	5	6	13	12
1	18	2	18
11	10	5	13	2
21	5	25	20
4	11	16	18	9
4	32	2	25
8	2	5	23
4	11	17	5	10
21	28	5
2	11
12	16	33
25	18	2	16
9	5	16	9	2	26	5	17
28	5	17
8	9	5	2	8	5
13	6	5	3
8	5	32	25	5
1	2	18	17	2	3
2	5	1	2	18	17	2	3
33	13	4
2	8	17	5
9	5	8	3
1	5	11	10
13	6	18	2	13	29
8	5	4	18	2	8	9
25	20	2
2	5	3	11	25	5
3	18	17
9	13	12	4
11	24	18
1	2	20
4	1	5	12
13	9	5	2	13	5
6	7	2	12
8	11	21	18	1
14	9	23
1	10	2
21	5	12	16
1	9	1	2	7
13	21	25
8	5	2	5	1
21	37	12
13	13	5	4
4	1	9	9	7
13	12	5	31	9
11	8	2	8	1	12
4	5	19	16	13	5	12	9
13	2	5	30	19
1	4	5	16
25	8	5	9	28
4	26	3	5	2
11	10	5	18	17
16	18	2
4	3	9	16	14	13
12	8	9	7
9	12	23	9	5
13	18	2
8	9	5	12	6
1	18	2
8	29
8	6	5	10
11	16	5	1	4	3
22	5	3
13	21	17	5	1
13	2	5	1	2	3
10	5	10	27	5
4	21	35	10	12
8	1	5	6	15
11	5	12	5	24	12
4	2	5	12	16
1	9	4
2	11	7	1
9	5	11	10	14	5	29
2	11	20	1
17	2	9
2	5	12	16
12	8	12	28	11
1	4	5	18	17	9
2	3	4	2
11	28	2	20
4	24	22	25
13	13	5	2	23	5
10	22	23	5
18	2	1	18	17
4	3	2	23	11
8	21	17	5	1
11	12	10
4	13	21	25
2	8	5	10
4	11	13	12	14
10	2	18	3
6	5	2	3	5
11	7	2	5	16	12
14	13	21
21	17	5	1
2	5	31	11	9	5
8	10	7
1	2	13	19
13	1	12	27	5
2	16	11	9	12
1	27
9	8	21	18	5
2	7	20
8	24	8	10	18	12
2	11	4	3
4	6	5	11
9	13	33
4	1	2	11	10	19
24	24	27	11
21	12	5	18	25
9	8	8	25	11
8	21	5	12
6	5	13	9
9	18	9	14	5	11
8	2	4	16
9	5	12	18	11
8	18	2	8	9
8	9	8	3
26	13	5	2	16
12	21	13	20
9	5	9	33	12	4
8	25	8	3	26
2	11	12
11	8	9	12	5
4	23	5	18	12
9	5	7	12	5
8	11	25	9	28
11	7	2	27
11	20	5	8	2	1
2	5	9	7
11	20	2
8	6	7	2	12
9	14	10	12
12	4	9
9	5	1	9	18	2	4	16
11	16	4
11	20	5	13
13	21	18
14	9	5	3
4	1	12	25
4	3	9	16	23	9	29
4	1	9	18	2	29
31	5	27	21
9	5	7	1	18	7
12	4	10
4	7	3	16
3	5	11	14
9	11	20	2	19
4	1	5	6
9	5	6	18	12	15
2	9	4
1	8	5	16
4	9	13	6	4
11	12	13	24
2	13	17	5
9	5	12	2	1
9	5	8	2	23
1	2	5	18	12
4	2	5	18	12	4
21	5	3	24	11	10	5
16	8	5	12	9
4	1	4	25
11	22	18	28	27	12
4	13	5	2	5
4	14	3	16
9	5	10	5	2	17
3	8	18	28	11
13	21	28	5
11	10	2	1
4	9	27	28
9	8	11	10	17	9
26	8	27	12
8	12	5	31	9
21	5	12	25	5
4	11	20	5	13
21	8	1	3	11
9	5	19	1	9	8	5	12	9
1	13	10	2
11	20	4
2	28	25
5	2	8	6
2	23	20
9	18	9	7	5	11
7	8	1	6	9
10	1	24	12
2	5	33	1
7	9	5	3
1	9	11	16	5	1
8	2	4	16	12	4
12	5	19	9	4
3	21	26	12
1	12	15	2	1
11	18	25	1
2	10	5	2	10
3	10	14
11	2	18	2	32
12	21	25
12	24
8	28	18	28	17
4	6	5	23	5
9	15	2	24
12	22	10	22	5
4	37	1	5	27
11	8	12	4	5
21	24	5	1	27
25	12	23	12
9	5	19	1	9	13	5	12	9
9	5	23
4	11	10	1
13	16	6	18	12	15
16	16	18	29
13	5	32	25	5
4	8	10	18	2
9	17	10
11	1	16
8	6	8	33
8	21	5	25
11	21	5	1	25
9	13	12	6
5	23	9	15
4	9	18	12	9
8	2	5	6	19	2	3
13	11	25	9	28
13	36	2	9	5
4	13	1	5	27	11	5
1	5	8
8	1	23
4	21	3	5	24	12
8	21	8	17
10	2	5	1	12
10	13	35	2
13	2	3	4	2
8	2	5	7
11	25	2	10
9	5	11	10	3	2	25
2	18	11	10	1
4	18	24
4	8	21	25
24	3	26
12	24	2
9	5	1	12	4
10	13	21	19	9	5
11	10	8	6
10	29	10
11	13	25	32	18
8	9	18	9	5	24
8	2	11	16	8	3
8	5	32	20
21	5	34	11	16	5
2	18	1	28
13	9	20
2	5	16	20
11	8	25	12	23
1	5	11	10	5
1	18	6	20	5
2	13	6
6	18	2	3
12	5
11	2	5	23	11
9	18	13	10	13	12	14
2	13	34
13	3	18	9	23
2	11	12	7
1	5	3	15
13	2	5	13	10	3
4	10	2	1	12
4	11	10	3
11	12	1	17
2	5	16	11	9	5
8	6	2	18	5	16	7
3	18	10	27	12
8	8	5	2	23	5
21	12	5	7
2	1	5	28
9	16	18	2
9	8	33
21	28	5	27
11	5	13	21	12	25
25	20	5	9	12
10	8	18	2	10
21	2	11	9	7
24	3	5	10
13	21	5	12
9	18	13	10	5	2	1	20
4	13	14	2	11
9	11	16	5	1
4	8	4	11
4	7	9	15
13	11	21	18	1
24	18	20
4	1	8	10	2
8	3	18	17
3	21	5	24
1	28	24
8	6	8	2
21	18	29
1	2	3
9	5	12	11	17	5	10
2	16	3
8	12	5	12	11
2	5	12	15
12	2	5	4	33
9	18	33	12	4
11	13	2	13	1	12
1	9	1	5	1
3	30	23
1	13	4	16
13	6	14	2	12
9	13	2	11
21	5	10	2	5
24	13	2	26
2	5	8	11	17	5
9	18	17
8	16	17	3
9	21	5	10
8	16	5	9
4	11	16	5	30	19
12	11	10	8	10
8	9	5	10	7
9	12	4	3
1	18	3	9
13	20	2	25	12
9	18	8	10	8	12	7
9	5	9	17	10
25	5	18	9	5
21	10	9
6	5	10
13	5	2	5	1
4	9	22	5	10
11	1	27	18
2	13	1	12
24	2	16
9	10	27
13	1	5	13	6
13	9	5	10	2
11	10	5	18	17	2	1
5	8	9	1
4	11	16	5	1	9
4	23	13	11	9
11	16	29
13	2	19	16	1	2	19
10	13	21	29
4	9	18	19	33
11	10	5	8	2
8	17	8	2	5	11
9	20	21	11
4	1	2	18	15
3	10	7
3	3	10
4	18	27	9
13	2	19	13	1
8	16	6	18	12	15
9	6	18
8	6	18	2	8	29
4	9	5	20	10	5	11	12
4	26	24	9
11	31	5	20	27
26	5	24	9
8	2	5	1	2	3
27	3	28
8	11	16	7
9	5	12	6	12	4
4	1	9	8	5	12	9
13	3	18	17
9	8	2	11	4	3
11	22	12	27
9	13	5	2	1
1	12	15
1	5	16	2	5
13	2	3	17
4	5	19	16	8	5	12	9
9	4	15
13	2	13	19
13	14	16	6	29
7	1	18	7
11	3	37	12
21	18	35	10	12
8	12	11	5	17
8	9	5	10	9	5
4	21	28	5	20
6	23
4	10	10	18	12
25	18	12	23	12
8	2	8	19	18	21	23
13	18	2	13	9
4	18	8	16
2	28	12
24	5	20	11	5
9	5	1	8	12
2	8	37	5	11
24	18	1	9	28
4	11	20	2
24	20	5	18	11
14	2	11	16	12
3	8	11	2	11
13	10
13	6	13	2
8	36	2	9	5
9	5	23	13	5	3	2	30	15
4	11	7	9
11	13	25	12	23
11	5	1	27	5
13	9	13	12	17
20	2	28
11	22	18	27	11
2	8	1	12
1	5	1	2	5	2	24
9	8	2	17	15
4	6	5	1	9	5
11	10	7	16
11	12	18	7	27
1	18	10
8	5	2
12	9	7
9	8	9	5	18	24
8	20	2	25	12
13	10	5	10	5
21	14	16	12
2	5	11	20	2
2	5	1	9	5	11	10	5
8	32	25	3
21	5	12	11	27	5
4	20	2	27
4	13	2	18	10
9	5	9	5	18	23	18	9
14	13	29	12	21	5
9	2	24
21	13	35	5	2	10	5
9	5	2	1	9	6	5	12
1	5	24	11	9	5
4	5	19
4	2	7
4	1	13	10	2
13	2	5	1	2	4	16
9	5	13	2	23
2	1	17	12
9	13	10	27
2	13	13	34	11
2	25	16
4	25	21	5	26	12
9	13	13	15
21	18	27	11
2	37	18	12
9	5	11	10	5	1
16	18	3
4	1	9	5	12
13	9	13	3
32	5	2	11	25	5
11	5	9	5	7	12	5
2	11	14	1
11	13	15
11	25	5	3
1	2	18	15
2	26	17
2	23	9	12
4	25	23	5	2	12
21	18	28	5
11	23	27
8	25	18	9
20	30	27
9	5	3	21	5	26
4	2	4	33
11	3	10	5	9	12
20	22	11	17	5
4	2	5	3
4	1	5	23
2	13	5	10
3	13	18	28	11
4	8	1	5	27	11	5
12	13	12	28	11
1	5	1	2	17
16	17	29
11	20	5	13	2	1
4	1
1	3	5	13
13	5	4	27	2	26
9	5
1	5	4	9
9	5	16	8	5
9	5	10	5	9	16	2	5	7
9	5	18	9	5	3
1	18	3	4	3
4	13	9	5	13	3
13	28	18	28	17
9	5	2	10
11	17	18	10
2	5	3	17	5
11	5	2	5	3	11	25	5
8	8	5	7	8	2	12	15
9	5	3	5	8	17
21	5	18	10
4	11	10	5	18	17
4	1	2
21	4	5
9	13	11	10	17	9
1	5	12	11	25	5
16	3	9	23
28	17	5	16
9	13	9	33
8	2	3	4	2
2	8	34
27	2	16
4	1	8	1
9	3
9	5	9	5	12	21	10	12
4	11	8	12	7
7	2	11	16	12
1	5	4	23
21	8	35	5	2	10	5
8	2	9	4
11	5	2	5	12	5
5	9	3
1	2
13	13	5	14	13	2	12	15
21	13	5	10	12
11	16	5	1	2	5	4	31	5
11	13	3	2	11
4	16	8	1	9	5
3	2	25
6	7	5	2	12
11	5	2	2	24	12
8	9	20
8	9	5	12	2	4	24
4	6	18	2
11	20	2	16	13	29
11	17	10
4	24	3	5	10
13	11	13	9	12	5
11	14	2	27
8	2	5	12	8	3
4	16	8	12	4
12	23	27
1	8	5	3	9
2	29
5	13	10	15
3	5	10	27
1	2	8	19
4	1	4	5	16	12
2	7	30
11	10	9	5	18	11
8	12	10	2
13	11	27
4	21	5	24	12
9	13	2	11	12	4	12
11	10	18	1
11	3	5	37
1	5	13
1	24	11	25	12
25	26	24
11	10	14	16
5	23
17	13	2	5	11
9	8	5	2	3	5	9	3
13	12	5	12	11
13	19	1	9	6
13	21	5	27
4	1	9	9	14
9	5	2	8	1	12
1	2	12
20	21	5	17	12
11	10	29
4	12	23	2	11
8	21	7
11	3	27	28
4	8	7	2	11
8	25	10
9	18	2	1
13	2	18	5	9	20
11	5	24	8	24	27	11
13	21	5	12	16
11	5	26	5	3	11	2	5
5	32	2
1	5	24	11	25	5
25	12	5	23
2	5	11	17	5	10
2	5	1
11	12	22	10
1	8	2	17
10	5	12	27
4	1	6
18	9
13	6	5	1	9	5
9	5	9	12	16	1
9	11	19	9	16	5	18
11	18	5	20	11	12
11	17	5	9	16
11	16	18	9
21	18	3	24
1	4	16	12
9	1	2	5
12	4	11	12
8	20	5	7
5	1	17
16	4	18	36	29
13	9	5	12	2	4	24
9	5	8	18	23	16	9	5	1
4	5	19	13	5	23
6	3	10
34	21	3	12
8	24	5	3
2	11	5	35	11
1	12	27	5
13	1	22	13	12
11	13	20	2	31
6	5	12	9
11	9	10
8	25	24	5	18
5	4	2	18	16	7
2	18	27	12
1	8	9	7
4	2	14
4	5	19	13	5	29
5	18	4
13	29
12	5	19
13	25	13	3	26
4	11	16	14
16	1	18	17
8	1	9	3
12	5	6	25	5
1	18	12	27	12
8	3	18	9	23
11	5	1	2	5	18
13	3	2	25
5	30	21
13	9	13	26	10	21	20
6	14	5	2	12
13	2	9	4
21	12	5	14
9	5	9	12	10
13	17	13	2	5	11
8	7	16	6	29
4	9	18	19	2	4
1	9	5	18	11	3
4	3	18	28	12
5	1	11	3	5
4	3	9	5	23
9	8	10	27
13	21	5	25
4	3	18	2
20	2	27
13	1	5	6	15
9	13	18	6	24
3	18	33	2	5	33
4	14	21	3
4	4	3	23
9	5	13	18	23	16	9	5	1
21	18	18	10	12
12	14
14	13	1	6	9
7	33	18	7
4	12	8	9
11	20	21	5	17	12
11	13	18	24	11
25	32	18
9	5	12	2	4	24
4	23	2	1
11	5	8	21	12	25
9	5	1	9	6
2	4	16	18	3
13	5	2
5	8	10	15
13	3	2	34
25	18	24	18
11	5	25	21	5	26	12
9	5	16
1	32
11	14	2	5	16	12
12	8	36	2
3	5	6	27	5
37	5	1	27	5
25	9	5	12
27	22	10
11	24	20	5	18	12
1	5	4	9	16	8	29
9	5	2	19	8	1
4	3	5	16	12
4	11	10	3	5	18
2	13	10	12
4	27	8	22
9	5	11	10	6	18	17
4	3	27	5	28	12
12	13	11	10	4
11	16	19	6	5	3
21	1
4	12	8	3
17	2
5	13	9	1
4	2	5	3	18	1
13	9	5	11	10	5
19	2	12
2	4	12
12	34	2
13	1	23
9	5	14	1	18	14
9	5	1	2	12
27	5	11	11	20	5
9	5	12	2	18	16	14
27	8	2	28	11
11	5	27	22	28	5
9	5	12	21	10	12
16	8	18	17
2	5	13	11	17	5
23	8	5	11	9
21	13	3	1	2	5
12	5	13	29
16	13	5	12	9
1	27	11	12
21	24	11	10	12
21	18	34	16	12
1	18	1	27	12
6	8	33
9	10
9	13	13	25	11
8	8	5	4	9
2	14	30
3	27	5	28
9	13	21	18	5
24	16	25
4	1	9	6
12	2	19	18	21	13	14
9	5	2	3	4	2
2	18	15	1	5	13
13	9	5	19	2	6	5	3
8	16	6	2	18
11	27	3
1	22	18	20
4	6	18	12
13	19	1	5	12	15
13	2	13	19	18	21	23
16	10	2	29
16	8	5	12	4
25	13	6	18	11
9	18	8	10	5	2	1	20
11	8	18	24	11
9	12	16	1
11	1	5	4	16
9	13	12	18	1
8	28	5	17
4	1	27	11	12
11	13	12	4	5
25	12	11	23	12
4	12	13	3
8	3	2	34
4	5	11	18	7
11	9	18	5	25	12
30	5	17	11	5
1	16	2	5
4	5	29	10
8	5	4	2	4	16
21	1	5	25	12
11	5	2	14	5	30	12
9	11	20	2
9	5	11	10	21	19
3	18	21	26	12
2	1	5	24
6	2	12
9	1	5	25	12
11	8	5	25	2
4	5	19	16	6	2	18
11	20	2	16	8	29
3	21	34	5
2	8	10	12
13	2	4	16
12	4	1
4	5	19	8	5	23
2	19	8	1	7	8
13	9	13	1
9	8	2	11	12	4	12
10	9	5	2	20	9	14
1	9	5	18	17
21	27	5	2	12
5	4	2	18	16	14
13	2	5	12	13	3
11	8	20	8	7
13	12	10	2
26	10	18	11	12
4	11	17	5	9	16
9	5	11	10	7	5	29
11	8	24	20	18	12
11	8	3	2	11
21	5	1	12
10	8	21	19	9	5
2	5	9	14
4	20	8	31	18
12	23	9	29
12	2	19
9	5	2	13	1	12
4	27	20	28
1	6	13
9	5	9	7	8	6	5	3
1	1	2	19
8	5	4	6	18	2
13	9	5	10	9	5
11	10	13	6
1	23	10	12
4	21	8	10	18
13	12	5	31	11	9	5
25	8	6	18	11
7	2	1
9	1	8	10	2
4	1	25
4	13	4	11
11	16	30	19
9	5	9	14	13	6	5	3
12	21	5	10
6	18	23	12
5	2	18	16
1	9	2	5	1	9
5	12	5	3	18	5
4	13	16	5	27
13	13	5	11	10	18	2
11	22	13	4	10	11
13	11	10	1
5	1	28
24	5	11	5
9	8	25
13	16	17	3
21	18	28	27	12
1	24	9
8	8	5	23
8	4	18	2	19
4	33	2	4
25	32	18	12
11	18	5	20	11
9	7	10	12
28	18	28	17	2	1
9	5	11	10	1	2	14
27	21	10	12
21	5	37	12
11	20	5	8
1	5	8	6
9	5	12	2	14
11	9	18	16	17
8	27	5	2	26
4	20	10	21	20
9	8	1
1	2	7	21	12	25
11	8	28	17	16
9	5	1	9	33
28	8	17	16	11
2	18	29
11	24	8	24	27
3	28	9
3	21	23
9	5	3	4	19	9
21	11	24
21	2	11	9	14
13	5	23
4	24	8	24	1
4	8	21	18	5
8	5	4	21	5	10
12	7	27
2	5	1	2	4	16
13	5	32	20
11	8	25	24	5	18
1	9	21	3
1	8	4	16
12	18	6	21
1	2	14	21	12	25
8	19	1	18	21	15
10	5	3	25
20	8	2	25	11
9	11	12
8	28	17	16
8	19	1	8	10	2
4	1	9	5	12	2	20
18	11
8	1	2	20
11	21	5	27
6	19	2	4
8	11	20	9
20	18	2	25	12
8	2	5	23	11
13	2	5	14
11	5	2	13	12
4	1	18	6	20	5
11	12	10	24
20	25	32
9	5	1	9	12	2	9	4
24	5	33	5	24
4	9	5	16	9
4	1	18	3	9
26	13	27	12
9	16	23
1	9	12
12	5	2	11	27	5
12	8	4	5	18	17
22	12	5	7
9	1	9	21
21	13	1	3	11
4	1	9	10	8	18	9
11	5	3	37
4	23	18	11	12
24	8	24	27	11
11	8	25	24	18	12
10	2	1
4	8	5	29
20	24	18	11	12
8	1	8	1	23
11	8	21	18	35	10	12
4	9	5	6	18	2
8	5	4	2	5	7
2	18	28	11
9	18	19	5	9	18	19
13	18	10	18	12
11	5	2	5	4	31	5
8	25	12	23
12	7	5	27
11	5	23	9
10	1	9	4	12
4	1	5	10
11	16	5	1	2	3
11	13	24	20	18	12
8	11	9	10
9	5	19	1	9	9	7
4	1	8	1	29
2	17	15
2	1	5	12
1	8	10	2
13	9	18	9	5	24
2	1	29
4	10	8	5	24	12
16	2	20
1	10
5	1	2	20
18	19	11	20	19
13	13	5	32	24
4	11	10	23	2	3
12	8	2	5	1
23	2	14
8	12	7
8	9	8	1
25	5	32	18	5
2	18	9
9	5	14	12	5
7	5	17
5	2	13	6
10	2	5	29
12	13	2	5	1
4	1	9	4	1
10	9	5	36	15
11	24	1
4	1	18	12	9
8	10	5	9	16
22	5	27
12	18	4	20	12
23	18	2	17
2	13	37	5	11
2	18	26	3
12	5	8	29
9	5	10	5	9	16	2	5	14
4	21	18	21
11	8	20	2	31
13	2	18	16	14
8	24	18	24	27
13	9	5	2	12	25
12	5	1	7
8	3	5	8	6	2	5
2	5	4	3
4	9	5	17	11	2	5	6	18
8	2	3	17
1	13	5	3	9
12	13	5
8	9	18	9	7
9	22	13	19
4	23	18
13	2	11	16	13	3
9	8	18	1	11
4	9	5	11	10	15
2	5	18	9
5	4	2	4	16
8	4	23	18	11
12	2	23
2	18	5	3
1	5	9	10	5
12	18	2	27	12
2	16	9
21	24	11	9	12
9	5	11	10	23	2	19
13	9	3	12
19	9	2
12	5	17
5	32	12	5
9	5	16	13	5
2	18	3	25
4	27	13	22
11	5	9	5	14	12	5
4	5	19	1	18	2	20
11	5	8	3	1	5
2	5	30	19	5	18
9	14	29
12	2	11	27	12
9	7	8	6	5	3
4	3	9	23
11	16	5	1	6	5	3
11	10	8	3
10	8	21	29
1	9	9	5	18	11	3
9	4	30
2	8	31	9
4	8	21	7
2	18	7	30	12
23	5	18	1	6	5
20	5	2	26	5
9	18	2	8	3
1	5	25	3	5
13	5	11	10	5	2
2	12	25
13	24	2	16
9	18	8	6	8	18	21	11
2	18	5	16	12
13	12	1	2	12
5	9	16	15
30	18	20	9
8	5	4	1	27	5	18
8	10
9	1	12	11
13	13	5	4	9
13	2	5	23	11
1	8	1	16
13	9	5	12	6
1	9	9	5	1
11	5	24	13	24	27	11
13	13	5	10	5	9	16
25	12	5	18	23
21	14	16
13	9	1	3
8	4	5	19	15
16	12	5	2	15
11	10	2	4	20
10	9	5	2	20	9	7
21	8	21	27	11
9	13	2	17	15
9	13	2	11	4	3
4	5	19	1	8	1
11	10	2	29	2	10
21	1	5	3	11
21	21	12	21	5
12	13	4	5	18	17
1	8	15
6	13	2	3	11
10	5	12	11
8	2	18	2	32
1	13	2	17
9	5	2	3	23
4	5	16
4	24	3	26
8	21	27	12
8	9	5	19	2	6	5	3
12	5	1	28
21	5	3	24
5	1	13	29
13	2	13	19	13	29
11	5	13	5	9	23
4	3	11	2
1	2	19	21	5	10
4	1	2	7	9
20	16	7
11	2	5	3	25
8	21	25	20
8	1	5	2	20	5
6	13	12	15
12	8	5
4	1	2	3
1	13	10
27	18	2
11	8	5	4	9
2	20	28
23	13	10	3
11	5	8	27
5	12	9	8	10
13	16	5	9
7	2	11
9	8	26	10	21	20
12	18	5	1	11
26	18	24	10
9	5	4	5	18	17
2	5	1	16	4
13	5	4	11	3	5	24	2
11	16	18	9	2	10
11	21	5	17	1
4	1	4	25	2	3
8	2	18	15
12	11	16	4
1	9	5	1
10	8	10	5	11
8	11	2	18	28
1	9	3
8	5	9	25	12
2	5	23	20	9	5
9	1	3
8	5	8	9	1
24	8	24	1
4	31	27	21
26	3	11	2	12
5	29
11	5	25	18	32	18	12
11	10	1	3
21	8	22	1
8	12	5	31	11	9	5
25	20	9
12	8	24	11	10	12
21	29
28	17	16
2	26	24
21	12	5	25	11
13	28	5	28	11	17	5
13	28	28	17	11
8	1	25	3
21	18	1	23
8	24	2	16
5	4	5	2	18	16
6	5	13	11	12	5
4	6	18	2	12	5
10	3
1	9	1	24	11	25	12
8	21	12	25
32	2	25	12
9	5	16	1	18	17
2	24	11	10	12
20	24	18	11
9	8	8	5	29
11	8	15
23	13	5	11	9
8	12	4	12
12	18	14	27	12
8	21	5	12	16
9	5	19	1	9	9	14
20	8	5	31	18
24	21	25	11	12
8	8	5	9	5	18	11
9	5	12	21	2	5	29
8	19	1	5	12	15
9	5	1	9	6	2	20
37	1	5	18	27
4	5	16	9	5	12	2	14
1	8	8	5	11
13	13	5	18	4
8	9	3	12
1	2	5	1	9	5	11	10	5
9	18	5	25	11
19	8	21
8	2	18	26
2	13	3	1
4	12	13	9
9	5	23	9	6
1	5	1	34	3
9	5	1	9	12
9	5	1	13	12
8	26	8	5	2	16
8	8	5	10	5	9	16
4	9	5	17	2	5	7
9	5	9	33
9	1	6
11	5	3	18	28	12
1	9	18	5	1	17
9	18	12	6	15
11	5	34	13	21	3	11
12	11	10	13	10
12	2	5	1
4	8	9	5	8	3
8	8	5	29	18	2	5
2	5	1	9	5	12	2	20
8	19	2	6	3
12	8	31	9	11
9	8	1	3
9	8	12	18	1
12	5	1
8	5	4	1	5	4	9
12	8	10	24	11
2	5	11	14	4
9	5	18	5	2	20
4	11	16	7
5	1	23
3	24	25
12	9	5	17
13	25	12	23
9	11	17	5	10
37	5	2	8	12
13	19	9	4	5	12	4
8	3	2	12
5	13	21	5	11	13	5
9	5	12	2	18	16	7
8	20	9	12
12	5	18
11	5	2	8	8	34	11
34	21	5	3
8	5	12	9	8	10
3	13	10	15
1	8	12	5
2	5	2	24	11	10	5
11	5	24	18	5
5	23	9	8	5
12	2	18	11
2	1	28
8	2	7	20
25	3	9	12
4	9	5	2	5	13
9	5	20	21	5	17	12
12	2	9
9	5	2	18	12	5	12
21	14	2	13	1	12
16	18	19
4	8	16	5	27
11	8	5	1	4
24	22	17	5
8	11	8	9	12	5
21	5	27	2	1
12	9	14
8	2	5	1	5
2	13	20	10
11	5	3	10	5	9	12
13	9	13	10	27
4	11	17	5	1	2	29
1	9	10
10	20	9
9	13	9	5	18	24
1	5	4	9	16	13	29
8	12	5	19	9	4
5	1	4	16
2	18	3	23	12
3	21	5	26	12
27	8	32	18	11
8	19	9	4	5	12	4
4	8	2	31	9
13	18	32	2
13	3	5	13	6	2	5
5	4	2	5	3
13	5	4	6	18	2
20	16	14
11	22	8	4	10	11
13	1	9	3
4	9	5	13	12	2	18	5	17
13	5	4	1	27	5	18
24	21	17
4	20	13	31	18
25	32	5	18	12
9	1	2	3
5	8	21	5	11	8	5
24	5	2	18	5
4	16	8	2
8	8	5	32	24
8	12	16	5	4
2	4	5	31
4	5	3	11	16	5
1	18	12	9
13	21	27	12
27	8	27	28
8	5	4	6	5	8	9
13	1	4	12
9	1	2	18	15
32	2	5	18	25
4	5	19	15
11	24	18	12
12	21	5	25
11	27	21	28	12
8	10	2	5	20
11	2	5	20	10
11	22	5	8	5
1	13	13	5	11
11	5	2	7	5	30	12
13	5	4	2	4	16
25	9	5	18	12
6	5	2	13	16
8	4	5	19
13	2	18	15
8	2	18	16	7
13	2	18	2	32
1	24	5	20
1	13	12	5
1	10	2	3
4	1	18	1	27	12
12	16	16
2	6	17
24	24	27	12
8	12	1	2	12
10	5	29
26	18	26	17
9	5	2	19	9
13	18	19	9	17	10
20	22	17
11	12	4
4	21	21	5	1	3	25
12	1	2	7
4	4	5	12
4	3	2	32
8	9	1	12
4	25	26	24
1	1	23	12
4	6	5	18	2	1
8	12	8	1	24
12	13	16	5	3
30	17	5
6	2	5
2	5	17	11	20	5
4	1	5	2	5
4	33	9	5	9	33
9	2	1	12
2	5	2	24	2	3
8	24	21	11
9	10	27	12
8	1	8	21	18	11
11	25	8	3	26
4	13	5	29
4	2	14	5	30	12
1	18	23	18	3
11	9	2	11	9	8	5
18	34	21
10	7	25
9	1	12	15
20	2	31
8	26	8	27	12
9	1	13	10	2
12	5	4	11	5
8	22	5	3
12	11	20	4
4	5	20	2
25	24	18	12
4	12	5	9	25	26	24
2	11	17	1
11	10	13	3
9	8	2	11	19	2	6	3
10	5	10	27
5	29	2	3
14	5	17
8	9	5	10	2
21	12	27	11
2	5	1	24	12
5	11	10	5	2
1	8	1
4	24	13	24	1
16	2	8	30	29
21	8	5	10	12
1	9	9	5	12	4
9	14	12	12
12	31	9
4	36	13	18	3
22	26
12	4	5	18	17
21	8	5	10	18
4	33	3
21	18	24
4	21	6	21	6
2	28	5	25	12
8	1	22	8	12
2	5	7	20	5
9	8	1	9	33
16	18	17
9	18	9	5	14
11	10	4
12	22	13	5
1	18	16	9
12	5	2	15
8	9	22	18	26
8	9	25	12
3	13	11	2	11
8	1	5	1	25	11
10	5	2
13	2	5	18	1	13	12	5
4	20	2	28
5	4	9	8	5
11	5	6	5	23	12
11	5	2	4	5	31	11
2	11	12	14
18	2	3	18	2
4	17	2	33	18	1
8	21	3	24
9	8	2	11	16	8	3
8	3	4	30	12
11	2	5	10	17
4	9	5	17	1	18	2
12	1	15
11	13	5	25	2
10	1	24
12	4	5	20	11
2	17	5	18	5
11	16	5	30	19
8	3	5	8	11	10	1
8	3	2	25
4	9	6	18
8	5	29
13	3	4	30	12
8	8	5	30	34
11	5	2	31	9
8	5	4	4	18	2	19
34	22	3	5
16	21	5	33
11	17	11	13	5	29
3	22	32	5	20
22	5	7
10	18	3	18	11	5
9	13	18	1	11
1	13	1	6	5	3
2	22	5	11
9	8	5	2	1
8	19	9	18	19	33
16	18	12	5	2	20
4	6	8	5	23
12	21	25	12
2	8	18	28	11
[truncated: 8,000 more rows]
[truncated: 4 more columns]
