# Supplementary material for: The “handedness” of language: Directional symmetry breaking of sign usage in words
Source: PLoS One. 2018 Jan 17;13(1):e0190735. doi: 10.1371/journal.pone.0190735 (PMC5771592; doi:10.1371/journal.pone.0190735)
Supplement: S2 File — Contains data-files (each in csv format) for the 25 different language and writing systems used in our study. The name of each data file mentions the corresponding language and a serial number (e.g., “01_Arabic.csv”) in accordance with the order in which the data sets are described in the Description of the Corpora in the Supplementary Material. Each sequence is represented as a string of numbers, with each number representing a specific grapheme for that language and writing system. In addition there are key lists for each of the data-bases (in txt format for the 24 known language and writing systems and in pdf format for the undeciphered Indus database) which shows the grapheme corresponding to each number that represents them in the data-base sequences. The name of each key list mentions the corresponding language. (ZIP) [file pone.0190735.s010.zip › CSV_files_all_Databases/19_Russian.csv]

1
1	2	5
1	3	1	31	1	5	9	1	2	5
1	3	2	4	3	9	5	22	14
1	3	2	5	24	1	21
1	3	4	20
1	3	4	22	31	1	6
1	3	5	8	4
1	3	7	10	9	22	5	3	3	13	20
1	3	7	10	9	22	5	3	4	31
1	3	7	20
1	3	7	27	21	5
1	3	9	4	3	10	1	2	3	13	20
1	3	9	4	22	2	14	30
1	3	9	4	22	4	10
1	3	9	4	22	4	10	3	7
1	3	9	4	22	4	10	3	13	20
1	3	9	4	22	4	10	7	2	5	9	14
1	3	9	4	22	4	10	7	2	5	9	14	10	6
1	3	9	4	24	24	1	27	4	3	9
1	3	9	4	24	24	1	27	4	3	31	1	6
1	3	9	4	24	24	4	15	9	17	5	24	14	3	13	20
1	3	9	7	3	5	31	1	6
1	3	10	9	1	3	15	9
1	3	10	9	1	9	17	9
1	3	10	9	5	3	31	1	6
1	3	10	9	22	17	15	31	1	6
1	3	10	9	22	17	16	4	3	9
1	3	10	19	4	15	9	7	22
1	3	10	19	4	15	31	1	6
1	3	21	1	2	1	21	17	5	24	14	3	13	20
1	3	21	1	20	10	15	1	20
1	3	21	17	10	9	22	1	5	24	14	3	13	20
1	3	21	17	10	9	22	1	6
1	3	28	4	3	4	22
1	3	28	4	3	4	22	3	13	20
1	3	32	7	22	16	5	31	1	6
1	9	5	15
1	9	5	24	14	6	3	4	31
1	9	5	24	14	6	3	10	15	1	20
1	9	7	27
1	10	8	4	18	5	9	14
1	10	8	4	22	19	13	2	5	9	14
1	10	8	4	22	19	13	2	5	30	25	1	20
1	10	9	1	3	3	13	20
1	10	9	1	3	5
1	10	9	4	8	4	3	1	4
1	10	9	4	15	5	9	14
1	10	9	4	22	1	6
1	10	9	4	22	1	15	5
1	10	9	7	8	3	1	15
1	10	9	7	15
1	10	9	7	22	1	6
1	10	9	7	22	1	8	4	10	15	1	20
1	10	9	7	22	1	15
1	10	9	22	4	12	1	9	4	24	14
1	10	9	22	4	12	24	4	3	1	4
1	10	9	22	4	12	24	6	9	14
1	10	9	26	15	23	1	20
1	10	10	24	4	21	7	2	5	3	1	4
1	10	10	24	4	21	7	2	5	9	4	24	14
1	10	10	24	4	21	7	2	5	9	4	24	14	10	15	1	20
1	10	10	24	4	21	7	2	5	9	14
1	10	15	5	3	1	4
1	10	15	5	9	14
1	10	15	5	28	5	9	14
1	10	15	7	10	5
1	10	15	7	19	5	4	16	13	4
1	10	15	17	10	3	7
1	10	15	17	10	3	13	20
1	10	15	17	10	10	9	2	4	3	3	7
1	10	15	17	10	10	9	2	4	3	3	13	20
1	10	15	17	10	10	9	2	7
1	10	15	17	23	4	3	1	4
1	10	15	22	4	3	3	1	20
1	10	15	22	4	3	3	4
1	10	15	22	4	3	3	7
1	10	15	22	5
1	10	15	24	30	8	1	9	4	24	14	3	7
1	10	15	24	30	8	1	9	4	24	14	3	13	20
1	10	15	24	30	8	4	3	1	4
1	10	15	24	30	8	5	9	14
1	10	19	5	3	10	15	1	20
1	10	19	5	22	4	3	1	4
1	10	19	7	2	4	21	14
1	10	19	7	21	2	7	24	14
1	10	19	7	24	1	3	10	15	1	20
1	10	19	7	24	3	1	9	4	24	14
1	10	19	7	24	3	1	9	4	24	14	3	13	20
1	10	19	7	24	3	4	3	1	4
1	10	19	7	24	3	4	3	3	13	20
1	10	19	7	24	3	6	9	14
1	10	19	7	24	3	6	9	14	10	6
1	10	19	7	24	14	18	7	2	5	3	1	4
1	10	19	7	24	14	18	7	2	5	9	14
1	10	19	7	24	15	7	16
1	10	19	13	9	5	3	1	4
1	10	19	13	9	5	3	3	13	20
1	10	19	13	9	13	2	5	9	14
1	10	19	17	27
1	10	19	17	27	5	3	3	7
1	10	19	17	27	5	3	3	13	20
1	10	19	22	5	2	24	4	3	1	4
1	10	19	22	5	2	24	6	9	14
1	10	29	7	21
1	10	29	7	21	1	9	14
1	10	29	7	21	3	13	20
1	12	7
1	15	7	3	5
1	15	22	5
1	16	4	3	1	3	13
1	16	4	3	1	4
1	16	4	3	3	7
1	16	4	3	7	2	5	9	14
1	16	4	9	14
1	16	4	9	14	10	6
1	16	6
1	16	17	25	4	10	9	2	7
1	16	19	4	22	1	6
1	16	19	4	22	5	9	7	22
1	16	19	7	22	9	3	13	20
1	18
1	18	2	1	3	6	9	14
1	18	2	1	3	6	9	14	10	6
1	18	2	3	4
1	18	2	4	10	9	1	4
1	18	2	4	10	9	3	7
1	18	2	4	10	9	3	7	10	9	14
1	18	2	4	10	9	3	13	20
1	18	2	4	10	9	14
1	18	2	4	22	28	4	3	1	4
1	18	2	4	25	5	9	14
1	18	2	7	18	8	1	15
1	18	2	7	24	1	9	14
1	18	2	24	4	15	5	9	14
1	18	3	17	9	22	1
1	18	6	25	3	13	20
1	18	7	12	1	24	1	4
1	18	7	12	22	4	9	4	3	1	4
1	18	7	12	22	4	9	5	9	4	24	14
1	18	7	12	22	4	9	5	9	14
1	18	7	12	22	5	18	1	9	4	24	14	3	13	20
1	18	7	12	22	5	28	4	3	1	4
1	18	7	12	22	5	28	5	9	14
1	18	7	24	6	31	1	6
1	18	12	1	2	5	9	14
1	18	12	1	22	5	9	4	24	14
1	18	12	1	22	5	9	14
1	18	12	4	27	5	9	14
1	18	12	5
1	18	12	5	2	24	6	9	14
1	18	12	5	2	24	6	9	14	10	6
1	18	12	13	9	7	15
1	18	12	22	5	3	3	13	20
1	18	16	4	3	3	1	15
1	18	16	4	3	4	3	1	4
1	18	16	4	3	5
1	18	16	4	3	6	9	14
1	18	16	4	3	6	9	14	10	6
1	18	16	4	22	4	3	1	4
1	18	16	4	22	6	9	14
1	18	16	4	22	6	9	14	10	6
1	18	16	4	24	14	8	26	3	3	13	20
1	18	17	8	4	3	1	4
1	18	17	8	5	9	14
1	18	17	16	1	9	4	24	14	3	13	20
1	18	17	16	22	17	21
1	18	17	16	24	4	3	1	4
1	18	17	16	24	26	3	3	7
1	18	21	4	2	5	9	14	10	6
1	18	21	4	24	1	4
1	18	21	5	2	3	5
1	18	21	5	2	5	9	14
1	18	21	5	2	5	9	14	10	6
1	18	21	5	3	1	4
1	18	21	5	9	4	24	14
1	18	21	5	9	4	24	14	10	9	2	7
1	18	21	5	9	4	24	14	10	15	1	20
1	18	21	5	24	1
1	18	21	5	24	4	15	5
1	18	22	4	21	15	5
1	18	22	6	21	3	13	20
1	18	24	1	23	3	1	20
1	18	24	1	23	3	4
1	18	24	5	27	5	9	14
1	18	24	7	28	4	3	1	4
1	18	24	17	8	5	9	14
1	18	24	30	12	24	4	3	3	13	20
1	18	27	7	3	6	9	14
1	18	27	7	9	7	2	24	4	3	1	4
1	18	27	7	9	7	2	24	6	9	14
1	18	27	7	9	7	2	24	6	9	14	10	6
1	21	1	7	9
1	21	1	24	24	1	6
1	21	4	5	24
1	21	4	5	24	1	18	16
1	21	4	5	24	14	3	13	20
1	21	4	6
1	21	4	7	24	7	27	1	6
1	21	4	7	24	7	27	1	8	4	10	15	1	20
1	21	4	20	3	13	20
1	21	7	24
1	21	9	1
1	22	7	3	1	6
1	22	7	3	1	8	4	10	15	1
1	22	7	3	1	8	4	10	15	1	20
1	23	14
1	24	1
1	24	24	30	10	9	22	1	22	7	2	5	9	14
1	24	24	30	10	9	22	5	31	1	6
1	24	24	30	16	1	3	5	9	7	22
1	24	24	30	18	1	6
1	27	7
1	27	7	24	15	5
1	27	22	5
1	27	22	5	9	14
1	27	22	7	15
1	27	22	17	23	4	8	3	13	20
1	27	22	17	23	15	5
1	27	24	5
1	29
1	29	3	1	20
1	30	3	14
1	30	24	14
2
2	1	3	1	9	14
2	1	3	5
2	1	3	7
2	1	3	7	2	3	1	15
2	1	3	7	2	3	13	20
2	1	3	7	2	5	9
2	1	3	7	2	5	9	7
2	1	3	7	2	5	9	13	20
2	1	3	7	27	22	5	21
2	1	3	7	27	22	5	21	3	1	15
2	1	3	9
2	1	3	9	7	2	15	5
2	1	9	14	10	6
2	1	9	22	1	3	5
2	1	10	4	9	14
2	1	10	4	24	1	31	5
2	1	10	7	15
2	1	18	1	9
2	1	18	27
2	1	18	28	5	9	14
2	1	21
2	1	21	1	16	7
2	1	21	1	16	7	10	9	14
2	1	21	1	16	13	20
2	1	21	3	4	9	14	10	6
2	1	21	3	7
2	1	21	3	13	20
2	1	21	4	3	1	4
2	1	21	4	9	14
2	1	21	4	9	14	10	6
2	1	21	5	9	14
2	1	23	3	6
2	1	23	3	26	2	13	20
2	1	23	14
2	1	24	15	5
2	1	29	22	14
2	2	1	21	17
2	2	4	21	4	3	1	4
2	2	4	22	29
2	2	7	21
2	2	7	21	1	9	14
2	2	7	21	1	9	14	10	6
2	2	13	10	14
2	3	1	15	5	9	14
2	3	1	16	5	3	1	4
2	3	1	16	5	9	4	24	14	3	7
2	3	1	16	5	9	4	24	14	3	13	20
2	3	1	18
2	3	1	18	17
2	3	4
2	3	4	18	5	19	3	7
2	3	4	18	5	19	3	13	20
2	3	4	21	22	4	3	1	4
2	3	4	21	22	6	9	14
2	3	4	23	3	1	20
2	3	4	23	3	4
2	3	4	23	3	4	19	7	24	1	9	1	8	4	10	15	1	20
2	3	4	23	3	7	10	9	14
2	3	5	8	5	24	4
2	3	6	9	3	7
2	3	7	2	14
2	3	7	10	1	9	14
2	3	17	8	15	5
2	3	17	9	22	1
2	3	17	9	22	4	3	3	1	20
2	3	17	9	22	14
2	3	17	15
2	3	17	23	1	9	4	24	14	3	7
2	3	17	23	5	9	14
2	4	3	1	15
2	4	3	4	31
2	4	3	5
2	4	3	7	15
2	4	3	10	15	1	20
2	4	3	27	4	22	10	15	1	20
2	4	4	22
2	4	6	9	14
2	4	8	3	7
2	4	8	3	7	10	9	14
2	4	8	3	13	20
2	4	8	4	22
2	4	8	4	22	1	3	15	5
2	4	8	4	22	3	1	20
2	4	8	4	22	7	16
2	4	9	2	1	9	14	10	6
2	4	9	2	14
2	4	9	4	22
2	4	9	4	22	5	3
2	4	9	4	22	7	15
2	4	9	7	8	15	5
2	4	9	8	1	3	5
2	4	9	15	5
2	4	9	29	1	20
2	4	10
2	4	10	1	9	14
2	4	10	3	5
2	4	10	3	7	20
2	4	10	4	3	3	1	20
2	4	10	4	24	1	9	14
2	4	10	4	24	1	9	14	10	6
2	4	10	4	24	7
2	4	10	4	24	14	4
2	4	10	7	16	13	20
2	4	10	9	1
2	4	10	9	1	12	30	24	14
2	4	10	9	3	1	15
2	4	10	9	14
2	4	10	13
2	4	10	14
2	4	10	14	16	5
2	4	10	24	7
2	4	10	26	24	13	20
2	4	15
2	4	15	7
2	4	15	7	2	7	20
2	4	18	9	1
2	4	18	21	4
2	4	21	5	9	14
2	4	21	7	16	7	10	9	14
2	4	21	7	16	10	9	2	7
2	4	21	14
2	4	21	14	16	5
2	4	21	17	25	1	20
2	4	21	22	7
2	4	22	1	9	14
2	4	22	1	9	14	10	6
2	4	22	3	7
2	4	22	3	7	10	9	14
2	4	22	3	13	20
2	4	22	4	3	1	31	5
2	4	22	5
2	4	22	7	6	9	3	7
2	4	22	7	6	9	3	7	10	9	14
2	4	22	7	6	9	3	13	20
2	4	22	9	1	15	5	24	14	3	7
2	4	22	9	1	15	5	24	14	3	13	20
2	4	22	9	4	9	14
2	4	22	9	4	9	14	10	6
2	4	22	9	7	24	26	9
2	4	22	10	1	6
2	4	22	10	9	5
2	4	22	12	24	30	21
2	4	22	17	30	25	1	20
2	4	22	23	1	3	5
2	4	22	26	2	15	5
2	4	22	29
2	4	22	29	3	1	20
2	4	22	29	7	2	3	13	20
2	4	22	29	7	2	7	20
2	4	22	29	7	2	14	4
2	4	22	29	7	16
2	4	22	29	17	23	15	5
2	4	23	5	9	14
2	4	23	5	24	15	5
2	4	24	1	8	1	3	5
2	4	24	1	8	1	4
2	4	24	1	8	4	10	9	2	4	3	3	13	20
2	4	24	1	8	5	2	13	20
2	4	24	1	15	1	20
2	4	24	1	15	5	3
2	4	24	1	15	7	24	4	19	1	4
2	4	24	1	15	7	24	4	19	3	7
2	4	24	1	15	7	24	4	19	3	13	20
2	4	24	4	3	1	4
2	4	24	4	9	14
2	4	24	7	10	1	19	4	21
2	4	25	1	31	5
2	4	25	4	10	9	2	4	3	3	13	20
2	4	25	14
2	4	28	24	1	2	7
2	4	28	24	1	2	7	10	9	14
2	4	28	24	1	2	13	20
2	4	29	5
2	5	3	3	5
2	5	9	3	13	20
2	5	9	5
2	5	9	5	27	5
2	5	18	5
2	5	22	1	5	3	9
2	5	22	1	9	14
2	5	22	4	3	14	4
2	5	22	4	28	15	5
2	5	22	14	1	22	7	2	5	9	14
2	5	23
2	5	24
2	5	24	1	9	14
2	5	24	1	9	14	10	6
2	5	24	4	3	7	15
2	5	24	6	9	14
2	5	24	6	9	14	10	6
2	5	24	7	2	7	20
2	5	24	14	10
2	5	24	17	3
2	5	24	30	9	5
2	5	27	7	3
2	5	27	7	3	8	1	15
2	5	28	3	7
2	5	28	3	7	10	9	14
2	5	28	3	13	20
2	5	29	9	5
2	6	18	5	9	14
2	6	24	13	20
2	7	1	3
2	7	1	3	10	9	2	4	3	3	13	20
2	7	1	3	10	15	1	20
2	7	2	10	4
2	7	2	22	4	16	6
2	7	2	24	4	15	5	9	14
2	7	3
2	7	3	6	9	14
2	7	4	2	5	9	14
2	7	4	3	3	13	20
2	7	4	3	25	1	3	5
2	7	4	21	1	3	7
2	7	7	8	1	30
2	7	7	12	22	5	28	4	3	1	4
2	7	7	12	22	5	28	5	9	14
2	7	7	12	25	4
2	7	7	21	17	23	4	2	24	4	3	1	4
2	7	7	22	17	28	4	3	1	4
2	7	7	22	17	28	5	9	14
2	7	7	22	17	28	5	9	14	10	6
2	7	7	22	17	28	26	3	3	13	20
2	7	9
2	7	10	4	16	3	5	21	31	5	9	13	20
2	7	10	4	16	3	5	21	31	5	9	14
2	7	10	4	16	14
2	7	10	4	16	14	10	7	9
2	7	10	4	16	14	21	4	10	6	9
2	7	10	9	7	8	3	13	20
2	7	10	9	7	15
2	7	10	9	7	22	27
2	7	10	9	7	22	27	5	9	14	10	6
2	7	10	9	7	22	28	4	3	3	7
2	7	10	9	7	22	28	4	3	3	13	20
2	7	10	10	9	5	3	1	4
2	7	10	10	9	5	3	5	2	24	1	2	5	9	14
2	7	10	10	9	5	3	7	2	24	4	3	1	4
2	7	10	14	16	7	20
2	7	10	15
2	7	10	15	7	2	7	20
2	7	10	15	22	4	10	3	13	20
2	7	10	15	22	4	10	4	3	14	4
2	7	10	15	22	4	10	5	9	14
2	7	10	15	24	1	31	5	9	14
2	7	10	19	1	9	5	3	1	4
2	7	10	19	1	9	5	9	4	24	14	3	13	20
2	7	10	19	1	9	13	2	5	9	14
2	7	10	19	1	9	13	2	5	9	14	10	6
2	7	10	19	7	16	1	3	5	3	1	4
2	7	10	19	22	1	3	1	16	5	9	14
2	7	10	19	22	1	6	9	1	4
2	7	10	19	22	7	1	18	2	7	21	1	9	14
2	7	10	29	1	25	4	3	1	4
2	7	10	29	1	25	5	9	14	10	6
2	7	10	29	7	21
2	7	10	29	7	21	6	25	1	20
2	7	15	18	5	24
2	7	15	22	17	27
2	7	18	1	9	14
2	7	18	1	9	14	10	6
2	7	18	2	7	21	1	9	14
2	7	18	2	13	23	4	3	3	13	20
2	7	18	2	13	23	5	9	14	10	6
2	7	18	2	22	5	25	4	3	1	4
2	7	18	2	22	5	25	5	9	14
2	7	18	2	22	5	25	5	9	14	10	6
2	7	18	3	1	15	3	7	2	4	3	1	4
2	7	18	3	1	15	5	9	14
2	7	18	7	12	3	7	2	24	6	9	14
2	7	18	12	17	28	21	4	3	1	4
2	7	18	12	17	28	21	5	9	14
2	7	18	12	17	28	21	5	9	14	10	6
2	7	18	12	17	28	21	5	30	25	1	20
2	7	18	12	17	28	21	26	3	3	7
2	7	18	12	17	28	21	26	3	3	13	20
2	7	18	16	4	18	21	1	4
2	7	18	16	7	28	3	7
2	7	18	16	7	28	3	7	10	9	14
2	7	18	16	7	28	3	13	20
2	7	18	16	17	25	4	3	1	4
2	7	18	16	17	25	5	9	14
2	7	18	16	17	25	26	3	3	7
2	7	18	18	2	5	3	1	4
2	7	18	18	22	4	3	1	4
2	7	18	21	2	1	27	5	9	14
2	7	18	21	4	20	10	9	2	1	4
2	7	18	21	4	20	10	9	2	7	2	5	9	14
2	7	18	21	4	22	28	1	2	5	9	14	10	6
2	7	18	21	17	23	3	13	20
2	7	18	21	17	29
2	7	18	22	5	10	9
2	7	18	22	5	10	9	5	9	14
2	7	18	22	5	10	9	5	30	25	1	20
2	7	18	22	5	28	4	3	1	4
2	7	18	22	5	28	5	9	14
2	7	18	22	7	28	21	4	3	1	4
2	7	18	24	4
2	7	18	24	5	27	5	9	14
2	7	18	27	24	5	2	24	6	9	14
2	7	18	27	24	5	10
2	7	19	1	30	25	1	20
2	7	19	22	4	15	1
2	7	19	22	7	10
2	7	19	24	7	25	4	3	1	4
2	7	19	24	14
2	7	20
2	7	20	3	5
2	7	20	10	15	5
2	7	21	1	9	4	24	14
2	7	21	1	9	14
2	7	21	1	9	14	10	6
2	7	21	3	13	20
2	7	21	5
2	7	21	6	3	7	20
2	7	21	7	19	5	21
2	7	21	7	19	22	7	2	7	21
2	7	21	7	22	7	10	24	14
2	7	21	7	22	7	21
2	7	21	7	26	16
2	7	21	7	29	22	5	3	1	24	1	25	4
2	7	21	15	5
2	7	21	22	17	28	5	9	14
2	7	22
2	7	22	7	2	5	9	14
2	7	22	7	2	10	9	2	7
2	7	22	7	3	5
2	7	22	7	3	15	5
2	7	22	7	8	5	9	14
2	7	22	7	8	5	9	14	10	6
2	7	22	7	9
2	7	22	7	9	3	1	8	7	15
2	7	22	7	9	3	1	15
2	7	22	7	9	5
2	7	22	7	12	4	20
2	7	22	7	29
2	7	22	8	5	9	14
2	7	22	8	24	1	2	7
2	7	24
2	7	24	3	4	3	1	4
2	7	24	3	5
2	7	24	3	7	2	5	9	14
2	7	24	3	7	2	5	9	14	10	6
2	7	24	4	2	7	20
2	7	24	6
2	7	24	7	10
2	7	24	7	10	5	9	13	20
2	7	24	7	10	7	15
2	7	24	14	3	7
2	7	24	14	3	13	20
2	7	24	15
2	7	24	23	4	12	3	13	20
2	7	24	28	10	15	1	20
2	7	28	5	15
2	7	28	21	14
2	7	28	28	5
2	8	4	22	5
2	8	4	22	5	23	3	1	20
2	9	6	27	1	2	5	9	14
2	9	7	22	1	8	3	7
2	9	7	22	1	8	3	13	20
2	9	7	22	3	1	15
2	9	7	22	7	10	9	4	19	4	3	3	13	20
2	9	7	22	7	20
2	9	7	22	27	5	9	14	10	6
2	9	7	22	28	4	3	1	4
2	9	22	7	4
2	9	22	7	26	16
2	10	4	2	7	18	16	7	28	3	13	20
2	10	4	3	5	22	7	21	3	13	20
2	10	4	3	7	25	3	5	6
2	10	4	7	12	25	1	20
2	10	4	7	12	33	4	16	24	30	25	1	20
2	10	4	10	7	30	18	3	13	20
2	10	4	10	9	7	22	7	3	3	1	20
2	10	4	10	9	7	22	7	3	3	4
2	10	4	16	1	22	3	13	20
2	10	4	16	4	22	3	7
2	10	4	16	4	22	3	13	20
2	10	4	22	7	10	10	1	20	10	15	1	20
2	10	4	22	14	26	18
2	10	4	24	26	3	3	5	6
2	10	4	27	7
2	10	4	27	21	5
2	10	5	21	3	1	15
2	10	6	8	4	10	15	1
2	10	6	8	4	10	15	1	20
2	10	6	15	1	20
2	10	9	5	2	5	9	14
2	10	9	5	2	24	6	9	14
2	10	9	17	19	5	9	14
2	10	9	17	19	24	4	3	1	4
2	10	9	22	4	8	3	13	20
2	10	9	22	4	8	5
2	10	9	22	4	8	5	9	14
2	10	9	22	4	8	5	9	14	10	6
2	10	15	1	21	13	2	5	9	14
2	10	15	5	15	1	2	5	9	14
2	10	15	7	22	4
2	10	15	22	1	15	1	2	5	9	14
2	10	15	22	13	2	5	9	14
2	10	16	5	9	22	1	2	5	9	14	10	6
2	10	19	7	16	1	3	5	9	14
2	10	19	7	16	1	3	5	9	14	10	6
2	10	19	7	16	7	27	5	9	4	24	14	3	13	20
2	10	19	13	23	15	5
2	10	19	13	24	1	9	14
2	10	19	13	29	1	2	5	9	14
2	10	19	24	4	10	15
2	10	24	4	21
2	10	24	4	21	10	9	2	1	4
2	10	24	17	29
2	10	26
2	10	29	7	21	1	9	14
2	10	29	24	1	19	13	2	5	9	14
2	10	30	21	17
2	12	4	27	5	9	14
2	12	24	1	18	1
2	13
2	13	1	27	22	13	2	5	9	14
2	13	1	27	22	13	23
2	13	2	4	10	15	5
2	13	2	7	18	1	9	14
2	13	2	7	21
2	13	2	7	21	1	9	14
2	13	3	1	16	5	9	14
2	13	3	7	10	1	9	14
2	13	3	7	10	24	1	2	7	10	9	14
2	13	3	7	10	24	1	2	13	20
2	13	3	13	22	1	2	5	9	14
2	13	3	17	28	21	4	3	3	13	20
2	13	3	17	28	21	5	9	14
2	13	4	16	15	5
2	13	4	18	28	5	9	14
2	13	6	2	24	6	9	14
2	13	6	10	3	4	3	1	4
2	13	6	10	3	6	9	14
2	13	6	10	3	6	9	14	10	6
2	13	8	1	10	24	1	9	4	24	14	3	13	20
2	13	8	1	10	24	6	9	14
2	13	9	1	22	5	9	14
2	13	9	4	10	3	6	9	14
2	13	9	4	15	5	9	14
2	13	9	5	10	15	1	2	5	9	14
2	13	9	6	3	17	9	13	20
2	13	9	6	27	1	2	5	9	14
2	13	9	6	27	1	2	5	9	14	10	6
2	13	9	14
2	13	10	5	21	15	5
2	13	10	5	28	1	2	5	9	14
2	13	10	5	28	1	2	5	9	14	10	6
2	13	10	7	2	13	2	5	9	14
2	13	10	7	2	13	2	5	9	14	10	6
2	13	10	7	9	5
2	13	10	7	15	1	20
2	13	10	7	15	7
2	13	10	7	15	7	15	5	8	4	10	9	2	4	3	3	13	20
2	13	10	9	5	2	15	5
2	13	10	9	5	2	24	6	9	14
2	13	10	9	17	19
2	13	10	9	17	19	5	9	14
2	13	10	9	17	19	24	4	3	1	4
2	13	10	9	22	4	24
2	13	10	13	19	5	9	14	10	6
2	13	10	13	24	5	9	14
2	13	10	15	5	15	1	2	5	9	14
2	13	10	15	5	18	13	2	5	3	1	4
2	13	10	15	5	18	13	2	5	9	14
2	13	10	15	5	18	13	2	5	9	14	10	6
2	13	10	23	1	20
2	13	10	24	17	23	1	2	5	9	14
2	13	12	1	2	5	9	14
2	13	12	1	22	5	9	14
2	13	12	1	22	5	9	14	10	6
2	13	12	4	27	5	9	14
2	13	12	7	22
2	13	12	7	22	3	13	20
2	13	12	7	22	13
2	13	12	13	2	5	9	14
2	13	12	22	5	10	13	2	5	9	14
2	13	15	1	21	13	2	5	9	14
2	13	15	24	5	21	13	2	5	9	14
2	13	15	24	30	8	5	9	14
2	13	16	4	9	5	9	14
2	13	16	13	2	5	9	14
2	13	16	13	10	4	24
2	13	18	7	2
2	13	18	13	2	5	9	14
2	13	18	13	2	5	9	14	10	6
2	13	18	21	7	22	5	2	24	1	2	5	9	14
2	13	19	1	2	5	9	14
2	13	19	1	10	13	2	5	9	14
2	13	19	5	21	5	9	14
2	13	19	7	24	3	4	3	1	4
2	13	19	7	24	3	6	9	14
2	13	19	7	24	3	6	9	14	10	6
2	13	19	17	10	15
2	13	19	17	10	15	3	1	15
2	13	19	17	10	15	5	9	14
2	13	19	17	10	15	5	9	14	10	6
2	13	19	17	15	24	13	20
2	13	19	22	6	16	24	6	9	14	10	6
2	13	19	24	5	9	5
2	13	21	2	1	27	5	9	14
2	13	21	2	1	27	5	9	14	10	6
2	13	21	4	22	28	1	2	5	9	14
2	13	21	4	22	28	15	5
2	13	21	4	24	6	9	14
2	13	21	4	24	6	9	14	10	6
2	13	21	5	2	5	9	14
2	13	21	5	2	5	9	14	10	6
2	13	21	5	8	5
2	13	21	5	30	25	1	20	10	6
2	13	21	17	16	13	2	5	9	14
2	13	21	17	16	15	5
2	13	22	4	18	5	9	14
2	13	22	5	10	9	5	9	14
2	13	22	5	12	5	9	13	2	5	9	14
2	13	22	5	12	7	9	15	5
2	13	22	5	18	1	9	4	24	14	3	13	20
2	13	22	5	25	1	2	5	9	14
2	13	22	5	28	4	3	1	4
2	13	22	5	28	5	9	14
2	13	22	5	28	5	9	14	10	6
2	13	22	13	2	5	9	14
2	13	22	13	2	5	9	14	10	6
2	13	22	17	8	5	9	14
2	13	22	17	8	15	5
2	13	23	1	12	5	9	14
2	13	23	2	13	22	1	2	5	9	14
2	13	23	4
2	13	23	15	5
2	13	24	4	9	5	9	14
2	13	24	4	18	5	9	14
2	13	27	7	2	5	22	1	2	5	9	14
2	13	27	7	2	7	22
2	13	27	7	3	6	9	14
2	13	27	7	21	3	7
2	13	27	7	21	3	13	20
2	13	27	7	21	5
2	13	27	22	17	28	5	9	14
2	13	27	24	6	21	4	9	14
2	13	27	24	6	21	13	2	5	9	14
2	13	28	1	2	5	9	14
2	13	28	1	16	5	9	14
2	13	28	1	21	5	9	4	24	14	3	7
2	13	28	1	21	5	9	4	24	14	3	13	20
2	13	28	1	21	5	9	14
2	13	29	2	5	9	13	2	5	9	14
2	13	29	7	21
2	13	29	7	21	1	9	14
2	13	29	7	21	3	7	20
2	13	29	7	21	15	5
2	14	30	27	5
2	15	17	10
2	15	17	10	3	7
2	15	17	10	3	13	20
2	15	24	5	21
2	15	24	5	21	13	2	5	9	14
2	15	24	30	8	4	3	1	4
2	15	24	30	8	5	9	14
2	15	24	30	8	5	9	14	10	6
2	16	4	10	9	4
2	16	4	10	9	7
2	16	4	23	1	2	5	9	14	10	6
2	16	4	23	5	9	4	24	14	10	9	2	7
2	17	18
2	17	24	14	27	5	22	3	13	20
2	17	24	15	5	3
2	18	2	4	23	1	2	5	9	14
2	18	2	7	21
2	18	2	7	24	3	7	2	5	3	3	7
2	18	2	7	24	3	7	2	5	3	3	13	20
2	18	3	7	10
2	18	5	1	16	3	7
2	18	5	1	16	3	13	20
2	18	5	1	16	7	2	13	27	7	21	3	13	20
2	18	5	1	16	7	7	9	3	7	23	4	3	1	4
2	18	5	1	16	7	19	7	3	1	16	5	3	1	4
2	18	5	1	16	7	19	7	16	7	25	14
2	18	5	1	16	7	21	4	20	10	9	2	1	4
2	18	5	16	4	3
2	18	6	9	1	4
2	18	6	9	15	5
2	18	7	22
2	18	12	1	22	5	9	14	10	6
2	18	13	2	5	9	14
2	18	13	10	15	5	3	1	4
2	18	21	7	22
2	18	21	7	29
2	18	21	13	29	5	9	14
2	18	21	17	16	5	9	14
2	18	21	22	5	27	1	2	5	9	14
2	18	22	7	10	24	13	20
2	18	22	13	2
2	18	22	13	2	5	9	14
2	18	22	13	2	5	9	14	10	6
2	18	24	4	9	5	9	14
2	18	27	24	6	21
2	18	27	24	6	21	13	2	5	9	14
2	19	4	8	5	9	24	4	3	1	4
2	19	4	22	2	13	4
2	19	4	22	4	21	1
2	19	4	22	26	21
2	19	5	21	1	3	5
2	19	5	21	5	9	14
2	19	7	10	24	4	21	10	9	2	1	1
2	19	7	24	3	4
2	19	7	24	27	7	24	7	10	5
2	19	22	4	21	14
2	19	22	6	16	14
2	19	22	7	8	4	16
2	19	24	7	9	3	17	30
2	19	24	7	9	14
2	21	2	7	4
2	21	2	7	26	16
2	21	5	24	1
2	21	5	24	4	15	4
2	21	7	2	5
2	21	7	2	7	24	14
2	21	7	12	5	2	7	15
2	21	7	24	14
2	21	7	27	7	3	15	17
2	21	7	29	3	7	2	4	3	1	4
2	21	7	29	3	7	2	4	3	3	13	20
2	21	7	29	3	7	2	24	6	9	14
2	21	13	29	5	9	14
2	21	17	16	13	2	5	9	14	10	6
2	21	22	4	12	4	18	27	1
2	21	22	17	27
2	22	4	16	4	3	3	7
2	22	4	16	4	3	3	13	20
2	22	4	16	6
2	22	4	21
2	22	4	21	1	9	4	24	14
2	22	4	21	1	9	14
2	22	4	21	3	7
2	22	4	21	3	13	20
2	22	5	8
2	22	5	9	14
2	22	5	18
2	22	5	25	4	3	1	4
2	22	5	25	5	9	14	10	6
2	22	5	27
2	22	5	28	4	10	15	1	20
2	22	5	28	21	4	12	3	7
2	22	5	28	21	4	12	3	13	20
2	22	5	28	21	5
2	22	7	18	14
2	22	7	21	4
2	22	13	2	5	9	14	10	6
2	22	17	8	3	17	30
2	22	17	8	5	9	14
2	24	1	6	3	1	4
2	24	1	6	9	4	24	14	3	13	20
2	24	1	6	9	14
2	24	4	2	7
2	24	4	8	14
2	24	4	9	5	9	14
2	24	4	18	5	9	14
2	24	5	10	9	3	7
2	24	5	10	9	3	13	20
2	24	5	10	9	14
2	24	5	21	4	3	1	4
2	24	5	21	4	9	14
2	24	5	21	13	15	5
2	24	5	21	26	24	4	31
2	24	5	27	5
2	24	5	28	3	13	20
2	24	7	28	4	3	1	4
2	24	30	12	24	6	9	14	10	6
2	24	30	12	24	26	3	3	13	20
2	27	24	6	21	13	2	5	9	14	10	6
2	27	24	17	12	14
2	29	7	21
2	29	7	21	1	9	14
2	29	7	21	3	7	20
2	31	4	19	24	6	9	14	10	6
3	1
3	1	2	5
3	1	8	4	20
3	1	8	4	27	7
3	1	8	9	7
3	1	8	9	7	28	3	13	20
3	1	8	9	7	28	4	10	9	2	7
3	1	8	17	9	14
3	1	9	7	8	15	5
3	1	9	14
3	1	9	15	5
3	1	10	15	7	24	14	15	7
3	1	15	5	15
3	1	15	5	15	7	20
3	1	15	7	27	21	5
3	1	15	9	7
3	1	15	17	21	5
3	1	18
3	1	18	15	1	20
3	1	18	15	7
3	1	25	1	20
3	1	25	4	9	5
3	1	27	21	4
3	1	28	3	1	20
3	1	28	4
3	4
3	4	1	3	9	4	22	4	10	3	7
3	4	1	10	9	7	2	13	20
3	4	1	18	2	4	10	9	3	7
3	4	1	18	2	4	10	9	3	13	20
3	4	1	18	12	4	28	3	7
3	4	1	18	12	4	28	3	7	10	9	14
3	4	1	18	12	4	28	3	13	20
3	4	1	18	16	4	3	3	7
3	4	1	18	16	4	3	3	13	20
3	4	1	18	16	4	22	1	16	7
3	4	2	1	3	3	13	20
3	4	2	1	21	1	16	13	20
3	4	2	1	21	5	3	3	13	20
3	4	2	4	10	9	5
3	4	2	4	10	9	14
3	4	2	4	10	9	15	5
3	4	2	4	10	26	24	13	20
3	4	2	4	21	7	16	13	20
3	4	2	4	22	3	7
3	4	2	4	22	3	13	20
3	4	2	4	22	7	6	9	3	7
3	4	2	4	22	7	6	9	3	13	20
3	4	2	4	28	4	10	9	2	7
3	4	2	5	28	3	7
3	4	2	7	18	16	7	28	3	7
3	4	2	7	18	16	7	28	3	7	10	9	14
3	4	2	7	18	16	7	28	3	13	20
3	4	2	7	24	14	3	7
3	4	2	7	24	14	3	13	20
3	4	2	13	3	7	10	1	16	13	20
3	4	2	13	10	7	15	1	20
3	4	2	16	4	23	5	9	4	24	14	10	9	2	7
3	4	2	18	22	5	8	3	13	20
3	4	3	5	2	1	10	9	3	13	20
3	4	3	5	2	1	10	9	14
3	4	3	5	2	1	21	4	9	14
3	4	3	5	21	7	24	27	7
3	4	3	7	22	16	5	24	14	3	13	20
3	4	3	17	28	3	13	20
3	4	6	10	3	7
3	4	6	10	3	13	20
3	4	7	9	24	7	28	3	13	20
3	4	7	9	33	4	16	24	4	16	13	20
3	4	7	10	9	7	22	7	28	3	13	20
3	4	7	12	7	18	22	1	16	13	20
3	4	7	12	13	8	3	7
3	4	7	12	13	8	3	13	20
3	4	7	12	13	8	5	20	3	7
3	4	7	12	13	8	5	20	3	13	20
3	4	7	12	13	15	3	7	2	4	3	3	7
3	4	7	12	13	15	3	7	2	4	3	3	13	20
3	4	7	12	29	7	21	1	16	7
3	4	7	12	29	7	21	1	16	7	10	9	14
3	4	7	12	29	7	21	1	16	13	20
3	4	7	12	33	6	9	3	13	20
3	4	7	19	22	4	21	4	24	26	3	3	13	20
3	4	7	21	3	7	15	22	5	9	3	7
3	4	7	27	22	5	3	1	8	4	3	3	13	20
3	4	7	28	1	21	5	3	3	7
3	4	7	28	1	21	5	3	3	7	10	9	14
3	4	7	28	1	21	5	3	3	13	20
3	4	7	29	7	9	3	7
3	4	7	29	7	9	5
3	4	8	1	10	9	13	20
3	4	8	4	27	7
3	4	8	5	6	3	3	7
3	4	8	9	7
3	4	9
3	4	9	4	22	19	4	3	1	4
3	4	9	4	22	19	4	24	1	2	7
3	4	9	4	22	19	4	24	1	2	13	20
3	4	9	7	22	7	19	24	1	2	7
3	4	9	7	22	7	19	24	1	2	13	20
3	4	9	17
3	4	9	22	7	3	17	9	13	20
3	4	9	22	17	21	3	7
3	4	10	7	2	16	4	10	9	1	16	13	20
3	4	10	7	16	3	4	3	3	7
3	4	10	7	16	3	4	3	3	13	20
3	4	10	8	5	10	9	3	13	20
3	4	10	8	5	10	9	14	4
3	4	10	9	1
3	4	10	9	1	10	14
3	4	10	9	4	22	19	1	16	7
3	4	10	15	7	24	14	15	7
3	4	10	16	4	9	3	13	20
3	4	10	16	7	9	22	6
3	4	10	19	7	10	7	12	3	13	20
3	4	10	19	22	5	2	4	21	24	1	2	7	10	9	14
3	4	10	19	22	5	2	4	21	24	1	2	13	20
3	4	10	19	22	7	10	9	5
3	4	10	22	5	2	3	4	3	3	7
3	4	10	24	7	28	3	13	20
3	4	10	24	13	23	3	7
3	4	10	24	13	29	5	3	3	13	20
3	4	12	4	10	3	13	20
3	4	12	7
3	4	12	7	10	14
3	4	12	7	10	15	24	7	3
3	4	12	7	24	14	23	7	20
3	4	12	13	2	5	24	13	20
3	4	12	22	4	28	3	7
3	4	12	24	5	27	7	19	22	1	6	9	3	13	20
3	4	15	1	20
3	4	15	7	9	7	22	13	4
3	4	15	7	9	7	22	13	20
3	4	15	7	27	7
3	4	15	7	27	21	5
3	4	15	9	7
3	4	15	17	21	5
3	4	15	22	5	10	1	2	13	20
3	4	16	1	3	17	4	16	7
3	4	16	3	7	27	1	4
3	4	16	3	7	27	7
3	4	16	3	7	28	15	7
3	4	16	4	21	24	4	3	3	7
3	4	16	4	21	24	4	3	3	13	20
3	4	16	4	31
3	4	16	4	31	15	1	20
3	4	16	5	24	7
3	4	16	5	24	13	20
3	4	16	7	20
3	4	16	13	10	24	1	16	7
3	4	16	13	10	24	1	16	13	20
3	4	17	2	4	22	4	3	3	7
3	4	17	9	7	16	1	16	13	20
3	4	17	10	9	5	3	3	7
3	4	17	10	9	7	20	8	1	2	13	20
3	4	17	16	4	10	9	3	13	20
3	4	17	21	5	8	3	1	15
3	4	17	21	5	8	3	7
3	4	17	21	5	8	3	13	20
3	4	17	21	5	8	5
3	4	17	21	7	12	3	7
3	4	17	21	7	12	10	9	2	7
3	4	17	22	6	21	1	31	5
3	4	17	24	7	2	1	16	13	20
3	4	17	28	4	24	1
3	4	17	28	9	7
3	4	18	2	5	3	13	20
3	4	18	3	5	8	1	9	4	24	14	3	13	20
3	4	18	3	5	15	7	16	13	20
3	4	18	5	2	1	10	1	16	7
3	4	18	5	2	1	10	1	16	7	10	9	14
3	4	18	5	2	1	10	1	16	13	20
3	4	18	5	8	4	16
3	4	18	5	12	13	2	5	4	16	13	20
3	4	18	5	15	7	3	3	7
3	4	18	5	16	4	3	1	16	13	20
3	4	18	5	16	4	9	3	7
3	4	18	5	16	4	9	3	13	20
3	4	18	5	21	7	24	27	7
3	4	18	13	12	24	4	16	13	20
3	4	18	21	7	22	7	2	13	20
3	4	19	7	2	9	7	22	1	16	13	20
3	4	19	7	3	6	9	3	7
3	4	19	7	3	6	9	3	13	20
3	4	19	7	10	9	1	28	1	16	13	20
3	4	19	7	10	22	4	21	10	9	2	4	3	3	7
3	4	19	7	10	22	4	21	10	9	2	4	3	3	13	20
3	4	19	7	12	4	21	1	16	13	20
3	4	19	7	19	22	5	2	1	16	13	20
3	4	19	7	21	2	1	28	3	7
3	4	19	7	21	2	1	28	3	13	20
3	4	19	7	21	5	24	26	15	17
3	4	19	7	24	3	13	20
3	4	19	7	24	5	21	15	5
3	4	19	22	1	2	13	8	3	13	20
3	4	19	22	1	3	17	28	21	26	3	3	13	20
3	4	19	22	1	4	16	24	4	16	13	20
3	4	19	22	1	6	9	3	7
3	4	19	22	1	6	9	3	7	10	9	14
3	4	19	22	1	6	9	3	13	20
3	4	19	22	1	6	9	4	24	14
3	4	19	22	1	15	7	10	3	7	2	4	3	3	13	20
3	4	19	22	1	16	1	22	1	16	13	20
3	4	19	22	1	24	1	8	3	7
3	4	19	22	4	7	21	7	24	1	16	13	20
3	4	19	22	4	15	24	7	3	3	13	20
3	4	19	22	4	16	4	3	3	7
3	4	19	22	4	16	4	3	3	13	20
3	4	19	22	4	22	4	15	5	4	16	13	20
3	4	19	22	4	22	13	2	3	7
3	4	19	22	4	22	13	2	3	13	20
3	4	19	22	5	2	1	24	14	3	7
3	4	19	22	5	2	1	24	14	3	13	20
3	4	19	22	5	2	13	20
3	4	19	22	5	2	21	5
3	4	19	22	7	29	7	21	1	16	13	20
3	4	19	24	7	29	7
3	4	19	24	7	29	7	20
3	4	20	9	22	5	24	1	9	4	9
3	4	20	9	22	5	24	14	3	13	20
3	4	21	4	24	6
3	4	21	5	2	3	1	20
3	4	21	5	2	3	7
3	4	21	5	22	7	16
3	4	21	5	24	4	15	7
3	4	21	5	24	26	15	1	20
3	4	21	7	2	4	22	1	4
3	4	21	7	2	4	22	8	1	2	7
3	4	21	7	2	7	24	14	3	7
3	4	21	7	2	7	24	14	3	13	20
3	4	21	7	2	7	24	14	10	9	2	7
3	4	21	7	10	9	5	2	5	9	14
3	4	21	7	10	9	5	9	7	8	3	7
3	4	21	7	10	9	5	9	7	8	3	13	20
3	4	21	7	10	9	5	9	7	15
3	4	21	7	10	9	7	20	3	13	20
3	4	21	7	10	9	17	19	3	13	20
3	4	21	7	12	22	13	20
3	4	21	7	17	16	4	3	1	4
3	4	21	7	17	16	4	3	3	7
3	4	21	7	22	5	18	17	16	4	3	1	4
3	4	21	7	24	27	7
3	4	21	22	5
3	4	22	2
3	4	22	2	3	1	8	5	9	14
3	4	22	2	3	7
3	4	22	2	3	13	20
3	4	22	4	21	15	7
3	4	22	4	23	1	9	4	24	14	3	7
3	4	22	4	23	1	9	4	24	14	3	7	10	9	14
3	4	22	5	2	3	7	16	4	22	3	13	20
3	4	22	5	18	12	4	22	1	29	5
3	4	22	5	18	22	13	2	3	7
3	4	24	4	19	7
3	4	24	4	19	13	20
3	4	24	4	27	15	7
3	4	24	7	2	15	1	20
3	4	24	7	2	15	7
3	4	24	7	2	15	7	10	9	14
3	4	24	14	18	6
3	4	24	26	27	15	1	20
3	4	27	7	21	6	20
3	4	27	7	21	7	2	5	3	1	4
3	4	27	21	4
3	4	27	22
3	4	27	22	1	9	6	3	10	15	1	20
3	4	27	22	5	16	7	9	3	7	10	9	14
3	4	27	22	5	16	7	9	3	13	20
3	4	27	22	7	16	15	7
3	4	28	3	7	10	9	14
3	4	28	3	13	20
3	4	28	4	24	1
3	4	29	2	5	9	15	5
3	4	29	7	9	6
3	4	29	7	22	7	23	1	20
3	4	29	7	22	7	23	7
3	4	32	9	4	19	22	7	2	7	21
3	4	32	9	6	3	1	15
3	4	32	9	6	3	7	20
3	4	32	9	14
3	5
3	5	1	2	3	7
3	5	1	2	3	13	20
3	5	1	12	7	24	4	4
3	5	1	12	7	24	14	23	1	20
3	5	1	16	4	3	7	2	5	3	1	4
3	5	1	18	17	10	9	14
3	5	1	24	17	8	23	1	20
3	5	2	1	10	5	9	14
3	5	2	4	8	3	7
3	5	2	4	10
3	5	2	4	15	1
3	5	2	4	22	3	6	15	5
3	5	2	4	22	3	7
3	5	2	4	22	3	7	4
3	5	2	4	22	29
3	5	2	4	22	29	17
3	5	2	4	25	5	9	14
3	5	2	5	24	1	2	5	9	14
3	5	2	5	24	1	2	5	9	14	10	6
3	5	2	6	18	13	2	5	9	14
3	5	2	7	18
3	5	2	7	21	1	9	14
3	5	2	10	4	27	21	5
3	5	2	10	9	22	4	8	17
3	5	2	13	15
3	5	3	1	16	5	9	14
3	5	3	7	10	1	9	14
3	5	4	21	1	3	4
3	5	6	2	17
3	5	7	12	7	22	7	9
3	5	8	1	3	5	3	1	4
3	5	8	1	3	5	9	14
3	5	8	1	3	5	9	14	10	6
3	5	8	1	3	15	5
3	5	8	1	10	9	7
3	5	8	5	24	7
3	5	8	5	24	14	3	1	15
3	5	8	5	24	14	3	13	20
3	5	8	5	24	14	10	9	2	7
3	5	9	1	10	15
3	5	9	2	7	22	1	9	14
3	5	9	4
3	5	9	5	24	15	1	2	5	9	14	10	6
3	5	9	6	27	1	2	5	9	14
3	5	9	13	15	5	9	14	10	6
3	5	9	17	22	5
3	5	10	1	24	1	4
3	5	10	1	24	14	3	7
3	5	10	1	24	14	10	9	2	4	3	3	13	20
3	5	10	4	15	7	16	7	4
3	5	10	4	24	4	3	1	4
3	5	10	4	24	6	9	14
3	5	10	4	24	26	3	3	13	20
3	5	10	5	28	1	2	5	9	14
3	5	10	5	28	21	4	3	1	4
3	5	10	7	2	10	4	16
3	5	10	7	10
3	5	10	8	1	9	13	2	5	9	14
3	5	10	8	1	9	13	2	5	9	14	10	6
3	5	10	8	26	9
3	5	10	9	4	28	14
3	5	10	9	5	1	2	5	9	14
3	5	10	9	5	2	3	1	15
3	5	10	9	5	2	5	9	14
3	5	10	9	7	6	25	1	20
3	5	10	9	7	6	25	4	4
3	5	10	9	7	20	8	1	2	7
3	5	10	9	7	20	8	1	2	7	10	9	14
3	5	10	9	7	20	8	1	2	13	20
3	5	10	9	7	22	5	28	1	2	5	9	14	10	6
3	5	10	9	7	24	14	15	7
3	5	10	9	17	19	5	9	14
3	5	10	9	17	19	24	4	3	1	4
3	5	10	9	22	5	1	2	5	9	14
3	5	10	9	22	7	4	3	1	4
3	5	10	13	19	14
3	5	10	13	25	4	3	3	13	20
3	5	10	13	25	5	9	14
3	5	10	15	2	7	18	14
3	5	10	15	7	22	7
3	5	10	15	7	24	14	15	7
3	5	10	16	4	22	9	14
3	5	10	16	4	23	15	5
3	5	10	16	4	23	24	1	2	7
3	5	10	16	4	23	24	1	2	13	20
3	5	10	16	7	22	15
3	5	10	17	25	3	13	20
3	5	10	19	4	29
3	5	10	24	4	21	1	4
3	5	10	24	4	21	3	1	15
3	5	10	24	4	21	10	9	2	4	3	3	13	20
3	5	10	24	4	21	10	9	2	7
3	5	10	24	5	28	21	4	3	1	4
3	5	10	24	5	28	21	5	9	14	10	6
3	5	12	1	2	5	9	14
3	5	12	1	22	5	9	14
3	5	12	1	22	5	9	14	10	6
3	5	12	4	22	4	28	3	5	6
3	5	12	5	9
3	5	12	7	15
3	5	12	7	22
3	5	12	22	7	10	7	15
3	5	12	24	30	21	4	3	1	4
3	5	12	24	30	21	5	9	4	24	14
3	5	12	24	30	21	5	9	14
3	5	12	24	30	21	5	9	14	10	6
3	5	15	1	21	13	2	5	9	14
3	5	15	1	21	15	5
3	5	15	5	3	17	3	4
3	5	15	5	18	5	3	1	4
3	5	15	5	18	13	2	5	9	14
3	5	15	5	19	24	1	2	5	9	14
3	5	15	5	19	24	1	2	5	9	14	10	6
3	5	15	5	24
3	5	15	5	24	26	3	3	13	20
3	5	15	7	3	4	31
3	5	15	7	19	24	4	3	1	4
3	5	15	7	19	24	6	9	14	10	6
3	5	15	22	13	2	5	9	14
3	5	15	24	5	21	13	2	5	9	14
3	5	15	24	7	3
3	5	15	24	7	3	6	9	14	10	6
3	5	16	3	7	27	7
3	5	16	4	8	5	9	14
3	5	16	4	8	5	9	14	10	6
3	5	16	4	15	5	9	14
3	5	16	4	22	4	2	5	9	14	10	6
3	5	16	4	22	4	3
3	5	16	4	22	4	3	1	4
3	5	16	26	15
3	5	17	8	3	7
3	5	17	8	3	13	20
3	5	17	15	5
3	5	17	27	5	21
3	5	18	2	5	3	1	4
3	5	18	3	5	8	4	3	1	4
3	5	18	3	5	8	5	9	14
3	5	18	5	21
3	5	18	13	2	5	4	16	13	20
3	5	18	13	2	5	9	14
3	5	18	13	2	5	9	14	10	6
3	5	18	24	7
3	5	19	1	2	5	9	14	10	6
3	5	19	1	9	7	15
3	5	19	4	2	5	9	14
3	5	19	4	22	4	15	7	22
3	5	19	5	21	4	3	1	4
3	5	19	5	21	5	9	14
3	5	19	7	10	24	4	21	7	15
3	5	19	7	16	1	3	5	9	14
3	5	19	7	21	7	12	1	4
3	5	19	7	22
3	5	19	7	24	3	6	9	14
3	5	19	7	24	3	6	9	14	10	6
3	5	19	7	24	7	2	1	3	17
3	5	19	22	1	16	4	22
3	5	19	22	5	2	7
3	5	19	22	5	2	24	4	3	1	4
3	5	19	22	5	2	24	4	3	3	13	20
3	5	19	22	5	2	24	6	9	14
3	5	19	22	5	2	24	6	9	14	10	6
3	5	19	22	5	10	3	7
3	5	19	22	6	16	1	15
3	5	19	22	6	28	4	3	1	4
3	5	19	22	6	28	26	3	3	7
3	5	19	22	6	28	26	3	3	7	10	9	14
3	5	19	22	6	28	26	3	3	13	20
3	5	19	22	7	9	1	2
3	5	21
3	5	21	2	1	27	5	9	14	10	6
3	5	21	4	2	5	9	14
3	5	21	4	6	9	14	10	6
3	5	21	4	24	5	9	14
3	5	21	4	28	21	5
3	5	21	7
3	5	21	7	4	21	5	9	14
3	5	21	7	12	3	7
3	5	21	7	12	3	7	10	9	14
3	5	21	7	24	27	7
3	5	21	10	9	22	7	20	15	5
3	5	21	12	5	2	15	5
3	5	21	18	7	22
3	5	21	19	1	10	14
3	5	21	24	4	28	5	9	14
3	5	21	24	4	28	5	25	1	20
3	5	21	26	28	3	13	20
3	5	22	4	15	5	3	1	4
3	5	22	5	2	3	4
3	5	22	5	10	9	5	3	1	4
3	5	22	5	10	9	5	9	14
3	5	22	5	10	9	5	30	25	1	20
3	5	22	6	21
3	5	22	6	21	3	13	20
3	5	22	6	21	17
3	5	22	7	8	3	7
3	5	22	7	21
3	5	22	7	21	3	13	20
3	5	22	13
3	5	22	17	23	4	3	1	4
3	5	22	17	23	5	9	14
3	5	22	17	23	5	9	14	10	6
3	5	22	17	28	3	13	20
3	5	22	17	28	17
3	5	23
3	5	23	4	10	9	2	1	4
3	5	24	1	2	5	9	14
3	5	24	1	8	1	4
3	5	24	1	8	3	13	20
3	5	24	1	31	7
3	5	24	4	2	7
3	5	24	4	9	5	9	14
3	5	24	5	28	1	2	5	9	14
3	5	24	7	27
3	5	24	26	9
3	5	26	16	3	1	15
3	5	26	16	3	13	20
3	5	27	1	12	5	9	14	10	6
3	5	27	7	2	5	22	1	2	5	9	14
3	5	27	7	3	6	9	14
3	5	27	22	4	2	5	9	14
3	5	27	22	4	2	5	9	14	10	6
3	5	27	22	5	21	5
3	5	27	22	5	28	21	5	9	14
3	5	27	22	6	3	17	9	14
3	5	27	22	17	18	15	5
3	5	27	24	6	21	3	7
3	5	27	24	6	21	3	13	20
3	5	27	24	13	20
3	5	27	24	17	29	7
3	5	28	1	2	5	9	14
3	5	28	1	16
3	5	28	1	16	5	9	14
3	5	29	5	24	14	10	9	2	7
3	5	29	7	21	1	9	14
3	5	29	7	21	1	9	14	10	6
3	5	29	7	21	15	5
3	5	31	1	6
3	5	31	1	7	3	5	24	1	18	16
3	5	31	1	7	3	5	24	14	3	7	10	9	14
3	5	31	1	7	3	5	24	14	3	13	20
3	6	3	6
3	6	3	14	15	5
3	7
3	7	2	1	3	15	5
3	7	2	1	8	7	15
3	7	2	1	18	3	5
3	7	2	4	3	14	15	1	20
3	7	2	5	9	7	22
3	7	2	7	10	9	14
3	7	2	7	22	7	28	21	26	3	3	13	20
3	7	2	7	27	7	21	3	1	20
3	7	2	13	20
3	7	6	12	22	14
3	7	8	3	7	20
3	7	8	4	2	5	9	14
3	7	8	14
3	7	8	14	30
3	7	8	24	4	27
3	7	9	5
3	7	9	13
3	7	9	15	5
3	7	10
3	7	10	1	9	14
3	7	10	1	9	14	10	6
3	7	10	1	15
3	7	10	1	24	15	1
3	7	10	7	2	7	20
3	7	10	7	15
3	7	16	4	22
3	7	18	21	22	6
3	7	22	5
3	7	22	16	5
3	7	22	16	5	24	14	3	7
3	7	22	16	5	24	14	3	13	20
3	7	23	5
3	7	24	14
3	7	27	5
3	7	27	7	9	14
3	7	28
3	7	28	1	15
3	7	28	3	1	31	13
3	7	28	15	5
3	13	3	4
3	13	3	4	23	3	1	20
3	13	3	8	4
3	13	9	14
3	13	22	6	9	14
3	17
3	17	21	3	13	20
3	17	24	14
3	17	28	3	7
3	17	28	3	13	20
3	17	28	21	5
3	17	28	21	5	9	14	10	6
3	22	5	2
3	22	5	2	1	9	14	10	6
3	22	5	2	10	9	2	4	3	3	7	10	9	14
3	22	5	2	10	9	2	4	3	3	13	20
3	26	12	7
3	30	29	5	9	14
4	2	5	3	27	4	24	1	4
4	2	22	4	20
4	2	22	7	19	4	20	10	15	1	20
4	10	9	4	10	9	2	4	3	3	7
4	10	9	4	10	9	2	4	3	3	13	20
4	10	9	4	10	9	2	7	18	3	5	3	1	4
4	10	9	14
4	10	24	1
4	18	21	1	9	14
4	21	1	3	1	31	5
4	21	1	3	7	21	17	23	3	7
4	21	1	3	7	27	24	5	10	3	7
4	21	1	3	10	9	2	4	3	3	7
4	21	1	3	10	9	2	4	3	3	13	20
4	21	1	3	10	9	2	7
4	21	1	3	13	20
4	21	2	5
4	21	5
4	21	15	1	20
4	22	4	10	14
4	22	17	3	21	5
4	24	4
4	24	14
4	25	26
4	26
4	27	1	19	4	9	10	15	1	20
4	27	7
4	28	4	21	3	4	2	3	7
4	28	4	21	3	4	2	3	13	20
4	28	4	24	1
4	28	4	27	7	21	3	7
4	29	5	9	14
5
5	2	1	5	3	7	10	4	31
5	2	1	5	31	1	6
5	2	1	5	31	1	7	3	3	13	20
5	2	5	3	9	30	22	1	10	9
5	2	5	3	10
5	2	5	3	27	5	22	21
5	2	5	22	1	6
5	2	7	10	14
5	2	9	7	3	7	16	3	13	20
5	2	9	7	12	17	10
5	2	9	7	16	5	9
5	2	9	7	16	5	9	1	8	4	10	15	1	20
5	2	9	7	16	5	9	1	15	5
5	2	9	7	16	5	9	1	18	5	31	1	6
5	2	9	7	16	5	23	1	3	5
5	2	9	7	16	7	12	1	24	14
5	2	9	7	16	7	12	1	24	14	3	13	20
5	2	9	7	22
5	2	9	7	22	1	9	4	9
5	2	9	7	22	1	9	4	9	3	13	20
5	2	9	7	22	10	15	1	20
5	2	10	9	22	1	20	10	15	1	20
5	2	10	9	22	5	24	1	20	10	15	1	20
5	2	10	9	22	20	4	31
5	2	27	17	10	9
5	3	4	15	21	7	9
5	3	5	22	29	1	6
5	3	5	24	1	18
5	3	5	24	1	18	1	22	7	2	5	9	14
5	3	5	24	7	27	1	6
5	3	5	24	7	27	1	8	3	13	20
5	3	9	1	8	3	13	20
5	3	9	1	10	4	16	1	9	1	18	16
5	3	9	4	3	3	5
5	3	10	5	16	12	24	14
5	3	15	4	9	5
5	3	27	4	24
5	3	27	24	1	8	5	3	1	3
5	3	27	24	1	20	10	15	1	20
5	9	4	1	10	9
5	9	4	1	10	9	1	8	4	10	15	1	20
5	9	5	15	5
5	9	5	15	7	2	5	9	14
5	9	7	16
5	9	7	16	3	13	20
5	9	16	7	10	32	4	22	3	13	20
5	9	16	7	10	32	4	22	5
5	10	9	22	7	3	7	16
5	10	9	22	7	3	7	16	1	6
5	10	9	22	7	3	7	16	1	8	4	10	15	1	20
5	10	10	1	27	3	7	2	5	3	1	4
5	10	10	5	16	12	24	4	6
5	10	10	7	22	9	1	16	4	3	9
5	10	10	7	31	1	5	31	1	6
5	10	19	1	22	5	3	9
5	10	32	5	24	14	9
5	11	22	7	19	7	22	9
5	11	22	7	21	22	7	16
5	12	10	7	24	30	9	3	7
5	12	10	7	24	30	9	3	13	20
5	12	10	9	22	5	15	9	3	13	20
5	15	5	21	4	16	1	6
5	15	5	21	4	16	1	8	4	10	15	1	20
5	15	5	21	4	16	1	15
5	15	9
5	15	9	1	2
5	15	9	1	2	1	10	9
5	15	9	1	2	1	18	5	31	1	6
5	15	9	1	2	3	7
5	15	9	1	2	3	7	10	9	14
5	15	9	1	2	3	13	20
5	15	9	17	5	24	14	3	13	20
5	15	9	22	1	10	5
5	15	9	26	22
5	15	15	7	22	21
5	15	15	17	22	5	9	3	7
5	15	15	17	22	5	9	3	13	20
5	15	17	24	5
5	15	31	1	6
5	16	3	1	10	9	1	6
5	16	4	22	1	15	5	3	4	31
5	16	4	22	1	15	5	3	10	15	1	20
5	16	12	5	22
5	17	21	1	9	7	22	1	6
5	18	1	5	9	10	15	1	20
5	18	5	22	9
5	18	7	9
5	18	12	17	15	5
5	19	4	24	14	10	1	3
5	19	7	10	9	7	24
5	19	9	4	15	5
5	19	19	4	9	1	9
5	19	19	5	22	5	9
5	19	19	5	22	5	9	17	22	5
5	19	22	4	24	14
5	19	24	7	21	1	22	7	2	5	9	14
5	20
5	21
5	21	2	7	15	5	9
5	21	10	15	1	20
5	21	16	1	3	1	10	9	22	5	9	1	2	3	13	20
5	21	16	1	3	1	10	9	22	5	31	1	6
5	21	16	1	22	5	24
5	21	22	4	10
5	21	22	4	10	7	2	5	9	14
5	22	1	10	9	7	15	22	5	9
5	22	1	10	9	7	15	22	5	9	1	6
5	22	1	10	9	7	15	22	5	9	1	8	4	10	15	1	20
5	22	1	32	16	4	9	1	15	5
5	22	4	3	5
5	22	4	3	21	5
5	22	4	10	9
5	22	4	10	9	7	2	5	3	3	13	20
5	22	4	10	9	7	2	13	2	5	9	14
5	22	5	12
5	22	5	12	10	15	1	20
5	22	7	16	5	9
5	22	9	1	10	9
5	22	9	1	24	24	4	22	1	6
5	22	9	1	24	24	4	22	1	10	9
5	22	10	4	3	5	24
5	22	12	17	18
5	22	15	5
5	22	16	1	6
5	22	16	4	20	10	15	1	20
5	22	16	6	3	10	15	1	20
5	22	27	17	16	4	3	9
5	22	29	1	2
5	22	29	1	9	4	15	9	7	22
5	22	29	1	9	4	15	9	17	22	3	13	20
5	22	29	1	9	4	15	9	17	22	5
5	22	29	4	7	24	7	27
5	24	1
5	24	9	5	22	14
5	24	13	20
5	24	14	12	7	16
5	24	14	19	1	20	10	15	1	20
5	24	15	7	27	7	24	1	15
5	24	15	7	27	7	24	14
5	24	16	5	18
5	24	16	5	18	3	13	20
5	24	24	4	6
5	27	1	9	1	22	7	2	5	9	14
5	27	1	9	5	9	7	22
5	27	1	9	5	31	1	6
5	27	4	3	9
5	27	4	3	9	10	9	2	7
5	27	5
5	27	22	4	10	10	1	2	3	13	20
5	27	22	4	10	10	1	6
5	27	22	4	10	10	7	22
5	27	22	4	27	5	9
5	27	22	5	22	3	13	20
5	27	22	7	3	7	16
5	28
5	29
5	29	5	9	14
5	32	7	22	1	18	16
5	32	22	1	15	5	3	10	15	1	20
6
6	1	8	3	1	31	5
6	2	3	7
6	2	3	13	20
6	2	10	9	2	4	3	3	7
6	2	24	4	3	1	4
6	2	24	6	9	14	10	6
6	3	2	5	22	10	15	1	20
6	3	2	5	22	14
6	3	9	5	22	3	13	20
6	3	9	5	22	14
6	8	4	20	15	5
6	10	3	7
6	10	3	7	10	9	14
6	10	3	13	20
6	10	9	22	4	12
6	10	24	1
6	12	24	7	3	6
6	12	24	7	8	15	7
6	12	24	7	15	7
6	15	7	12	13
6	15	7	22	14
6	16	5
6	18	13	15
6	18	13	15	7	2	7	20
6	19	7	3	4	31
6	19	7	3	10	15	1	20
6	20	31	7
6	21
6	21	4	22	3	13	20
6	21	7	2	1	9	13	20
6	21	22	7
6	22	7	10	9	3	7
6	22	7	10	9	3	13	20
6	22	7	10	9	14
6	22	13	20
6	22	15	1	20
6	22	15	7
6	22	15	7	10	9	14
6	22	16	5	22	15	5
6	25	1	15
6	27	3	26	3	7	15
6	27	7	21	5
7
7	2	5	31	1	6
7	2	7	25	1
7	2	22	5	27
7	2	24	5	21	4	2	5	9	14
7	2	24	5	21	4	3	1	4
7	2	26	10
7	2	31	5
7	3
7	3	1
7	3	5
7	3	7
7	8	1	25	5	9	14
7	8	3	17	9	14	10	6
7	8	4	2	1	21	3	7
7	8	4	2	1	21	3	13	20
7	8	4	3	14
7	8	4	22	4	21	3	7	20
7	8	4	22	4	21	14
7	8	4	22	9	5	3	1	4
7	8	4	22	15
7	8	5	27
7	8	15	1
7	8	15	7
7	8	17	9	1	9	14	10	6
7	9
7	9	2	4	8	5	9	14
7	9	2	4	9
7	9	2	4	9	10	9	2	4	3	3	7	10	9	14
7	9	2	4	9	10	9	2	4	3	3	13	20
7	9	2	4	10	3	13	20
7	9	2	4	22	10	9	1	4
7	9	2	4	22	27	5	9	14
7	9	2	5	24
7	9	2	5	24	1	2	5	9	14
7	9	2	5	27	5
7	9	2	5	28	3	13	20
7	9	2	7	18	1	9	14
7	9	2	7	21	1	9	14
7	9	2	7	22	5	8	1	2	5	9	14	10	6
7	9	2	7	22	6	9	14
7	9	2	22	5	9	1	9	4	24	14	3	13	20
7	9	2	22	5	25	4	3	1	4
7	9	2	24	4	8	26	3	3	13	20
7	9	2	24	4	15	5	9	14
7	9	3	1	16	5	9	14
7	9	3	7	10	1	9	4	24	14	3	7
7	9	3	7	10	1	9	4	24	14	3	13	20
7	9	3	7	10	1	9	14
7	9	3	7	10	1	9	14	10	6
7	9	3	7	23	4	3	1	4
7	9	3	13	3	4
7	9	3	30	21	14
7	9	4	8	4	10	9	2	4	3	3	13	20
7	9	4	8	4	10	9	2	7
7	9	4	31
7	9	7	2	10	30	21	17
7	9	7	19	24	4	3	1	4
7	9	7	21	2	1	27	5	9	14
7	9	8	4	10	9	2	7
7	9	8	4	27	7
7	9	8	5	6	3	1	4
7	9	8	5	6	3	3	7
7	9	8	5	6	3	3	13	20
7	9	8	5	10	9	1
7	9	8	26	9
7	9	8	26	9	3	13	20
7	9	8	26	9	24	1	2	13	20
7	9	9	4	3	7	15
7	9	9	5	24	15	1	2	5	9	14
7	9	9	7	27	7
7	9	9	17	21	5
7	9	10	4	15
7	9	10	9	5	1	2	5	9	14
7	9	10	9	5	2	5	3	1	4
7	9	10	9	5	2	5	9	14
7	9	10	9	5	2	15	5
7	9	10	9	5	2	24	6	9	14
7	9	10	9	5	24	13	20
7	9	10	9	17	19	5	9	14
7	9	10	9	17	19	24	4	3	1	4
7	9	10	9	22	5	3	6	9	14
7	9	10	17	9	10	9	2	1	4
7	9	10	17	9	10	9	2	7	2	5	9	14
7	9	10	30	21	5
7	9	12	1	2	5	9	14
7	9	12	1	2	5	9	14	10	6
7	9	12	1	22	5	9	14
7	9	12	7	20
7	9	12	7	22
7	9	12	7	22	3	13	20
7	9	12	13	2	5	9	14
7	9	12	22	5	10	13	2	5	9	14
7	9	12	24	4	10	15
7	9	13	10	15	1	2	5	9	14
7	9	15	1	21	13	2	5	9	14
7	9	15	1	21	13	2	5	9	14	10	6
7	9	15	5	18
7	9	15	5	18	13	2	5	9	14
7	9	15	5	18	13	2	5	9	14	10	6
7	9	15	7	10
7	9	15	17	21	5
7	9	15	22	7	2	4	3	3	7
7	9	15	22	7	2	4	3	3	7	10	9	14
7	9	15	22	7	2	4	3	3	13	20
7	9	15	22	13	2	5	9	14
7	9	15	22	13	2	5	9	14	10	6
7	9	15	22	13	9	1	4
7	9	15	22	13	9	13	20
7	9	15	22	13	9	15	5
7	9	15	24	1	15
7	9	15	24	1	15	5	9	14	10	6
7	9	15	24	5	21	13	2	5	9	14
7	9	16	4	3	3	13	20
7	9	16	4	3	5
7	9	16	4	3	6	9	14
7	9	16	4	8	5	9	14
7	9	16	4	8	5	9	14	10	6
7	9	16	4	9	15	5
7	9	16	5	29	1	2	5	9	14	10	6
7	9	18	13	2
7	9	18	13	2	5	9	14	10	6
7	9	19	1	22	5	9	14
7	9	19	4	8	5	9	7	15
7	9	19	7	22
7	9	19	17	10	15
7	9	19	17	10	15	5	9	14
7	9	19	22	5	2	15	5
7	9	19	22	5	2	24	4	3	1	4
7	9	19	22	5	2	24	6	9	14
7	9	19	22	5	2	24	6	9	14	10	6
7	9	21	4	24
7	9	21	4	24	4	3	1	4
7	9	21	4	24	6	9	14
7	9	21	4	24	6	9	14	10	6
7	9	21	4	24	13	2	5	9	14	10	6
7	9	21	4	24	14	3	7
7	9	21	4	24	14	3	7	10	9	14
7	9	21	4	24	14	3	13	20
7	9	21	4	24	15	5
7	9	21	5	2	5	9	14
7	9	21	5	8	5
7	9	21	5	24	26	3	3	13	20
7	9	21	13	29
7	9	21	13	29	5	9	14
7	9	22	1	31	5	3	1	4
7	9	22	1	31	5	9	4	24	14	3	7
7	9	22	1	31	5	9	4	24	14	3	13	20
7	9	22	1	31	5	9	14
7	9	22	4	15	5	9	14	10	6
7	9	22	4	18
7	9	22	5	2	24	6	9	14
7	9	22	5	10	24	14
7	9	22	5	12	5	9	13	2	5	9	14
7	9	22	5	28	4	3	1	4
7	9	22	5	28	5	9	14
7	9	22	5	28	5	9	14	10	6
7	9	22	6	21
7	9	22	13	2
7	9	22	13	2	5	9	14
7	9	22	13	2	5	9	14	10	6
7	9	22	13	2	7	15
7	9	22	17	12	5	9	14
7	9	24	1	2
7	9	24	1	2	5	9	14
7	9	24	1	8	1	4
7	9	24	1	8	3	7
7	9	24	1	8	3	13	20
7	9	24	1	8	5	9	14
7	9	24	1	8	5	9	14	10	6
7	9	29	7	21
7	9	29	7	21	1	9	14
7	9	31	7	2	10	15	1	20
7	9	33	4	18	21
7	10	2	4	21	7	16	24	6	9	14	10	6
7	10	2	4	25	4	3	1	4
7	10	2	4	25	5	9	14
7	10	2	4	25	5	9	14	10	6
7	10	2	4	25	26	3	3	13	20
7	10	2	5	1	2	5	9	14
7	10	2	7	4	3	1	4
7	10	2	7	12	7	21	1	9	4	24	14	3	13	20
7	10	2	7	12	7	28	21	4	3	1	4
7	10	2	7	12	7	28	21	5	9	14
7	10	2	7	12	7	28	21	5	9	14	10	6
7	10	2	7	12	7	28	21	26	3	3	13	20
7	10	3	5	25	4	3	1	4
7	10	3	5	25	5	9	14
7	10	3	7	2	3	7	20
7	10	3	7	2	5
7	10	3	7	2	5	3	1	4
7	10	3	7	2	5	9	4	24	14	3	7
7	10	3	7	2	5	9	4	24	14	3	13	20
7	10	3	7	2	13	2	5	9	14
7	10	4	3	3	1	20
7	10	4	3	14
7	10	4	3	14	30
7	10	5	21	7	15
7	10	7	12	3	6	15
7	10	7	12	4	3	3	7
7	10	7	12	4	3	3	7	10	9	14
7	10	7	12	4	3	3	13	20
7	10	7	12	5
7	10	7	12	7
7	10	7	12	13	20
7	10	7	18	3	5	2	5	9	14
7	10	9	5	2	5	9	14	10	6
7	10	9	5	2	23	1	20	10	6
7	10	9	5	2	24	6	9	14
7	10	9	5	3	5	2	24	1	2	5	9	14
7	10	9	5	3	5	2	24	1	2	5	9	14	10	6
7	10	9	5	3	7	2	15	5
7	10	9	5	9	7	15
7	10	9	5	24	14	3	7	4
7	10	9	5	24	14	3	7	20
7	10	9	7	2
7	10	9	7	22	7	28	3	7
7	10	9	7	22	7	28	3	7	10	9	14
7	10	9	7	22	7	28	3	13	20
7	10	9	13	2	5	9	14
7	10	9	22	1	26
7	10	9	22	7
7	10	9	22	7	2
7	10	9	22	7	2	7	15
7	10	9	22	7	9	5
7	10	9	22	7	17	16	3	13	20
7	10	9	22	13	20
7	10	13	19	5	9	14
7	10	14
7	10	15	7	22	12	1	9	4	24	14	3	13	20
7	10	15	7	22	12	24	6	9	14
7	10	15	7	24	7	15
7	10	16	4	24	1	2	5	9	14	10	6
7	10	16	5	9	22	1	2	5	9	14
7	10	16	5	9	22	1	2	5	9	14	10	6
7	10	16	7	9	22
7	10	16	13	10	24	1	2	5	9	14
7	10	17	25	4	10	9	2	24	4	3	1	4
7	10	17	25	4	10	9	2	24	6	9	14
7	10	17	25	4	10	9	2	24	6	9	14	10	6
7	10	17	28	21	4	3	1	4
7	10	17	28	21	5	9	14
7	10	19	5	22	1	2	5	9	14
7	10	24	4	19	1	9	4	24	14	3	13	20
7	10	24	7	28	3	4	3	1	4
7	10	26	24
7	12	1	9	5	9	4	24	14
7	12	1	9	5	9	14
7	12	1	21	3	7
7	12	1	21	5
7	12	1	24	1	4
7	12	1	24	14	3	13	20
7	12	1	28	4	3	3	7
7	12	1	28	4	3	3	13	20
7	12	1	28	5	9	14
7	12	1	28	5	9	14	10	6
7	12	1	29	7	21
7	12	2	1	3	4	3	1	4
7	12	2	1	3	6	9	14
7	12	2	7	21	1	9	14
7	12	3	1	16	5	9	14
7	12	3	1	16	5	9	14	10	6
7	12	3	5	21	26	28	1	2	5	9	14
7	12	3	5	22	17	28	1	2	5	9	14
7	12	3	5	22	17	28	1	2	5	9	14	10	6
7	12	3	5	22	17	28	4	3	1	4
7	12	3	5	28	5	9	14
7	12	3	5	28	26	3	3	13	20
7	12	3	7	2	24	4	3	1	4
7	12	4	10	19	4	8	1	2	5	9	14
7	12	4	10	19	4	8	4	3	1	4
7	12	4	18	14	6	3	5
7	12	4	21
7	12	4	21	3	6
7	12	4	21	5	9	14
7	12	4	22	4	27	5	9	14
7	12	4	25	5	3	1	4
7	12	4	25	5	9	14
7	12	5
7	12	5	6	3	1	4
7	12	6	18	5	3	3	7	10	9	14
7	12	6	18	5	3	3	13	20
[truncated: 7,019 more rows]
[truncated: 3 more columns]
