# Supplementary material for: The “handedness” of language: Directional symmetry breaking of sign usage in words
Source: PLoS One. 2018 Jan 17;13(1):e0190735. doi: 10.1371/journal.pone.0190735 (PMC5771592; doi:10.1371/journal.pone.0190735)
Supplement: S2 File — Contains data-files (each in csv format) for the 25 different language and writing systems used in our study. The name of each data file mentions the corresponding language and a serial number (e.g., “01_Arabic.csv”) in accordance with the order in which the data sets are described in the Description of the Corpora in the Supplementary Material. Each sequence is represented as a string of numbers, with each number representing a specific grapheme for that language and writing system. In addition there are key lists for each of the data-bases (in txt format for the 24 known language and writing systems and in pdf format for the undeciphered Indus database) which shows the grapheme corresponding to each number that represents them in the data-base sequences. The name of each key list mentions the corresponding language. (ZIP) [file pone.0190735.s010.zip › CSV_files_all_Databases/20_Spanish.csv]

1	2
1	2	1	7	7	8	28	14
1	2	1	7	10	9	8	7	8	4	3	4
1	2	1	7	10	9	28	14	8	7	11
1	2	1	7	10	11	9	3	2
1	2	1	12	1	14	10	3	2
1	2	1	12	1	14	10	11
1	2	1	20	3	14	10	1
1	2	1	24	3	14	7	8	3
1	2	1	24	3	14	10	1
1	2	1	24	8	9
1	2	1	25	3	4	11
1	2	1	25	3	7	8	28	14
1	2	1	25	3	9
1	2	3	16	11	9	3	7	8	28	14
1	2	3	16	11	9	3	9
1	2	6	4	8	9
1	2	8	12	8	14	3	9
1	2	11	7	6	1	14	10	1
1	2	11	24	8	11
1	2	26	7	10	9	8	7	11
1	4	3	4
1	4	6	7	3	4	11
1	4	6	7	3	7	8	28	14
1	4	6	7	3	9
1	4	6	7	3	10	8	25	11
1	4	8	7	8	28	14
1	4	8	10	3	9
1	4	8	10	11	9
1	4	8	10	11	9	8	3	2
1	4	8	20	8	7	3	7	8	28	14
1	4	8	20	8	7	8	11
1	5	6	8	2	8	16	9	3	9
1	5	6	8	2	8	16	9	8	11
1	5	6	8	23	11
1	5	6	8	25	3	2	1	9
1	5	6	8	25	3	2	1	14	10	1
1	5	6	8	25	11	7	3	4	11
1	5	6	8	25	11	7	3	7	8	28	14
1	5	6	8	25	11	7	3	9
1	6	9	11	23	1	11
1	6	20	11	9	8	3
1	7	2	1	22	8	21	22	10	8	7	11
1	7	11
1	7	11	14	11	12	8	22	10	3
1	7	11	14	11	12	29	3
1	7	11	14	28	12	8	7	3	12	1	14	10	1
1	7	11	14	28	12	8	7	11
1	9	3
1	9	9	11	9
1	9	28	10	8	7	11
1	10	1	9	14	8	4	3	4
1	10	1	9	14	11
1	10	3	23	3
1	10	7	26	10	1	9	3
1	10	8	5	6	1	10	3
1	12	1	9	24	1	9
1	12	1	9	24	1	14	7	8	3
1	12	8	10	8	9
1	12	8	22	8	28	14
1	12	8	22	11	9
1	12	8	24	9	3	9
1	12	11	7	8	11	14	3	2
1	12	11	7	8	11	14	3	4	11
1	12	11	7	8	11	14	3	9
1	12	11	7	8	28	14
1	12	16	3	9	3	31	3	4	3
1	12	16	3	9	3	31	11
1	12	16	3	9	7	3	9
1	12	16	3	9	24	11
1	12	16	3	27	3	4	3
1	12	16	3	27	3	4	11	9
1	12	23	1	9	3	4	11	9
1	12	23	1	19	3	9
1	12	23	1	19	11
1	12	23	1	31	3	9
1	12	23	2	1	3	4	11
1	12	23	2	1	3	9
1	12	23	2	1	11
1	12	23	6	27	3	9
1	12	23	9	1	14	4	1	9
1	12	23	9	1	22	3
1	12	23	9	1	22	3	9	8	11
1	14
1	14	1	9	11
1	14	1	9	24	29	3
1	14	1	12	8	24	11
1	14	2	3	7	1
1	14	2	3	31	3	9
1	14	3	12	11	9	3	4	11
1	14	3	12	11	9	3	9
1	14	4	6	9	1	7	1	9
1	14	6	12	1	9	3	9
1	14	7	1	9	9	3	4	11
1	14	7	1	9	9	3	9
1	14	7	1	14	4	1	9
1	14	7	1	14	4	8	4	11
1	14	7	3	9	3	9
1	14	7	3	9	14	3	9
1	14	7	3	9	24	3	4	11
1	14	7	3	9	24	3	9
1	14	7	3	9	24	11
1	14	7	3	12	8	14	3	9
1	14	7	3	14	10	3	4	11
1	14	7	3	14	10	3	4	11	9
1	14	7	3	14	10	3	9
1	14	7	3	14	10	11
1	14	7	3	16	1	31	3	9
1	14	7	3	27	1
1	14	7	3	27	3	9
1	14	7	6	1	14	10	9	11
1	14	7	6	1	22	10	3
1	14	7	8	12	3
1	14	7	11	12	1	14	4	3	9
1	14	7	11	14	10	9	3	9
1	14	8	24	12	3
1	14	9	1	4	3	9
1	14	9	8	5	6	1	7	1	9
1	14	10	1
1	14	10	1	9	3	4	11
1	14	10	1	9	3	9
1	14	10	1	9	3	12	1	14	10	1
1	14	10	1	9	9	3	4	11
1	14	10	1	9	9	3	9
1	14	10	1	9	11
1	14	10	1	14	4	1	9
1	14	10	1	14	4	8	4	11
1	14	10	1	14	4	8	12	8	1	14	10	11
1	14	10	3	16	2	3	9
1	14	10	6	22	8	3	22	10	3
1	14	10	6	22	8	3	22	12	3	4	11
1	14	10	6	22	8	3	22	12	3	9
1	14	10	6	22	8	3	22	12	11
1	14	10	8	1	9	9	11
1	14	10	8	4	3	4
1	14	10	9	1
1	14	10	9	1	10	1	14	1	9
1	14	10	9	1	10	1	14	8	12	8	1	14	10	11
1	14	10	9	1	14	3	9
1	14	10	9	1	14	3	12	8	1	14	10	11
1	14	10	9	1	24	3
1	14	10	9	1	24	3	9
1	14	10	9	1	25	8	22	10	3
1	14	10	9	1	25	8	22	10	3	9
1	14	10	9	3	4	3
1	14	10	9	3	9
1	14	10	9	3	19	3	22
1	14	10	11	9	14	11
1	14	10	11	14	7	1	22
1	14	11	9	12	1
1	14	11	9	12	1	12	1	14	10	1
1	14	20	1	9	12	1	4	3	4
1	14	20	1	9	12	1	9	11
1	14	20	1	9	12	3	9
1	14	20	1	9	12	11
1	14	20	9	1	14	10	1
1	14	20	9	1	14	10	3	9
1	14	20	9	1	14	10	3	12	8	1	14	10	11
1	14	20	9	8	3	9
1	14	20	11	5	6	1
1	14	20	11	7	3	9
1	14	22	1	19	3	9
1	14	22	1	19	3	14	31	3
1	14	22	1	24	6	8	4	3
1	14	22	3	17	3	9
1	14	22	3	17	11
1	14	22	6	7	8	3	9
1	14	24	1	14	4	9	3	9
1	14	24	3	19	3	9
1	14	24	3	19	11
1	14	24	11	9	4	3	9
1	14	25	1	9	24	3	4	6	9	3
1	14	25	6	1	2	10	11
1	14	25	8	3	9
1	14	25	8	4	8	3
1	14	25	8	4	8	3	9
1	14	25	11	2	25	1	9
1	14	26	9	24	8	7	11
1	15
1	18	1	14	10	11
1	18	3	7	10	3	12	1	14	10	1
1	18	3	7	10	8	10	6	4
1	18	3	7	10	11
1	18	3	12	1	14
1	18	3	12	8	14	3	9
1	18	3	24	1	9	3	4	11
1	18	3	24	1	9	3	7	8	28	14
1	18	3	24	1	9	3	9
1	18	5	6	8	22	8	10	11
1	18	7	1	2	1	14	7	8	3
1	18	7	1	2	1	14	10	1
1	18	7	1	4	1	9
1	18	7	1	22	8	25	3	12	1	14	10	1
1	18	7	1	22	8	25	11
1	18	7	1	22	11
1	18	7	1	23	7	8	11	14	3	2
1	18	7	1	23	7	8	28	14
1	18	7	1	23	10	11
1	18	7	2	6	8	9
1	18	7	2	6	22	8	25	3	12	1	14	10	1
1	18	7	2	6	22	8	25	11
1	18	7	6	9	22	8	28	14
1	18	7	6	22	3
1	18	7	8	10	3	9
1	18	8	2	8	11
1	18	8	22	10	1	14	7	8	3
1	18	8	22	10	1	14	10	1
1	18	8	22	10	8	9
1	18	8	24	1	14	7	8	3
1	18	8	24	1	14	10	1
1	18	8	24	8	9
1	18	10	1	9	8	11	9
1	18	10	1	9	14	11
1	18	10	1	14	4	1	9
1	18	10	1	14	22	8	28	14
1	18	10	1	14	22	11
1	18	10	8	14	7	8	28	14
1	18	10	8	14	24	6	8	9
1	18	10	9	1	12	3	4	3	12	1	14	10	1
1	18	10	9	1	12	11
1	18	10	9	3
1	18	10	9	3	1	9
1	18	10	9	3	11	9	4	8	14	3	9	8	3	12	1	14	10	1
1	18	10	9	3	11	9	4	8	14	3	9	8	11
1	18	10	9	3	14	27	1	9	11
1	18	10	9	3	19	3	9
1	18	10	9	3	19	11
1	18	15	8	16	8	7	8	28	14
1	18	15	8	16	8	9
1	18	23	1	4	8	1	14	10	1
1	18	23	1	4	8	7	8	28	14
1	18	23	1	7	10	3	10	8	25	3
1	18	23	1	9	8	1	14	7	8	3
1	18	23	1	9	8	12	1	14	10	3	2
1	18	23	1	9	8	12	1	14	10	3	9
1	18	23	1	9	8	12	1	14	10	11
1	18	23	1	9	10	11
1	18	23	2	8	7	3	7	8	28	14
1	18	23	2	8	7	3	9
1	18	23	2	11	9	3	7	8	28	14
1	18	23	2	11	9	3	9
1	18	23	2	11	10	3	7	8	28	14
1	18	23	2	11	10	3	9
1	18	23	2	11	22	8	28	14
1	18	23	2	29	7	8	10	11
1	18	23	3	14	4	8	9
1	18	23	3	14	22	8	28	14
1	18	23	6	2	22	3	9
1	18	23	6	2	22	8	28	14
1	18	23	9	1	22	3	9
1	18	23	9	1	22	8	25	11
1	18	23	9	1	22	8	28	14
1	18	23	9	1	22	11
1	18	23	11	9	10	3	7	8	28	14
1	18	23	11	14	1	9
1	18	23	11	22	8	7	8	28	14
1	18	28	10	8	7	11
1	20	1	7	10	6	3	9
1	20	1	7	10	8	25	3	12	1	14	10	1
1	20	1	7	10	8	25	11
1	20	1	7	10	11
1	20	8	7	3	7	8	3
1	20	8	7	3	31
1	20	8	7	8	1	14	7	8	3
1	20	8	7	8	1	14	10	1
1	20	29	12	1	9	11
1	22	1
1	22	1	14	7	8	3
1	22	1	14	7	8	3	2
1	22	1	14	7	8	3	2	12	1	14	10	1
1	22	5	6	1	2	1	10	11
1	22	5	6	1	12	3
1	22	5	6	8	14	3
1	22	7	1	14	3
1	22	7	1	14	3	9	8	11
1	22	7	2	3	25	11
1	22	7	3	2	1	9	3
1	22	7	3	2	3
1	22	7	3	22	1	31
1	22	7	3	22	11
1	22	7	3	23	3	9
1	22	7	3	23	3	9	3	10	1
1	22	7	6	1	2	3
1	22	7	6	2	10	6	9	3
1	22	7	6	4	11
1	22	7	6	33	3	9
1	22	7	9	8	10	6	9	3
1	22	7	9	8	10	11
1	22	7	9	8	10	11	9
1	22	7	9	8	10	11	9	8	11
1	22	7	9	8	16	8	9
1	22	7	11	2	3	9
1	22	7	11	14	4	1	9
1	22	7	11	14	4	8	4	11
1	22	7	11	24	1	9
1	22	7	21	14	4	3	2	11
1	22	10	1
1	22	10	3	4	8	11
1	22	10	3	4	11
1	22	10	3	4	29	22	10	8	7	3
1	22	10	3	4	29	22	10	8	7	11
1	22	10	3	7	8	28	14
1	22	10	3	9
1	22	10	3	10	3	2
1	22	10	3	10	6	3
1	22	10	3	10	6	9	3
1	22	10	3	12	23	3
1	22	10	3	14	7	8	3
1	22	10	3	16	2	1
1	22	10	3	16	2	1	7	1	9
1	22	10	3	16	2	1	7	8	4	11
1	22	10	3	16	2	1	7	8	12	8	1	14	10	11
1	22	10	3	16	8	2	8	4	3	4
1	22	10	3	20	3	4	11
1	22	10	3	30	3	9
1	22	10	3	30	8	4	11
1	22	10	6	4	8	3	9
1	22	10	6	4	8	3	14	10	1
1	22	10	6	4	8	11
1	22	10	6	4	8	11	22	11
1	22	10	6	23	1	14	4	11
1	22	10	6	23	8	4	1	31
1	22	10	8	2	11
1	22	10	8	9	3	9
1	22	10	8	12	3	9
1	22	10	8	12	6	2	3	9
1	22	10	9	1	14	3	9
1	22	10	9	1	30	3
1	22	10	9	1	33	3	9
1	22	10	9	1	33	11
1	22	10	9	3	10	1	24	8	3
1	22	10	9	3	10	26	24	8	7	11
1	22	10	9	6	7	10	6	9	3
1	22	10	9	8	7	10	3	12	1	14	10	1
1	22	10	9	8	7	10	11
1	22	10	9	11	23	1	3	9
1	22	10	11
1	22	10	13	23	8	4	11
1	22	10	21
1	22	10	21	10	8	7	11
1	22	10	26	9	8	2
1	22	10	26	10	8	7	3
1	22	10	26	10	8	7	11
1	22	10	28	12	3	24	11
1	22	10	29	12	6	2	11
1	22	11
1	22	20	1	9	3
1	22	20	6	1	9	31	11
1	22	20	11	9	31	3	9
1	22	23	1	7	6	2	3	7	8	28	14
1	22	23	1	7	8	1
1	22	23	1	7	8	3	2
1	22	23	1	7	8	3	2	8	4	3	4
1	22	23	1	7	8	3	2	8	22	10	3
1	22	23	1	7	8	3	2	8	31	3	9
1	22	23	1	7	8	3	2	12	1	14	10	1
1	22	23	1	7	10	3	4	11	9
1	22	23	1	7	10	3	7	6	2	3	9
1	22	23	1	7	10	9	11
1	22	23	1	7	10	21	7	6	2	11
1	22	23	1	7	29	20	8	7	3	12	1	14	10	1
1	22	23	1	7	29	20	8	7	11
1	22	23	1	9	3
1	22	23	1	9	3	9
1	22	23	1	9	3	14	31	3
1	22	23	1	22	11
1	22	23	1	27	11
1	22	23	2	1	14	4	11	9
1	22	23	2	26	14	4	8	4	11
1	22	23	3	2	4	3
1	22	23	3	4	3
1	22	23	3	7	8	3	2
1	22	23	3	7	8	11
1	22	23	3	14	10	3	9
1	22	23	3	14	10	11	22	11
1	22	23	3	19	11	2
1	22	23	6	12	3
1	22	23	8	9	8	10	6	3	2
1	22	23	8	14	3
1	22	23	11	9	21	4	8	7	11
1	22	23	11	14	10	21	14	1	3	12	1	14	10	1
1	22	23	11	14	10	21	14	1	11
1	22	23	11	22	3
1	22	23	11	22	11
1	22	23	29	9	8	10	6
1	23	8	22	11	4	8	11
1	24	11	29	22	10	3
1	24	11	29	22	12	11
1	25	1	14	10	11
1	25	3	2	6	3	9
1	25	8	4	1	14	7	8	3
1	25	8	4	1	14	10	1
1	25	8	4	1	14	10	1	12	1	14	10	1
1	25	8	10	3	9
1	25	11	2	6	7	8	11	14	3	9
1	25	11	2	6	7	8	28	14
1	25	11	7	3	9
1	27	1
1	27	1	7	6	7	8	28	14
1	27	1	7	6	10	3	9
1	27	1	7	6	10	8	25	11
1	27	1	9	7	1	9
1	27	1	9	7	8	7	8	11
1	27	1	12	23	2	3	9
1	27	1	12	23	2	11
1	27	26	9	7	8	10	11
1	30	3
1	30	11
1	33	3	9
2	1
2	1	1	9
2	1	3	2
2	1	3	2	10	3	4
2	1	7	7	8	28	14
2	1	7	10	6	9	3
2	1	7	10	11	9
2	1	10	9	3
2	1	12	3
2	1	14	10	1
2	1	14	10	3	12	1	14	10	1
2	1	14	10	8	10	6	4
2	1	14	10	11
2	1	14	24	6	3
2	1	14	24	6	3	27	1
2	1	17
2	1	17	1	14	4	3
2	1	19	3
2	1	22	8	28	14
2	1	24	3	2
2	1	24	8	22	2	3	7	8	28	14
2	1	24	29	10	8	12	11
2	1	25	1
2	1	25	3	14	10	3	9
2	1	27	3	14	11
2	1	27	11	22
2	1	28	14
2	1	33	1
2	1	33	11
2	3
2	3	4	9	8	30	11
2	3	4	9	28	14
2	3	4	11
2	3	9	24	3	9
2	3	9	24	3	12	1	14	10	1
2	3	9	24	6	29	22	8	12	11
2	3	9	24	11
2	3	10	1	9	3	2
2	3	10	1	14	10	1
2	3	10	3
2	3	10	8	9
2	3	10	8	10	6	4
2	3	10	8	14	11
2	3	10	8	14	11	3	12	1	9	8	7	3	14	11
2	3	10	29	14
2	3	12	1	14	10	3	9
2	3	12	1	14	10	3	16	2	1
2	3	12	1	14	10	3	16	2	1	12	1	14	10	1
2	3	14	3
2	3	14	31	3	9
2	3	16	1	9	8	14	10	11
2	3	16	8	11
2	3	16	11	9
2	3	16	11	9	3	2
2	3	16	11	9	3	10	11	9	8	11
2	3	16	11	9	8	11	22	11
2	3	23	22	11
2	3	24	6	14	3
2	3	24	11
2	3	25	3	9
2	3	31	11
2	6	1	24	11
2	6	7	8	9
2	6	12	8	14	11	22	11
2	6	14	1	22
2	6	14	3
2	6	24	3	9
2	6	27	11
2	6	27	11	22	11
2	6	31
2	6	33	3
2	6	33	3	9
2	8	5	6	8	4	3	9
2	8	7	1	14	7	8	3
2	8	10	1	9	3	2	12	1	14	10	1
2	8	10	1	9	3	9	8	11
2	8	10	1	9	3	10	6	9	3
2	8	10	9	11
2	8	12	8	10	3	4	11
2	8	12	8	10	3	7	8	28	14
2	8	12	8	10	3	9
2	8	12	11	22	14	3
2	8	12	23	8	1	31	3
2	8	12	23	8	3	9
2	8	12	23	8	11
2	8	14	4	11
2	8	14	24	34	29	22	10	8	7	11
2	8	16	1	9	3	2
2	8	16	1	9	3	7	8	28	14
2	8	16	1	9	3	9
2	8	16	1	9	10	3	4
2	8	16	9	1
2	8	16	9	1	9	29	3
2	8	16	9	1	12	1	14	10	1
2	8	16	9	3
2	8	16	9	3	9
2	8	16	9	11
2	8	22	10	3
2	8	22	10	11
2	8	22	11
2	8	24	1	9	3	12	1	14	10	1
2	8	24	1	9	11
2	8	24	3	4	11
2	8	24	3	9
2	8	25	8	3	14	11
2	11
2	11	7	3	2
2	11	7	3	2	8	4	3	4
2	11	7	3	2	8	31	3	9
2	11	7	6	9	3
2	11	7	11
2	11	12	11
2	11	14	24	8	10	6	4
2	11	16	11
2	11	24	9	3	9
2	11	24	9	11
2	21	12	8	14	3
2	21	12	23	3	9	3
2	21	22	10	8	12	3
2	21	23	8	31
2	21	24	9	8	12	3
2	28	24	8	7	3
2	28	24	8	7	3	12	1	14	10	1
2	28	24	8	7	11
2	29	4	1	9
2	29	5	6	8	4	11
2	29	11
2	29	12	8	10	1
2	29	14	1	3
3
3	1	9	11	23	6	1	9	10	11
3	2	1	9	10	3
3	2	1	9	10	3	9
3	2	1	12	21	14
3	2	1	14	10	3	9
3	2	1	24	3	9
3	2	1	24	9	1
3	2	1	24	9	3	9
3	2	1	24	9	29	3
3	2	1	27	3	4	11
3	2	1	27	3	9
3	2	3
3	2	3	9	12	3
3	2	3	9	12	3	9
3	2	3	9	12	3	14	10	1
3	2	3	9	24	3	9
3	2	3	12	16	9	1
3	2	4	1	3
3	2	5	6	8	2	1	9
3	2	5	6	8	2	3	9
3	2	6	4	8	9
3	2	6	12	14	11
3	2	6	12	16	9	3	9
3	2	6	22	8	28	14
3	2	7	3	2	4	1
3	2	7	3	14	7	1
3	2	7	3	14	31	3	9
3	2	7	11	15	11	2
3	2	8	1	14	10	11
3	2	8	3	4	11
3	2	8	3	14	31	3
3	2	8	12	1	14	10	3	7	8	28	14
3	2	8	12	1	14	10	3	9
3	2	8	12	1	14	10	11
3	2	8	25	8	3	4	11
3	2	8	25	8	3	9
3	2	8	25	8	11
3	2	9	1	4	1	4	11	9
3	2	10	1	9	3	7	8	28	14
3	2	10	1	9	3	9
3	2	10	1	9	14	3	9
3	2	10	1	9	14	3	10	8	25	3
3	2	10	1	9	14	3	10	8	25	11
3	2	10	3	9
3	2	10	3	12	1	14	10	1
3	2	10	6	9	3
3	2	10	11
3	2	10	29	22	8	12	11
3	2	11	27	3	9
3	2	12	3
3	2	12	3	7	26	14
3	2	12	6	1	9	31	11
3	2	12	11	9	31	3	9
3	2	12	11	15	3	4	3
3	2	16	1	9	24	3	9
3	2	20	11	12	16	9	3
3	2	24	6	8	1	14
3	2	24	6	14	11
3	2	24	11
3	2	24	11	4	28	14
3	2	31	3	9
3	4	1	2	3	14	10	1
3	4	1	2	3	14	10	3	9
3	4	1	2	3	14	10	11
3	4	1	7	6	3	4	11
3	4	1	12	21	22
3	4	1	14	10	9	3	9
3	4	1	14	10	9	11
3	4	3	23	10	3	7	8	28	14
3	4	3	23	10	3	9
3	4	5	6	8	9	8	9
3	4	5	6	8	22	8	7	8	28	14
3	4	6	2	10	11
3	4	8	7	8	11	14	3	2
3	4	8	25	8	14	3	9
3	4	8	28	22
3	4	11	2	1	22	7	1	14	7	8	3
3	4	11	2	1	22	7	1	14	10	1
3	4	11	9	3	9
3	4	11	9	14	3	9
3	4	11	9	14	11
3	4	11	14	4	1
3	4	11	23	10	3	9
3	4	12	8	9	3	4	11	9
3	4	12	8	9	3	7	8	28	14
3	4	12	8	9	3	9
3	4	12	8	9	3	16	2	1
3	4	12	8	10	8	9
3	4	12	8	14	8	22	10	9	3	4	11	9
3	4	12	8	14	8	22	10	9	3	7	8	28	14
3	4	12	8	14	8	22	10	9	3	9
3	4	12	8	14	8	22	10	9	3	10	8	25	11
3	4	15	1	9	8	9
3	4	15	1	22	8	28	14
3	4	25	1	9	10	1	14	7	8	3
3	4	25	1	9	10	8	9
3	4	25	1	9	22	3	9	8	11
3	4	27	1	10	8	25	11
3	4	28	14	4	1
3	5	6	1	2
3	5	6	1	30	11
3	5	6	26	2
3	5	6	29
3	6	2	3
3	6	4	3	7	8	3
3	6	4	3	31
3	6	4	8	1	14	7	8	3
3	6	10	11
3	6	10	11	9
3	6	10	11	9	8	4	3	4
3	6	10	11	9	8	10	3	9	8	11
3	6	10	11	9	8	31	3	4	11
3	6	10	11	9	8	31	3	7	8	28	14
3	6	10	11	9	8	31	3	9
3	6	10	11	12	21	10	8	7	3	12	1	14	10	1
3	6	10	11	12	21	10	8	7	11
3	6	10	11	12	28	25	8	2
3	6	10	11	14	11	12	29	3
3	6	10	11	16	13	22
3	6	10	11	23	8	22	10	3
3	6	10	26	14	10	8	7	11
3	6	10	28	14	11	12	11
3	6	12	1	14	10	3	9
3	6	12	1	14	10	11
3	6	14
3	6	14	5	6	1
3	6	18	8	2	8	3	9
3	6	18	8	2	8	11
3	6	22	1	14	7	8	3
3	6	22	1	14	10	1
3	7	1	2	1	9	3	4	11
3	7	1	2	1	9	3	9
3	7	1	8	10	1
3	7	1	9	3
3	7	1	9	7	3
3	7	1	9	7	3	9
3	7	1	9	7	3	12	8	1	14	10	11
3	7	1	9	10	3	4	11
3	7	1	9	10	3	9
3	7	1	9	11
3	7	1	14	10	6	3	9
3	7	1	14	10	11
3	7	1	23	10	3	7	8	28	14
3	7	1	23	10	3	9
3	7	1	23	10	3	16	2	1
3	7	2	3	9	3	9
3	7	3	4	1	12	8	3
3	7	3	4	26	12	8	7	11
3	7	3	9	8	7	8	3	9
3	7	3	9	9	1	3	9
3	7	3	10	3	9
3	7	3	16	3	9
3	7	3	22	11
3	7	6	1	9	4	11
3	7	6	4	8	9
3	7	6	12	6	2	3	7	8	28	14
3	7	6	12	6	2	3	9
3	7	6	22	3	7	8	28	14
3	7	6	22	3	9
3	7	7	1	4	1	9
3	7	7	1	22	8	16	2	1
3	7	7	1	22	11
3	7	7	8	4	1	14	10	1
3	7	7	8	28	14
3	7	8	1	9	10	11
3	7	10	3
3	7	10	6	3	2
3	7	10	6	3	2	8	4	3	4
3	7	10	6	3	2	12	1	14	10	1
3	7	10	6	3	7	8	28	14
3	7	10	6	3	9
3	7	10	8	10	6	4
3	7	10	8	25	8	4	3	4
3	7	10	8	25	11
3	7	10	9	8	31
3	7	10	11
3	7	10	11	9
3	7	11	9	4	1
3	7	11	9	4	3	9
3	7	11	12	11	4	3	4	11
3	7	11	12	11	4	3	9
3	7	11	12	23	3	19	3	9
3	7	11	14	10	1	7	1	9
3	7	11	14	10	1	7	8	12	8	1	14	10	11
3	7	11	14	22	1	27	3	9
3	7	11	22	3	4	11
3	7	11	22	10	3	9
3	7	11	22	10	6	12	16	9	3	4	11
3	7	11	22	10	6	12	16	9	3	9
3	7	11	24	1	9
3	7	21
3	8	9	1
3	8	22	2	3	4	11
3	8	22	2	3	9
3	8	22	2	3	12	8	1	14	10	11
3	9	1	14	3
3	9	3	19	3
3	9	4	1	9
3	9	4	8	1	14	10	1
3	9	5	6	8	10	1	7	10	6	9	3
3	9	5	6	8	10	1	7	10	11
3	9	7	11
3	9	9	1	16	3	10	3	9
3	9	9	1	23	1	14	10	8	9
3	9	9	1	24	2	3	9
3	9	9	1	24	2	11
3	9	9	3	14	5	6	1
3	9	9	3	14	7	3	9
3	9	9	3	22	3	9
3	9	9	3	22	10	9	3	9
3	9	9	8	1	22	24	3	9
3	9	9	8	16	3
3	9	9	11	17	11
3	9	9	11	27	3	9
3	9	9	11	31
3	9	10	1
3	9	10	1	20	3	7	10	11
3	9	10	8	7	6	2	3	9
3	9	10	8	20	8	7	8	3	2
3	9	10	8	22	10	3
3	9	10	29	7	6	2	11
3	9	10	29	22	10	8	7	11
3	9	11	12	3
3	9	12	3
3	9	12	3	4	11
3	9	12	3	9
3	9	12	11	14	29	3
3	9	16	8	10	9	3	9	8	11
3	9	24	1	14	10	8	14	11
3	9	24	6	12	1	14	10	3	9
3	9	24	6	12	1	14	10	11
3	9	33	8	25	11
3	10	1	14	1	9
3	10	1	14	4	1	9
3	10	1	14	7	8	28	14
3	10	1	14	10	3	4	11
3	10	1	14	10	11
3	10	3	5	6	1
3	10	3	7	3	9
3	10	3	9
3	10	3	9	4	1	7	1	9
3	10	6	9	4	8	4	11
3	10	9	1	25	1	9
3	10	9	3	1	9
3	10	9	3	7	7	8	28	14
3	10	9	3	7	10	8	25	11
3	10	9	3	22	3	4	11
3	10	9	3	23	3	4	11
3	10	9	3	23	3	9
3	10	9	3	25	1	22	3	9
3	10	9	3	29	4	11
3	10	9	8	16	6	8	9
3	10	9	8	16	6	10	11
3	10	9	11	31
3	10	9	21	22
3	10	12	28	22	20	1	9	3
3	12	1	9	8	7	3	14	11
3	12	1	14	3	31	3
3	12	1	14	3	31	3	4	11
3	12	1	14	3	31	3	9
3	12	3
3	12	3	9
3	12	3	9	8	30	11
3	12	3	9	24	6	9	3
3	12	3	9	24	11
3	12	3	14	1	7	1	9
3	12	3	14	10	1
3	12	3	16	2	1
3	12	8	22	10	3	4
3	12	8	22	10	11	22	11
3	12	8	24	3
3	12	8	24	11
3	12	11
3	12	11	9
3	12	11	9	11	22	11
3	12	16	6	2	3	14	10	1
3	12	16	8	1	14	10	1
3	12	16	8	7	8	11	22	11
3	12	16	8	7	8	28	14
3	12	16	8	24	6	11
3	12	16	11	22
3	12	23	2	8	3	7	8	28	14
3	12	23	2	8	3	9
3	12	23	2	8	3	12	1	14	10	1
3	12	23	2	8	10	6	4
3	12	23	2	8	11
3	12	23	3	9	11
3	13	14
3	14	3	2	8	31	3	9
3	14	4	3	2	6	31
3	14	4	3	9
3	14	6	2	3	9
3	14	6	3	2
3	14	6	14	7	8	3	9
3	14	6	14	7	8	11
3	14	7	8	3	14	11
3	14	8	12	3	2
3	14	8	12	3	4	11
3	14	8	12	3	9
3	14	8	25	1	9	22	3	9	8	11
3	14	8	30	11
3	14	10	1
3	14	10	1	7	1	4	1	14	10	1
3	14	10	1	9	8	11	9
3	14	10	1	9	8	11	9	12	1	14	10	1
3	14	10	1	12	3	14	11
3	14	10	1	14	3
3	14	10	1	22
3	14	10	1	23	3	22	3	4	11
3	14	10	3	19	11
3	14	10	8	7	8	23	3	9
3	14	10	8	24	6	11
3	14	10	8	24	34	1	4	3	4
3	14	11	10	3	9
3	14	11	33	1
3	14	15	1	2	11
3	14	21	2	8	22	8	22
3	14	22	8	1	4	3	4
3	14	22	8	3
3	14	22	8	11	22	11
3	14	24	6	22	10	8	3
3	14	24	6	22	10	8	3	4	11
3	14	24	6	22	10	8	11	22	11
3	14	26	7	4	11	10	3
3	14	28	14	8	12	11
3	14	33	11
3	15
3	15	11	9	3
3	15	11	9	9	3	9
3	15	11	9	9	11
3	15	11	24	3	9
3	15	29
3	16	1	27	3
3	16	3	9	7	3	9
3	16	3	14	4	11	14	3	4	11
3	16	3	14	4	11	14	3	9
3	16	3	14	4	11	14	11
3	16	3	14	8	7	11
3	16	3	27	11
3	16	6	1	2	3
3	16	6	1	2	11
3	16	6	9	9	8	4	11
3	16	6	9	9	8	9
3	16	6	9	9	8	12	8	1	14	10	11
3	16	6	14	4	3	9
3	16	6	14	4	3	14	7	8	3
3	16	6	14	4	3	14	10	1
3	16	6	22	3	9
3	16	6	22	11
3	16	8	1	9	10	3	12	1	14	10	1
3	16	8	1	9	10	11
3	16	8	22	12	11
3	16	9	3	31	3	9
3	16	9	3	31	11
3	16	9	8	2
3	16	9	8	9
3	16	9	8	24	11
3	16	11	9	4	3	9
3	16	11	24	3	4	11
3	16	22	6	9	4	11
3	16	22	10	9	3	7	7	8	28	14
3	16	22	10	9	3	7	10	11
3	16	22	11	2	6	10	3	12	1	14	10	1
3	16	22	11	2	6	10	11
3	16	22	11	9	16	1	9
3	17
3	17	1	9
3	17	6	4	3
3	17	6	4	3	9
3	17	6	4	3	14	10	1
3	19	3	4	8	9
3	19	11
3	20	1	7	10	3	9
3	20	1	7	10	11
3	20	1	9	9	3	9
3	20	2	11	27	3	9
3	20	6	1	9	3
3	20	6	1	9	3	22
3	20	8	7	8	11	14	3	4	11
3	20	8	7	8	28	14
3	20	8	9	12	3	7	8	28	14
3	20	8	9	12	3	9
3	20	9	8	7	3	14	11
3	20	9	11	14	10	3	9
3	20	11	9	10	6	14	3	4	3	12	1	14	10	1
3	20	11	9	10	6	14	3	4	11
3	20	21	14
3	20	29	14
3	22	1	14	10	3	9
3	22	1	14	10	8	9
3	22	1	22	8	14	3	9
3	22	1	22	8	14	3	10	11
3	22	1	22	8	14	11
3	22	1	22	11	9
3	22	1	24	6	9	3	9
3	22	3	2	10	3	9
3	22	3	2	10	11
3	22	3	12	16	2	1	3
3	22	6	12	8	9
3	22	6	14	10	11
3	22	6	22	10	3	4	11
3	22	6	22	10	3	9
3	22	7	1	14	4	1	9
3	22	7	1	14	22	11
3	22	7	1	14	22	11	9
3	22	7	11
3	22	8	1	14	10	11
3	22	8	2	11
3	22	8	12	8	2	3	9
3	22	8	12	8	22	12	11
3	22	8	22	10	1	14	7	8	3
3	22	8	22	10	1	14	10	1
3	22	8	22	10	8	9
3	22	8	24	14	3	9
3	22	10	9	11
3	22	11	7	8	3	7	8	28	14
3	22	11	7	8	3	9
3	22	11	12	3	9
3	22	11	12	16	9	3	4	11
3	22	11	12	16	9	3	9
3	22	11	12	16	9	11
3	22	11	12	16	9	11	22	11
3	22	23	1	7	10	11
3	22	23	8	9	3	7	8	28	14
3	22	23	8	9	3	9
3	22	29
3	23	1	2	3	9
3	23	1	9	10	6	9	3
3	23	1	10	8	10	11
3	23	1	14	3	22
3	23	1	30	8	4	11
3	23	2	3	6	4	8	9
3	23	2	3	6	22	11
3	23	2	3	22	10	3	4	11
3	23	2	3	22	10	3	9
3	23	2	8	7	3	4	11
3	23	2	8	7	3	7	8	28	14
3	23	2	8	7	3	9
3	23	3	9	1	7	1	9
3	23	3	9	1	14	10	1
3	23	3	9	1	14	10	1	12	1	14	10	1
3	23	3	9	1	14	10	3	9
3	23	3	9	3	10	11
3	23	3	9	8	1	14	7	8	3
3	23	3	9	8	7	8	28	14
3	23	3	9	10	1
3	23	3	9	10	3	9
3	23	3	22	8	11	14	3	4	11
3	23	3	24	3	4	11
3	23	3	24	3	9
3	23	6	1	22	10	3
3	23	6	9	3	9
3	23	6	9	11
3	23	6	14	10	1
3	23	6	14	10	3	9
3	23	9	1	7	8	3	7	8	28	14
3	23	9	1	7	8	3	9
3	23	9	1	10	3	4	11
3	23	9	1	10	3	9
3	23	9	1	14	4	1	9
3	23	9	1	14	4	8	31	3	27	1
3	23	9	1	22	6	9	3	9
3	23	9	11	16	3	7	8	28	14
3	23	9	11	16	3	9
3	23	9	11	18	8	12	3	4	3	12	1	14	10	1
3	23	9	11	18	8	12	3	7	8	28	14
3	23	9	11	18	8	12	3	9
3	23	9	11	23	8	3	4	11
3	23	9	11	25	1	33	3	9
3	23	10	11
3	23	11	4	1	9	3	9
3	23	11	9	10	1
3	23	11	9	10	3	9
3	23	11	17	3	9
3	23	11	17	11
3	23	11	22	10	3	9
3	24	1	14	7	8	3
3	24	1	14	10	1
3	24	3	9	9	3	9
3	24	6	3
3	24	6	3	9	4	3	9
3	24	6	3	14	10	3	9
3	24	6	4	11
3	24	6	27	1	9	11
3	24	6	27	3
3	24	8	10	3	4	11
3	24	8	10	3	7	8	28	14
3	24	8	10	3	9
3	24	9	1	4	8	4	11
3	24	9	1	22	8	25	8	4	3	4
3	24	9	1	22	8	25	11
3	24	9	1	22	8	28	14
3	24	9	1	24	3	9
3	24	9	3	4	1	7	1	9
3	24	9	3	4	1	7	8	4	11
3	24	9	3	4	1	7	8	12	8	1	14	10	11
3	24	9	3	4	3	9
3	24	9	3	4	3	16	2	1
3	24	9	3	9	8	11
3	24	9	3	25	3	9
3	24	9	6	23	3	9
3	24	9	8	7	6	2	10	6	9	3
3	24	9	8	7	6	2	10	11	9
3	24	9	29	7	11	2	3
3	24	11	10	3	4	11
3	24	11	10	3	9
3	24	11	14	29	3
3	24	11	22	10	11
3	25	1
3	25	1	9	8	24	6	3	9
3	25	1	14	8	4	3
3	25	1	14	10	6	9	3
3	25	1	14	10	6	9	3	9
3	25	3	14	7	1
3	25	3	14	31	3	4	11
3	25	3	14	31	3	9
3	25	8	22	3	9
3	25	8	22	11
3	25	8	28	14
3	26	9	1	11
3	27	1	14	11
3	27	6	22	10	1
3	27	6	22	10	3	9
3	30	21
3	30	29
3	31	3	9
3	31	6	2
3	31	13	7	3	9
4	1
4	1	2	3	14	10	1
4	1	2	8	7	3	4	1	31	3
4	1	2	8	7	3	4	11
4	1	2	8	7	8	11	22	11
4	1	2	8	9	8	11
4	1	2	8	10	11
4	1	2	8	14	7	6	1	14	10	1
4	1	2	24	3	4	11
4	1	4	6	7	8	9
4	1	4	8	7	3	7	8	28	14
4	1	4	8	7	3	9
4	1	4	11
4	1	6	4	3
4	1	7	1	14	3
4	1	7	1	14	10	1
4	1	7	1	23	7	8	11	14	3	4	11
4	1	7	1	23	7	8	28	14
4	1	7	2	3	9	3	7	8	28	14
4	1	7	2	3	9	3	9
4	1	7	3	1	9
4	1	7	3	4	1	14	7	8	3
4	1	7	8	4	8	4	3	12	1	14	10	1
4	1	7	8	4	8	4	11
4	1	7	8	4	8	9
4	1	7	8	9
4	1	7	8	22	8	25	11
4	1	7	8	22	8	28	14
4	1	7	9	1	10	11
4	1	7	11	9	3	7	8	28	14
4	1	9	1	33	3
4	1	9	1	33	11
4	1	9	8	25	3	9
4	1	9	9	3	12	3	9
4	1	9	9	6	12	16	3	9
4	1	9	9	8	16	3	9
4	1	9	9	11	10	3
4	1	9	9	11	10	3	9
4	1	10	1	7	10	3	9
4	1	10	1	9	8	11	9	3	9
4	1	10	1	9	8	11	9	11
4	1	10	1	9	12	8	14	3	4	11
4	1	10	1	9	12	8	14	3	7	8	28	14
4	1	10	1	9	12	8	14	3	9
4	1	10	1	14	1	9
4	1	10	1	14	7	8	28	14
4	1	10	3	30	1
4	1	10	3	30	3	4	11
4	1	10	9	21	22
4	1	12	3	14	4	3
4	1	12	3	14	4	3	9
4	1	12	3	22	8	3	4	11
4	1	12	11	7	9	3	7	8	3
4	1	12	11	7	9	21	10	8	7	11
4	1	12	11	9	3	9
4	1	12	11	14	8	11
4	1	12	11	22	10	9	3	7	8	28	14
4	1	12	11	22	10	9	3	9
4	1	12	21	22
4	1	14	6	14	7	8	3
4	1	14	6	14	7	8	3	9
4	1	14	10	9	11
4	1	14	11	12	8	14	3	7	8	28	14
4	1	14	11	12	8	14	3	9
4	1	14	22	8	4	3	4
4	1	14	22	11
4	1	16	1	9
4	1	16	3	10	1
4	1	16	3	10	8	9
4	1	16	3	27	11
4	1	16	8	2	8	4	3	4
4	1	16	8	2	8	10	3	9
4	1	16	8	4	3	12	1	14	10	1
4	1	16	8	4	11
4	1	20	1	7	10	11
4	1	20	1	14	4	1	9
4	1	20	1	14	22	3
4	1	20	1	14	22	8	25	11
4	1	20	1	14	22	11	9
4	1	20	8	14	8	4	11
4	1	20	8	14	8	7	8	28	14
4	1	20	8	14	8	9
4	1	20	8	14	8	10	8	25	3	12	1	14	10	1
4	1	20	8	14	8	10	8	25	11
4	1	20	9	3	6	4	3	4	11
4	1	22	1	3	9
4	1	22	1	3	16	2	1
4	1	22	1	5	6	8	2	8	16	9	8	11
4	1	22	1	11
4	1	22	1	12	16	11	7	3	9
4	1	22	1	12	23	1	19	3	9
4	1	22	1	14	2	3	7	1
4	1	22	1	14	7	3	4	1	14	3	9
4	1	22	1	14	25	11	2	25	1	9
4	1	22	1	22	23	1	9	3	4	11
4	1	22	1	22	23	1	9	3	7	8	28	14
4	1	22	1	22	23	1	9	3	9
4	1	22	1	33	3	9
4	1	22	2	8	31	3	9
4	1	22	3	7	6	1	9	4	11
4	1	22	3	9	9	11	30	3	4	11
4	1	22	3	9	9	11	30	3	9
4	1	22	3	9	9	11	30	11
4	1	22	3	10	3	9
4	1	22	3	12	23	3	9	3	4	11
4	1	22	3	17	6	14	3	9
4	1	22	3	17	6	14	11
4	1	22	3	20	8	3	9
4	1	22	3	20	29	11
4	1	22	3	22	10	9	1
4	1	22	3	23	3	9	1	7	1	9
4	1	22	3	23	3	9	1	7	8	4	11
4	1	22	3	23	3	9	8	7	8	28	14
4	1	22	3	24	9	3	4	3	16	2	1
4	1	22	4	1
4	1	22	7	1	14	4	1	9
4	1	22	7	1	14	4	8	1	14	10	1
4	1	22	7	1	14	22	11
4	1	22	7	3	2	31	11
4	1	22	7	3	9	10	3	9
4	1	22	7	3	9	24	3
4	1	22	7	3	9	24	3	9
4	1	22	7	3	14	22	3	9
4	1	22	7	3	14	22	11
4	1	22	7	6	8	4	3	9
4	1	22	7	6	8	4	11
4	1	22	7	6	16	9	8	9
4	1	22	7	6	16	9	8	12	8	1	14	10	11
4	1	22	7	8	20	9	3	9
4	1	22	7	9	8	16	8	9
4	1	22	7	9	8	23	7	8	28	14
4	1	22	7	11	12	23	11	14	1	9
4	1	22	7	11	14	7	1	9	10	3	4	11
4	1	22	7	11	14	7	8	1	9	10	11
4	1	22	7	11	14	11	7	1	9
4	1	22	7	11	14	11	7	8	4	11
4	1	22	7	11	14	20	8	3	14	31	3
4	1	22	8	1	9	10	11
4	1	22	8	2	6	22	8	28	14
4	1	22	8	24	6	3	2
4	1	22	8	24	14	3	9
4	1	22	10	3	7	3	4	11
4	1	22	10	3	7	3	9
4	1	22	10	8	14	3	9
4	1	22	10	8	14	11
4	1	22	10	9	1	31	3
4	1	22	10	9	6	7	7	8	28	14
4	1	22	10	9	6	8	4	11
4	1	22	10	9	6	8	9
4	1	22	10	9	11	31	3	9
4	1	22	11	2	3	4	11
4	1	22	11	9	4	1	14
4	1	22	11	9	4	1	14	3	4	11
4	1	22	12	1	14	10	8	9
4	1	22	14	6	4	11
4	1	22	15	3	7	1	9
4	1	22	16	11	9	4	3	9
4	1	22	20	8	2	1
4	1	22	20	8	2	3	9
4	1	22	23	1	4	8	4	3
4	1	22	23	1	4	8	9
4	1	22	23	1	9	4	8	7	8	11
4	1	22	23	1	9	10	3	9
4	1	22	23	1	27	3	9
4	1	22	23	2	1	24	3	9
4	1	22	23	2	3	31	3	9
4	1	22	23	2	3	31	3	12	8	1	14	10	11
4	1	22	23	2	8	1	24	6	1
4	1	22	23	3	7	8	11
4	1	22	23	3	33	11
4	1	22	23	6	26	22
4	1	22	23	8	1	9	10	11
4	1	22	23	9	1	7	8	3	9
4	1	22	23	9	1	7	8	11
4	1	22	23	9	1	14	4	1	9
4	1	22	23	11	27	3	9
4	1	22	24	9	3	7	8	3
4	1	22	24	9	3	7	8	3	4	3	12	1	14	10	1
4	1	22	25	8	3	9
4	1	23	1	14	4	1	9
4	1	23	1	14	4	1	14	7	8	3
4	1	23	3	9	10	3	12	1	14	10	11
4	1	23	9	1	22	8	28	14
4	1	23	9	8	12	8	4	11
4	1	23	11	9	10	1
4	1	23	11	9	10	8	25	11
4	1	23	11	22	8	10	3	9
4	1	23	28	22	8	10	11
4	1	25	11	2	25	1	9
4	1	25	11	7	8	28	14
4	1	25	11	9	3	9
4	1	27	3	9
4	3	4	11
4	3	9
4	3	10	11
4	3	12	3
4	3	14	31	3
4	3	19	3	9
4	3	19	11
4	6	1	2	11
4	6	1	19	3
4	6	1	19	11
4	6	2	7	1
4	6	4	3
4	6	4	3	9
4	6	4	11	22	11
4	6	9	1	31	3
4	6	9	3	7	8	28	14
4	6	9	3	9
4	6	9	3	12	1	14	10	1
4	6	9	3	14	10	1
4	6	9	11
4	8	1	7	8	11	33	11
4	8	1	7	8	22	8	1	10	1
4	8	1	7	8	22	26	8	22
4	8	1	10	3
4	8	1	14	10	1
4	8	1	31
4	8	2	6	8	9
4	8	2	8	24	1	14	7	8	3
4	8	3	2	11	24	3	9
4	8	3	9	8	3	12	1	14	10	1
4	8	3	9	8	11
4	8	3	12	3	14	10	1
4	8	3	16	2	11
4	8	3	24	14	28	22	10	8	7	11
4	8	7	7	8	11	14	3	9	8	11
4	8	7	8	1	12	16	9	1
4	8	7	10	3	4	6	9	3
4	8	7	10	3	4	11	9
4	8	7	10	3	9
4	8	9	1	7	7	8	28	14
4	8	9	1	7	10	3	12	1	14	10	1
4	8	9	1	7	10	11
4	8	9	1	7	10	11	9
4	8	9	8	24	1	14	10	1
4	8	9	8	24	8	9
4	8	11	22
4	8	12	1	14	22	8	28	14
4	8	12	8	14	6	10	11
4	8	14	1	9	11
4	8	14	21	12	8	7	3
4	8	14	21	12	8	7	11
4	8	16	6	27	3	9
4	8	16	6	27	11
4	8	20	1	9	1	14	7	8	3
4	8	20	1	9	1	14	7	8	3	9
4	8	20	1	9	1	14	10	1
4	8	20	6	14	4	8	9
4	8	20	6	22	8	28	14
4	8	20	8	7	6	2	10	3	4
4	8	20	29	7	8	2
4	8	20	29	7	8	2	12	1	14	10	1
4	8	21	2	11	24	11
4	8	22	1	19	3	9
4	8	22	1	19	11
4	8	22	7	6	2	23	3
4	8	22	7	6	2	23	3	9
4	8	22	7	6	9	9	8	9
4	8	22	7	6	9	22	11
4	8	22	7	6	10	8	9
4	8	22	7	6	22	8	28	14
4	8	22	7	8	23	2	8	14	3
4	8	22	7	9	1	10	11
4	8	22	7	11
4	8	22	7	29	23	6	2	11
4	8	22	8	12	6	2	3	9
4	8	22	8	23	3	9
4	8	22	10	3	14	7	8	3
4	8	22	10	3	14	10	1
4	8	22	10	8	14	7	8	28	14
4	8	22	10	8	14	10	11
4	8	22	10	8	14	24	6	8	4	11
4	8	22	10	8	14	24	6	8	9
4	8	22	10	9	3	1	9
4	8	22	10	9	3	7	7	8	28	14
4	8	22	10	9	8	16	6	7	8	28	14
4	8	22	10	9	8	16	6	8	9
4	8	22	11	2	25	1	9
4	8	22	12	8	14	6	8	9
4	8	22	20	9	3	31	3	4	11
4	8	22	20	9	3	31	3	9
4	8	22	20	9	6	10	3	9
4	8	22	23	1	9	22	3	9
4	8	22	23	1	9	22	11
4	8	22	23	3	9	3	9
4	8	22	23	3	9	3	10	1
4	8	22	23	3	9	11
4	8	22	23	6	1	22	10	11
4	8	22	23	6	10	3
4	8	22	23	6	10	3	9
4	8	22	23	11	14	1	9
4	8	22	23	11	14	8	16	2	1
4	8	22	23	11	22	8	7	8	28	14
4	8	22	24	6	22	10	11
4	8	23	2	11	12	21	10	8	7	11
4	8	23	6	10	3	4	11
4	8	24	14	8	4	3	4
4	8	24	14	11
4	8	25	1	9	10	8	4	11
4	8	25	1	9	10	8	9
4	8	25	1	9	22	8	4	3	4
4	8	25	1	9	22	8	28	14
4	8	25	1	9	22	11
4	8	25	8	4	8	9
4	8	25	8	14	11
4	8	25	8	22	8	28	14
4	8	25	11	9	7	8	11
4	8	33	3
4	8	33	11
4	8	33	11	22	11
4	9	3	12	3
4	9	3	12	21	10	8	7	11
4	9	11	24	3
4	11	2	1	9
4	11	2	11	9
4	11	2	11	9	11	22	11
4	11	7	1
4	11	7	1	14	3
4	11	7	6	12	1	14	10	3	7	8	28	14
4	11	7	6	12	1	14	10	11
4	11	7	10	9	8	14	3
4	11	7	10	11	9
4	11	9	3	4	11
4	11	9	12	8	4	11
4	11	9	12	8	9
4	11	9	12	8	10	11	9	8	11
4	11	10	3	4	11
4	11	10	3	9
4	11	12	8	7	8	2	8	11
4	11	12	8	14	3	9
4	11	12	8	14	3	14	10	1
4	11	12	8	14	8	11
4	11	12	8	14	24	11
4	11	12	26	22	10	8	7	11
4	11	14
4	11	14	4	1
4	11	16	2	1
4	11	16	2	3	9
4	11	19	3
4	11	22
4	11	22	7	8	1	14	10	11	22
4	11	22	8	22
4	26	7	3	4	3
4	26	7	8	12	11
4	26	16	8	2
4	28	2	3	9
4	28	14	4	1
4	29	3
5	6	1
5	6	1	4	3	9
5	6	1	9	1	9
5	6	1	9	8	4	11
5	6	1	12	3	4	11
5	6	1	12	3	9
5	6	1	15	3	7	1	9
5	6	1	16	9	3	9
5	6	1	22	11
5	6	1	27	3
5	6	1	27	3	9
5	6	8	1	10	11
5	6	8	1	14
5	6	8	10	3	9
5	6	8	14	7	1
5	6	8	14	8	1	14	10	11	22
5	6	8	14	10	11
5	6	8	26	14
5	6	8	31	21	22
5	6	26
5	6	29	12	8	7	11
6	9	16	3	14	11
6	9	24	1	14	7	8	3
6	9	24	1	14	10	1
6	10	8	2	8	4	3	4
6	10	8	2	8	31	3	7	8	28	14
6	10	8	2	8	31	3	9
6	12	16	9	3	2
6	14
6	14	8	4	3	4
6	14	8	4	11
6	14	8	9
6	14	8	20	11	9	12	1
6	14	8	25	1	9	22	3	2
6	14	8	25	1	9	22	8	4	3	4
6	14	8	25	1	9	22	8	10	3	9	8	11
6	14	8	25	1	9	22	11
6	14	8	28	14
6	14	11
6	16	8	7	3	7	8	28	14
6	16	8	7	3	9
6	19	3
6	22	3	4	11
6	22	3	9
6	22	6	3	2
6	22	10	1	4
6	22	11
6	25	3
7	1	2	1	16	9	3	7	8	28	14
7	1	2	1	16	9	3	9
7	1	2	1	22	10	1
7	1	2	11
7	1	2	11	22	11
7	1	4	1	9
7	1	9	1	12	11	14	8	3
7	1	9	1	16	9	3	2
7	1	9	1	16	9	11
7	1	9	3
7	1	9	4	11
7	1	9	7	3
7	1	9	7	3	14	11
7	1	9	7	3	14	29	3
7	1	9	7	11
7	1	9	9	3	4	11
7	1	9	9	3	9
7	1	9	9	11
7	1	9	10	1	31	3
7	1	9	11
7	1	9	25	1	31	3
7	1	12	1	14	10	1	9	8	11
7	1	12	1	14	10	11
7	1	14	3
7	1	14	3	9
7	1	14	8	31	3
7	1	14	10	1	14	3	9
7	1	14	10	3	25	11
7	1	14	10	9	3	2
7	1	14	10	9	3	9
7	1	14	10	9	11
7	1	14	10	29	12	1	10	9	11
7	1	14	22	6	9	3
7	1	19	8	9
7	1	22	3	9
7	1	27	3
7	2	3	9	3	12	1	14	10	1
7	2	3	9	8	4	3	4
7	2	3	9	11
7	2	3	14	4	1	22	10	8	14	11
7	2	3	22	1
7	2	3	22	8	20	8	7	3	7	8	28	14
7	2	3	22	8	20	8	7	3	9
7	2	3	25	1
7	2	3	25	3	9
7	2	3	25	11
7	2	6	16
7	2	8	1	14	10	1
7	2	8	1	14	10	1	2	3
7	2	8	12	3
7	2	21	22	8	7	11
7	2	29	14	8	7	3
7	2	29	14	8	7	11
7	3	1	9
7	3	2
7	3	2	1	14	4	3	9	8	11
7	3	2	1	14	10	3	9
7	3	2	4	11
7	3	2	7	6	2	3	9
7	3	2	8	1	14	10	1
7	3	2	8	4	3	4
7	3	2	8	20	8	7	3	7	8	28	14
7	3	2	8	20	8	7	3	9
7	3	2	11	9
7	3	2	12	3
7	3	2	12	3	9
7	3	2	31	3	9
7	3	4	1	9	3
7	3	4	1	14	3
7	3	4	3
7	3	4	21	25	1	9
7	3	6	4	3	2
7	3	6	7	1
7	3	6	10	1	2	3
7	3	6	22	3
7	3	6	22	3	9
7	3	9	1	7	1	9
7	3	9	1	14	7	8	3
7	3	9	1	14	10	1
7	3	9	3
7	3	9	3	7	10	1	9	8	31	3	9
7	3	9	3	7	10	1	9	29	22	10	8	7	3
7	3	9	3	7	10	1	9	29	22	10	8	7	11
7	3	9	3	12	1	2	11
7	3	9	7	3	27	3	4	3
7	3	9	8	4	3	4
7	3	9	8	19	11
7	3	9	8	19	11	22	11
7	3	9	9	1	9	3
7	3	9	9	1	10	1	9	3
7	3	9	9	11
7	3	9	10	1	2
7	3	9	10	1	9	3
7	3	9	10	3
7	3	9	10	28	14
7	3	9	11
7	3	9	14	1
7	3	9	16	28	14
7	3	9	21	7	10	1	9
7	3	9	24	3
7	3	9	24	3	9
7	3	9	24	11
7	3	10	1	4	9	3	2
7	3	10	1	24	11	9	29	3
7	3	10	3	2	21	14
7	3	10	11	9	7	1
7	3	10	21	2	11	24	11
7	3	10	21	22	10	9	11	20	1
7	3	10	28	2	8	7	11
7	3	11	22
7	3	12	3
7	3	12	8	14	3	9
7	3	12	8	14	11
7	3	12	8	22	1	10	3
7	3	12	8	22	3
7	3	12	8	28	14
7	3	12	16	8	3	9
7	3	12	16	8	11
7	3	12	23	1	22	8	14	11
7	3	12	23	1	28	14
7	3	12	23	3	12	1	14	10	11
7	3	12	23	3	14	3
7	3	12	23	3	19	3
7	3	12	23	11
7	3	14	3	2
7	3	14	4	8	4	3	10	11
7	3	14	7	8	28	14
7	3	14	10	3	9
7	3	14	10	3	14	10	1
7	3	14	10	8	4	3	4
7	3	14	10	11
7	3	14	22	3	4	11
7	3	14	22	3	9
7	3	14	22	3	14	7	8	11
7	3	14	33	3
7	3	16	1	7	1	9	3
7	3	16	1	9
7	3	16	1	30	11
7	3	16	1	31	3
7	3	16	2	1
7	3	16	3	30	1	9	11
7	3	16	3	30	1	9	29	3
7	3	16	3	30	11
7	3	16	8	14	3
7	3	16	9	3
7	3	16	11
7	3	19	3
7	3	19	28	14
7	3	20	26
7	3	22	1	9	11
7	3	22	3
7	3	22	3	4	11
7	3	22	3	9
7	3	22	6	3	2	8	4	3	4
7	3	22	7	11
7	3	22	8
7	3	22	8	10	3
7	3	22	10	1	30	3	14	11
7	3	22	10	8	24	3	9
7	3	22	10	8	24	11
7	3	22	10	8	30	11
7	3	22	11
7	3	23	3
7	3	23	3	7	8	4	3	4
7	3	23	3	31
7	3	23	8	10	3	2
7	3	23	8	10	21	14
7	3	23	8	30	3
7	3	23	9	8	33	11
7	3	23	9	8	33	11	22	11
7	3	23	10	3	9
7	3	23	10	6	9	3	9
7	3	23	29	10	6	2	11
7	3	27	3
7	3	27	28	14
7	3	29	4	3
7	3	29	4	11
7	3	30	1
7	3	30	1	27	1	9	11
7	3	30	3	4	11
7	3	30	3	9
7	3	31	3
7	3	31	3	4	11	9
7	3	31	3	9
7	6	1	9	4	3
7	6	1	9	11
7	6	1	9	14	11
7	6	1	9	23	11
7	6	1	14	7	3
7	6	1	14	10	3
7	6	1	14	10	11
7	6	1	22	10	8	11	14	3	9
7	6	1	22	10	8	28	14
7	6	1	25	3
7	6	1	30	11
7	6	2	10	6	9	3
7	6	2	10	6	9	3	2
7	6	2	10	8	25	3	9
7	6	2	10	8	25	11
7	6	2	10	11
7	6	2	12	8	14	3	9
7	6	2	23	3
7	6	2	23	3	16	2	1
7	6	3	2
7	6	3	2	5	6	8	1	9
7	6	3	2	8	4	3	4
7	6	3	4	1	9	14	11
7	6	3	4	9	3
7	6	3	4	9	3	4	11
7	6	3	4	9	11
7	6	3	9	1	14	10	3
7	6	3	9	10	1	2
7	6	3	9	10	11
7	6	3	10	9	11
7	6	3	14	4	11
7	6	3	14	10	11
7	6	8	4	3	4	11
7	6	8	4	3	4	11	22	3	12	1	14	10	1
7	6	8	4	3	4	11	22	11
7	6	8	4	3	9
7	6	9	3
7	6	9	3	9
7	6	9	8	11	22	3	12	1	14	10	1
7	6	9	8	11	22	8	4	3	4
7	6	9	8	11	22	11
7	6	9	22	11
7	6	9	25	3
7	6	11	10	3
7	6	12	16	9	1
7	6	12	23	2	1	3	19	11	22
7	6	12	23	2	8	9
7	6	12	23	2	8	12	8	1	14	10	11
7	6	14	3
7	6	16	3	14	11
7	6	16	8	1	9	10	3
7	6	16	8	1	9	10	11
7	6	16	9	8	9
7	6	17	11
7	6	21	2
7	6	21	14	4	11
7	6	21	14	10	11
7	6	33	8	30	11
7	8	1	2	11
7	8	1	9	9	1
7	8	1	9	10	3	12	1	14	10	1
7	8	1	9	10	11
7	8	1	14	7	8	3
7	8	1	14	10	11
7	8	1	14	10	29	20	8	7	11
7	8	1	24	11
7	8	6	4	3	4
7	8	6	4	3	4	3	14	11
7	8	7	2	11
7	8	9	6	27	3	14	11
7	8	9	7	6	2	3	7	8	28	14
7	8	9	7	6	2	3	9
7	8	9	7	6	8	10	11
7	8	9	7	6	14	22	10	3	14	7	8	3
7	8	9	7	11
7	8	10	3
7	8	10	3	9
7	8	12	3
7	8	14	1
7	8	14	7	6	1	14	10	3
7	8	14	7	11
7	8	14	10	3
7	8	14	10	6	9	3
7	8	14	10	6	9	28	14
7	8	20	9	3
7	8	24	3	9	9	8	30	11
7	8	25	8	2
7	8	25	8	2	8	31	3	4	11
7	8	25	8	2	8	31	3	7	8	28	14
7	9	1	1	9
7	9	1	1	14	7	8	3
7	9	1	3	4	11	9
7	9	1	3	7	8	28	14
7	9	1	3	9
7	9	1	3	10	8	25	11
7	9	1	7	1	9
7	9	1	7	8	1	14	10	1
7	9	1	7	8	12	8	1	14	10	11
7	9	1	12	3
7	9	6	1	2
7	9	6	1	2	4	3	4
7	9	6	4	11
7	9	6	7	1
7	9	6	31
7	9	6	31	3	9
7	9	8	3	9
7	9	8	3	10	6	9	3
7	9	8	10	1	9	8	11
7	9	8	10	8	7	3	9
7	9	8	12	1	14
7	9	8	12	8	14	3	2
7	9	8	22	8	22
7	9	8	22	10	3	2
7	9	8	22	10	8	3	14	11
7	9	21	14	1	11
7	9	26	4	8	10	11
7	9	28	14	8	7	3
7	9	28	14	8	7	11
7	9	29	3
7	9	29	10	8	7	3
7	9	29	10	8	7	11
7	11	2	1	7	7	8	28	14
7	11	2	1	7	10	8	25	11
7	11	2	1	24	3
7	11	2	1	24	8	11
7	11	2	3
7	11	2	3	9
7	11	2	3	16	11	9	3	4	11	9
7	11	2	3	16	11	9	3	7	8	28	14
7	11	2	3	16	11	9	3	9
7	11	2	6	12	14	3
7	11	2	8	14	3
7	11	2	11	7	3	9
7	11	2	11	9
7	11	2	11	9	3	4	11
7	11	2	11	12	16	8	3	14	11
7	11	2	11	14	8	3
7	11	2	11	14	8	3	2
7	11	2	12	11
7	11	2	24	3	4	11
7	11	2	24	3	9
7	11	2	33	28	14
7	11	4	11
7	11	7	8	14	1	9	11
7	11	7	8	14	3
7	11	7	8	14	3	9
7	11	7	11
7	11	8	14	7	8	4	1	14	7	8	3
7	11	8	14	7	8	4	8	9
7	11	9	3	27	1
7	11	9	3	31	28	14
7	11	9	4	8	3	2
7	11	9	4	8	30	1	9	3
7	11	9	4	28	14
7	11	9	9	1	4	11	9
7	11	9	9	1	7	7	8	28	14
7	11	9	9	1	7	10	3	12	1	14	10	1
7	11	9	9	1	7	10	11
7	11	9	9	1	9
7	11	9	9	1	11
7	11	9	9	1	22	23	11	14	4	1	9
7	11	9	9	1	22	23	11	14	4	1	14	7	8	3
7	11	9	9	1	22	23	11	14	4	8	1	14	10	1
7	11	9	9	1	24	8	9
7	11	9	9	3	2
7	11	9	9	6	23	7	8	28	14
7	11	9	9	8	1	14	10	1
7	11	9	10	1
7	11	9	10	1	22	29	3
7	11	9	10	1	31	3
7	11	9	10	3	9
7	11	9	10	8	14	3
7	11	9	10	11
7	11	9	11
7	11	9	11	14	1	2
7	11	9	11	14	3
7	11	9	11	14	3	9
7	11	9	16	3	10	3
7	11	9	23	11	9	3	2
7	11	10	8	4	8	3	14	11
7	11	11	23	1	9	3	7	8	28	14
7	11	12	1	4	8	3
7	11	12	1	4	11	9
7	11	12	1	9
7	11	12	1	9	7	8	3	2
7	11	12	1	9	7	8	3	14	10	1
7	11	12	1	9	7	8	11
7	11	12	1	10	1	9
7	11	12	1	10	3
7	11	12	1	14	10	3	9
7	11	12	1	14	10	3	9	8	11
7	11	12	1	14	31	3	9
7	11	12	3
7	11	12	3	14	4	3	14	10	1
7	11	12	3	14	4	11
7	11	12	6	14	8	4	3	4
7	11	12	6	14	8	7	3	7	8	28	14
7	11	12	6	14	8	7	3	9
7	11	12	6	14	8	10	3	9	8	11
7	11	12	6	14	8	22	10	3
7	11	12	6	14	8	22	12	11
7	11	12	6	14	8	28	14
7	11	12	8	1	14	31	11
7	11	12	8	4	3
7	11	12	8	22	3	9	8	11
7	11	12	8	22	8	28	14
7	11	12	11
7	11	12	11	4	8	4	3	4
7	11	12	13	14
7	11	12	16	3	10	1
7	11	12	16	3	10	8	9
7	11	12	16	8	14	3	4	11
7	11	12	16	8	14	3	7	8	28	14
7	11	12	16	8	14	3	9
7	11	12	23	1	10	1	14	7	8	3
7	11	12	23	1	10	8	9
7	11	12	23	1	14	22	3	7	8	28	14
7	11	12	23	1	14	22	3	9
7	11	12	23	2	1	10	3	9
7	11	12	23	2	1	10	3	12	1	14	10	1
7	11	12	23	2	1	10	11
7	11	12	23	2	1	12	1	14	10	3	9
7	11	12	23	2	1	12	1	14	10	3	9	8	11
7	11	12	23	2	1	12	1	14	10	11
7	11	12	23	2	1	27	8	4	3	4
7	11	12	23	2	1	27	11
7	11	12	23	2	3	7	1	9
7	11	12	23	2	8	7	3	4	11
7	11	12	23	2	8	7	3	7	8	28	14
7	11	12	23	2	8	7	3	9
7	11	12	23	2	8	7	8	4	3	4
7	11	12	23	3	7	10	11
7	11	12	23	3	9	3	7	8	28	14
7	11	12	23	3	9	3	9
7	11	12	23	3	9	3	16	2	1
7	11	12	23	3	9	10	8	9
7	11	12	23	3	10	9	8	11	10	3
7	11	12	23	3	19	1	9	3
7	11	12	23	3	19	1	9	11
7	11	12	23	3	19	29	3
7	11	12	23	6	1	22	10	11
7	11	12	23	6	10	3	4	11	9	3
7	11	12	23	9	1	14	4	1	9
7	11	12	23	9	1	14	22	8	16	2	1
7	11	12	23	9	1	14	22	8	25	11
7	11	12	23	9	1	14	22	8	28	14
7	11	12	23	9	3
7	11	12	23	9	3	4	11	9
7	11	12	23	9	3	9
7	11	12	23	9	11	12	1	10	1	9
7	11	12	23	9	11	12	1	10	8	4	11
7	11	12	23	9	11	12	8	22	11
7	11	12	23	9	11	16	3	9
7	11	12	23	11	9	10	3	9
7	11	12	23	11	9	10	3	12	8	1	14	10	11
7	11	12	23	11	14	1	9
7	11	12	23	11	14	1	14	10	1
7	11	12	23	11	22	8	7	8	28	14
7	11	12	23	21	22
7	11	14
7	11	14	1	7	10	3	9
7	11	14	1	18	8	28	14
7	11	14	1	27	11
7	11	14	4	1	14	3
7	11	14	4	1	14	3	9
7	11	14	4	6	7	8	9
7	11	14	4	6	7	10	3
7	11	14	4	6	7	10	11	9
7	11	14	4	8	7	8	11	14	3	4	11
7	11	14	4	8	7	8	11	14	3	9
7	11	14	4	8	7	8	28	14
7	11	14	5	6	8	22	10	3
7	11	14	5	6	8	22	10	3	9
7	11	14	7	1	4	1	9
7	11	14	7	1	14	10	9	3	7	8	28	14
7	11	14	7	1	14	10	9	3	9
7	11	14	7	1	16	8	9
7	11	14	7	1	22	8	28	14
7	11	14	7	1	23	7	8	28	14
7	11	14	7	1	23	10	11
7	11	14	7	2	6	8	9
7	11	14	7	2	6	22	8	28	14
7	11	14	7	6	9	9	1	14	7	8	3
7	11	14	7	6	9	9	8	9
7	11	14	7	6	9	22	11
7	11	14	7	8	1	9	10	11
7	11	14	7	8	1	14	7	8	3
7	11	14	7	9	1	10	3	9
7	11	14	7	9	1	10	3	12	1	14	10	1
7	11	14	7	9	1	10	11
7	11	14	10	1	12	23	2	3	9
7	11	14	10	1	12	23	11	9	21	14	1	11
7	11	14	10	1	14	1	9
7	11	14	10	1	14	8	4	11
7	11	14	10	1	14	10	11
7	11	14	10	1	18	10	11
7	11	14	10	1	22	10	3	7	8	28	14
7	11	14	10	1	22	10	3	9
7	11	14	10	3	7	10	11
7	11	14	10	3	9
7	11	14	10	3	24	8	3	9
7	11	14	10	6	14	4	1	14	10	1
7	11	14	10	8	1	14	4	3
7	11	14	10	8	14	1	14	10	1
7	11	14	10	8	14	6	3	7	8	28	14
7	11	14	10	8	14	6	3	9
7	11	14	10	8	14	6	3	12	1	14	10	1
7	11	14	10	8	14	6	8	4	3	4
7	11	14	10	8	14	6	11
7	11	14	10	8	24	11
7	11	14	10	9	3
7	11	14	10	9	3	1	9
7	11	14	10	9	3	4	1	7	8	9
7	11	14	10	9	3	4	8	7	7	8	28	14
7	11	14	10	9	3	4	8	7	10	11	9	8	11
7	11	14	10	9	3	9	8	11
7	11	14	10	9	3	10	3	9
7	11	14	10	9	3	10	11
7	11	14	10	9	3	22	10	1
7	11	14	10	9	3	22	10	3	9
7	11	14	10	9	8	16	6	7	8	28	14
7	11	14	10	9	8	16	6	8	9
7	11	14	10	9	11	2
7	11	14	10	9	11	2	3	9
7	11	14	10	11	9	14	11
7	11	14	11	7	1	4	11	9
7	11	14	11	7	1	9
7	11	14	11	7	8	4	11
7	11	14	11	7	8	12	8	1	14	10	11
7	11	14	12	8	24	11
7	11	14	12	11	25	1	9
7	11	14	12	11	25	8	4	11
7	11	14	20	1	9	1	14	7	8	3
7	11	14	20	1	9	8	9
7	11	14	20	1	22	3	9
7	11	14	20	1	22	8	28	14
7	11	14	20	2	8	7	10	11
7	11	14	20	6	14	4	8	4	11
7	11	14	20	6	14	4	8	9
7	11	14	20	6	22	8	28	14
7	11	14	20	6	22	11
7	11	14	20	8	3	9
7	11	14	20	8	3	14	31	3
7	11	14	20	8	9	12	3	9
7	11	14	20	8	24	6	9	3	9
7	11	14	20	11	9	12	1
7	11	14	20	11	9	12	3	9
7	11	14	22	1	7	6	1	14	7	8	3
7	11	14	22	1	9	25	3	4	11	9
7	11	14	22	1	9	25	3	7	8	28	14
7	11	14	22	1	9	25	3	9
7	11	14	22	1	14	10	8	9
[truncated: 2,905 more rows]
