# Supplementary material for: The “handedness” of language: Directional symmetry breaking of sign usage in words
Source: PLoS One. 2018 Jan 17;13(1):e0190735. doi: 10.1371/journal.pone.0190735 (PMC5771592; doi:10.1371/journal.pone.0190735)
Supplement: S2 File — Contains data-files (each in csv format) for the 25 different language and writing systems used in our study. The name of each data file mentions the corresponding language and a serial number (e.g., “01_Arabic.csv”) in accordance with the order in which the data sets are described in the Description of the Corpora in the Supplementary Material. Each sequence is represented as a string of numbers, with each number representing a specific grapheme for that language and writing system. In addition there are key lists for each of the data-bases (in txt format for the 24 known language and writing systems and in pdf format for the undeciphered Indus database) which shows the grapheme corresponding to each number that represents them in the data-base sequences. The name of each key list mentions the corresponding language. (ZIP) [file pone.0190735.s010.zip › CSV_files_all_Databases/21_Sumerian(Cuneiform).csv]

1	2	3	4
5	6
5	6	7	8
5	9	10
5	9	11	12
5	13
5	14	15
5	13	16
5	12
5	12	17
5	12	18
5	19	13
5	20
5	17
5	21
5	21	8	12
5	22	23
5	22	24
5	25
5	25	5	25	18
5	25	12
5	25	26
5	25	18
5	25	7
5	27
5	27	28
5	29
5	29	30	31
5	32	33	34
5	35	36	37	18
5	38
5	38	8
5	15
5	15	39	40
5	15	41	42
5	43
5	43	12
5	44
5	10
5	45
5	39
5	39	8
5	39	40
5	46	47
5	48	49	17
5	48	7
5	34
5	50	50
5	50	50	8
5	49
5	49	17
5	51	52
5	51	52	16
5	51	52	16	34
5	53	15
5	54
5	54	8
5	54	5	54	8
5	54	5	54	40
5	54	40
5	54	37
5	54	55
5	54	55	12
5	56	12
5	18
5	57
5	57	8
5	57	8	49
5	57	8	49	58
5	57	8	49	41	59
5	57	8	49	41	42
5	57	44
5	57	44	60
5	57	49
5	57	7
5	61
5	61	12
5	61	62
5	61	7
5	62
5	62	63
5	63
5	7
5	7	8
5	7	17
5	7	18
8	8
8	8	64
8	65
8	65	66
8	65	13
8	65	13	17
8	65	13	28
8	65	13	16
8	65	13	16	18
8	65	67
8	65	23	8
8	65	68
8	65	69
8	65	70	71
8	8	12	41	42
8	65	72
8	65	61	8
8	65	73	46
8	8	28
8	74
8	8	44
8	8	44	17
8	75
8	76	30	77
8	8	78
8	66
8	8	34
8	8	34	17
8	8	49
8	8	49	28
8	8	49	79
8	80	49
8	81
8	8	33
8	64	12
8	8	7
8	8	7	17
8	8	7	28
82	13
82	13	33
82	83
82	83	40
82	83	26
82	40
82	44
82	44	18
82	84
82	63	63
82	7
8	13
85	8
8	13	8
8	13	65	57
8	13	76
8	13	66
8	13	9	86
8	13	9	87
8	13	52	65	15	42	34
8	13	52	65	15	30	66
8	13	52	65	15	88	42	34
8	13	52	65	89
8	13	52	75	40
8	13	52	9	90
8	13	52	15	30
8	13	52	15	88	42	34
8	13	52	15	88	34
8	13	52	91
8	13	37	9	52	89
8	13	43	43
65	75
65	75	75	34	7
8	13	92
65	75	40
8	13	41	42
8	13	49	93
8	13	51
8	13	94	8	40
65	13
65	13	65	13
65	13	12
65	13	17
65	13	55	42
65	13	16
65	13	41	42
65	13	49
65	13	33
65	95
65	95	40	20
65	95	42
65	95	34
65	95	34	44
65	12	41	42
65	96
65	97	37
65	98	42	34	8
65	99	100	101
65	102	102	103	8
65	52	65	104
65	86	86	95
65	67
65	67	40	20
65	105	8
65	106	17
65	40
107	12
108	7
65	28
65	109	71
65	110	13
65	111
65	111	40
65	104	40	20
65	104	112	42
65	70	71
65	113
8	12
8	12	52
8	12	114	22	115
8	12	116	93	40
8	12	117	58	93
8	12	117	58	93	44
65	43	112	42
65	118	112
65	119	120	12
65	121	121	40
65	122	122
65	39	40
65	39	42
65	123	8
65	124
65	124	13
65	124	18
65	125	8
65	126	127	42	34	8
65	33	9
85	101	60
65	128	128
65	129	112
65	129	112	42
65	130	127
65	131
65	131	8
65	87	132
65	133	55
65	134
65	134	13
65	134	12
65	134	34
65	134	34	16
65	134	18
135	34
65	136	136
65	18
65	18	65	137
65	18	138
65	18	139	95	42
65	18	27
65	18	27	8
65	140
65	141	112
65	141	141	112
65	61
65	61	40
142	8	13
143	28
142	30
142	30	16
142	30	92
65	144	112	42
65	145	33
65	137
146	97
65	147	147
148	8
148	66
148	13
148	12
148	17
148	52
148	40
65	7	28
148	28
148	38
148	44
148	16
148	31
148	34
148	18
148	7
6	8	49
6	12	58
6	40
8	149
8	150	9	37	33
151	152	153
151	152	153	17
151	152	153	28
8	97
8	97	37
8	97	37	12
8	97	37	17
8	97	37	16
8	97	37	31
8	97	37	7
8	97	38
8	97	63
8	97	7
151	22	119
8	17
8	20	154
8	20	154	12
8	20	154	33
8	20	154	7
8	20	33
8	20	112
155	40	50
151	28
156	12
156	7
157	28
151	41
151	91
151	91	7
158	50	16
159	8
159	13
159	12
159	7
8	52
8	52	65
8	52	65	40
8	52	65	160
8	52	76
8	52	76	30	12
8	52	76	18
8	161
162	3
162	119
162	119	8
162	119	8	31
162	119	31
162	119	31	50
8	52	163
8	52	164
8	52	164	40
8	52	164	34
165	8	49
165	13
165	12
166	12
165	12	17
165	52
165	52	8
165	52	8	49	18
165	52	12
165	52	38
165	52	44
165	52	44	62
165	52	41
165	52	34	17
165	52	34	16
165	52	49
165	52	63	16
165	52	7
167	66
167	49
167	33	49
8	168	52
165	40	59
165	28
165	169
165	170
165	170	40
165	137	8
8	40
8	171
8	171	172
8	171	172	13
8	37
173	12
173	10
173	174
173	174	34	13	17
8	37	13
8	175
8	37	12
8	37	12	17
8	37	12	18
8	37	17
8	37	127	119
8	37	127	119	8
8	37	127	119	17
8	37	127	119	16
8	37	127	119	31
8	37	127	119	33
8	37	34
176	34
176	49
8	32
8	32	8	32	33
8	32	8	32	112
8	32	8	32	18
8	32	12
8	32	40
8	32	33
8	32	112
8	32	18
8	177	17
178	178	13
176	137
8	37	36
176	7
8	37	7	17
179	37
179	180
179	37	17
8	28
181	182
181	182	37	34
181	34
181	34	17
181	18
8	110	110
183	12
8	184	9
74	17
8	185	186
8	187	46	40	50
188	65	189	42
188	66
188	8	49
188	8	49	17
188	13
188	12
188	12	58
188	17
188	52
188	40
188	69
188	69	37
188	69	37	66
188	69	33
188	38
188	38	66
188	38	8	49
188	38	12
188	38	38
188	38	44
188	38	92
188	38	34
188	38	49
188	38	49	17
188	38	49	79
188	38	49	41	42
188	38	49	18
188	38	33
188	38	7
188	190	52
188	190	40
188	44
188	41	42
188	49
188	33
188	136	191
188	63
188	7
188	7	192
8	193
8	193	8
8	193	66
8	193	28
8	44
194	44
75	8
75	65
75	8	13
75	65	40	20
75	8	12
75	8	28
75	8	38
75	8	44
75	75
75	75	52	12
75	75	52	49
75	75	7	17
75	66
75	8	41	59
75	8	41	42
75	8	49
195	196	4	44
75	8	7
75	8	7	50
75	12
75	12	17
197	119	8
75	52
75	52	12
75	52	44
75	25
75	52	196	198
75	127
75	40
75	28
75	199
75	38
75	44
75	16
200	7
75	41	59
75	41	42
75	41	201
75	50
75	202
8	203
75	63
75	7
75	7	8
75	7	17
8	30
8	39
8	30	13
8	30	12
8	30	38
76	75	8
76	75	40
76	75	42	40	20
76	75	7	50
8	124	12	18
8	124	40
8	30	30
8	163
204	12
8	30	49	28
204	34	49
204	63
204	7
8	30	7
76	205	33
76	206	112
76	207	207
76	208
76	208	190
76	209	209	40	52
76	98	42
76	210	210	101
76	86	95	42
76	211	211	40
76	168	168	40
76	212	212	40	34	16	213
76	214	41	42
76	215	215	127	42
76	90	40
76	216
76	105
76	105	105	50
76	105	40
76	23	23
76	106	106	192
76	106	40
76	217
76	218
76	218	37
76	219	219	55
76	219	37
76	219	37	49
76	220
76	221	101	50	59
76	222
76	223	224	34
76	225	224
8	88
76	40
76	27
76	226
76	226	127
76	226	127	42	34	7	50
76	153	153
76	68	68	127
76	69
76	227	228	52	28
76	229	40
76	110
76	110	3	8
76	230	227	228	127
76	111	40
76	231	40
76	232
76	233	233	40
76	234	234	88	127	59
76	235
76	235	42	40	20
76	235	235
236	26
236	26	16	49
76	79	79	112	42
76	38	38
76	38	38	50
76	15
76	15	30
76	43
76	43	43
76	43	33	13
76	43	237	52
76	238
76	72	30	55
76	72	30	55	40	20
76	122	127
76	239	240
76	39
76	39	40	34	7
76	241
76	242	242	66	26
76	243
76	78	78	26
76	41	8
76	41	8	28
76	41	42	34
76	244	244
76	245	245
76	246	246	42
76	51
76	247
76	89	42	40	20
76	54
76	54	55
76	128	55
76	128	55	42	40	20
76	128	128
76	129	112	28
76	129	129
76	87
76	248	42	40	20
76	249	228
76	250	55	59
76	141
76	141	33
76	141	112
76	251	30
76	252	30
76	93	174	229
76	253
76	253	42
76	253	42	40	20
76	254	103	224	40	20
76	255
76	255	112
76	256	101
76	144	144	112
76	145	145	34	16	213
76	137	247
76	137	137
76	257	40	20
76	257	257	37	40	20
76	189	154
76	258	258	259	8
66	205	205	112
66	19	33	12
66	260	40
66	149
66	209	209
66	99	26	76
66	99	77
66	261
66	52	65	123	123	40
66	52	67
66	52	153	153
66	52	235	235
66	52	15
66	52	15	30
66	52	39	40
66	52	39	40	42
66	52	61	61
66	52	262	40
66	263
66	139	95
66	27
66	59
66	264	40
66	37	66
66	229
66	110
66	110	3	50
66	111	40
66	104	104
66	104	104	40
66	185
66	259	259
66	259	259	50
66	235	235	259
66	238
66	265	265
66	266	266
66	267	267	127	42	34	8
66	267	267	127	50	8
66	100
66	268	268
66	26	65	95
66	26	9	105
66	26	52	9	267	267
66	26	168	40
66	26	68	127
66	26	110
66	26	104	112
66	26	15	88	59
66	26	15	88	50
66	26	43	112	50
66	26	10	10
66	26	49	90
66	26	49	269	14
66	26	49	269	90
66	26	49	269	110
66	26	49	269	36
66	26	270	270
66	26	145	101	50
66	26	189	112
66	41
66	48	110
66	48	271	86	95	42
66	48	271	87	55
66	48	271	136	191	95
66	48	271	141	112
66	48	272	39
66	48	272	141	112
66	48	269	110	3	50
66	48	269	111	111
66	48	269	273	101
66	48	269	15
66	48	269	39
66	48	269	253
66	48	15
66	48	49	218
66	48	49	271	153	153	269
66	48	49	271	111	111
66	48	49	272	138	112
66	48	49	269	50
66	48	49	269	136	191
66	48	49	274
66	103	40	263
66	275	112	59
66	103	224	215	49	272	276	276
66	103	224	126	127	8
66	270	270	40	42
66	89	40	50
66	54	54	55
66	131
66	277	40
66	278
66	91
66	279	95
66	254
66	280	137
66	189
66	36	36
281	40
281	44
281	34
281	49	17
281	18
281	7	17
282	8
282	8	49
282	8	49	17
282	8	49	79
282	8	283
282	13
282	13	16
282	12
282	12	28
282	12	28	213
282	12	79
282	12	41	42
8	284
285	8
285	8	12	127
285	8	34
285	12	8
285	40
285	28
285	18
285	7
285	7	17
285	7	18
282	52
282	28
8	26	259	33	18
282	44
282	44	17
282	44	28
282	44	33
282	41
282	41	52
282	34
282	34	17
282	34	44
282	49
282	49	17
8	26	49	269	141
282	49	79
282	49	33
282	33
286	8
8	26	33	52	287
286	12
286	12	17
286	12	18
286	40
286	288
286	44
286	33
286	33	28
286	33	28	213
8	26	101
8	26	289	28
8	26	101	290
8	26	101	28
8	26	101	92
8	26	101	18
282	283
282	291	239	239
282	63
282	63	18
282	7
282	7	17
282	7	28
282	7	62
292	8
292	12	8
292	33
292	33	31
292	18
293	12
293	17
293	52
293	40
293	28
8	294	40
293	44
293	26	31
293	131
293	131	28
8	34
8	34	8
8	34	65	75
8	34	151
8	34	151	66
8	34	75	42
8	34	66
8	34	12	41	42
8	34	17
8	34	28
8	34	28	213
9	188
8	34	44
8	34	41
8	34	41	42
9	9	17
8	34	33	65	57	40	42	127	42
8	34	33	39
8	34	141	33	38
8	34	7
9	13
9	295	7
9	13	44
9	205
9	296
9	296	8
9	296	13
9	296	297
9	296	297	16
9	296	16
9	296	33
9	13	33
9	205	33
9	205	298	37	66
9	149	9	119	8	17
9	149	9	119	40
9	149	9	119	34	17
9	149	9	119	34	16
9	149	34	18
9	150	150
9	97
9	97	37
9	97	37	151
9	97	55
9	97	18
9	138
9	138	33
9	17
299	13
299	300	8	31
299	300	40
299	300	28
299	301
299	301	52
299	301	144
299	301	144	12
9	209	38	13
299	302	53	34
299	44
299	16
299	16	49
299	31
299	303
299	304
299	304	52
299	304	33
299	49	305	239	28
299	49	305	306	7
9	99	105	105
9	99	15
9	99	39
9	52
9	52	65	63
9	86	95
9	52	153	153
9	52	273	101
9	52	15
9	52	89	8
9	52	307	307
9	168
9	308
9	308	40
9	308	59
9	308	198
9	308	40	59
9	308	44
9	308	88	198
9	309
8	50
9	40
9	226	127
9	310
9	310	34
8	50	50
9	37	8	52	89
9	37	66
9	37	311
9	37	244	8
9	153
9	69	37	66
9	28
9	229
9	110
9	110	13
9	70	46	312
9	104	101	312
9	313
9	234
8	270
8	270	13
8	270	40
8	270	34
8	314
8	314	33
8	314	33	17
8	314	33	52
8	314	33	18
8	314	33	7
8	314	18
9	38
9	193
9	92
9	10
9	267	267
9	100
9	100	100
9	39
9	315
9	34
9	34	65	95
9	34	65	102	103
9	34	9	219
9	34	9	57
9	34	12
9	34	17
9	34	52
9	34	218
9	34	218	37
9	34	28
9	125
9	34	43	43
9	34	44
9	34	16
9	34	16	17
9	34	92
9	34	31
9	34	41	42
9	34	41	201
9	34	33
9	34	33	65	316
9	34	18
9	50
9	196
9	196	43	33
9	196	254
9	50	42
9	317
9	33
9	77	77
9	128
9	318	37	77	8
9	277	8
9	18
9	18	12
9	278
9	18	15	12	41	42
9	18	44
9	18	41	42
9	18	50	50
9	18	11	33
9	18	11	33	66
9	18	11	33	49
9	18	7
9	93	300
9	251
9	319	127	42
9	61
9	61	61	224
9	280	320	9	34
9	280	320	9	34	66
8	321
8	53	34
9	62
9	62	33
9	62	33	66
9	62	101
9	62	18
9	322
9	137	247
9	323
9	323	9	34
9	323	17
9	323	40
9	323	34
9	63	293
9	324
9	63	32
9	63	32	13
9	324	17
9	324	18
9	189
9	325	13
9	147
9	7
326	4
326	4	25
326	4	127
326	4	290
326	4	28
327	4
327	4	52	16
327	4	127
327	4	28
8	328
8	328	63
8	329	330	30	150
331	12
331	34	92
80	8	49
80	40
80	44
80	315	33
80	33
80	112	59
80	112	16
80	7
81	81
81	81	112	50
8	2
8	2	65
8	2	8	12
8	2	12
8	2	12	17
8	2	44
8	2	49
8	2	7
8	33	65	95
8	33	65	102	103
8	33	65	23
8	33	65	184	63	9
8	33	65	87	132	8
8	33	65	61
8	33	9	106	312
8	33	9	68	213
8	33	12
332	127
332	44
332	7
333	52	49
8	33	218
8	33	219	37	44
333	7
8	33	69
8	33	334
8	33	242
8	33	242	16
8	33	49	269	33
8	33	49	269	335	59
8	33	49	269	254
8	33	128
8	33	18	8
336	16
336	119
336	119	8
336	119	151
336	119	17
336	119	40
336	119	16
336	119	31
336	119	33
336	119	18
8	33	7
8	33	7	8
8	33	7	8	33	7
8	33	7	50
8	33	7	49
8	112	59
8	112	59	17
8	112	7
337	8
337	8	28
337	8	44
337	8	41	42
8	77
8	174	34	129
8	77	8
8	77	8	17
8	289	289
8	101	28
8	338	191
64	339	280	60
8	340	205	33
8	341	205	12
342	39
8	343	43	33	44
344	39
344	39	8
8	11	33
8	11	33	92
8	18
8	141
8	345	8	345	8	50
8	73	40
8	346	33
8	255	33
8	192	8
8	192	66	26
8	192	13
8	347	13
8	348	9	119
8	324	349	4
8	63	46	46
350	40
350	28
8	7
351	351	93
352	2
352	2	8	13
352	2	8	12
352	2	66
352	2	49
352	2	7	50
352	353
352	353	127
13	8
13	8	75
13	65	75
13	65	75	8
13	65	300
13	65	95	8
13	65	95	50
13	65	354
13	65	102
13	65	102	103
13	65	102	103	127
13	65	102	103	40	20
13	65	102	103	224
13	65	86	95
13	65	86	95	59
13	65	263
13	65	263	8
13	65	215
13	65	90	40
13	65	67	37
13	65	67	55
13	65	105
13	65	23
13	65	23	8	40
13	65	23	66
13	65	23	8	63
13	65	23	8	7
13	65	23	41	42
13	65	23	41	201
13	65	23	192
13	65	106
13	65	219
13	65	219	8	151
13	65	219	37	13
13	65	219	37	18
13	65	27
13	65	153
13	65	68
13	65	229
13	65	229	8
13	65	229	8	151
13	65	110
13	65	110	42
13	65	184	184	63
13	65	184	63
13	65	184	63	151
13	65	355	63
13	65	113
13	65	79	33	66
13	65	43
13	65	43	33
13	65	43	33	44
13	65	238
13	65	238	50	42
13	65	118	112
13	65	100
13	65	39	40
13	65	356	40	59
13	65	125
13	65	357	40
13	65	358	8	63
13	65	89
13	65	89	40
13	65	54	54	55	41	59
13	65	54	54	55	50
13	65	133	55	42
13	65	136
13	65	287
13	65	57
13	65	57	40
13	65	140	8	38
13	65	91	8	18
13	65	359	190	40
13	65	252	30
13	65	255	33	66
13	65	137
13	65	257	55	42
13	8	99	352	353
13	8	99	271	93
13	8	168
13	8	226	66
13	8	70	30
13	8	70	71	30
13	75
13	8	268
13	76
13	76	13	76
13	76	153	17
13	76	28
13	76	229
13	76	30	28
13	66
13	66	26	33
13	66	41	42	189	42
13	66	244
13	66	103	360
13	293	26
13	9	75
13	9	75	59
13	9	75	59	8
13	9	75	59	66
13	9	361	361
13	9	149	151
13	9	99	362	362	40
13	9	99	271	235	235
13	9	99	269	75
13	9	99	269	363	40
13	9	99	269	126
13	9	99	269	93
13	9	99	268
13	9	261
13	9	261	3	312
13	9	102
13	9	102	103	312	66
13	9	52	65	219
13	9	52	65	153
13	9	52	65	39
13	9	52	65	144	40
13	9	52	9	102
13	9	364
13	9	86
13	9	86	95	59
13	9	86	365	59
13	9	52	14
13	9	52	138	112	59
13	9	52	210	66
13	9	52	261
13	9	52	86
13	9	52	366
13	9	52	110
13	9	52	111	30
13	9	52	111	30	13
13	9	52	238
13	9	52	118	33
13	9	52	100	33
13	9	366
13	9	52	51	8	13
13	9	52	77
13	9	52	89	8
13	9	52	87
13	9	52	252	30
13	9	52	253
13	9	52	145	112	59
13	9	52	367	30
13	9	168
13	9	168	8	28
13	9	168	40
13	9	168	7
13	9	212	55	59	66
13	9	263
13	9	263	8	13
13	9	368
13	9	368	13
13	9	90
13	9	215	49	272	14	14	127
13	9	215	49	272	261	13
13	9	215	49	272	43
13	9	215	49	272	43	33	44
13	9	215	49	272	118	112
13	9	215	49	272	268	112	59	66
13	9	67	67	40	20
13	9	216
13	9	105
13	9	106
13	9	106	106
13	9	139
13	9	217	217	41	59
13	9	218
13	9	219
13	9	316
13	9	363	363
13	9	221	101
13	9	221	101	50	59
13	9	27
13	9	27	66
13	9	40	8
13	9	226
13	9	369	40	59
13	9	370
13	9	371
13	9	153
13	9	153	12
13	9	68
13	9	69
13	9	229
13	9	110
13	9	111
13	9	104	101	312
13	9	313
13	9	372
13	9	113
13	8	49
13	9	79
13	9	79	33	8	13
13	9	38	38
13	9	43
13	9	43	33	8	13
13	9	43	33	13
13	9	43	33	63
13	9	43	112	42
13	9	238
13	9	72
13	9	118
13	9	265	112	50
13	9	121
13	9	239
13	9	160
13	9	267	267
13	9	373	2	28
13	9	374	374
13	9	122
13	9	122	52	8	13
13	9	122	52	28
13	9	100
13	9	268
13	9	268	112	42
13	9	160	312
13	9	39
13	9	39	8
13	9	39	39
13	9	375
13	9	376	376
13	9	244
13	9	275
13	9	34	65	95	42
13	9	34	65	153
13	9	34	102
13	9	34	168
13	9	34	263
13	9	34	218
13	9	34	219
13	9	34	49	272	77	77
13	9	34	91
13	9	34	36
13	9	202
13	9	270	270	50	59
13	9	49	268
13	9	51
13	9	126
13	9	33
13	9	77	42
13	9	77	41	42
13	9	89
13	9	377
13	9	377	8
13	9	54
13	9	54	54
13	9	87
13	9	378	40
13	9	277	277
13	9	379
13	9	379	379
13	9	380
13	9	381	50	59
13	9	136	196	198
13	9	11	112
13	9	11	11
13	9	18	216	224
13	9	278	278
13	9	57
13	9	57	57
13	9	140
13	9	91
13	9	93
13	9	93	8	18
13	9	252
13	9	382	382
13	9	253
13	9	283
13	9	61	8
13	9	61	66
13	9	61	8	18
13	9	61	61
13	9	61	61	41	59
13	9	61	61	280
13	9	61	312	66
13	9	383
13	9	383	40	20
13	9	255	112	42
13	9	384
13	9	385
13	9	385	37
13	9	385	37	18
13	9	386	386	40	50
13	9	144
13	9	145
13	9	137
13	9	257
13	9	367	40
13	9	36
13	9	36	37
13	9	36	55	59
13	9	387	387	259	8
13	9	7	8
13	9	388
13	9	389	389	112
13	9	7	7
13	8	277
13	8	7
13	13
13	13	76	13	76
13	13	44	50
13	13	33	52
13	13	7
390	17
390	33
390	33	66
390	33	28
390	33	44
390	33	49
391	12
391	28
391	33
391	33	13
391	33	44
391	33	16
391	33	41	42
391	33	34
391	112
391	7
13	12	8
13	206	206	42
13	206	206	112
13	206	206	112	59
13	361
13	361	112
13	19	19
13	138
13	207	207
13	208	38	13
13	99	205
13	98
13	99	110
13	99	110	95	42
13	99	233	38	66
13	99	234
13	99	272	77
13	99	272	77	77
13	99	272	61
13	99	58	130	52	66
13	99	269	75
13	99	269	168	168
13	99	269	263
13	99	269	221	101	50	59
13	99	269	110
13	99	269	110	3
13	99	269	235
13	99	269	238
13	99	269	46
13	99	269	126
13	99	269	77	77
13	99	269	93
13	99	269	254	103
13	99	269	383
13	99	269	36
13	99	43
13	99	238
13	99	49	269	93
13	99	49	33
13	99	51
13	99	358
13	99	77	77
13	99	93
13	210
13	261
13	261	95	42
13	261	3	127	42
13	261	191
13	102
13	102	103
13	102	103	34	18
392	12
392	17
392	52
392	52	31
392	127
392	16
392	131
392	131	12
392	131	41
392	393	119
392	393	119	8
392	393	119	17
392	7
13	52	65	75
13	52	65	394	33
13	52	65	3
13	52	65	90	40
13	52	65	106
13	52	65	235	40
13	52	65	89
13	52	65	137	40
13	52	9	188
13	52	9	261
13	52	9	86
13	52	9	364	13
13	52	9	366
13	52	9	168
13	52	9	90
13	52	9	225
13	52	9	216
13	52	9	221	101	50	59	8
13	52	9	153
13	52	9	68	52	13
13	52	9	110
13	52	9	110	13
13	52	9	104
13	52	9	104	112	59	66
13	52	9	372
13	52	9	15
13	52	9	43
13	52	9	118
13	52	9	160	8
13	52	9	122
13	52	9	100
13	52	9	268
13	52	9	39
13	52	9	125
13	52	9	126
13	52	9	131
13	52	9	136
13	52	9	287
13	52	9	287	287
13	52	9	91
13	52	9	251	30
13	52	9	253
13	52	9	383
13	52	9	189	154
13	52	9	36
13	86
13	86	95	59
13	86	95	34
13	86	86
13	52	352	2	8	13
13	52	361
13	52	19
13	52	208
13	52	263
13	52	216
13	52	139	139
13	52	225	225	224
13	52	153
13	52	68	52	8	13
395	8	28
13	52	110
13	52	111
13	52	104
13	52	184	163
13	52	184	163	40
13	52	396	99
13	52	15
13	52	238
14	8	44
13	52	118
13	52	265
13	52	397	397
13	52	100
13	52	39
13	366	366
13	52	244
13	52	34
13	52	51
13	52	33
13	52	33	65	226	127	42	127	42
13	52	89
13	52	11	33	8	13
13	52	287
13	52	91
13	52	255
13	52	347
13	52	36
13	52	7	8
14	352	2
14	352	353
14	14
14	12
14	40
13	168
13	168	40
13	168	40	42
13	127	110
13	263
13	263	8
14	28
13	368
13	368	13
13	90
13	90	90
13	90	90	26	13
13	67
13	216
13	105
13	105	8	12
13	105	105
13	23	23
13	139
13	217
13	139	139
13	218
13	218	37	66
13	218	37	18
13	218	55	59
13	219
13	219	37	13
13	220	127	42
13	221	101	50	59
13	225	224
13	27	127	51	192	213
13	40	8	188
13	40	8	75	8
13	40	8	226
13	40	8	226	127
13	40	8	226	127	127	42
13	40	8	235
13	40	8	386	42
13	40	19
13	40	398
13	40	99	205	112
13	40	99	269	93	8
13	40	99	358	112	59
13	40	210
13	40	261
13	40	261	3	63	34	28
13	40	261	40
13	40	102
13	40	102	26
13	226	127
13	40	52	9	268
13	40	86	95
13	40	52	40	20
13	40	52	110
13	40	52	111	40
13	40	52	111	30
13	40	366
13	40	211
13	40	52	141
13	40	52	252
13	40	52	252	30
13	40	127	42	316
13	40	127	110
13	40	127	38	38
13	40	127	38	38	38
13	40	127	89
13	40	127	131	269
13	40	127	61	25
13	40	127	145	112	59
13	40	263
13	40	67
13	40	216
13	40	105
13	40	105	40	42
13	40	219
13	40	316
13	40	221	101	50	59
13	40	399	50	358	112	59
13	40	27
13	40	226
13	40	110
13	40	111
13	40	104
13	40	400	401	42	34	28
13	40	238
13	40	122	52	28
13	40	122	127
13	40	39
13	40	39	40
13	40	39	39
13	40	34	188
13	42	127	100
13	40	50	67	37
13	40	49	269	267	267
13	40	49	72
13	40	314	33
13	40	49	278
13	40	49	278	37
13	40	49	137	247
13	40	126	52	7
13	40	358	59
13	40	358	112	59
13	40	112	99	205	112
13	40	112	93
13	40	377
13	40	131
13	40	87
13	40	87	132
13	40	250	250	55	59
13	40	91	42
13	40	253
13	40	367	30
13	40	7
13	40	402
13	40	7	7
13	403
13	403	33
13	153
13	153	41	42
13	68
13	68	40	127
13	69
13	404	55	42
13	229	40
13	110
13	110	13
13	110	95	42
13	110	95	41	42
13	110	110
13	111
13	111	111
13	111	30	13
13	405
13	232
13	169	169	30
13	169	169	30	8	13
406	40
13	334
13	234	88
13	234	88	42
13	113	8	17
13	185	185
13	259	8	18
13	259	259	18
13	235
13	235	235
13	79
13	38
13	38	38
13	38	33	7
13	15	30
13	15	30	31	59
13	15	30	18
13	15	88	42
13	43
13	43	43
13	43	33	13
13	43	33	63
13	43	33	7
13	238
13	238	34
13	44	60
13	72
13	118	112
13	397	397
13	160	8
13	122	52	28
13	100
13	268
300	8
13	39
300	8	13	31	59
407	8	12
407	38
407	38	49
300	8	92
13	163
300	66	18
13	163	163
300	8	34
300	8	49
300	8	112
300	8	112	49	17
300	13
300	300
300	300	8
300	300	8	12
300	300	66
300	300	66	18
300	300	40
300	300	40	12
300	300	40	25
300	300	40	52	49
300	300	40	127
300	300	40	28
300	12
300	17
300	40
300	40	12
300	40	52	12
300	40	25
300	40	127
300	40	408
300	40	59
300	40	42	34	7
300	40	28
300	40	7
13	409
13	242	410
300	38
300	44
13	411
300	63
300	7
300	7	17
13	412	33
13	412	112	42	34	44
13	244
13	413	40
13	414	414
13	103	34	65
13	103	360
13	103	360	40	20
415	52
415	52	28
415	52	44
415	52	44	28
415	52	41	42
415	52	34
13	34	65	102	103
13	125	125
13	34	49	269	219
13	34	416	55	42
13	34	91
417	33
417	33	44
13	49
13	49	8
13	49	75
13	49	75	40
13	49	168
13	49	219
13	49	418	88	419	238
13	49	68	68
13	49	110
13	49	233	190
13	49	271	95	42
13	49	271	90	90
13	49	271	40	50
13	49	271	153
13	49	271	229	8
13	49	271	104	104
13	49	271	235	8
13	49	271	235	50
13	49	271	265
13	49	271	125
13	49	271	89
13	49	271	89	40
13	49	271	280	137
13	49	272	75
13	49	272	300	300
13	49	272	95
13	49	272	276	276
13	49	272	86
13	49	272	86	95	42
13	49	272	153
13	49	272	153	153
13	49	272	68
13	49	272	259	259
13	49	272	235	235	259
13	49	272	38	38	50
13	49	272	43
13	49	272	72	88
13	49	272	10	10
13	49	272	265
13	49	272	268	112	42
13	49	272	39	40
13	49	272	33
13	49	272	93
13	49	272	73
13	49	272	280	137
13	49	272	137
13	49	269	75
13	49	269	13	13
13	49	269	395
13	49	269	361	361
13	49	269	102
13	49	269	168
13	49	269	168	168
13	49	269	263	59
13	49	269	105
13	49	269	105	105	312
13	49	269	106
13	49	269	106	8
13	49	269	106	66
13	49	269	106	8	49
13	49	269	106	312
13	49	269	106	312	66
13	49	269	219
13	49	269	219	37
13	49	269	27
13	49	269	153
13	49	269	229
13	49	269	110
13	49	269	420	40	20
13	49	269	234	234
13	49	269	79
13	49	269	15
13	49	269	43
13	49	269	10	10
13	49	269	265	265
13	49	269	267	267
13	49	269	421	192	42
13	49	269	268
13	49	269	268	112
13	49	269	268	112	59
13	49	269	39
13	49	269	39	39
13	49	269	125
13	49	269	50
13	49	269	50	59
13	49	269	126
13	49	269	422
13	49	269	33
13	49	269	33	33
13	49	269	77
13	49	269	89
13	49	269	89	89
13	49	269	89	89	59
13	49	269	89	89	40	59
13	49	269	131
13	49	269	87
13	49	269	318	37
13	49	269	277
13	49	269	379	379
13	49	269	278
13	49	269	278	278
13	49	269	140
13	49	269	91
13	49	269	93
13	49	269	93	8
13	49	269	93	59
13	49	269	253
13	49	269	61
13	49	269	61	8
13	49	269	280	137
13	49	269	137
13	49	269	189	419
13	49	269	36
13	49	43
13	49	43	38	64
13	49	268
13	49	51	127	42
13	49	126
13	49	33
13	49	89
13	49	89	89
13	49	89	89	59
13	49	133
13	49	277
13	49	278	278
13	49	93
13	49	93	42	127	42
13	49	253	127	42
13	49	253	192	127	42
13	49	137
13	240
13	51
13	51	28
296	8
296	296	33
296	296	112	52
296	33	66
[truncated: 17,221 more rows]
[truncated: 2 more columns]
