# Supplementary material for: The “handedness” of language: Directional symmetry breaking of sign usage in words
Source: PLoS One. 2018 Jan 17;13(1):e0190735. doi: 10.1371/journal.pone.0190735 (PMC5771592; doi:10.1371/journal.pone.0190735)
Supplement: S2 File — Contains data-files (each in csv format) for the 25 different language and writing systems used in our study. The name of each data file mentions the corresponding language and a serial number (e.g., “01_Arabic.csv”) in accordance with the order in which the data sets are described in the Description of the Corpora in the Supplementary Material. Each sequence is represented as a string of numbers, with each number representing a specific grapheme for that language and writing system. In addition there are key lists for each of the data-bases (in txt format for the 24 known language and writing systems and in pdf format for the undeciphered Indus database) which shows the grapheme corresponding to each number that represents them in the data-base sequences. The name of each key list mentions the corresponding language. (ZIP) [file pone.0190735.s010.zip › CSV_files_all_Databases/22_Tamil.csv]

1	2	3	4
5	6	2	7
8	9
10	11	12	4
13	14	15	16
17	9	18	19	20
21	22	7
23	24	25	4
26	27	28	16	4
29	30
31	32
13	14	15	33	34	9
31	35	5
1	9	36	37
1	38	39	40	3
38	41	3	42	4
10	32	43	44
13	16
16	45	8
1	18
46	37
1	15	38	47
21	9	22
38	11	40	7
48	30	4
3	49	50	24	20	37
51	52	13	53
54	49	55	7
56	49	57
58	34	42	4
51	45	59	49	32
60	18	47
16	34	61	62	15	38	35
5	18	37
13	11	63	14	44	28	16
64	65	9
66	49	57
5	62	63
67	68	38	4
68	69
70	5	9	71	44
8	44
58	38	22	27
72	55	44	40	7
16	73	74	18
72	75	7
76	77	28	16	2
78	5	40	79
63	24	28	16	4
80	30	81
16	82	42	4
83	15	33
84	44	85	9
86	4
21	37	87	4
80	11	9
10	63	7
5	88	15	89	20
90	27	2	7
60	18	28
91	92	57
10	38
60	3	63	93	16
1	4
79	39	2	7	2
21	27	81
10	38	47
63	30
94	9	69	95
7	96
13	11	49	32	55	9
23	14	2	91	32
21	4	29	30
51	19	97	9
80	24	58	98
1	30	4	56	20
70	65	44
12	93	18
13	14	28	38	99	4
100	24	11	5	37
101	14	5	9
7	45
58	49
1	2	3	16
56	73	8	46	7
102	9	18	76
103	104
105	19	25	35
70	20	40	3
106	37	63	62
67	9
107	108	8	7
43	109	44
8	19
46	110	62	2	81	30	40	7
38	111	81	18	43	27
21	4	29	30	80	9
58	112	5	9
59	49	113	9
51	92	55	62	35
21	37	87
67	68	38	2
46	62	63	44
114	15	38	58	14	2
10	49	3	33
70	49	115	20	76
60	82	5	9
12	82	5	9
51	24	81
107	47	51	28
80	38	4
38	75	2	81	19	53
5	49
1	30	4
81	6	38	35
58	11	112	4
16	9	18	63	44
10	115
23	38	39	106	93	116
68	40	117
43	27	28
43	11
12	118
13	15	89	47
1	88	40	79	27
78	92	57	9
101	9	119
102	93	119	120	9
23	14	69	121	112	55	9
122	30
58	38	11
58	20	37
56	99	74
81	24	3	98	53
23	14	4	51
5	24	40	3
1	115
21	49
38	62	38
123	37	87	27
58	73
21	9	112	4
12	3	37	63	112	4
106	46	7
79	12	4
1	58	44	40	3
101	27	33	124	32
101	9	118
125	44
10	111
16	116	2	7
1	58	11	44	28	16
97	2	81	18	4
66	25	4
13	82	40	7
70	63
122	30	74	4
10	16	70	30	4
23	118	93	119
3	28	38
126	47	127	9
128	116	34	9
60	55	129
13	14	15	33
1	69	40	3
130	93	18	4
72	57	28
81	18	2	81	9
1	38	14	2	7
1	30	131	132
10	28	33	77
38	57	47	23
51	15	38	80	27
100	81
5	88	28	38	12	4
80	93	36	44
120	16	2	7
51	37	87	49
127	15	38	44	47
117	13	20
23	7	76	47
43	27	53
58	38	65	44
122	93	127	98
66	40	81	9
26	93	116	20
29	93	18	4
16	65	44	40	67	132
101	4	58	132	30	4
10	102	9
133	63	37
46	81	37
84	44	40	3
23	9
89	41	63	108	47
1	5
58	99
26	19
21	75	40	79	9
70	11	4	56	9
5	104	74	93	119
1	88	28	16	4
51	37	61
68	116	7
38	14	5
63	61	28
21	32	2	7
1	18	63	44
83	55	4
21	9	129
94	28	16	81	95	37
38	32	134
90	63	38	93
126	11	9
127	14	9	62
79	39
125	39
13	98	8	27
135	61	20	28
43	111
60	88	44	70	30	4
21	4
136	2	50	9	18
5	24	20
60	9	90	63	38	122
107	32	28	89
128	30	28	38
137	49
79	138	27
105	55	139
137	19
38	93	56	9
80	115
16	11	87	38	2
38	49	23	14	4
68	117	74
60	45	140	44	38	35
1	96	74	18	28
60	111	8	9	79	129
1	30	35
51	20	2	3	61	9
141	108	20	63	44
60	9	3	9	19
38	5	20	7
63	104	2
70	20	2	3	61	9
17	37	87	4
142	93	119	4
58	93	119	4
33	28	89	41
70	119	40
29	93	143	4
103	119	2	3	37
68	93	18	4
144	24	103	120	44	40	7
21	34	93	36	44
29	49
63	37	87	104
23	14	4	135	32
63	104	122	37
16	2	7
79	39	40	7
145	146	32
125	115
80	129
130	99
117	13	2
127	55	38	122
59	4	56	9
3	9	19
147	55	37
128	32	15
38	82	37	23
80	105
21	9	36	9
13	30	4
147	119
1	20	93	16
103	2	81	14	2	7
68	119	125	11
58	38	129
60	93	18
126	39
68	98
38	32	15
60	9	19
58	9	62	44
83	3	4
21	9	148	39
13	3	39
12	3	37	63	9
102	51	2	7
101	27	43	27
23	99	44	2	7
21	30	2	81	9
21	4	69
90	44	23
149	108	9
147	119	4
13	20	15	16
150	37
1	38	9
91	15	89
151	89	39
21	75	7	4
101	42	2	81
1	55	44
107	30	63	44	28	16	4
68	119	63	9
106	44
38	11	99	4
23	82	37
83	119
1	11	28	89	25	4
56	57	28
50	9	18	37
147	143	37
23	49	115	20
56	18	47	56	37
51	6	25	111
5	104	5	37
81	18	43	27
80	93	36	67
13	138	58	9
7	134	102	53
110	15	38	120	30	47
79	117	25	4
13	38	47	51
60	2	3	11	47
128	116	152	32
63	115	38	44
60	88	7
5	105	4	23	4
105	30	81
60	14	38	15	38	153	4
13	119	81
48	47	23
13	20	37	56	118	9
68	19	20
107	65
101	40	130	27
12	9
5	88	24	28	16
21	82
84	4
26	93	18
85	9	119
51	20	9
1	30	35	63	34	22	9
1	30	88
7	88	15	46
91	35
63	16	2	7
38	82	37	106	93	116
1	5	8
151	58	44	40	3
5	88	28	16
79	9
51	37	38	14	112	4
154	11
43	108
51	45	95	132
63	6
58	11	15	38	35
12	57	74	28
13	155
81	15	38	35
80	3	63	19	28
80	37
128	30	47	29	9	62
105	30	15	46
107	75	28	89
60	88	47	51	55	47
16	42	15	38
51	2	7	2
142	49	32	4
60	88
23	99	44
23	24
21	30	69
107	61
51	81
23	62	37
127	32	43	44
103	38	39	63	7
5	14	28	89	118	37
101	37	63
12	73	134	68	37
38	7	43
70	118
86	20
78	117
16	9	119
46	93	119
130	20	38	9
3	9	156	32	4
13	6	63	62
3	93	89	82	69
63	11	4	23
16	82	37	122	37
48	24	20	68	15
1	15	38	49
21	108	118	25	4
130
101	40	79
10	93	36	7	63	40	7
1	57
78	108
58	14	44
58	55
3	98	28	78	37
3	55
3	16
147	44
81	18	37	106	93	116
46	27
128	32	80	157
142	49
38	49	115	22	27
31	39
107	108	74
3	58	118	20	28
63	4	23
21	9
43	35
63	40	7	3	98	47
10	44	40	67
38	62	74
21	15	16	4
51	40	3	37	122	37
70	111	121	30	4
144	63	44
46	41
83	98
10	27
13	63	93	116	9
84	95
105	30	28	89
120	38
16	111	8
130	38	4
79	112	4
1	14	44
79	28	89
13	47	106	67
158	75
7	4	114
103	18	4
80	3	5	47
21	62	37
126	39	40	3
31	92	57	95	37
13	30	51	2	7
1	73	2	3	62	46	49
1	24	20	159
60	49	38	49
70	49	115	20
66	44
107	108	20	47
5	49	99	63	44
80	93	71	44
83	35	5	34	9
58	34	87	27	2
136	27
80	44	23
60	89	44	28
126	15	38	47
107	47	127	44
13	9	51	4
78	34	37
105	82	93	119	43	44
43	75	4
147	2	7	4
33	98	1	4
48	18	57	20	63	44
58	116
130	35	72	119	4
1	63	44
48	36	12	9	62	4
70	37	14
160	73
58	14	24	9
3	88	138	2
83	37	106	93	116
59	92	23	119
12	118	63	11	44
85	49
64	39
63	61	74	4
38	82	37
16	57	53
43	161	3	132	44
13	11	15	31	132
51	32	58	98
106	27	47	127	32	111	20	62	83
68	40	3
122	42	4
13	9	119	8	4
60	111	121	4
68	2	81	11
70	20	2
16	9	18	47
81	24	8
127	44	47	127	30	4
12	82	15	89	47
63	49	99	4
1	11	15	89	37
97	120	6
60	30	28	59	32
60	27	7	4
1	28	46	98
1	116	40	3
59	35	140	30	4
60	92	51	55	28
43	62	4
7	27	43	27
38	5	8	53
145	5	9
13	99	44
5	24	2	7
1	82	16	4
127	76	20	44
59	57	95
26	63	37
1	9	23
38	7	63	37
3	65
10	65
13	7	140
60	9
130	4
70	40	3
90	63	38	12	4
63	49	99	47
58	134	105
16	5	12	98	47
10	28	38	42	4
63	104	20	38	2	79	37
50	24
60	111	2
149	55	119	2
60	99	44	2	7
7	34	162	82
158	37	87	4
13	9	116
10	61
38	14	15	38
21	9	163	9	119
38	49	55	62	44
110	20	62	2	81	9
89	108	20
72	92	55	7
89	88	5	28
5	19	34	9
10	22
60	92	38
5	75	47
85	119	28	33
1	49	99	37
101	15
147	40	3	37
10	44
1	98	2	3
16	45	74
3	30
38	42	82	112	4
12	75	7
1	11	28	89
46	115	20
12	45
13	15	16
142	28	16	4
56	49	57	25	4
23	38	75	4
164	143
165	35
70	18	166	32
123	9	22	35
1	18	2	72	32
38	20	4
60	111	8	27
165	15	46	7
135	30	70	9
107	49
38	55	37	38	111	40	3
51	92	55	44	56	138	9
70	32	70	30	4
59	15	33	28
114	134
58	98	2
21	2	3	19
90	30	4
123	37
107	30	2	81
29	20	44	53
51	113	33
21	9	36	27
79	11	4
16	14	5	88	28	31
80	44	51	9
59	49	55
63	14
91	9	119	93	119
13	120	39
59	37	132
63	24
21	15	38	35	122	37
64	113
102	14	47	29	30	4
81	24	40	7
13	111
51	49	167
90	44	40	7
51	96
123	9	22	44
60	20	11	2	7
63	40	3	19
84	49	55	61	9
63	33	95
38	111	47	56	57	2	7
165	92	57
81	30
1	38	9	18
135	30	40	81	20
68	33
70	9	36	38
43	9
142	60	27
68	45
38	111	47
70	28	46	35
1	49	120	19
1	69	20	2	7
70	11	4	23
135	9
58	89	82	4
50	9	62	63	9
56	99	63	37
103	104	2	3	9	62
144	55	128	27
103	19	40	3
58	119	16
13	155	74	14	38	4
1	40	3	99	44
22	89	2
100	44
16	11	61	9
13	6	25	111
168	53	68
5	79	62	2	7
21	9	116
81	45
1	57	25	45
145
16	61	110	2	79	93	16	4
21	32	2	3
145	3	104
8	74	4
58	18	2
21	9	62
13	6
57	6	47	127	139
46	24	20	4
16	65	44
23	14
1	18	2	81	9
142	44	2	3	62
60	49	127	27
12	47	51	2	7
70	33
8	4	127	57
5	30	4	51
5	75	15	38
101	119	47	51	74	4
38	134	110	9
10	32
81	24	70	30	4
3	40	7	60	9
63	41
127	44	106	37
136	27	4	69
43	62	63	44
147	5	62	46	49
38	57
29	93	116	34	9
3	9	69	20	9
58	89	39	23
1	9	62
107	30	63	108
101	37	63	9
80	3	5
127	55	169	32
54	39
13	93	45	47
70	49	127	37
7	134	102	28
70	65
106	138	88
51	118
1	19	20	9
51	111	2	79	9
135	14	9
89	37	87	8	37
51	68
1	57	106	93	116
10	15	16
31	92	51
12	93	116
60	99	44	40	3
5	55	11	38	2	7
58	98	47	23
56	57	2	7
43	20
80	166	32
154	24	170	27
137	63	42	4
3	120	171
51	45	59	49	55
1	62	40	3	4
105	63	14
38	49	115	111
38	30	2	117	47
5	49	127	14	63	44
165
85	9
60	20	44	40	3
1	65	91
78	57
1	9	62	35
26	44	23
13	76
79	28	38
58	7
135	27	8
50	27	63
29	119	40	3	19	47
51	96	2
51	81	109	44
128	134	90
137	81
51	35	65	28	38	92
13	6	25	55	9
165	57	28
43	15	89
3	11	110	44
101	155	43	27
7	96	38	35
127	37	123	24	25	4
79	153	4
81	55	37
5	6	34	22	37
91	35	63	41	95
141	27	4	56	9
60	81	44	40	3
1	57	25	45	8	44
1	58	44
38	76	12	3	37
23	18	47	51	55
107	37	87	27
10	4	51	37
5	111	121	32
51	16	81	47
90	27
13	9	62	4
5	88	15	38
38	30	2	7	35
31	35	5	28
60	81	11
78	32
46	92	55
94	28	89
59	75	40	67
51	113	58	37
16	57	172	121	32
83	98	77	28
68	18	28	38
120	111	40	3
1	119	3	132	32	4
51	57	112	4
7	19
13	24	20	93
91	93	116	20
38	49
64	35
79	11
63	40	3
51	40	79	44
13	6	95
8	4
89	108	2	7
38	42	82	9
3	58	44
81	63	98	20
29	24	8	27
58	119	89
51	34	9	71	104	47
107	32	28	16	119
58	19
10	34	9
135	108
83	37
12	93	116	20
29	30	4
13	40	81	11
10	44	47	51
10	16	14	4
107	119	28	38
1	30	2	81	2	7
90	28	33
3	63	2	50	9
1	24
38	88	58	44
38	30
21	62	7
147	74	70	30	4
60	63	40	7
13	9	36	38
1	38	4	91	119
63	33
106	63	7
43	15	16	23
51	45	95
72	111
12	30	38	9
72	57
147	57	34	30	40	7
76	2	3
1	30	53	68	47	106	30	4
85	93	119	20	44
23	75	89	9
165	44	2
43	39	74	4
68	119	58	30	15	16	37
48	44
60	18	83	37
63	41	25	55	9
1	88	5	93	119
16	18	63	9
38	62	37
38	63	74
127	55	37
70	62	5	9
89	15	89	115
63	41	124	61	47	51
80	20	93	16
103	11	47	23	4
60	99	44	5	62	9
80	98
56	9
38	49	23	14	9
1	116	74	93	119	2
107	57	2	3
107	9	119
23	99	44	47	106	9
81	9	116	32
90	44	40	7	49	106	4
60	34	138	3
1	47	23
91	9	119	4
58	61	44
51	30	63	2	7	47
127	134	110	110	9	118	20	122
13	41	47	51	92	55
80	157
106	93	119	4
60	63	98	28
38	3	63	120	93
103	19
51	55	44	40	3	62
58	104	28	33	8	37
58	173	88	19
63	88	4
13	20	93	33
107	35	65	20
5	105	4	56	37
59	57
21	32	2	79	27
63	11	37
12	32	28	16	18	28
56	18	5	28	16	4
101	93	36	44	28	16
26	2	81	47
60	24	47	135	30	35
60	14	38	4
60	104
135	108	37
85	9	18
10	96
110	15	38	2
1	134	68
21	93	45	28	16	4
97	3	65	47	51
70	111
3	57	40	7
145	76	47	145	63	49	173
1	30	40
60	30
1	18	4
101	155
81	18	42	111	8	27
60	9	62	57	51	115	25
60	119	47	56	62	7
70	104	121	30	4
50	27	63	28
1	11	15	89	9
13	30	134
130	38	44
83	38	2
89	41	25	4
29	30	15
51	30	40	7
83	24	58	34	44
63	20
13	6	28	16	4
107	7	15	89	20
78	37
10	68
90	49
130	93	116
68	2	81	11	28
130	119
56	9	101	9	119
83	38	2	79	37
13	14	15	33	122	37
101	9	116	45	134	68
3	38	83	132
136	9	12	98
127	93	164	119
103	99	2	81	9
100	6
142	44	28	16	4
50	93	16
81	38	39
23	92	51	38
38	82	118
12	33
58	99	37
56	116	7
7	11	40	7
1	9	56	22	37
7	63	98	20
1	32	4
142	5	62
101	15	38	49
100	15	89	20
158	75	74	4
122	98	8	44
58	138	1
85	49	16	111	28
1	116	74
81	9	112	4
46	98
51	14	67	43
84	44	2	3	37
59	88	28
7	41	20
3	38	92	32
72	92	174	9
79	15	89
122	20
147	32	4
105	24	20	37
58	81	25	4
1	88	74
165	138	92	174	132
1	6	8
16	116	134	68	28
83	3
5	14	15	89	20
60	4	51	44	78
60	14	16	28	16
81	18	2
10	55	61	37
16	73
13	73	2	7
122	93	101	4	127	98
1	115	40	3
63	65
13	20	14	63	44
16	119	58	38	35
107	44
100	44	40	79	112	4
1	115	38
11	49	32	4
3	5	44	28	16	4
1	116	40	7
110	20	40	3	9
43	39	43	27
101	37	38
149	92	32	7	4
16	98
168	27	81	9
38	47	51	4
1	11	15	38	4
13	41	47	51	175	60	4
70	9	176	37
102	119
91	33
110	58	112	4
26	171	39
12	55	122
23	28	38
1	63	35	63	34	93
63	37
79	58	104	47
29	18
58	115
51	92	55	111
70	20	2	3	28	38
70	20	63	30
51	75	63	4
1	30	134
85	65	47	51	55
81	30	40	7	1	57
50	9	118	14	15	33
5	41	2	3	87	9
60	45	3	37
56	35	41	38	159	4
1	7
72	16	81	25	4
3	63	47
10	20
79	58	4
38	92
10	105
80	49
78	92	32	28	46	37
66	9	18
58	46	1	9
123	9	62
63	61
84	5	108	2	7
60	34	44	28
8	28	33	3	9	19
12	9	101	9	119
126	119	51	32
101	9	18
13	108	3	40	7
31	92	32	7	4
100	3	2	7
12	73	25	111	28
63	49
56	115
21	40	81
21	62
59	32
80	93	143	132
21	81	44	59	35	88
63	49	32
1	3	19
1	4	51	11	4
1	3	9	56	9	129
135	11
21	4	120	112	4
1	81	11
142	15	16
107	93	45	47
23	33	20	44
48	44	2
125	44	127	55
101	47	23
63	30	2	3	12	40
68	45	34	22	37
56	73	47	56	2	7	28
102	51	4
63	40	7	9	19	53
5	81
60	89	44
7	18	28	38	4
81	92	55	117
7	11	28	16	4
21	62	28
58	89	39	40	67	132
10	93	119
63	75
5	14	15	38	74	4
89	24	38	35
103	120	44
51	45	3	30	81
60	55	9
110	40	81	9
58	30	35
33	8	37
1	9	119
63	35	88	37
59	35
136	61	74	4
1	116	40	81	157	9
3	46	1	2
59	37
1	5	39
38	55	14
60	4	56	25	4
78	2	3
16	119	4
80	37	63	104	2	91	35
89	96
63	16	2	3	62	44
1	11	99	4
128	27	2	91	44
13	20	37	56	118	37
60	14	28	33	2
51	14
5	28	46	7
105	32	4
1	38	14	2	3	63	19
1	155
1	12	3	4
21	87	4
38	61	95
12	19
51	38	44
21	9	36	35
1	37	87	104
63	30	43	27	59	37
13	9	23	18
59	35	88
63	40	7
26	93	18	38	14	15	38	35
23	99	24
1	24	34	9
23	16
3	120	39	80	98
3	30	38	4
66	24	11	49	32
101	30	63	4
12	57	28	16	43	9
51	11	15	16	9	119
105	93	116
10	95
59	35	33	34	9
84	15	16
38	73
147	11
135	61	20
60	28	38	12	4
80	44	38	108	165
103	9	36	35
1	18	2	3	33
5	49	55
13	20	93	116
5	88	28	31
60	14	89	118	37
59	30	102	44
123	37	14	74	4
10	89
63	24	25	4
58	98	20
43	27	81	18	43	27
90	44	2	81
10	16	4
80	98	2
68	119
1	75	2	3	132	32	4
51	11	74	7	4
23	19	58	119
60	18	15	46	7
103	98	13
83	38	2	79	9
102	11	42	4
1	116	74	36	27
149	49	79	9
58	115	25	4
38	115	53	68
1	18	47
13	45
141	108	34	9
10	119
60	87	4
63	44	2	3	19
63	40	79	9
70	14	4
128	32
43	11	2	7
26	16	89	9	143	9
31	65	44
21	75	4
51	24	68	22	37
85	27	121	9
12	2	81	9
13	73	47
23	14	63	112	4
58	49	99	63	44
106	81	9	43	27
58	119	28	38	4
48	116
1	19	20	76
126	68
10	36
63	33	28
51	24
66	11
3	40	3
10	4
137	81	28
72	75	3	62	44
58	49	115	20
63	134	110	19
13	37	87
70	37
38	32	28	16	4
58	89	39
13	6	51	55
1	57	124	32	4
3	49	113
43	27	40	3
142	15	38
13	6	34	9
142	49	32
135	30	35	38	35
103	14	4
21	75	40	81	138	27
127	57	47
43	11	4
26	2	3
1	108	74	18	28
101	9	18	15	16	2
10	27	28	16	14	2	7
26	39
3	120	82	38	4
13	24	20	37	106	22	44
117	63	11	2
103	9	18	9	119
16	108
1	11	15	38	2
158	55	28
58	30	40	7
16	65	2	7
122	38	141	32
56	18	40	3
91	93	18	4
58	55	4
130	32
1	116	20	2
63	34	93	119
38	55	4	51	32	140	30	4
13	98
64	32
145	15
59	2	3	14	44
10	55	37
16	30	16
66	79
101	5
107	93	116
10	93	45
147	18	37
50	65
105	19	47
3	120	39
79	35
1	40
60	62	28	31
23	16	43	27
63	37	132	9
13	28
60	119	38
107	92	113	27	46	49
26	15	89	20
43	118	9
1	49	99	14	63	177	32
58	11	56	9
145	3	14	4
13	111	13	111
16	115	87
16	45	166	9	119
12	40	7	93	119
13	30	41	28
16	9	178	32
31	82	37
13	96	28
12	47	51	7	4
38	49	161	3	37
70	47	56	9	19
60	93	119
54	75	4
46	58	15	38	35
60	49
103	87	5	9
33
83	27
59	32	15
10	120	55	4
43	27
89	82	69	25	4
141	108
60	38	2
100	15	89
5	20	2
83	49	32	63	62
16	58	11
60	14	16	4
10	9	119	93	18
12	38	2
23	30	63	2	7
127	55	42	4
63	34	119
127	15	38	44
29	49	127	37
58	18	63	9
29	30	16	4
103	37
60	9	3	9	19	53
59	88
23	28	46	37
43	24
147	113	104
10	15	31
89	24	25	4
26	27	47	51
120	65	44
16	45
68	119	63	156	32
51	32	2	7
79	58	104
5	41	63	117
63	61	72	98	40	7
72	32
63	104
1	49	55	4
97	49	113	9
63	108	43	11
3	33
23	38	39	40	67	132
43	62	63	112	4
144	9	119
135	139	179	62
89	82	69
5	75	120	7
23	18	47	51	92	32	47
69	2	7	62	9
63	88
21	87	1
12	33	2
1	76
60	18
83	87	93	16
103	14	2	117	28
1	108	74
1	12	28	16	85	9
13	20	28	89
89	41	63	108	53
13	9
130	92	32	53
122	27	2	7	49	161	4
136	27	28
70	32	28	16
70	38	47
90	63	38	9
8	89	37
31	35	5	34	9
3	33	34	9
126	39	63	62
38	30	4	56	9
72	55	11
21	9	119
127	1	27
38	34	119	4
101	93	36	27
63	65	34	9
63	40	7	103	9
130	9
51	68	47	56	115
101	37	63	2
56	18	5	47
81	30	63	30	35	29	93
100	69
130	146	32
106	89
29	92	56	9
60	104	101	27
51	32	72	119	4
13	45	43
13	14	43	38
7	20	37	63	11
10	20	63	9
13	30	40	117	152	44
31	92	16	4
38	118	34	9
60	93	71	122
127	115	53
13	3	39	47
80
63	55	28	16
120	16
12	30	16
10	55	169	32
136	37
58	9	62	93	16	28
58	14	44	47
13	20	5	9
60	18	37
16	9	116	9	120	6
38	57	47	23	16
23	14	9	38	35
23	14	4
13	65
78	34	37	103	9	119	4
135	30	35
38	37
89	41
80	44	56	9
16	14	2	79	27
79	88	12	4
58	14	30	49	38	49
21	27	81	22	9
1	55	28	89
58	99	61	9
1	11	28	38	9
58	55	28	89
38	4	51	98
180	14	2	117
103	104	63	41
31	181	27
165	15	38
26	44
70	62	74
135	93	23
21	9	51	7
81	24	74
8	4	63	40	3
16	82	132	9
136	61	20
165	15	89
38	65	93	18	9	62
80	62
10	138	27	40
16	14	2	81	93
101	4
21	62	28	16
59	32	28	16	4
59	15	33	122	37
12	37	98
103	9
58	34	37
122	5	20
101	155	63	108
116	9	23	119	63
12	30	15	38
130	92	57	20
165	44
1	37	87	44
127	38	12	4
63	34	93	116	37
3	46	1
8	75	4
90	7	74	4
69
70	9	16
58	9	62	63	9
81	30	80	87	37
72	75
90	18	61	9
5	6	2
106	3	30	80
13	45	134	110
38	55	74	92
3	63	39	40	3
16	116	47	23	4
16	82	37
10	129	9
58	93	119
38	24
1	88	119
33	47
91	93	18	80	27
70	5	9	18	117
43	27	2
46	49
1	4	51	11	122
1	56	80	62
60	18	53
101	37
94	28	38
130	131
135	61
70	32	15	16	12	11	37	63	62
89	55	28	33	34	9
56	18	102	44
83	49	57
10	49	32
10	93	116	68	9
46	62	4
21	75	40	7
26	93	119	7	4
83	82	12	4
1	14	15	38	37
102	44	2	7	140	30	4
13	30
122	14	7
127	57	20
10	89	2
135	108	42	4
101	4	127	98
70	15	46	27
51	55	28
165	49	113	9
101	37	42	4
10	61	9
13	73
51	14	33
43	15	89	20
13	15	182	129
51	118	53	6
103	82	37
16	9	36	53
23	7	47	23	62	37
80	180	14	2
21	75	3	132	32	4
70	40	3	78
23	24	40	7	55	9
1	119	2	3
46	174
101	47	51	4
13	88
21	81	44	135	15	89
85	27	81	9
63	49	99	2	7	35
63	9	69	34	37
63	88	44	40	3	7
1	69	40	3	19
63	14	9
58	61
72	32	2	3
60	43
12	82	74
125	44	40	7	3	116
13	20	37
107	108	28	38
16	113	24	25	4
23	24	74	49	55
38	49	173	183	32
13	96
58	93	45	70	4
126
46	63	37
168	40	79	27
38	82	14	57	53
101	47	51	9	62
13	7
21	108	61
12	45	28
12	82	28	16	4
63	37	61	25	4
80	92	101	27	140	4
79	92
13	11	92	32	4
23	62	93
1	57	2
83	119	127	32	36	28
103	9	71	35
21	116	40	79	27
46	92	55	37
83	49	57	20
79	7
135	30
1	116	8	3
101	5	47	145	83
101	37	14	37
21	63	9
72	98	74
10	15	38
144	9	116	9
127	119
114	15
58	138	1	4
1	30	65
10	32	70	30	4
60	11	37
7	47	56	9
60	2	81
106	7	4
46	14	2	7
76	47	56	37
7	4	56	25	4
1	116	166	9	119
137	3	132	30	4
5	24	134	110	9
3	35	65	20
5	11	63	14
103	9	18
58	57
1	74	99	44
5	58	87
38	58	39	12	33
12	75
10	81
80	117
3	2	7	63	4
130	93
51	68	2	50	62
51	55	44	40	3
13	77	25	4	23	19
91	92
7	35	65	20
120	37	87	3
16	108	34	37
33	25	4
10	93	18	37
103	9	33	34	37
38	92	57	37	122	37
147	57	20
105	18	74
103	45	20
101	119	5	37
63	170
16	116
147	111
58	115	63	49	173
63	34	93	51	55
3	49	161	69
63	37	87	44
128	57	7
60	117	2	79	27
23	14	28
97	49	113	37
130	37
56	99	15	16
58	38	22	27	47
60	32	47	106	4
21	75
29	27	3
3	49
81	28	16
21	19
10	93	18	47
103	99	4
64	55	38	122
1	115	140	4
147	2	7
23	33	25	4
43	27	28	38
23	37	61	20
101	2	7
10	68	9
127	92	32	4
60	62	28	16
106	89	20
59	92	32	4
83	35
63	49	184	32
3	35	65
60	24	134	110	126	11	9
51	55
5	11	61
51	24	105	104	47	127	44
149	108	28
127	98
128	116
122	37
58	14	44	80	44	127
51	14	33	121	32
21	9	19
1	5	44
38	55	42	4
103	14	2	117
7	9	51	4
58	30	3	4
5	41	40	79	44
85	88	63	37
101	116
1	30	4	127	98
1	32	38
59	153	2	7	4
63	55
81	18	40	7
122	21
120	9
63	35
101	4	135	93
12	3	87	89	20
1	82	37
63	49	69	8	88
73	2	3	62	74	4
105	11	6	47
122	157	116	28
3	62	7
149	36	7
13	75	81	9
16	55	37
83	119	51	32
1	30	5	124	32
142	115
127	115
38	108
135	9	18	53
16	93	143	63	37
46	4	23
81	24	40	3
149	44
100	5	20
1	116	5	62	9
46	49	111
5	24
70	37	14	76
127	115	25	4
60	111	20	62
51	7	58	4
5	104	40	7
103	62	7
126	93	116	30	28	16	4
58	3	44
58	98	34	9
63	108	51	32
7	118
7	27	28	16	4
38	93	23
20	164	79	27
71	92	57
1	55	37
21	81	44	51	32
66	44	26	39
90	11
8	39
78	63	14	44
58	49	161	4
16	9	119	4
91	181	9
21	49	115	20
85	47	51	4
130	9	16	4
135	93	36
13	38	61	20
13	55
63	49	113	27
1	11	15	38	2	7
38	73	28
5	80	62	4	79	9
90	21	47	51
60	119
13	30	40
10	20	7
89	88	44
46	27	40	7
101	42	2	7	4
63	82	28	16
60	9	3	9	69	47
136	9	69	34	37
38	113	28
60	82	63	44
5	88	28	158	24	20	28
90	5	2	7	9
51	11	37
7	134	105	4
51	49	56	9
147	93	119	4
76	77
84	49	57
101	20	93	16
29	27	7
90	138	2
13	30	35
38	108	38
91	174
1	45
21	9	127	27
64	131	37
46	58	4
107	2	79	9
81	6
66	9	119
106	40	3	30	65	28
142
68	19
79	58	104	124	32
43	37
58	111	20	44
1	37	14	7
26	40	81
10	108	25	4
147	2	81	9
89	55	40	3
70	18	74
130	37	86	40	7
21	75	2	7
38	58	39
43	39	2	81	129	4
8	4	29	119	4
48	138	44
16	119	89
60	49	161	4
12	89	39
84	44	40	7
101	27	135	30	35
106	44	28	38	2
38	55	37
21	27	81	20
51	11	5
26	9	119	93	119
21	35	185	25	4
3	98
60	14	38	88	40	3
83	24	28
1	115	40	91	30	4
12	9	19
23	73	47
123	37	61	20
21	75	40	3
126	25	4
101	37	14
135	14	4
29	20	44
58	38	65	30	4
136	9
103	45	8	3
63	11
76	2	7	28
165	15	89	20
63	104	47
51	45	59	35	43	9
70	11	14
10	22	9
60	45	34	9
13	6	124	32
43	95
12	2	7
126	105	4
103	14	2	81	9
1	99	15	46	9
85	49	16	111
1	55	28	38	42	4
60	49	55
72	75	70	44
63	104	47	56	9
138	32	43	9
90	115	37
3	14	2	81	111
58	18	4
147	116	20
80	119
100	28	89	20
72	108	37
107	7	15	38
70	11	4	56	37
5	75	53
103	63	40	7
38	9	119
58	98
1	18	134	101	27	25	4
12	9	62	44
78	47	23	111	20
147	57	47
56	115	12	38	4
130	2
63	16	2	3	62	9
23	11	5	2
85	186	89	62	76
10	49	113	9
63	15	38	28
3	49	187	139
51	49	115
46	30	38	47
63	88	44	2	7
10	108
51	20	4
56	24	40	7
107	30	83	9
142	28	31
81	89	24
101	27	63	62	38	35
12	3	37
60	35
70	38	44
26	93	45
127	87
135	108	40	3
70	20	40	7
50	18	37
5	30	40	7
137	3	87	44
101	27	3
101	27	7
120	55	119	4
51	24	28	16	4
16	14	12	4
97	9
101	37	43
13	32
56	11	20
137	3	37
70	58	28	16
5	18	37	23	38	39
13	20	9	18
58	38	35
59	4	51	22	44	28
29	30	4	51	105	28	38	35
59	35	181	58	37
21	62	53
127	99	44
1	11	110	9
8	39	122	37
60	53	68
10	46
127	108
110	15	38	15	38	35
83	2	7
147	39
79	74	4
13	63	35
63	98	8	4	21	118	9
135	30	40	81
51	49
13	108	40	67	132
16	9	36	47
63	49	99
56	49	57	34	37
51	115
68	119	63	9	3	9	19	28
165	95
3	30	131	132
60	75	7
43	39	2	3
23	36	69	28
21	75	81
95	42	4
1	115	25	4
81	49
147	63	37
5	105	4	23
68	18	47	56	37
1	116	43	88	9
81	30	12	38	2	7	53
38	49	32
107	108	40	3
13	30	15
78	14
80	49	32
29	119
106	28	89
110	38	55	4
38	20
147	57
97	9	38	35
3	98	38	153	4
51	37	46	37
12	82	63	12	4
79	62	2	7
63	30	63	7
58	49	99	38	4
5	19
127	116
128	37	61	9
58	55	40	117
3	47	127	122
56	96	20	42	4
12	38
110	4	80	62	4
128	89	39
23	28	16
102	9	36	88	44
12	45	69	34	9
5	24	28	16	4
51	113	69
68	69	20
58	35	88	44
43	34	37
5	88	24
81	104	38	35
128	27	3	37
135	7
85	9	116
10	55	93	16	4
51	11	15	16	9	18	2	7
21	108	37
38	62	5	9
165	44	69
107	108	20	53
31	35	5	2
13	30	40	3
1	11	5	112	28	16
10	55	63	44
1	63	35
135	27	33
91	27	40	3	9	119
10	49	57	37
150	132	44
3	92	184	65	25	4
69	2	3	55	15
60	11	4
13	92	55
63	88	11
135	15	38	28
80	92	57
12	9	62	3	9
103	9	19
13	6	121	9
60	34	44	47	23
3	113	38	4
1	37
107	2	3	9	119
5	6
63	28	89	24	2
123	37	61	62	9
1	30	15
86
103	93	51
107	30	102	44
63	40	3	7
94	27
66	2	7
