# Supplementary material for: The “handedness” of language: Directional symmetry breaking of sign usage in words
Source: PLoS One. 2018 Jan 17;13(1):e0190735. doi: 10.1371/journal.pone.0190735 (PMC5771592; doi:10.1371/journal.pone.0190735)
Supplement: S2 File — Contains data-files (each in csv format) for the 25 different language and writing systems used in our study. The name of each data file mentions the corresponding language and a serial number (e.g., “01_Arabic.csv”) in accordance with the order in which the data sets are described in the Description of the Corpora in the Supplementary Material. Each sequence is represented as a string of numbers, with each number representing a specific grapheme for that language and writing system. In addition there are key lists for each of the data-bases (in txt format for the 24 known language and writing systems and in pdf format for the undeciphered Indus database) which shows the grapheme corresponding to each number that represents them in the data-base sequences. The name of each key list mentions the corresponding language. (ZIP) [file pone.0190735.s010.zip › CSV_files_all_Databases/23Turkish.csv]

1	2
1	2	1	6	3
1	2	3
1	2	3	1	2	3	2	7	2
1	2	3	1	2	3	2	7	2	24	2
1	2	3	1	2	3	2	7	2	24	6
1	2	3	1	2	3	2	7	6
1	2	3	1	2	3	2	7	12	6	7
1	2	3	1	2	3	2	9	2	24	2
1	2	3	1	2	3	2	9	2	24	2	7
1	2	3	1	2	3	2	9	2	24	6
1	2	3	1	2	3	2	9	2	24	12	6	7
1	2	3	1	2	3	17	6	3	2	7	2
1	2	3	1	2	3	17	6	3	2	7	6
1	2	3	2
1	2	3	2	7	2
1	2	3	2	7	2	7
1	2	3	2	7	2	24
1	2	3	2	7	6
1	2	3	2	7	12	6
1	2	3	2	7	12	6	7
1	2	3	2	7	23	2
1	2	3	2	7	23	2	21	2
1	2	3	2	9
1	2	3	2	9	2
1	2	3	2	9	2	24
1	2	3	2	9	17	6	3
1	2	3	2	12	2	3
1	2	3	2	17	6	3	2
1	2	3	2	17	6	3	2	7	2
1	2	3	2	17	6	3	2	7	2	7
1	2	3	2	17	6	3	2	7	6
1	2	3	2	17	6	3	2	19	17	6
1	2	3	2	19	2	9
1	2	3	2	19	12	2
1	2	3	2	19	17	6
1	2	3	2	21	2
1	2	3	2	21	2	7
1	2	3	2	21	2	7	2
1	2	3	2	21	2	7	2	7
1	2	3	2	21	2	7	6
1	2	3	2	21	2	19	17	6
1	2	3	6
1	2	3	6	3
1	2	3	8	10	11
1	2	3	11	13	8
1	2	3	12	6
1	2	3	12	6	7
1	2	3	12	6	7	1	2	3	6
1	2	3	13
1	2	3	13	12	6	3
1	2	3	13	24
1	2	3	13	24	12	13	7
1	2	3	13	24	23	15	11
1	2	3	17	2	11
1	2	3	17	2	11	14	6
1	2	3	17	2	11	14	6	19	2	24
1	2	3	17	2	16	2
1	2	3	17	6	20	2	11
1	2	3	17	6	20	9	2	20
1	2	3	20	6	19
1	2	3	20	6	19	2
1	2	3	20	6	19	2	7
1	2	3	20	6	19	6
1	2	3	20	6	19	17	6	3
1	2	3	21	6	19
1	2	3	22	26	7
1	2	7
1	2	7	1	13	20	15
1	2	7	2	7
1	2	7	2	28
1	2	7	9	6	11
1	2	7	13
1	2	7	13	7	15	7
1	2	7	13	12	13
1	2	7	13	12	13	7
1	2	7	13	19	13
1	2	7	13	19	15
1	2	7	13	21	15
1	2	7	17	6	3	23	6
1	2	7	22	10
1	2	8	2	9
1	2	8	2	9	12	6
1	2	14	2	3
1	2	14	2	3	6	17	2	9
1	2	14	2	3	6	23	6	16	2	9
1	2	14	2	3	9	6	11
1	2	14	2	3	12	2
1	2	14	2	3	12	2	7
1	2	14	2	3	12	2	9
1	2	14	2	3	12	2	11
1	2	14	2	7	23	6
1	2	14	2	19	10	3
1	2	14	6	3
1	2	14	6	7
1	2	14	6	7	6
1	2	14	6	23	6	11
1	2	14	9	2	20
1	2	14	9	2	20	14	2	3
1	2	14	9	6	11
1	2	14	9	6	12	2
1	2	14	9	6	24
1	2	14	11	2
1	2	14	14	2
1	2	14	14	2	11	14	6	7
1	2	14	14	2	16	2
1	2	14	14	2	16	2	7	2
1	2	14	14	2	16	2	7	12	6
1	2	17
1	2	17	2	3
1	2	17	2	3	2	9
1	2	17	2	3	21	2	7
1	2	17	2	3	21	2	7	2	24
1	2	17	2	7
1	2	17	2	7	6	7
1	2	17	2	7	8
1	2	17	2	7	9	6	19	6	7
1	2	17	2	9
1	2	17	2	9	21	6	17
1	2	17	2	19	10	3
1	2	17	2	19	10	3	4	9
1	2	17	2	19	10	3	4	24
1	2	17	2	19	10	3	9	4	20
1	2	17	2	19	10	3	9	4	21	4	7
1	2	17	2	19	10	3	12	4
1	2	17	2	19	10	3	12	4	3
1	2	17	2	19	10	3	12	4	7
1	2	17	2	19	10	3	12	4	9
1	2	17	2	19	10	3	12	4	11
1	2	17	2	19	10	3	17	13	3
1	2	17	2	19	10	3	17	13	3	12	15
1	2	17	2	19	10	3	21	4	7
1	2	17	2	19	10	3	21	4	7	4	24
1	2	17	2	19	10	3	21	4	7	12	4	3
1	2	17	2	19	10	3	21	13	7
1	2	17	6
1	2	17	6	1	2	17	2	3
1	2	17	6	3	6	11
1	2	17	6	7
1	2	17	6	9	2	19	10	3	4	9
1	2	17	6	9	6	9
1	2	17	6	9	6	12	2	9
1	2	17	6	9	6	24
1	2	17	6	9	6	24	21	2	7
1	2	17	6	14
1	2	17	6	14	2
1	2	17	6	14	17	6	3	2
1	2	17	6	19	2	9
1	2	17	6	23	6	11
1	2	17	9	2	19	10	3
1	2	17	9	2	19	10	3	4	9
1	2	17	9	2	19	10	3	4	24
1	2	17	9	2	19	10	3	12	4
1	2	17	9	2	19	10	3	12	4	9
1	2	17	9	2	19	10	3	17	13	3
1	2	17	9	2	19	10	3	21	4	7
1	2	17	9	2	19	10	3	21	4	7	4	24
1	2	17	9	6	7
1	2	17	9	6	7	2
1	2	17	9	6	7	2	24
1	2	17	9	6	7	2	24	2
1	2	17	9	6	9
1	2	17	9	6	11
1	2	17	9	6	12	2	16	2
1	2	17	9	6	12	2	16	2	7
1	2	17	9	6	12	2	16	2	7	2
1	2	17	9	6	12	2	16	2	9
1	2	17	9	6	12	2	16	2	9	2
1	2	17	9	6	12	6	7
1	2	17	9	6	17	2	19	2	9
1	2	17	9	6	17	2	21	2	7
1	2	17	9	6	19	6	7
1	2	17	9	6	21	2
1	2	17	9	6	21	2	7	2
1	2	17	9	6	24
1	2	17	12	2	3
1	2	17	12	2	7
1	2	17	12	2	11	17	6	3	2	7	2
1	2	17	12	2	16	2
1	2	17	12	2	16	2	7
1	2	17	12	2	16	2	7	2
1	2	17	12	2	16	2	7	2	24
1	2	17	12	2	16	2	9
1	2	17	12	2	16	2	9	2
1	2	17	12	2	16	2	9	2	24
1	2	17	17
1	2	17	17	19
1	2	17	21	6	9
1	2	17	21	6	19	12	2	9
1	2	17	22	2
1	2	17	22	2	7
1	2	17	22	2	9
1	2	17	22	2	17	6	3
1	2	17	22	2	17	6	3	2
1	2	17	22	2	17	6	3	6
1	2	17	22	2	19	2
1	2	17	22	2	19	6
1	2	17	22	2	21	2
1	2	17	22	2	21	13	19	13	3
1	2	17	22	2	21	13	19	13	3	13
1	2	17	22	2	21	13	19	13	3	15
1	2	17	22	6
1	2	19	10	17	10	29	2	11
1	2	20	6	19
1	2	20	6	19	17	6	3
1	2	21	2	11	17	6	14
1	2	21	18	10	28
1	2	22
1	2	24
1	2	24	2
1	2	24	2	9
1	2	24	2	9	11	2
1	2	24	2	9	11	2	17	6	3
1	2	24	2	9	17	6
1	2	24	2	24
1	2	24	6
1	2	24	12	6
1	2	24	12	6	7
1	2	24	17	6	3
1	2	24	17	6	3	2
1	2	24	24	13	14
1	2	27	14	6	11
1	3	2	13	7
1	3	4	7	10
1	3	4	23	6
1	3	6	6
1	3	6	7	7	13	7
1	3	6	7	12	13
1	3	10	10	11	6
1	3	13	5	10
1	3	13	7	12	10	7
1	3	13	12
1	4
1	4	3	4	7
1	4	3	7	4
1	4	3	7	4	7	4
1	4	3	7	4	9	4
1	4	3	7	21
1	4	3	11	6
1	4	3	12	13
1	4	3	12	13	7
1	4	3	12	13	19	15	9
1	4	3	12	13	21	15	7
1	4	3	13	7	15	7
1	4	3	13	12	13
1	4	3	13	12	13	7
1	4	3	13	12	13	11	2
1	4	3	13	12	13	17	13	3
1	4	3	13	12	13	19	9	15	20
1	4	3	13	12	13	19	11	6	7
1	4	3	13	12	13	19	12	15
1	4	3	13	12	13	19	15	9
1	4	3	13	12	13	19	15	24
1	4	3	13	12	13	21	15	7
1	4	3	13	12	13	21	15	7	15	24
1	4	3	13	17	13	3	12	13
1	4	3	13	17	13	3	13
1	4	3	13	19	13
1	4	3	13	19	15
1	4	3	13	21	15
1	4	3	14
1	4	3	21
1	4	7	4
1	4	7	4	7
1	4	7	4	7	17	13
1	4	7	12	13
1	4	7	12	13	7
1	4	7	13
1	4	7	17	13	3
1	4	7	17	13	3	12	13	7
1	4	7	17	13	3	13
1	4	7	17	13	3	15
1	4	7	17	13	3	15	7
1	4	7	17	13	3	17	13
1	4	7	23	13
1	4	8	4	11
1	4	9
1	4	12
1	4	12	4	3
1	4	12	12	19
1	4	12	13
1	4	12	13	17	13
1	4	14	14	6	3	21
1	4	17
1	4	17	4	3
1	4	17	4	3	4	9
1	4	17	4	3	4	24
1	4	17	4	3	21	4	7
1	4	17	4	3	21	13	7
1	4	17	4	3	21	13	11
1	4	17	4	7
1	4	17	4	7	4	3
1	4	17	4	7	4	19	10	3
1	4	17	4	7	9	4	20
1	4	17	4	7	9	13	11
1	4	17	4	7	12	4
1	4	17	4	7	12	4	9
1	4	17	4	7	12	4	16	4
1	4	17	4	7	13	7
1	4	17	4	14
1	4	17	4	19	10	3
1	4	17	4	19	10	3	4	9
1	4	17	4	19	10	3	21	4	7
1	4	17	4	20
1	4	17	4	20	4	3	4	24
1	4	17	4	20	9	13
1	4	17	4	20	9	13	11
1	4	17	4	20	9	13	19	13
1	4	17	4	20	13	17	15	9
1	4	17	4	20	13	23	13	16	15	9
1	4	17	4	20	13	23	13	16	15	24
1	4	17	4	28
1	4	17	9	4	20
1	4	17	9	4	20	17	13	3
1	4	17	9	13
1	4	17	9	13	7
1	4	17	9	13	9
1	4	17	9	13	9	13
1	4	17	9	13	9	15	24
1	4	17	9	13	11
1	4	17	9	13	17	15	19	15	9
1	4	17	9	13	17	15	19	15	24
1	4	17	9	13	17	15	21	15	7
1	4	17	9	13	19	13
1	4	17	9	13	19	15
1	4	17	9	13	21	15
1	4	17	12	4
1	4	17	12	4	7
1	4	17	12	4	7	4	24
1	4	17	12	4	9
1	4	17	12	4	11
1	4	17	12	4	16	4
1	4	17	12	4	16	4	7
1	4	17	12	4	16	4	7	4
1	4	17	12	4	16	4	9
1	4	17	12	4	16	4	9	4	24
1	4	17	12	4	17	13	3
1	4	17	13	1	2	17	2	3
1	4	17	13	1	2	17	2	3	2	9
1	4	17	13	1	2	17	2	3	2	24
1	4	17	13	1	2	17	2	3	21	2	7
1	4	17	13	1	2	17	12	2	7
1	4	17	13	7
1	4	17	13	7	13
1	4	17	13	9	13	12	15	9
1	4	17	13	9	13	12	15	11
1	4	17	13	9	13	24	21	15	7
1	4	17	13	9	15	19	10	3	4	9
1	4	17	13	17	15	9
1	4	17	13	19	15	9
1	4	17	13	20	9	15	20
1	4	17	13	20	15	23	15
1	4	17	13	23	13	11
1	4	17	13	23	13	11	21	15	7
1	4	17	13	23	13	16	15	7	15
1	4	17	13	23	13	16	15	9
1	4	17	13	23	13	16	15	9	15
1	4	17	13	23	13	16	15	24
1	4	19	3	4	7
1	4	19	4	3
1	4	19	4	3	4	7
1	4	19	12	4
1	4	19	21	13
1	4	22	26	7
1	4	22	26	7	6
1	4	22	26	7	11	26
1	4	22	26	7	12	6	7
1	4	22	26	7	17	6	3	12	6
1	4	22	26	7	17	26	11
1	4	22	26	7	26	7
1	4	23	11
1	4	24
1	4	24	17	4
1	4	24	24
1	4	27	27	19
1	6
1	6	1	6	11
1	6	1	6	11	17	6	3
1	6	1	6	11	17	6	3	2
1	6	1	6	16	2
1	6	1	6	16	2	7
1	6	1	6	16	2	7	2
1	6	1	6	16	2	9
1	6	1	6	16	2	9	2
1	6	1	6	16	6
1	6	3	1	13	14
1	6	3	2
1	6	3	7	13	3	12
1	6	3	13	1	6	3
1	6	3	13	1	6	3	2	24
1	6	5	6	3	17	19
1	6	7
1	6	7	2
1	6	7	2	9
1	6	7	2	9	11	2
1	6	7	2	9	11	2	7	2
1	6	7	2	9	12	6
1	6	7	2	9	17	6
1	6	7	7	19
1	6	7	12	2	9
1	6	7	12	6
1	6	7	12	6	7
1	6	7	17	6
1	6	7	21	2	24
1	6	7	21	6
1	6	7	23	2	17
1	6	7	23	6
1	6	7	24	2	7
1	6	7	24	2	19	10	3
1	6	7	24	2	19	10	3	12	4
1	6	7	24	2	19	10	3	21	4	7
1	6	7	24	6	3
1	6	7	24	6	3	2
1	6	7	24	6	9	2	19	10	3
1	6	7	24	6	12	2	16	2	7	2
1	6	7	24	6	19	6	7
1	6	7	29	13	9	2	7
1	6	11	13	3
1	6	11	17	2	19	10	3
1	6	11	17	2	19	10	3	4	9
1	6	11	17	2	19	10	3	4	24
1	6	11	17	2	19	10	3	12	4
1	6	11	17	2	19	10	3	12	4	7
1	6	11	17	2	19	10	3	12	4	9
1	6	11	17	2	19	10	3	12	4	11
1	6	11	17	2	19	10	3	17	13	3
1	6	11	17	2	19	10	3	21	4	7
1	6	11	17	2	19	10	3	21	4	7	4	24
1	6	11	17	6
1	6	11	17	6	3
1	6	11	17	6	3	2	9
1	6	11	17	6	3	11	6	7
1	6	11	17	6	7	9	6	12	2	11
1	6	11	17	6	9	2	19	10	3	4	9
1	6	11	17	6	9	2	19	10	3	12	4	9
1	6	11	17	6	9	6
1	6	11	17	6	9	6	11
1	6	11	17	6	9	6	12	6
1	6	11	17	6	12	2	9
1	6	11	17	6	12	2	16	2	7	2
1	6	11	17	6	12	2	16	2	9
1	6	11	17	6	19	2	7
1	6	11	17	6	19	2	28
1	6	11	17	6	19	6	1	2	17	2	3
1	6	11	17	6	19	6	7
1	6	11	17	6	19	6	9	6	9
1	6	11	17	6	19	6	17	2	9
1	6	11	17	6	19	6	23	6	11
1	6	11	17	6	19	6	23	6	16	2	9
1	6	11	17	6	19	6	23	6	16	2	24
1	6	12	6	7
1	6	12	6	7	2
1	6	12	6	17
1	6	12	6	17	2
1	6	12	6	17	2	7	2
1	6	12	13	5	13
1	6	14	6	3
1	6	14	14	19
1	6	14	18
1	6	16	6	7	9	2	20
1	6	16	6	7	12	2	7
1	6	16	6	7	12	2	9
1	6	17
1	6	17	2	3	14	2	17	6	3	2
1	6	17	2	3	14	2	21	2
1	6	17	2	3	17	2
1	6	17	2	3	21	2	24
1	6	17	2	3	22	2	7
1	6	17	6	12	2	19	6
1	6	17	11	2
1	6	17	11	2	12	6
1	6	17	13
1	6	17	13	12	13
1	6	17	13	12	13	7
1	6	17	13	19	13
1	6	17	13	21	15
1	6	17	17
1	6	17	17	2
1	6	17	17	13
1	6	17	22	6
1	6	17	22	6	17	6	3
1	6	17	22	6	17	6	3	2
1	6	17	22	6	21	2
1	6	19
1	6	19	2	7
1	6	19	6	27	6	7	12	2
1	6	19	7	2
1	6	19	7	2	7
1	6	19	7	2	7	2
1	6	19	7	2	7	6
1	6	19	13	24
1	6	19	17	6	3
1	6	19	21	1	10	17
1	6	19	24	1	10	17
1	6	20
1	6	20	2	7	23	2
1	6	23	6	3
1	6	23	6	3	2	11	21	2	24
1	6	23	6	3	12	2	7
1	6	23	11	6	14	14
1	6	23	11	19
1	6	24
1	7
1	10
1	10	1
1	10	1	1	19
1	10	3	2	21
1	10	3	4
1	10	3	8
1	10	3	8	17	4
1	10	3	8	17	4	19	4	9
1	10	3	8	17	4	21	4	7
1	10	3	23	4
1	10	3	23	4	7
1	10	3	23	4	7	4
1	10	3	23	4	9
1	10	7	6	21
1	10	7	7	2	6
1	10	7	12
1	10	9	1	13
1	10	9	1	13	19	15
1	10	9	1	13	21	15
1	10	10	14	18
1	10	11
1	10	11	4
1	10	11	13
1	10	11	14	13	7
1	10	11	21
1	10	12	3	4	9
1	10	16	13
1	10	16	13	24	15	7	15
1	10	17
1	10	17	23	13
1	10	19
1	10	19	4
1	10	19	4	7
1	10	19	4	7	23	13
1	10	19	7	4	7	4
1	10	19	7	4	7	13
1	10	19	13
1	10	19	17	4
1	10	20
1	10	20	4	7	13
1	10	20	5	6	3
1	10	20	13
1	10	20	13	7	9	13
1	10	20	13	17	14
1	10	20	13	17	14	15	7
1	10	20	17	4	11
1	10	21	14	10	7
1	10	24	4	11
1	10	24	4	11	17	4	16	4
1	10	24	4	17	9	4	20
1	10	24	4	17	12	4
1	10	24	4	23	4
1	10	24	9	13	11
1	13
1	13	1	13
1	13	1	13	7
1	13	1	13	7	13
1	13	1	13	7	15
1	13	1	13	7	15	7
1	13	1	13	7	15	24
1	13	1	13	7	15	24	15	7
1	13	1	13	7	17	13
1	13	1	13	9
1	13	1	13	9	12	13	7
1	13	1	13	9	13
1	13	1	13	9	15
1	13	1	13	9	15	7
1	13	1	13	9	15	24
1	13	1	13	9	17	13
1	13	1	13	17	15	11
1	13	1	13	21	15
1	13	1	13	21	15	7	13
1	13	1	13	21	15	7	15
1	13	1	13	21	15	7	15	7
1	13	1	13	21	15	19	17	13
1	13	1	13	23	15	16	15	9
1	13	2	17	6	19
1	13	3
1	13	3	1	13	3	13
1	13	3	2
1	13	3	3	19
1	13	3	7	6	19
1	13	3	7	6	21
1	13	3	9	6	7
1	13	3	12	13
1	13	3	12	13	11
1	13	3	13
1	13	3	14
1	13	3	15
1	13	3	15	20
1	13	4	6	3
1	13	7	11	13
1	13	7	11	13	12	13
1	13	7	11	13	19	13
1	13	7	12	15
1	13	7	13
1	13	7	14
1	13	7	19	10
1	13	7	19	10	12	13
1	13	7	19	10	19	13
1	13	9
1	13	9	1	13	20	11	13
1	13	11
1	13	11	2	3	6
1	13	11	6	3
1	13	11	9	13
1	13	11	9	13	9
1	13	11	9	13	11
1	13	11	9	13	19	13
1	13	11	9	13	19	15
1	13	11	9	13	19	15	7
1	13	11	13	1	2	17	2	3
1	13	11	13	1	2	17	2	3	2	9
1	13	11	13	3
1	13	11	13	3	11	6	7
1	13	11	13	3	13	11
1	13	11	13	3	15	9
1	13	11	13	3	15	24
1	13	11	13	3	21	13	7
1	13	11	13	3	21	13	7	15	24
1	13	11	13	3	21	13	11
1	13	11	13	7
1	13	11	13	7	15
1	13	11	13	7	17	15	16	15
1	13	11	13	17	15	9
1	13	11	13	19	15	9
1	13	11	13	23	13	11
1	13	11	13	23	13	16	15	9
1	13	11	13	23	13	16	15	24
1	13	11	14	15
1	13	11	14	15	7
1	13	11	14	15	9
1	13	11	14	15	16	15	7	15
1	13	11	14	15	16	15	9	12	13
1	13	11	15	7
1	13	11	15	7	23	13
1	13	11	15	9
1	13	11	15	9	13
1	13	11	15	17	15	3	21	13
1	13	11	15	19	10	3
1	13	11	15	19	10	3	4	9
1	13	11	15	19	10	3	4	24
1	13	11	15	19	10	3	12	4
1	13	11	15	19	10	3	12	4	9
1	13	11	15	19	10	3	21	4	7
1	13	11	15	19	10	3	21	4	7	4	24
1	13	11	15	20
1	13	11	15	20	15
1	13	11	15	28
1	13	11	21	13	7	13
1	13	11	21	13	7	15	24	13
1	13	14	9	13	7
1	13	14	14	13	7	2	19	6
1	13	14	15
1	13	14	15	19	13
1	13	16
1	13	16	15
1	13	16	15	9	17	15
1	13	16	15	9	21	15	24
1	13	16	15	20
1	13	16	15	20	17	13
1	13	16	15	20	17	13	19	15	7
1	13	16	17	13
1	13	16	17	13	7	14	15
1	13	16	17	13	7	14	15	17	13	3	15
1	13	16	17	13	7	14	15	17	15
1	13	16	17	13	7	14	15	19	15
1	13	16	17	13	7	14	15	21	15
1	13	16	17	13	19	15	7
1	13	16	17	15
1	13	17
1	13	17	2	7	13
1	13	17	10
1	13	17	10	7
1	13	17	10	19	13
1	13	17	15	11
1	13	17	15	11	8	15
1	13	17	15	11	17	13	3
1	13	17	15	16	15
1	13	18	2	21
1	13	18	8	6
1	13	18	8	6	12	6
1	13	18	8	6	21	2
1	13	18	8	6	21	2	7	12	6
1	13	18	13	3
1	13	18	13	7	6
1	13	18	20	2	20
1	13	18	21	2
1	13	18	21	6
1	13	18	21	6	12	2	19	10	3
1	13	18	21	6	12	2	19	10	3	4	9
1	13	18	21	6	12	2	19	10	3	4	24
1	13	18	21	6	12	2	19	10	3	12	4	9
1	13	18	21	6	12	2	19	10	3	21	4	7
1	13	18	21	6	12	2	19	10	3	21	4	7	4	24
1	13	18	21	6	14
1	13	18	21	6	14	9	2	19	10	3	4	9
1	13	18	21	6	14	9	6
1	13	18	21	6	14	9	6	11
1	13	18	21	6	14	9	6	12	2
1	13	18	21	6	14	14	2
1	13	18	21	6	14	14	2	16	2	7
1	13	18	21	6	14	14	2	16	2	7	2
1	13	18	21	6	14	14	2	16	2	9
1	13	18	21	6	14	14	2	16	2	9	2
1	13	19
1	13	19	3	13	9	15
1	13	19	3	13	11
1	13	19	13
1	13	19	13	7
1	13	19	13	7	15	7
1	13	19	13	7	17	13	3
1	13	19	13	16	15
1	13	19	15	9
1	13	19	15	17	12	15	9
1	13	19	15	17	15	3
1	13	19	15	17	15	3	15	9
1	13	19	15	17	15	19	10	3
1	13	19	15	17	15	19	10	3	4	9
1	13	19	17	13	3
1	13	20
1	13	20	1	13	11	13	7
1	13	20	11	13
1	13	20	11	13	7
1	13	20	11	13	7	15
1	13	20	11	13	7	15	7
1	13	20	11	13	7	17	15	11
1	13	20	11	13	17	13	3	15
1	13	20	11	13	17	13	3	15	7	13
1	13	20	11	13	17	13	3	15	7	15
1	13	20	11	13	17	13	3	15	7	15	7
1	13	20	11	13	21	15
1	13	20	11	13	21	15	7	13
1	13	20	11	13	21	15	7	15
1	13	20	11	13	21	15	7	15	7
1	13	20	11	13	21	15	19	17	13
1	13	20	13
1	13	20	13	3	12	15
1	13	20	13	3	12	15	7
1	13	20	13	3	12	15	9
1	13	20	13	3	12	15	11
1	13	20	13	3	15
1	13	20	13	3	15	17	15
1	13	20	13	3	15	21	15	24
1	13	20	14	13
1	13	20	14	13	7
1	13	20	15
1	13	20	15	7
1	13	20	15	7	12	13
1	13	20	15	7	12	13	7
1	13	20	15	7	13
1	13	20	15	7	15
1	13	20	15	7	15	7
1	13	20	15	7	15	24
1	13	20	15	7	15	24	13
1	13	20	15	9
1	13	20	15	9	12	13	7
1	13	20	15	9	13
1	13	20	15	9	15
1	13	20	15	9	15	7
1	13	20	15	9	15	24
1	13	20	15	9	15	24	13
1	13	20	17	13
1	13	20	17	13	3
1	13	20	17	13	3	15	7	13
1	13	20	17	13	7	22	15	8
1	13	20	17	13	7	22	15	8	14	13
1	13	20	17	13	7	22	15	23	15
1	13	20	17	13	9	13
1	13	20	17	13	9	13	11
1	13	20	17	13	9	13	12	13	7
1	13	20	17	13	9	15	20
1	13	20	17	13	9	15	20	14	15
1	13	20	17	13	9	15	20	14	15	9
1	13	20	17	13	12	15
1	13	20	17	13	12	15	7
1	13	20	17	13	12	15	9
1	13	20	17	13	12	15	11
1	13	20	17	13	12	15	16	15
1	13	20	17	13	12	15	16	15	7	12	13
1	13	20	17	13	12	15	16	15	7	15
1	13	20	17	13	12	15	17	13	3
1	13	20	17	13	14	14	15
1	13	20	17	13	19	13	7
1	13	20	17	13	19	13	17	15	9
1	13	20	17	13	19	13	23	13	11
1	13	20	17	13	19	13	23	13	16	15	9
1	13	20	17	13	19	13	23	13	16	15	24
1	13	20	17	13	19	15	7
1	13	20	17	13	19	15	7	23	13
1	13	20	17	13	21	15	7
1	13	20	17	15	19	10	3
1	13	20	17	15	19	10	3	4	9
1	13	20	17	15	19	10	3	4	24
1	13	20	17	15	19	10	3	21	4	7
1	13	21
1	13	21	2	14
1	13	21	2	14	8	6
1	13	21	11	6	14	1	10	17
1	13	21	11	13
1	13	21	11	15
1	13	21	11	15	7
1	13	21	14	15
1	13	21	14	15	3
1	13	21	15	7
1	13	21	15	7	8
1	13	21	15	7	13
1	13	21	15	7	23	15
1	13	23	13	11
1	13	23	13	11	17	13	3	15
1	13	23	13	11	17	13	3	15	7	15
1	13	23	13	16	15
1	13	23	13	16	15	7	15
1	13	23	13	16	15	9
1	13	24	6	7
1	13	24	15
1	13	24	15	17	13	3	15
1	13	24	15	17	13	3	15	7	15
1	13	24	15	17	13	3	15	7	15	7
1	15	3	13	11
1	15	3	13	11	9	13
1	15	3	13	11	9	13	9
1	15	3	13	11	9	13	11
1	15	3	13	11	9	13	17	15	21	15	7
1	15	3	13	11	9	13	19	13
1	15	3	13	11	9	13	19	13	23	13	16	15	9
1	15	3	13	11	9	15	20
1	15	3	13	11	13	1	2	17	2	3
1	15	3	13	11	13	9	13	9
1	15	3	13	11	13	9	13	19	15	24
1	15	3	13	11	13	9	13	24	21	15	7
1	15	3	13	11	13	17	15	9
1	15	3	13	11	13	19	15	9
1	15	3	13	11	13	23	13	11
1	15	3	13	11	13	23	13	11	21	15	7
1	15	3	13	11	13	23	13	16	15	9
1	15	3	13	11	14	15
1	15	3	13	11	14	15	7
1	15	3	13	11	14	15	9
1	15	3	13	11	14	15	11
1	15	3	13	11	14	15	16	15
1	15	3	13	11	14	15	16	15	7
1	15	3	13	11	14	15	16	15	7	15
1	15	3	13	11	14	15	17	13	3
1	15	3	13	11	15	3
1	15	3	13	11	15	3	15	9
1	15	3	13	11	15	7
1	15	3	13	11	15	19	10	3
1	15	3	13	11	15	19	10	3	4	9
1	15	3	13	11	15	28
1	15	8	13	11
1	15	8	13	11	17	13
1	15	8	13	16	15
1	15	11	14	15	9
1	17	4	6
1	17	10	11
1	17	13	2	3
1	17	13	11	6
1	17	13	23	11
1	17	25	27
1	19
1	19	6
1	25	1	3	6	11
1	25	17	12	26	16	26	9
1	25	17	22	6
1	25	17	22	6	7	2	7
1	25	17	22	6	12	6
1	25	17	22	6	12	6	11	2
1	25	17	22	6	19	2
1	25	17	22	6	19	6
1	25	17	22	6	21	2
1	25	17	22	6	21	2	7	6
1	25	17	22	6	21	2	7	12	6
1	25	17	26	9
1	25	17	26	9	12	6
1	25	17	26	9	17	6	3	2	7	12	6
1	25	17	26	9	26
1	25	17	26	9	26	7	6
1	25	17	26	9	26	7	12	6
1	25	17	26	9	26	7	26
1	25	19	17	6
1	25	19	17	6	12	2	3
1	25	19	17	6	17	2	11	17	6
1	25	19	17	6	19	12	2
1	25	19	17	6	21	2
1	25	19	17	6	21	2	7	6
1	25	19	17	6	23	6
1	25	23	6	11
1	25	23	6	11	17	6	3
1	26	3	10	21	4
1	26	14	26	7
1	26	19	26
1	26	19	26	9	26	20
1	26	19	26	11
1	26	19	26	11	1	13	1	13
1	26	19	26	11	1	13	1	13	9
1	26	19	26	11	6	17	8	2
1	26	19	26	11	13	7	7	6
1	26	19	26	11	13	7	7	6	9
1	26	19	26	12	26
1	26	19	26	12	26	9
1	26	19	26	17	6	19	2	23	2
1	26	19	26	17	26
1	26	19	26	19	10	3
1	26	19	26	23	26
2	1	7	6
2	1	13	3	6	14
2	1	17	2	21
2	3	2
2	3	13	11
2	3	17	13	7	12	13	17	15
2	7
2	7	2	7
2	7	2	19	10	3
2	7	2	20
2	7	2	28
2	7	6	11
2	7	11	13	3
2	7	12	2
2	7	12	2	3
2	7	12	2	3	2	7
2	7	12	2	3	2	9
2	7	13	7
2	7	13	7	8
2	7	13	7	9	13
2	7	13	7	9	13	9
2	7	13	7	9	13	11
2	7	13	7	9	15	19	10	3
2	7	13	7	9	15	19	10	3	4	9
2	7	13	7	9	15	19	10	3	21	4	7
2	7	13	7	12	15	9
2	7	13	7	13	1	2	17	2	19	10	3
2	7	13	7	13	7
2	7	13	7	13	9	15	19	10	3	4	9
2	7	13	7	15	3
2	7	13	7	15	3	15	9
2	7	13	7	15	7
2	7	13	7	15	17	9	13	24
2	7	13	7	15	19	10	3
2	7	13	7	15	19	10	3	4	9
2	7	13	7	15	19	10	3	4	24
2	7	13	7	15	19	10	3	21	4	7
2	7	13	14	8	15
2	7	14	2	11	13	9
2	7	14	2	11	13	9	15	7	15
2	7	14	2	18	13	3
2	7	14	6	3	7	6	14
2	7	14	6	3	7	6	14	14	6
2	7	20	13
2	7	20	13	13	14
2	7	21	13	7
2	7	21	13	7	13
2	7	21	13	7	15
2	7	21	13	7	15	7
2	7	21	13	7	15	9
2	7	21	13	7	17	13
2	7	21	13	7	17	13	3
2	7	21	13	7	17	13	3	12	13	7
2	7	21	13	7	17	13	3	13
2	7	21	13	7	17	13	3	15
2	7	21	13	7	17	13	3	15	7
2	7	21	13	7	17	13	3	17	13
2	7	21	13	7	17	15	11
2	7	21	13	7	21	15	7
2	7	22	2	17	2	24
2	7	22	2	17	2	24	17	6	3
2	7	22	2	17	2	24	23	6
2	7	22	2	17	14	6	3	6
2	7	23	2	14	9	6	11
2	7	23	2	17
2	7	23	6
2	7	23	6	17	6	9	6
2	7	23	6	17	6	12	2	9
2	8
2	8	2
2	8	2	7
2	8	2	7	2
2	8	2	7	6
2	8	2	7	12	2
2	8	2	7	12	2	3
2	8	2	7	12	6
2	8	2	7	12	6	7
2	8	2	7	12	6	11	2
2	8	2	7	12	6	19	2	9
2	8	2	7	12	6	19	12	2
2	8	2	9	12	6
2	8	2	9	12	6	7
2	8	2	19	10	3
2	8	2	19	10	3	4	9
2	8	2	19	10	3	21	4	7
2	8	2	28
2	8	6
2	8	6	3
2	8	6	3	2
2	8	6	3	2	9
2	8	6	3	2	12	6
2	8	6	3	2	19	6
2	8	6	3	2	21	2	7	12	6
2	8	6	3	6	7
2	8	6	3	12	6
2	8	6	17	2	9
2	8	6	23	6	11
2	8	9	6
2	8	9	6	9
2	8	9	6	11
2	8	9	6	19	6
2	8	11	2
2	8	14	2	7
2	8	14	2	9
2	8	14	6	7
2	9
2	9	11	13	7
2	9	11	13	7	15
2	9	11	13	7	21	15	24
2	9	11	30	7	21	15	24
2	9	12	13	14
2	9	13
2	9	18	13
2	9	24	13
2	9	28	13	3	13	14	10	3
2	9	28	13	3	13	14	10	3	17	4	11
2	11	2
2	11	2	7	2	24
2	11	2	7	2	24	2
2	11	2	7	2	24	2	7
2	11	2	7	23	2
2	11	2	7	23	2	21	2
2	11	2	9	2	24
2	11	2	9	2	24	2
2	11	2	9	2	24	2	7
2	11	2	9	2	24	12	6
2	11	2	19	6
2	11	2	21	2
2	11	2	21	2	7	2
2	11	2	21	2	7	2	7
2	11	3	13	9
2	11	6	7
2	11	7	13
2	12	2
2	12	12	2	13
2	12	13	3	6
2	12	13	9
2	13	7
2	13	12	6
2	14
2	14	2	1	13	3	6	7
2	14	2	3	13	24
2	14	2	3	13	27
2	14	13	13	14
2	14	13	17	19	13	7
2	16	3	6	7	8
2	16	7	6
2	17	2	20	11	2
2	17	2	20	11	2	7
2	17	2	20	11	2	9
2	17	2	20	11	2	9	2	24
2	17	2	20	11	2	17	6	3
2	17	2	20	11	2	19	6
2	17	2	20	11	2	21	2
2	17	6
2	17	6	3	2
2	17	6	3	2	12	6
2	17	6	3	17	2	19	10	3
2	17	6	3	17	6	9	6
2	17	6	14
2	17	6	14	2	20	2	9
2	17	11
2	17	13
2	17	13	7
2	17	13	8
2	17	13	8	17	13	3
2	17	13	8	17	13	3	15
2	17	13	23	15
2	17	14	2	27	13	14
2	17	18	13	9
2	17	22	2
2	17	22	2	7	8
2	17	22	2	9
2	17	22	2	9	2
2	17	22	2	17	2
2	17	22	2	17	6	7
2	17	22	2	17	6	7	2	3
2	17	22	2	17	6	7	2	3	2	9
2	17	22	2	17	6	7	2	19	10	3
2	17	22	2	17	6	7	2	19	10	3	4	9
2	17	22	2	17	6	7	6	23	6	11
2	17	22	2	17	6	7	6	23	6	16	2	9
2	17	22	2	17	6	7	9	2	19	10	3	4	9
2	17	22	2	17	6	7	12	2	3	2	3
2	17	22	2	17	6	7	12	2	3	9	2	19	10	3
2	17	22	2	17	6	7	12	2	3	9	6	24
2	17	22	2	21	2
2	17	22	2	21	2	7	2
2	18	1	13	3
2	18	9	13	17
2	18	13	7	6	14
2	18	14	2	9	13	17
2	18	14	2	9	13	17	2
2	18	14	2	9	13	17	17	6
2	18	14	2	19	13	3
2	18	14	2	19	13	8
2	18	14	2	19	13	8	17	13	3	15
2	18	14	2	19	13	23	15
2	18	14	2	19	13	23	15	7
2	18	14	2	19	13	23	15	7	15	24
2	18	14	2	19	13	23	15	9
2	18	14	2	19	13	23	15	9	15	24
2	18	17	13	17
2	19	2
2	19	2	12	2	3
2	19	2	17	2	11
2	19	2	17	2	16	2
2	19	2	17	2	16	2	7
2	19	2	17	6	3
2	19	2	17	6	20	6	23	6	11
2	19	2	17	6	20	6	23	6	11	21	2	7
2	19	2	19	2	9
2	19	2	19	2	24
2	19	2	19	6
2	19	2	19	9	2	20
2	19	2	19	12	2
2	19	2	19	12	2	7
2	19	2	21	2
2	19	2	21	2	7
2	19	2	21	2	7	2
2	19	2	23	6
2	20
2	20	1	2	3	17	2	16	2
2	20	2
2	20	2	7
2	20	2	7	2
2	20	2	7	2	7
2	20	2	7	2	24
2	20	2	7	6
2	20	2	7	12	6
2	20	2	7	12	6	7
2	20	2	9
2	20	2	9	2
2	20	2	9	2	24
2	20	2	9	2	24	2
2	20	2	9	2	24	6
2	20	2	9	6
2	20	6
2	20	8	2
2	20	11	6	7	23	6
2	20	13	3	6	14
2	20	13	3	6	14	2
2	20	14	2
2	20	14	6
2	20	14	6	7
2	20	15	11
2	20	15	11	17	13	3
2	20	15	11	17	13	3	15
2	20	15	16	15
2	20	17	2	19	10	3
2	20	17	6
2	20	17	6	3
2	20	17	6	3	2
2	20	17	6	3	2	7
2	20	17	6	3	2	7	2
2	20	17	6	3	2	7	6
2	20	17	6	3	2	9
2	20	17	6	3	6
2	20	17	6	9
2	20	17	6	9	2
2	20	21	2	24
2	20	22	13	17
2	21
2	21	2
2	21	2	9
2	21	2	9	17	2
2	21	2	9	17	6	3
2	21	2	9	17	6	3	2
2	21	2	9	17	6	3	2	7	2
2	21	6
2	21	9	2
2	21	9	2	7
2	21	9	2	7	2
2	21	9	2	9
2	21	13
2	21	13	1	6	14
2	21	13	31	7	15	7
2	21	14	2	18	1	13	3	13	14
2	21	14	2	19	10	3
2	21	14	2	19	10	3	4	9
2	21	14	2	19	10	3	4	24
2	21	14	2	19	10	3	9	4	20
2	21	14	2	19	10	3	12	4
2	21	14	2	19	10	3	12	4	7
2	21	14	2	19	10	3	12	4	9
2	21	14	2	19	10	3	17	13	3
2	21	14	2	19	10	3	21	4	7
2	21	14	2	19	10	3	21	4	7	4	24
2	21	14	2	19	10	3	21	13
2	21	14	2	19	10	3	21	13	7
2	21	14	2	19	10	3	21	13	7	15	24
2	21	14	2	27	13
2	21	14	6
2	21	14	6	3
2	21	14	6	3	2	9
2	21	14	6	3	2	24
2	21	14	6	3	9	2	21	2	7
2	21	14	6	3	12	2
2	21	14	6	3	12	2	7
2	21	14	6	3	12	2	9
2	21	14	6	3	17	6	3
2	21	14	6	3	21	2	7
2	21	14	6	3	21	2	7	2	24
2	21	14	6	3	21	6
2	21	14	6	3	21	6	7
2	21	14	6	3	21	6	7	2	24
2	21	14	6	3	21	6	9
2	21	14	6	9	2	19	10	3
2	21	14	6	9	2	19	10	3	4	9
2	21	14	6	9	2	19	10	3	4	24
2	21	14	6	9	2	19	10	3	12	4
2	21	14	6	9	2	19	10	3	12	4	9
2	21	14	6	9	2	19	10	3	17	13	3
2	21	14	6	9	2	19	10	3	21	4	7
2	21	14	6	9	2	19	10	3	21	13	7
2	21	14	6	9	2	20
2	21	14	6	9	2	20	2	9	12	2	3
2	21	14	6	9	2	20	14	2
2	21	14	6	9	2	20	14	2	7
2	21	14	6	9	2	20	14	2	9
2	21	14	6	9	6	9
2	21	14	6	9	6	9	2	20	14	2	9
2	21	14	6	9	6	11
2	21	14	6	9	6	12	2
2	21	14	6	9	6	12	2	7
2	21	14	6	9	6	12	2	9
2	21	14	6	9	6	12	2	16	2
2	21	14	6	9	6	12	2	16	2	7	2
2	21	14	6	9	6	12	2	16	2	9
2	21	14	6	9	6	12	2	16	2	9	2
2	21	14	6	9	6	19	2	24
2	21	14	6	9	6	24
2	21	14	6	9	6	24	12	2	9
2	21	14	6	9	6	24	21	2	7
2	21	14	6	11
2	21	14	6	11	17	2
2	21	14	6	12	2
2	21	14	6	12	2	7
2	21	14	6	12	2	7	2	24
2	21	14	6	12	2	9
2	21	14	6	12	2	11
2	21	14	6	12	2	11	17	6	3	2
2	21	14	6	12	2	11	17	6	3	2	7	2
2	21	14	6	12	2	16	2
2	21	14	6	12	2	16	2	7
2	21	14	6	12	2	16	2	7	2
2	21	14	6	12	2	16	2	7	2	24
2	21	14	6	12	2	16	2	7	2	24	2
2	21	14	6	12	2	16	2	7	6
2	21	14	6	12	2	16	2	7	12	6
2	21	14	6	12	2	16	2	7	12	6	7
2	21	14	6	12	2	16	2	9
2	21	14	6	12	2	16	2	9	2
2	21	14	6	12	2	16	2	9	2	24
2	21	14	6	12	2	17	6	3
2	21	14	6	16	2
2	21	14	6	16	2	9
2	21	14	6	19	2	28
2	21	14	6	19	6	1	2	17	2	3
2	21	14	6	19	6	1	2	17	2	3	21	2	7
2	21	14	6	19	6	7
2	21	14	6	19	6	23	6	11
2	21	14	6	19	6	23	6	16	2	7	2
2	21	14	6	19	6	23	6	16	2	9
2	21	14	6	21	2	7
2	21	14	6	21	6	9
2	21	14	13	21	19	10	7	4
2	21	19	13	7
2	21	28	13	7	19	10	17
2	21	28	13	7	19	10	17	23	13
2	21	28	13	14
2	23	2	7
2	23	13	1	15	7	13
2	23	13	14
2	24
2	24	2
2	24	2	7
2	24	2	7	2
2	24	2	7	21	2	24
2	24	7	2
2	24	7	2	7	2	24	17	6
2	24	7	2	7	17	6
2	24	17	2	19	10	3
2	24	17	2	19	10	3	4	9
2	24	17	6
2	24	17	6	3
2	24	17	6	3	2
2	24	17	6	3	2	7	2
2	24	17	6	3	11	6	7
2	24	17	6	9	6
2	24	17	6	9	6	11
2	24	17	6	9	6	19	6
2	24	17	6	12	2	7
2	24	17	6	12	2	9
2	24	17	6	19	2	7
2	24	17	6	19	6	7
2	26	14	27	6	7
2	27	13	12	6
2	27	17	13	21
2	28
2	28	4	23	4
2	28	14	13	17
2	31	9
3	2	14	13
3	2	17	6	19
3	2	21	11
3	2	21	11	2
3	2	21	11	6
3	2	21	11	17	2
3	2	23	10
3	2	23	11
3	2	23	11	19
3	2	23	13
3	2	23	18	2	6
3	2	23	18	13	3	12
3	2	28
3	4	1	19
3	4	14	2	7
3	4	14	18
3	4	18
3	4	18	4
3	4	18	4	7
3	4	18	4	7	4
3	4	18	4	9	4
3	4	18	17	13	3
3	4	18	17	13	3	15
3	4	18	21	13	17
3	4	21
3	4	21	17	13	3
3	4	21	19	13
3	4	21	21	6	17	17
3	4	27	4	21
3	6	1	6	23	23	13
3	6	2	12
3	6	6	12
3	6	6	21	6
3	6	7	6	6
3	6	7	11
3	6	7	11	17	2
3	6	7	22	2
3	6	11	13	1	6	14
3	6	11	17	13	9
3	6	12
3	6	12	12	6	12	2	17	12	2
3	6	12	12	6	14	14	2
3	6	18	2	7
3	6	18	2	7	6
3	6	19	7	10	17	12	21
3	6	21	2	9
3	6	21	2	9	17	6	3
3	6	21	2	9	17	6	3	2
3	6	21	2	9	17	6	3	2	7	2
3	6	21	9	2
3	6	21	9	2	7	2
3	6	21	9	6	7
3	6	21	14	10	3	13	7
3	6	21	14	10	3	13	7	12	13
3	6	24	2	17
3	6	24	13	17	6	14
3	10	1
3	10	1	1	2	6
3	10	1	2	7
3	10	1	2	7	21	10	7
3	10	1	6	3	14
3	10	1	10	14
3	10	3	19
3	10	7
3	10	7	7	2	6
3	10	9	6	10
3	10	9	13
3	10	9	13	7
3	10	9	13	7	14	2	11
3	10	9	13	31	19	13
3	10	11	6	14
3	10	12	7	6	19
3	10	14	13
3	10	17
3	10	17	26
3	10	17	26	7	26
3	10	19
3	10	21	6
3	10	21	21
3	10	22	6	3
3	10	23	11
3	10	23	11	19
3	13
3	13	7	12	6	5	4
3	13	7	12	6	5	4	7
3	13	7	12	6	5	4	9
3	13	7	12	13	17	17
3	13	7	12	19
3	13	11	2	28
3	13	12	19	10
3	13	12	19	13	21	19	10	7
3	13	16	9	6	7
3	13	17	28	18
3	13	18	2	1	6
3	13	18	2	28
3	13	18	13	14
3	13	18	13	14	8	13
3	13	18	13	14	17	13
3	13	18	13	14	21	15	24
3	13	18	13	14	21	15	24	17	15	11
3	13	19
3	13	19	9	10	7	12
3	13	21	14	22	6	17	6
3	13	23	18	6	17
3	13	24	15
3	13	28	10	3
3	13	28	10	3	4
3	13	28	10	3	4	7	4
3	19	13	7
3	25	28	10	3	14	13	29
3	26	19	13
3	26	19	13	7	12	13
3	26	19	13	9	12	13
3	26	19	13	17	13	3
3	26	20	5	6	14
3	26	24	22	13	3
4	7
4	7	4	14
4	7	4	14	4	7
4	7	4	14	4	19	10	3	12	4	9
4	7	4	14	9	4	20
4	7	4	14	9	4	20	4	9
4	7	4	14	9	13
4	7	4	14	9	13	11
4	7	4	14	9	13	12	15	9
4	7	4	14	9	13	19	13	23	13	16	15	9
4	7	4	14	9	13	19	15	7
4	7	4	14	14	4	7
4	7	4	14	14	4	9
4	8
4	8	4	19	10	3
4	8	4	20
4	8	4	28
4	8	9	13	11
4	8	13	7
4	8	13	11
4	8	13	11	14	13
4	8	13	11	14	13	7
4	8	13	11	17	13
4	8	13	16	13
4	8	13	16	15
4	8	13	16	15	7
4	8	14	4
4	9
4	9	3	4	7	12	13
4	9	3	4	9	12	13
4	9	4	3	4	7	12	13
4	9	4	3	4	9	12	13
4	9	4	14
4	9	4	14	21	4	24
4	9	4	19	10	3	4	9
4	9	4	19	10	3	12	4	9
4	9	13	3	15	9
4	9	13	17	15	9
4	14	13	7	8
4	14	13	7	15	19	10	3	4	9
4	14	13	7	22	13	8
4	16	3	4	7	13
4	16	3	13	9	15	20
4	16	3	13	12	15
4	16	3	13	12	15	9
4	16	3	13	19	15	28
4	16	3	13	20	9	13	11
4	16	3	13	20	14	15	9
4	16	3	13	20	15	19	10	3
4	16	3	13	20	15	19	10	3	4	9
4	17	4
4	17	4	21	13	17
4	17	4	21	17	13	3	13	3	13	21	15
4	17	13	7
4	17	13	20	9	13	11
4	17	13	20	9	13	19	13
4	17	13	20	14	15
4	18
4	19	4
4	19	4	3	11	6	7
4	19	4	9
4	19	4	9	13	11
4	19	4	9	13	19	13
4	19	4	9	17	4
4	19	4	12	4	7
4	19	4	19	10	3
4	19	4	19	13	9	13	12	15	9
4	19	4	19	13	9	15	19	10	3	4	9
4	19	4	20	14	4	3	4	23	4
4	19	9	4	19	10	3
4	19	11	4
4	19	11	4	19	13
4	19	12	4
4	19	13	3
4	19	13	3	15
4	19	13	3	15	19	10	3	4	9
4	19	13	7
4	19	13	7	12	15
4	19	13	7	12	15	9
4	19	13	7	12	15	16	15	7	12	13
4	19	13	7	12	15	16	15	9	12	13
4	19	13	7	15	11
4	19	22	4	7
4	19	22	4	7	21	4	24
4	21	4	17	26
4	21	14	13
4	21	14	13	21	15
4	21	17	4
4	23	4
4	23	4	1	6
4	23	4	7	12	13
4	23	4	7	12	13	7
4	23	4	7	13
4	23	4	24
4	23	4	24	13
4	24	4	7
4	24	9	13	7
4	24	9	13	7	15
4	24	9	13	7	17	15	11
4	24	13	7
4	24	13	11
4	24	13	11	14	13
4	24	13	11	14	13	7
4	24	13	11	17	13	3	13
4	24	13	11	17	13	20
4	24	13	11	17	13	20	15	7
4	24	13	11	17	15	11	14	13
4	24	13	14
4	24	13	16	13
4	24	13	19
4	24	13	19	12	13
4	24	13	19	13
4	24	13	19	17	15
4	24	13	19	17	15	17	13	3
4	27	13	11
4	27	13	11	17	15	11
4	27	13	23	15	11
4	28
5	2	3	22	2	7	2	13
5	2	3	26	21
5	2	3	26	21	26
5	2	7	23	6
5	2	7	23	6	7	14
5	2	12	6	10
5	2	21	11	2
5	2	23
5	2	23	12	13	7
5	2	23	14	10	3
5	2	23	14	10	3	2	13
5	4	3
5	4	3	4	3	4	9
5	4	3	4	7
5	4	3	4	17	9	4	20
5	4	3	4	17	12	4
5	4	3	4	17	12	4	9
5	4	3	4	19	10	3
5	4	3	4	20
5	4	3	4	28
5	4	3	9	4	20
5	4	3	9	13
5	4	3	9	13	11
5	4	3	9	13	19	13
5	4	3	12	4
5	4	3	12	4	7
5	4	3	12	4	9
5	4	3	12	4	17	13	3
5	4	3	13	7
5	4	3	13	23	13	11
5	4	3	13	23	13	16	15	9
5	6
5	6	3
5	6	3	2
5	6	3	2	3
5	6	3	2	3	2	9
5	6	3	2	3	2	24
5	6	3	2	3	12	2	9
5	6	3	2	3	17	6	3
5	6	3	2	3	21	2	7
5	6	3	2	3	21	6
5	6	3	2	3	21	6	7
5	6	3	2	3	21	6	7	2	24
5	6	3	2	3	21	6	9
5	6	3	2	7
5	6	3	2	17	6	7
5	6	3	2	17	6	23	6	11
5	6	3	2	17	9	2	20
5	6	3	2	17	12	2
5	6	3	2	19	10	3
5	6	3	2	19	10	3	4	9
5	6	3	2	19	10	3	4	24
5	6	3	2	19	10	3	17	13	3
5	6	3	2	19	10	3	21	4	7
5	6	3	2	23	2
5	6	3	2	28
5	6	3	6	1	2	17	2	3
5	6	3	6	1	2	17	2	3	2	9
5	6	3	6	1	2	17	2	3	21	2	7
5	6	3	6	3	6	11
5	6	3	6	7
5	6	3	6	7	6
5	6	3	6	9	6	9
5	6	3	6	9	6	19	2	24
5	6	3	6	9	6	24
5	6	3	6	9	6	24	21	2	7
5	6	3	6	17	2	9
5	6	3	6	19	2	9
5	6	3	6	23	6	11
5	6	3	6	23	6	11	17	6	3
5	6	3	6	23	6	11	21	2	7
5	6	3	6	23	6	16	2	7	2
5	6	3	6	23	6	16	2	9
5	6	3	6	23	6	16	2	24
5	6	3	9	2	19	10	3
5	6	3	9	2	19	10	3	4	9
5	6	3	9	2	19	10	3	17	13	3
5	6	3	9	2	19	10	3	21	4	7
5	6	3	9	2	20
5	6	3	9	2	20	14	2
5	6	3	9	2	20	14	2	7
5	6	3	9	2	20	14	2	9
5	6	3	9	6
5	6	3	9	6	7
5	6	3	9	6	7	2
5	6	3	9	6	9
5	6	3	9	6	9	2
5	6	3	9	6	11
5	6	3	9	6	11	14	6	7
5	6	3	9	6	12	2
5	6	3	9	6	12	2	7
5	6	3	9	6	12	2	9
5	6	3	9	6	12	6	7
5	6	3	9	6	17	2	19	2	9
5	6	3	9	6	17	2	19	2	24
5	6	3	9	6	17	2	21	2	7
5	6	3	9	6	19	2
5	6	3	9	6	19	2	7
5	6	3	9	6	19	6
5	6	3	9	6	19	6	23	6	11
5	6	3	9	6	19	6	23	6	16	2	9
5	6	3	9	6	21	2
5	6	3	9	6	21	2	7	2
5	6	3	9	6	24
5	6	3	10	7	2	23	13
5	6	3	12	2
5	6	3	12	2	7
5	6	3	12	2	7	2	24
5	6	3	12	2	9
5	6	3	12	2	11
5	6	3	12	2	11	17	6	3	2
5	6	3	12	2	16	2
5	6	3	12	2	16	2	7
5	6	3	12	2	16	2	7	2
5	6	3	12	2	16	2	7	2	24
5	6	3	12	2	16	2	9
5	6	3	12	2	16	2	9	2
5	6	3	12	2	16	2	9	2	24
5	6	3	12	2	17	6	3
5	6	3	21	2	7
5	6	3	21	6	7
5	6	3	21	6	7	6
5	6	3	22	2
5	6	12	13
5	6	19	13
5	6	22	13	21
5	6	27	13	14
5	10	7
5	10	14	11	13
5	13	3
5	13	3	9	13	11
5	13	3	9	15
5	13	3	9	15	20
5	13	3	11	6	7
5	13	3	12	15
5	13	3	12	15	3
5	13	3	12	15	9
5	13	3	12	15	11
5	13	3	15	9
5	13	3	15	24
5	13	3	17	15	11
5	13	3	17	15	16	15
5	13	3	17	15	16	15	7	15
5	13	3	21	13
5	13	3	21	15	7
5	13	4	22	18	7
5	13	7
5	13	7	6	21	21	13
5	13	9	28	2	3
5	13	9	28	2	3	17	6	3
5	13	11	2	14
5	13	11	13
5	13	11	13	21	15
5	13	11	14	2
5	13	11	14	2	7
5	13	11	14	2	7	2
5	13	11	14	2	7	12	6
5	13	11	14	2	9
5	13	11	14	2	9	2	24
5	13	13	14
5	13	17	2
5	13	18	20	2
5	13	19
5	13	24	22	6	8
5	13	27	14	2	24
5	26	23	4	12	4
5	26	23	4	12	4	7
5	26	23	4	12	4	7	4
5	26	23	4	12	4	7	4	7
5	26	23	4	12	4	7	12	13
5	26	23	4	12	4	7	13
5	26	23	4	14
6	2	7	21	14	6	2	7
6	3
6	3	2	7
6	3	2	11
6	3	2	23
6	3	2	23	13
6	3	7	2	6
6	3	10	2	7
6	3	11	6	7
6	3	11	6	7	12	6	7
6	3	11	6	11
6	3	11	6	11	17	6
6	3	11	6	11	17	6	3
6	3	11	6	11	17	6	3	2
6	3	11	6	11	17	6	3	2	7
6	3	11	6	11	17	6	3	6
6	3	11	6	11	17	6	3	12	6	7
6	3	11	6	11	17	6	3	17	6
6	3	11	6	16	2
6	3	11	6	16	2	7
6	3	11	6	16	2	9
6	3	11	6	16	6
6	3	12	2
6	3	14	6	21	2
6	4	22	6	7	6
6	5
6	5	2
6	5	2	7
6	5	2	7	2
6	5	2	7	2	7
6	5	2	7	2	24	6
6	5	2	7	6
6	5	2	7	12	6
6	5	2	7	12	6	7
6	5	2	9
6	5	2	9	2
6	5	2	9	2	7
6	5	2	9	2	24
6	5	2	9	2	24	6
6	5	2	9	6
6	5	2	9	12	6
6	5	2	9	12	6	7
6	5	3	6	7
6	5	3	6	7	2	7
6	5	3	13	11
6	5	5	6	17
6	5	6
6	5	6	14
6	5	6	17	19	7
6	5	12	6
6	5	12	6	7
6	5	12	6	11	2
6	5	13
6	5	13	7
6	5	13	7	21
6	5	17	2
6	5	17	2	17	2	11
6	5	17	2	17	2	16	2
6	5	17	2	19	2	9
6	5	17	6	3	2
6	5	17	6	3	2	7	6
6	5	17	6	7	2	3
6	5	17	6	7	2	19	10	3
6	5	17	6	7	6	23	6	11
6	5	17	6	7	9	6
6	5	17	6	7	9	6	11
6	5	17	6	7	12	2
6	5	17	6	7	12	2	9
6	5	17	13	12	15	9
6	5	17	13	14
6	5	17	13	14	17	15	11
6	5	21	2	24
6	5	23	2	17
6	6
6	6	6
6	7
6	7	2	7	12	6
6	7	6	3	29	2
6	7	12	2	20	6
6	7	12	2	20	6	17	2
6	7	12	2	20	6	17	2	19	2	9
6	7	12	2	20	6	17	6	7	2	19	10	3	4	9
6	7	12	2	20	6	17	6	7	6	23	6	11
6	7	12	2	20	6	17	6	7	9	6
6	7	12	2	20	6	17	6	7	9	6	19	2	7
6	7	12	2	20	6	17	6	7	12	2	9
6	7	14	6	3	6	21	13	7
6	7	22	6	17
6	7	22	6	17	17	6	9	6	11
6	7	27	6	11	21	2	19	10	7
6	7	29	6	11	14	6
6	9
6	9	2	3
6	9	2	3	12	2	3
6	9	2	3	17	6	3
6	9	2	3	17	6	3	2
6	9	2	7
6	9	2	7	2	9
6	9	2	7	12	2	9
6	9	2	17	19
6	9	3	2
6	9	3	2	7	2
6	9	3	6
6	9	3	6	12	2	19	10	3	4	9
6	9	3	6	12	6	3	21	2	7	2	24
6	9	6	11	17	2
6	9	6	11	17	2	17	2	11
6	9	7	2	19	6	14
6	9	9	13
6	9	13	7	6	14
6	9	17	13	11
6	11
6	11	2	1	2
6	11	2	1	2	7
6	11	2	9
6	11	2	28
6	11	9	6	11
6	11	10	7	10	9	2
6	11	10	7	10	9	2	11
6	11	21	2
6	11	21	2	11
6	11	21	6	17	13	7	21	17	13	3	15
6	11	21	14	3	13
6	12
6	12	2	6
6	12	2	7
6	12	2	17	2	3
6	12	2	17	2	19	10	3
6	12	2	17	6	1	2	17	2	3
6	12	2	17	6	7
6	12	2	17	6	9	6	24
6	12	2	17	6	23	6	11
6	12	2	17	9	2	20
6	12	2	17	9	6	11
6	12	2	17	9	6	21	2
6	12	2	17	12	2
6	12	2	17	12	2	9
6	12	2	17	12	2	16	2	7	2
6	12	2	19	10	3
6	12	2	19	10	3	4	9
6	12	2	19	10	3	4	24
6	12	2	19	10	3	12	4
6	12	2	19	10	3	12	4	7
6	12	2	19	10	3	12	4	9
6	12	2	19	10	3	12	4	11
6	12	2	19	10	3	17	13	3
6	12	2	19	10	3	21	4	7
6	12	2	19	10	3	21	4	7	4	24
6	12	2	23	2
6	12	2	28
6	12	6	1	2	17	2	3
6	12	6	1	2	17	2	3	2	9
6	12	6	1	2	17	2	3	2	24
6	12	6	1	2	17	2	3	21	2	7
6	12	6	1	2	17	2	3	21	2	7	2	24
6	12	6	1	2	17	2	19	10	3
6	12	6	1	2	17	2	19	10	3	4	9
6	12	6	1	2	17	6	23	6	11
6	12	6	1	2	17	6	23	6	16	2	7	2
6	12	6	3
6	12	6	3	2	9
6	12	6	3	2	24
6	12	6	3	6	11
6	12	6	3	11	6	7
6	12	6	3	12	2
6	12	6	3	12	2	9
6	12	6	3	17	6	3
6	12	6	3	21	2	7
6	12	6	3	21	2	7	2	24
6	12	6	3	21	6
6	12	6	3	21	6	7
6	12	6	3	21	6	7	2	24
6	12	6	3	21	6	9
6	12	6	3	21	6	11
6	12	6	7
6	12	6	7	6
6	12	6	9	2	19	10	3	4	9
6	12	6	9	6	9
6	12	6	9	6	12	2	9
6	12	6	9	6	19	2	24
6	12	6	9	6	24
6	12	6	9	6	24	21	2	7
6	12	6	9	6	24	21	2	7	2	24
6	12	6	17	2	9
6	12	6	19	2	9
6	12	6	23	6	11
6	12	6	23	6	11	14	2	3
6	12	6	23	6	11	17	6	3
6	12	6	23	6	11	21	2	7
6	12	6	23	6	11	21	2	7	2	24
6	12	6	23	6	16	2	7	2
6	12	6	23	6	16	2	9
6	12	6	23	6	16	2	9	2
6	12	6	23	6	16	2	24
6	12	12	2	6
6	12	22	13	3
6	13	3	17
6	14
6	14	2
6	14	3	13	27	13
6	14	3	13	27	14	13
6	14	3	13	27	15
6	14	3	13	27	15	7	12	13
6	14	3	13	27	15	7	12	13	11	2
6	14	3	13	27	15	7	13
6	14	9	2	19	10	3
6	14	9	2	19	10	3	4	9
6	14	9	2	19	10	3	4	24
6	14	9	2	19	10	3	21	4	7
6	14	9	2	20
6	14	9	2	20	14	2
6	14	9	2	20	14	2	3
6	14	9	2	20	14	2	9
6	14	9	2	20	17	6	3
6	14	9	6
6	14	9	6	7
6	14	9	6	7	2
6	14	9	6	7	2	7
6	14	9	6	7	2	24
6	14	9	6	7	2	24	2
6	14	9	6	7	6
6	14	9	6	9
6	14	9	6	9	2
6	14	9	6	9	2	20	14	2	9
6	14	9	6	9	2	24
6	14	9	6	9	6
6	14	9	6	11
6	14	9	6	11	14	6
6	14	9	6	11	14	6	7
6	14	9	6	11	17	6
6	14	9	6	12	2
6	14	9	6	12	2	7
6	14	9	6	12	2	9
6	14	9	6	12	6	7
6	14	9	6	17	2
6	14	9	6	17	2	19	2	9
6	14	9	6	17	2	19	2	24
6	14	9	6	17	2	21	2	7
6	14	9	6	17	2	21	2	7	2	24
6	14	9	6	19	2
6	14	9	6	19	2	7
6	14	9	6	19	6
6	14	9	6	19	6	23	6	11
6	14	9	6	19	6	23	6	16	2	9
6	14	9	6	21	2
6	14	9	6	21	2	7	2
6	14	9	6	21	2	7	6
6	14	9	6	24
6	14	11	2
6	14	11	2	17	2
6	14	11	2	17	2	19	10	3
6	14	11	2	17	6	3	2
6	14	11	2	17	6	7	12	2	9
6	14	11	2	17	6	19	2	23	2
6	14	11	2	21	2
6	14	11	2	21	2	7	2
6	14	11	2	21	2	24
6	14	14	2
6	14	14	2	3	9	6	11
6	14	14	2	7
6	14	14	2	7	2	24
6	14	14	2	9
6	14	14	2	11
6	14	14	2	11	14	6	7
6	14	14	2	11	17	6	3	2
6	14	14	2	11	17	6	3	2	7	2
6	14	14	2	16	2
6	14	14	2	16	2	7
6	14	14	2	16	2	7	2
6	14	14	2	16	2	7	2	24
6	14	14	2	16	2	7	2	24	2
6	14	14	2	16	2	7	6
6	14	14	2	16	2	7	12	6
6	14	14	2	16	2	9
6	14	14	2	16	2	9	2
6	14	14	2	16	2	9	2	24
6	14	14	2	17	6	3
6	14	18	13	7
6	14	21	2	7
6	14	21	6	7
6	14	21	6	7	6
6	14	21	6	9
6	16	2	14	2	9
[truncated: 7,909 more rows]
[truncated: 2 more columns]
