# Supplementary material for: The “handedness” of language: Directional symmetry breaking of sign usage in words
Source: PLoS One. 2018 Jan 17;13(1):e0190735. doi: 10.1371/journal.pone.0190735 (PMC5771592; doi:10.1371/journal.pone.0190735)
Supplement: S2 File — Contains data-files (each in csv format) for the 25 different language and writing systems used in our study. The name of each data file mentions the corresponding language and a serial number (e.g., “01_Arabic.csv”) in accordance with the order in which the data sets are described in the Description of the Corpora in the Supplementary Material. Each sequence is represented as a string of numbers, with each number representing a specific grapheme for that language and writing system. In addition there are key lists for each of the data-bases (in txt format for the 24 known language and writing systems and in pdf format for the undeciphered Indus database) which shows the grapheme corresponding to each number that represents them in the data-base sequences. The name of each key list mentions the corresponding language. (ZIP) [file pone.0190735.s010.zip › CSV_files_all_Databases/24_Urdu.csv]

2	1
5	4	3
6	1
2	7
10	9	8
2	11
8	1
9	1
2	12
11	8
7	1
5	4	7
10	13
10	1
9	7
6	15	14
1	6	8
7	6
5	4	7	12
12	8
8	4	1
9	16
7	9
2	18	17
2	12	10	1
8	15	16
8	7	1
8	4	19
9	20
9
8	19
6	7
2	18	8	20
7	12
14	20
2	12	13	8
13	21
11	20
8	6	22
2	15	16
2	18	9	7
1	16
22	23	14
5	9	7	12	8
2	7	10
15	16	8	11
12	1	4	17
6	19
5	6	10	1
6	18	9	1
2	19
2	16	10	1
2	12	9	7
2	18	19
6	12	13	8
2	17	8	9
16	24	9
16	7	14
6	11	1
8	20
6	15	16
8	6
6	18	19
3	7
5	9	7
2	18	17	4	1
7	22	8	6	25
1	17	3
16	8	14
8	7	10
27	10	26
10	19	8
14	8
16	3	9	1	27
9	22
8	9	7
6	22
8	16	9	7
3	8	1
17	28	8	27
6	7	10
14	11
8	12	10	1
8	16	8	20
10	7
6	11
10	9	26
12	8	29
2	17	7	13
15	30	1
31	10	28
5	4	7	12	8
17	8	11
7	20	9
3	1
19	12	20
2	11	8
6	16	9	7
2	4	17
3	4	32
10	22	28
24	14	8	26	3
3	8	3	16
6	14
6	18	9	7
6	11	8
31	33	29
22	3	27	8
6	17	8	9
8	16	1	11
31	10	26
2	22
10	15	13
8	4	12	22
5	9	19	9	17
23	9	10	34
6	16	8	20
22	8	10	31	8
2	10	8	14
10	6	25	9
6	8
12	20
22	8	14	21
10	9	22
21
5	4	18	8	20
8	4	17
16	11	9	22
6	17	23
10	32	1	8	35
2	12	8	20
17	3	8	34
19	9	17
2	17
2	18	1
17	8	3	23	16	11	8
22	22	3
6	13
17	4	3
8	22	4	13
2	14
2	10	11	9	22
2	13	9	10
16	10	9	10	36
2	8
12	4	16
34	4	13
31	17	16	29	3
7	1	12	9	4	1
3	8	12
6	18	21
2	10	8	3	7
7	27	31	28
5	9	12	9	22
6	1	6	10	3	8
6	3	9	24
6	19	22	12	25
2	16	9	7
3	18	8	24
20	21
6	12	8	13
8	16	10	1
3	8	9	23
17	3	23
12	4	11	27
12	8	10	9	22
6	12	8	16	11	1	8	13
3	6	8
7	8	34
9	11
32	12	10	13
8	6	8	16	14
6	37	14
22	9	29
2	15	20	3
2	11	6	8
11	4	17	9	13
6	10	8	20
3	17	31
22	9	20	9	3
12	22
17	4	15	1
2	18	4	20	4	1
2	10	1
7	1	17	14
2	16	1	11
10	38	12
10	15	19
1	17	8	3	3
5	8	7	20
8	12	7	1
2	16	8	20
2	10	4	3
5	9	24	33	23
10	19	3
11	8	13
8	12	14
6	16	1	11
10	8	25	7
3	4	17	23	16
2	37	14
32	1	10	1
10	19	6	22
10	4	39
1	33	7
5	8	7	6
30	4	3
6	18	1
12	14
3	7	8
5	6	22
2	1	11
5	4	3	7
6	32
23	24	9	3
22	28	4	31
2	30	14
17	10	12	20
7	9	33	23
5	6	10	14	29
8	12	13	8
5	9	30	14
6	11	8	4	11
7	31	8	36	8
8	11	6	8
17	8	4	29
3	16	29
10	7	34
12	4	16	8	9	29
25	9	10
6	24	10	16
25	6	10	4	11
32	11	4	32
6	10	8	3	7
5	8	7	9
14	12	8	20
34	34	9	1
6	10	11	9	22
2	18	21
6	3	17	8	23
17	3	1	3
2	17	8	9	27
10	3	23
10	8	14
7	28	27
12	8	11	12	8
22	6	25	3
3	8	38	12
10	16	7	14
6	15	14	1
3	17	11	3
10	8	30
2	12	6	22
2	12	21
6	16	10	1
10	8	22	10	1
6	10	4	3
6	11	6	8
7	17	28	4	31
2	12	3	8	11
8	22	8
12	8	4	3	10	22
16	10	9	28
6	32	10	8	13
6	18	12
22	4	11
36	23	14
10	4	3	23	16
17	22
11	33	20	8
10	7	8	14
10	8	10	24
3	8	23
6	10	9	10	36
16	10	36	27
6	16	10	8	15	14
2	23	6	10	40
2	12	8	12	14
3	7	8	16
17	18	8	11	3
2	16	6	22
7	1	8	16
31	10	34	3
7	19	20
8	10	4	3
22	12	14
6	20
6	20	9	31
22	8	22	23	16
5	4	15	16
10	8	7	38	8
15	1	33
6	3	1
6	22	12	14	8	13
6	35
6	17	7	13
14	27	8	28
6	10	9	13
6	12	23	6
8	12	9	7
6	7	6
10	4	39	14
5	4	17
22	12	30
10	8	1	34
10	8	4	16
11	6	8
2	18	12
6	9
5	9	17	8	9
17	3
22	8	22	3	8
2	11	4	20
8	37	14
24	17	23	16
28	29	34
3	38	8	12
17	27
6	17	14	3	11	8
2	18	6	22
7	22	27	16	3
7	16	34	25	19
12	33	23	8
16	27	16
41	23	8	14
16	23	8	34	8
3	7	8	10	31
30	12	8	13
6	15	14	8
2	17	25	17	25
20	9	31
31	21
6	22	8	22	3	8
17	14	24
19	4	17
22	17	20
10	15	14
8	6	21
2	1	30
16	33	8	27
6	1	4	12	1	16
6	3	33	11	8
7	17	18	11	3
17	1
6	17	23	8
8	19	17
9	8
2	17	11	17	11
12	6	10	16	7	25	8	16
3	38	23	8
2	24	33	23
6	28	9	28	29
16	27	28
11	1
2	12	15	1	10
10	8	16	31	10	19
15	37	14
28	8	29
10	8	1
12	8	4	14
10	8	4	16	29	8
5	9	4	1
25	12	10
17	8	14	24	8
3	17	23
25	8	22	12	8
27	26	11
12	9	12	8	24
3	8	10	19	9	10	13
12	8	3	8	11
24	27
1	8	13
14	8	9	20
6	32	4	3	1
7	8	3
10	14	3	12
6	17
6	10	29	21
32	10	9	13	10
2	18	8	10
8	15	1	10
3	11	24
3	9	17	23	3
12	4	3	25
24	14	8	11
6	15	30	8
17	8	9	11
14	8	26	29
15	16	8	7
16	14	8	41
23	17	36
6	10	8	1	10	11
12	8	20
6	18	8	15	14
2	16	7	1
5	4	1	11
10	22	12	8
14	6	10	24
14	17	26
11	13	8	9
35	10	9	14
16	3	4	24
14	8	4	3	8	1
10	11
22	9	20	9	8	14
16	8	14	8	29	16	12	8
3	9	24
8	1	30
16	8	24	17	23	16
8	40	7	17
22	8	25	21
12	11	27
16	8	10
22	27
8	6	8	12	14
16	1	10	34
3	6	35
6	18	8	14	9	28
8	14	6	10	24	16
6	1	30
7	10
7	10	41	8	16	3
16	23	8	3	20
25	8	39	21
6	1	17	3
12	8	28	24	12
6	31	8	1
15	1	6	22
10	16	29	8
12	6	10	41	8	16	3
7	10	4	39	9
11	12	10	31	12	8	1
2	10	8	22	8
6	12	8	11	12	8
7	20	9	16
8	12	33	9	3
5	9	10	8	22	8
10	7	8	38
7	14	16	10	3
11	22
10	4	3
17	1	34	3
1	6	10	27	16
31	6	10	34
30	12	7	13
10	8	9	8	22	4	13
2	4	1
17	11	12	9	1
6	14	8	4	3	8	1
12	1	3	3
29	4	34
17	8	27	16	10	9	28
29	6	10	8	16
6	37	33	15	1
10	9	13
3	33	39
10	11	4	31	9	10	13
24	17	23	16	3
20	10	22
20	33	23
17	8	27
16	8	11
2	18	8	20	14
2	16	7	8	30
6	22	8	4	12	14
37	9	10	1
6	10	15	22	9	30
8	16	6	22
2	16	15	1	10
6	34	8	23	3
26	9	14	36	3
11	10	14
3	16
3	8	4	24
22	6	22	34
20	17	8	1
10	17	8	35
12	6	10	16	7	14
3	4	11	24	16
22	27	10	11
13	9	10	19
10	4	13
10	6	25
27	36	8	9
3	38	23	8	10	6	25	9
10	25
5	9	12	8	3	17	11	3
6	3	29	25
16	4	28	29	34
16	14	27	3
22	8	6
14	8	16	1
39	8	14
8	25	11
10	41	8	16	3
12	3	8
5	9	6	37	33	15	1
16	9	3
16	4	3	11
7	22	9	20	9	3
17	16	24
6	31
2	19	21
19	12	10
17	9	1	11
6	10	11
16	29	11
12	8	14	25
25	9	4	12
16	4	41	4	27
8	4	12
6	19	22	10	1	10	8	1
5	4	7	1
11	9	11	27	3
7	34	4	3	7
16	11	8	4	11
12	6	8
33	3
16	34	7	22
12	31
31	6	8
5	8	4	3
17	30
6	12	22	3	21
6	22	8	34
16	8	3	8	22	24	8
10	9	10	36
22	18	8	25
6	18	8	7	16	12	8
33	7	13
27	10	34
14	6	10	24	16
2	4	7	8	30
8	16	21
6	17	8	23	16
2	12	4	17
8	15	1	6	22
12	8	16	13	1
16	17	8	22	23
8	15	30	8
7	8	10
12	8	3	17	11	3
5	4	7	10
16	8	24	33	3
5	4	18	19
23	3	20
5	4	16	8	14
8	12	8	20
32	42	21
25	6	25	23
10	31	11
9	12
17	9	8
16	4	3	7	8
22	12	11	13
7	17	8	11
6	14	9	12	20
3	11	20
12	9	1
2	16	7	10
6	10	32	10	1	4	11
12	8	1	10	8
3	24	10
2	16	21
7	17	11	17	11
5	9	6
6	10	9	31
10	41	1	8
12	4	3	10	18	4	30
16	6	8	22	7
7	17	25	17	25
2	18	8	12	14
1	12	4	14
17	27	8	11
25	4	30
8	10	9	13
10	8	9	22	4	3	8
11	14
16	24	8	26
7	3	40
2	12	7	10
7	28	10	23
7	22	18	8	31
5	8	7
6	22	8	14	21
6	18	8	9	10	10	8	1
25	8	9	21
24	9	24	27
16	1	9	34
5	9	12	22
22	6	22	20
6	32	11	10	9	4	12	9	6
23	18	8	34
14	10	8
6	16	21
23	18	8	10	40
14	10	23
3	8	3	36	12	8
22	6	9	8	20
8	22	29
2	17	3	27
3	8	9	24	8
10	8	10	24	10	14
2	32	9	15	30
3	8	1	27
7	10	9	22
17	1	17	8	14
2	11	20
2	17	3
8	12	6	22
16	12	27	3
6	25	1	10	3
22	8	4	12	14
15	1	10
12	6	22	17	8	9
16	25	8	20	8
23	24	8	9
10	8	19	12	7	3	8	12
7	8	10	14	10	11
3	8	34
6	12	16	8
16	4	20
2	10	9	13
34	14
12	34	1	4	17	8
9	19	16	31	19
22	24	23	12	3
22	18	8	24
2	12	8	15	1
6	17	6	22	14	16
17	4	16
17	3	16	34	3
8	16	7	10
25	8
10	8	22	24	3
5	9	1	17	3
3	17	8	23
16	10	9	23
7	22	12	18	21
8	10	11	9	22
9	32	15	14
7	24	6	10	26
5	9	3	17	31
6	3	8	9	24	33	8	12	4	14
6	24	8	14
10	22	24
12	34	6	10	13	21
27	14	28
32	31
8	10	8	3	7
27	4	27	28
3	8	25	17	8
6	24	8	31	9
16	17	8	27
2	12	15	1	6	22
6	3	4	17	23	16
2	37	13
10	21
12	9	31
11	1	4	32
6	17	20	14
10	22	4	27
16	29	9	10	31
16	8	10	1	8	40	3
10	9	13	10	15	14
33	41	3
26	29
25	8	9	12
12	8	22	12	8	29
2	15	30	8
7	20	10	8	29
14	29	16	12	3
2	19	17
38	9	31	27	3
17	9	10	32	12	1
17	9	11	10
7	10	7	8	38	3
3	1	27
8	12	16	8
12	9	8	23	16
17	29	8	22
2	20	4	16	12
7	16	13
12	9	29
6	16	6	22
10	23	8	34
6	17	8	27	14
12	8	9	20	9	12
12	1	10
5	8	3
17	14	24	16	11	3
12	11
16	8	3	22	29
2	17	28	4	31
12	9
6	10	8	3	4	14
8	6	8	3	10	31
2	11	4	1
22	6	8	34
8	3	12	7	10
11	12	18	8	11
2	16	4	17
17	6	22	14	16
17	4	28	27	16
7	10	8	14	9	22
12	42	8	32
2	16	31	7
16	22	8	4	24
6	11	4	17	8	13
16	24	4	24	27
10	41	8
12	4	30
12	6	10	7	8	3
26	17	39
12	34	6	25	9	13	8
17	28	4	31
7	25	8	16
14	6	10	39
2	10	34	8	23	3
8	12	3	8	11
7	1	8	3	15	22
3	14
39	9	10	31
16	11	10	22
10	29	21
6	10	8	22
6	23	10	25
10	8	3	34
10	14	8	10	14
10	1	40
37	9	15	30
16	3	22	29
7	25	18	8	20
14	18	8	12
12	1
17	28	8
31	8	28
2	26
10	9	25
14	22	8
17	12	18	8	31
33	8	1
12	4	24	6
6	17	8	14
35	9	10
22	7	8	34
22	4	3	8
16	23	12	28
6	17	3	23
6	1	8	7
7	14	17	8	26	3
32	1	9
33	30
14	8	29	16	12	8
31	4	30
11	8	11	27	8
24	10	34	3
6	24	4	11	9	3
7	22	12	18	8	3	12
25	4	16
12	26	9
15	22	9	22
3	4	38	12	16
3	11	9	3
7	14	23	34
30	10	29
5	9	15	16	8	7
22	17	8	29
12	4	17	3
16	6	8	3	27
16	11	1	34
5	9	17	4	15	1
25	8	3	12
2	17	14	8	24	3
16	4	14	10	16
10	9	28	16
10	13	11
7	30	12	8	12	30
16	8	23	24	8	9
8	36	10
6	7	9
6	16	7	10
17	9	1	11	8
10	8	4	23	3
3	10	1	8
6	22	8	25	21
17	8	41	3
6	10	23	8	34
5	8	6	8	3	12
3	4	38	23
16	10	9	28	14	9	29
30	9	11
32	4	12
2	12	17	3
10	8	22	7	3	40
2	24	6	10	26
12	4	12	9	6
12	6	22
10	8	22	10	11
17	6	8
14	14	11
6	9	12	8	26	10	14
8	1	11
6	17	3
22	3	21	10	14
2	10	9	22
17	1	34
7	14	17	26
42	8	14	22
7	26	14	8	10
8	16	7	8	30
16	10	8	20	16
7	17	3	27
20	8	20	16	27	8
6	10	8	11
22	12	17	14
6	18	8	13
22	17	8	9
10	6	22
6	20	8	3	11
35	10	8	1	6	10
6	17	8	3
34	33	16
10	9	38	12	3
16	8	10	41	8
17	8	35
6	23	17	36
3	8	3	16	7	8
6	3	22	21
8	37	13
7	14	9	28
5	4	18	21
17	9	14	24
2	30	4	12
7	3	1	27	3
8	16	37	13
36	27	3
35	12	6	8
10	12	10	9	19
7	25	9	10
17	18	8	11	9
36	6	10	3
19	17	8
2	32	12	15	19
17	11	17	11	3
12	10
6	24	8	10	23
5	9	15	1	12	21
10	6	10	27	16
16	33	3	8	23	3
30	11
6	3	7	8	10	31
7	8	14	16
2	35
10	14	29
6	14	7	40	3
8	11
6	36	8	3
17	6	9	26
6	26	11	9
22	8	27	16	8
22	20	11	3
7	30	14
22	8	3	16	23	8
14	11	8	12	3
34	7	8	9	29
10	16	31	22
13	8
17	9	27	8	3
10	13	9	8
17	6	40
6	23	9	3	20	3
17	8	16	13	11	7
7	20	8	9	29
15	19	12	11
10	8	1	12	31
27	16	31
15	32	21
10	8	14	9	10	8	1
12	8	10	4	3
11	17	20	3
16	33	1	34	3
7	1	12	9	30
10	4	3	8
22	10	22
30	9	1
6	17	18	8	14	24
11	6	10	13
8	16	19	17
6	15	1	10
6	22	9	23	11
17	12	34	4	12
14	17	8	39
2	14	9	28	12	3
16	11	8	6	10
12	7	40
6	12	34	9	10
7	3	8	10	35
6	13	11	30	17	22
22	11	10
22	4	23	11
2	17	30
16	8	20	8	10	29	8
10	8	3
32	18	8	11
32	9	9
7	23	24	8	9
2	20	14
25	6	9	20	16
32	12	3	12	10	9	19
8	16
16	17	9	22
6	3	8	9	23
32	12	3
6	12	9	12	8	24
7	22	12	25
7	20	4	16	12
35	17	10	9
2	10	7	30
6	12	10	1
11	4	12	8
5	9	4	3	10	19	10	11
38	31	27	16
16	8	24	9	8
8	30	12	7	13
13	3	4	1
6	18	8	15	1	22
16	9	24
5	9	10	8	25	7
7	24	33	23
31	8	32	11	8
25	8	16	3	3
24	10	31
25	19	12	12	8
2	15	1	10
32	9	15	20
5	42	8	19
16	6	8	7	12
12	34	6	25	9	13
2	31	8	36	8
2	12	12	14
6	34	9	29
11	9	10	11
22	18	8	23
19	17
15	20	3	11
7	22	10	1
7	1	10	16	34	3
5	9	10	7	34
5	9	16	3	4	24
16	11	8	9	29	10	22
16	22	34
16	34	4	23	3
7	30	10	19	8
31	8	26	17	8
6	12	13	3	1
12	34	4	3	1
5	4	15	1	10
17	8	14
7	12	8	9	10
3	33	1
12	8	22	4	3
3	10	19	10	11
3	22	24
6	10	7	34
7	25	8	22	12	8
20	18	8	16	12
7	4	3	8	38	16	12	8
6	7	8	14	16
2	34
6	32	11
10	1	31
13	1
16	8	4	27
8	11	4	20
5	9	16	23	8	3	20
14	17	8	26
16	33	4	28	31	16
6	17	4	32
11	4	14
5	9	7	12	20
12	4	12	8	9	24
12	4	18	21
22	22	34	16
8	6	35	4	3
34	9	29
3	22	23
17	8	3
8	6	8	19	17
10	31	38	3
5	4	1
15	20	3
10	9	7	34	3
8	23	22
17	19
32	4	1	10	8	3
6	12	9	10	4	14
7	40	16	8	11	8
36	10	3
11	4	19
6	16	10	8	20	16
24	8	31	16	8
3	8	20	12	8
32	10	9	1
3	10	19
30	6	8
3	25	17	3
17	1	12
6	14	22	8
7	17	14	8	24	3
2	14	23	34
5	9	10	15	19
3	8	24	3
10	32	1	6	10	18	8	35
6	37	8	19
22	10	19
6	14	10	39	3
6	12	7	40
5	9	12	8	14	25
5	4	18	8	10	1
2	17	18	11	3
8	12	8	10
17	1	6	35	4	3
16	6	10	9	7	3	20
17	7	8
6	25	4	16
5	8	4	12	13	3	1
5	8	7	1
6	16	8	40
1	8	10	9	29
17	8	16	13	11	8
9	4	1
16	10	8	25	9
12	9	16	8	29
14	8	10	29
8	16	15	1	10
10	32	9	4	13	3	1
16	8	23	33	26	8
1	6	10	34
3	8	1	8	12
10	9	12
24	4	24	27	16
22	28	24	3
12	8	39	31	8
2	12	14
10	9	36	27
16	10	8	22	28
6	10	8	1	7	6	8	3	10	11
31	4	17	6	10
3	4	17	11
3	4	17	11	16
17	4	13	8
8	12	15	1	10
5	9	30	4	3
6	18	8	12	14
7	12	3
17	9	28	27
7	23	6	10	40
35	12	4	17
11	32	11	20
7	10	8	22	8
6	10	22	8	10	14
16	33	8	4	29
17	12	34	4	12	10	32	12	8
10	15	22	8
10	3	8
6	18	8	22	16	14	8
6	12	8	7	1
17	3	8	27
22	10	3
8	6	8	13
2	15	30	4	13
7	3	33	23
3	7	3
8	1	37	17
9	17	1
1	31	6	10	32
11	12	20
41	27	14
6	20	9	17	8	12	1	4	32
24	10	8	26
8	15	1	17
38	8	31	17	8
6	32	9	15	30
12	8	10	11	31	8
1	4	15	32
2	17	19	8
2	32	4	14
13	4	32
8	15	32	8
2	17	3	8	23	3
2	18	8	10	1
22	10	16	11	3
31	9	10	28	3
2	18	8	10	14
19	21
6	16	3	9	1	27
5	9	16	10	9	23
7	12	33	8	11
6	12	4	30
16	8	14	17	8	26
25	8	25	23	8
6	24	6	22	28
6	16	8	4	24	10	16
7	34	24	12
10	9	3	8
19	12	10	18	8	31
10	32	10	9	13	10
3	6	10	1
32	12	3	8	12	10	9	32
16	8	3	9	17	23	3
9	14	8
12	8	3	20	10	16
2	10	8	11
17	9	19
12	3	36
7	23	31	22
2	16	11	8	10
31	24	9	3
16	14	41	3
6	17	7	22
10	31	38
2	20
23	4	11	9
9	6
10	16	7	22	8	6	25
16	10	4	39
8	4	7	3
2	18	8	13
10	19
22	22	23	16	3
22	4	24	12	16
17	24	16	12	3
2	30	12	7	13
5	42	8	3	12	7	10
12	8	11	21
17	4	20
12	8	3	7	3
25	1	10	3
31	9	10	23	3
17	4	1	34	16
2	12	17	4	15	1
10	8	1	12	8
6	1	11
14	17	26	3
8	12	8	15	1
23	9	36	9	3
34	18	8	22	4	13
6	12	6	22
10	8	22
14	9	35
5	4	7	12	20
9	10	1
10	8	22	16	24	8
6	20	8	27
6	34	6	10	24
1	12	14
7	14	9	28	12	3
43	8	4	36
32	9	1
1	17	1
23	24	9	16
7	16	11	8	10
11	42	8	7
22	12	4	19
6	24	4	24	27
10	9	27	3
6	3	17	31
6	10	22	7	9	30
6	14	12
2	28	27
22	12	3
12	25	8	9	16
8	12	4	17
16	34	8	1
31	8	28	12	8
2	12	8	19	17
5	9	36	6	10	3
1	17	8	3
15	22	14
34	29	14
7	16	14	17	8
28	9	28	29	3
6	12	4	24	6
5	9	10	11	9	22
12	34	9	10
5	9	14	9	28
5	9	15	1	33
9	6	35	9
8	10	35
33	8	14
2	18	20	4	1
12	18	33
22	31	9
24	34	23
38	8	27	17
6	19	17
2	12	16	8
31	33	16	29	8
7	17	19	12	14
17	8	1	12
9	14	8	24
31	6	10	23	16
2	16	15	1	6	22
7	10	22	12	13
6	10	8	4	16
2	12	8	10	1
5	4	11	14
7	4	17	8	27
17	14	8	24
3	9	10	27	3
10	8	14	29	8
16	9	23	22
6	16	15	1	10
6	11	4	20
22	10	31
6	10	14
16	31	8	6	10	22
6	9	4	14
2	12	4	13
5	9	6	10	7	34
6	12	4	26	11	17	31
32	8	35
2	28	10	23
6	17	23	8	10	6	25	9
16	6	10	41	1	8
8	10	9	31
11	8	30	13
6	17	6	10	7	25
22	4	23
5	9	3	8	1
10	38	12	3
17	8	3	1
17	19	12	3
7	20	10	22
6	17	9	3	23	3
32	14
5	9	10	1
14	7	40	3
6	10	8	15	14
31	10	8	28	3
14	8	9	29
31	9	29
6	17	4	18	8	10	11	8
2	10	11	4	16
6	17	8	3	34
22	9	20	9
30	9	17	14
22	9	22	27	3
16	8	4	34	8	23	3
20	27
6	22	8	28	16	24	8
12	4	1
8	16	17	3
6	11	13	8	9
6	11	9	11	6	8
12	34	6	8
10	8	6
16	8	6	10	9	10	36
3	38	12
22	7	20	9	22	20
31	4	17	1	16
12	6	35	12	8
11	21
12	8	3	25	17	3
2	16	15	20	3	11
10	26	8	29
16	8	14	40	20
22	8	10	3
16	4	27	33	28
10	4	29
5	6	10	7	17
6	25	8	22	12	8	10	22
10	9	26	14
22	8	16	11	8
10	9	14	20	3
14	16	10	3
1	6	22	25	12
16	9	15	14
6	12	9	7
7	22	23	8	24	8	14
10	18	12	4	11
6	16	23	12	28
30	10	8	3
1	9	10
2	17	15	30	13
16	23	8	10	25
22	4	7	34
35	9
7	24	17	23	16	3
17	14
2	9	17	6	10
6	35	12	3
37	13
7	16	11	7	21
7	17	29	8	22
12	34	6	10	35	4	31
6	16	7	8	30
22	3	21	10	22
10	8	22	39
10	10	24	3
36	8	10	3	8
2	1	8	3	15	22
17	11	12
16	14	10	39
7	8	10	3	7
22	8	34	10	8
7	10	26	29
16	31	17	8	29	3
7	3	4	14
2	12	8	3	25
8	25	10	3
22	3	21
17	25	39
22	4	34	10
16	7	20	7	3	7
23	8	31	22
22	27	8	9
17	22	14
10	8	22	12	8	34
24	9	34
7	10	8	4	19
6	16	10	22	24
6	18	8	7
7	8	19	21
10	4	34
10	25	19
10	9	12	8
16	34	8	22	10	14
6	12	8	3	11	20
10	41	9	3
3	6	22	12
32	4	12	10	32	12	8
7	12	8	25	9	10
8	13
7	17	3	8	23	3
24	9	10	8	31
10	8	16	31	10
41	9	17	3
6	10	16	7	14
5	4	3	17	31
6	36	8	24
6	12	8	10	6	8
10	8	19	25	9	10
34	35	6	9	11
1	37	11
36	18	8	10	31
7	6	10	38	12
16	3	1	27
35	12	31
10	11	31	8
10	32	4	3
10	32	11	3
16	10	8	3	23
12	8	19	22	25	7	17	25	17	25
5	9	4	31	8	27	28
3	8	39	4	13
8	15	30	9	13
7	8	12	13
34	6	22
2	14	9	28
2	12	7	1
9	17	7	13
7	24	17	27
7	3	16	8	29
10	8	38	16	12	8
3	16	16	29	3
11	10	18	8	9
13	34
3	4	11	9
3	8	3	8
10	32	9	3
16	8	6	9	22	8
20	20
16	27	8	36	9
12	3
6	16	17	3
32	20	14
14	34
3	9	27	10	3
6	16	11	9	22
36	10	31
23	31	8	12	3
6	19	4	18	8	22	8
16	1	17	3	3
22	34	10	8
2	12	33
6	3	32	6	8
10	9	25	3	1
7	10	8	14
5	9	16	3	9	1	27
3	32	11	11
10	8	4	13
6	1	37	17
33
10	7	8	26
10	14	1	8
2	7	8	30
16	34	9	19
5	9	12	1	10	8	1
32	1	10	32	11	35
37	1	6	8
13	8	14
6	18	8	31	28
17	36	31
16	11	22	10	14	25
8	12	8	12	14
3	8	38	16	12	8
6	10	11	4	16
38	31	8	27
2	37	13	1
12	4	3
7	14	10	20	16
1	8	12	10	26	29
3	22	12	19
36	8	6	10
12	4	3	25	33	3
5	9	11	10	14
10	16
12	3	34	22
16	8	40
14	9	14	27	3
8	26	23
6	19	22	9	20	9	3
10	8	25	8	14
7	8	10	14
33	14
15	32	4	14
5	9	3	4	38	12	16
14	8	9	12
10	9	1	11
6	20	12
16	6	8	9	10
16	25	23
2	17	4	15	1
19	12	32	4	14
6	16	10	34	8	23	3
7	6	9	10
10	8	14	16	23	8
16	11	8	10
2	37	15	1
12	8	26	17	11
23	33	26	8
8	12	4	24	6
1	4	30
7	12	8	34	12
35	10	8	9	6	8
10	23	34
17	26	23	3
7	1	12	33	8	27
12	34	6	35	12	42	8	31
5	4	18	9	7
2	11	4	13
12	4	3	38	8	12
8	28	9	28	29
8	12	7	10
5	9	1	37	11
15	1	22
7	22	27	4	17	23
10	7	8	3
7	6	8	3	10	11
6	16	3	33	11
12	8	1	3	8
17	8	27	14
10	6	9	28	16
6	17	8	29
17	24	16	11	3
16	14	11	12
6	10	9	7	3	20
6	13	10	9	6
11	13
8	16	4	17
7	8	34	22	8	14
7	14	40	20
6	3	8	24	3
6	3	4	11
31	17	8	29	3
16	17	9	7	11
17	9	28	9
10	4	29	8	16
6	24	10	34	3
1	12	8	30	8
8	10	1
17	8	24	16	12	8
17	24	12
5	9	17	8	11
5	9	4	12	13	3	1
32	11	6	9
17	9	11
6	12	8	11	21
37	9	16
14	8	14
7	12	10	9
16	23	8	3	11
6	31	12	3
1	34	29
6	16	15	37	14
22	12	11	13	16	22	34
16	4	23	9	12
5	9	14	23	34
17	18	8	14	9	3
15	37	13
6	14	8	20	12	13
11	9	11	31	8
22	6	10	29
5	9	6	10	8	3	4	14
17	28	31
14	10	39	3
3	10	8	31
22	7	23
2	18	8	19	17
6	14	8	29	16	12	8
3	39
2	12	8	3	4	13
6	14	26
6	22	28
7	23	17	8	26	3
8	12	21
16	4	12	8	11	12	8
34	18	8	7	10
3	17	11	8
6	29	6	10	8	16
33	16	14	3
6	10	9	38	12	3
7	8	9	29
22	9	22	27
2	22	7	8	23	3
5	9	34	34	9	1
10	35	4	17
3	4	27	10
12	8	34	6	10	13
16	38	8	31	27
39	8	3	22
2	17	27	10	3
14	9	29
22	6	9	12
6	32	4	14
10	9	39
10	1	4	17
1	10	8	14	3
5	4	16	3	4	24
10	8	7
25	8	20	23	8
6	32	18	8	11	9	11
6	10	3
12	8	10	3	1	27
6	9	23	22
6	25	6	10	19	12	8
7	13
6	10	32	11	35	12	8
8	10	40
8	15	20	3	11
6	22	12	14	7	14	9	28	12	3
7	16	31	7
12	9	10	4	14
8	3	9	3	23
8	15	37	14
2	15	32	4	14
7	12	8	29
11	33	1
14	17	1
31	10	8	23
16	22	3
27	8	12	20
5	9	17	3	27
22	9	11
6	10	8	29	14
11	4	1
7	16	11	14	8	9
10	8	1	17	7	8
16	6	8	1	34
6	10	7	9	20
11	8	13	1
5	4	16	17	9	7	11
6	12	8	3	4	17	10	8	13
22	8	22
5	9	1	8	3	15	22
17	9	15	13
2	6	22
5	9	4	20	9	31
10	11	12	4	1
15	20	9	14
26	11	9	8
10	9	16	11	22	14
17	1	4	18	8	11
2	3	16	8	29
22	22	23
8	36	31
12	7	14
32	12	3	9	9	3
8	10	8	11
5	9	10	32	1	8	35
6	12	8	20
10	38	12	34	4	13
25	10	26
8	6	8	10	1
6	7	12	8
3	8	29
3	22
3	8	16	16	29	8
34	10	8	14
16	8	24	4	24	27	16
16	24	8	4	17
7	10	9	1	40	3
5	9	16	8	14
6	10	8	14
6	16	8	6	22	17	14
9	6	9	10	32	12	8
16	8	3	8	25	17	8
5	9	3	4	32
19	12	17	9	14
5	8	29
6	37	13
12	4	23	16
6	12	8	10	19	12
3	10	20
10	18	8	29	40
22	4	24
6	22	6	10	31	21
6	17	30
2	15	37	8	11
6	12	16	1
5	9	16	11	9	22
10	16	34	4	14
31	28	12
6	10	19	35
3	8	10	21
23	24	8	9	3
7	10	6	35
32	9	17
10	8	1	8	22	8
6	12	16	20
10	11	4	3
22	4	31	11
6	32	10	9	1	4	11
38	31	17
25	35	12	31
5	9	12	8	9	20	9	12
2	12	8	15	37	14
1	34
2	12	30	12	7	13
7	22	17	8	9
32	12	3	4	17	10	8	13
16	8	7	9	20	9
10	28	8	12
6	3	7	8	14
23	25	8	12	16
10	22
5	9	12	4	16
1	10	9
2	11	6	9
16	8	4	28	29	34
3	18	8	10	20
8	12
34	18	8	3	12
11	8	14	17
2	12	15	37	13
12	8	31	10	23
14	1
16	8	3	8	38	16	12	8
12	34	1	6	8
6	12	14
5	9	10	8	30
7	10	9	34	3
3	8	22	24	8
10	7	9	34
17	32	9	7
6	16	22	8	6	25
6	15	16	8	11
5	4	32	1	9
15	37	6	35
10	14	3	3
3	8	10	16	27	8
3	8	23	12	8
6	37	9	15	16
23	18	8	36
32	8	1
10	6	9	8	28	16
6	3	8	12
5	9	24	17	27
11	1	23	10	14
10	1	34
6	10	8	14	9	10	8	1
22	8	24	23	12	8
8	32	4	14
16	12	8	3	36
9	10
17	9	28	8
2	18	8	30
10	4	38	12
26	8	10	31	8
6	32	13	35
27	17	11	3
16	8	31	33	16	29	8
7	36	14	24
16	8	20	12
7	20	8	10
5	9	10	8	1
16	9	14	41
6	18	8	10	1
10	8	28	27	12	8
2	12	16	1
10	41	8	16
10	22	12	3	11
8	6	33
2	12	8	10	13
10	28	16	29	3
5	9	22	10	3
5	9	12	8	11	12	8
5	9	6	37	8	19
32	4	1	9	9	35	6	8
16	4	17	8	3
3	8	1	27	16	11	8
6	7	1
13	11	30	17	22
6	10	32	6	10	1	4	11
17	28	8	10	22
5	4	15	1	12	21
17	4	3	1	16
9	4	12
11	4	16
2	12	17	30
10	9	23	34
5	9	10	8	1	17	7	8
6	10	30	12	11
2	12	1	9	10
14	8	11	27
6	10	9	30
10	7	38	8
29	10
12	8	9	6	8
2	18	33
2	12	8	30	14
14	8	14	10	8
22	12	8	30
5	6	10	22
22	4	20	3
11	13	21
6	12	11
17	15	13
6	10	8	16	31	10	19
16	17	9	22	14
3	9	22	29	3
6	1	10	16
3	10	9	31
8	9	11
14	25	27
22	4	3	27
8	40	39
12	8	34
10	8	10	31
10	7	3
30	14
3	11	8	24
12	4	3	8
16	8	10	36	27
11	6	10	19	12	8	1
17	31	27	3
44	9	1	25
3	17	38
2	16	12	8	20
5	9	4	18	8	15	14
2	12	8	13
7	3	20	10	16
12	9	20
8	16	15	20	3	11
5	4	18	8	19	17
25	8	7	20
5	6	25	4	30
6	36	10	3
10	8	9	11
9	17
16	8	23	9	12	28	3
3	12	20
5	9	14	9	28	12	3
14	16
2	17	15	1
5	9	6	22	4	24
6	22	10	11
16	23	8	20	34
7	16	34	10
20	8	9	31	8
12	8	27	20	10
6	10	22	8	24
6	19	22	12	18	8	3	12
8	12	15	1	6	22
3	6	10	13	11
12	8	10	3	8	1
10	11	4	31	21
16	11	34	12
8	7	16	12	8
5	42	8	13
32	4	11
12	6	10	16
6	18	8	12	8	9	16
27	4	20	10	16
12	32
16	33	8	9	11
5	9	16	4	27	33	28
6	12	9	17	8	1
7	24	17	23	16
5	9	10	8	9	22	4	3	8
3	8	10	19
22	3	21	10	22	17	3	23
7	4	31	29
5	9	22
32	1	32
10	28	8	12	23
20	4	15	14
16	3	27	10
22	9	23	11	3
32	6	9	4	18	8	10	13
2	12	9	11
2	22	7	23
6	12	8	10	13
16	1	10	27
7	26	24	12
5	4	15	1	6	22
22	34	8	10
9	6	35	6	10
5	4	18	8	12	14
14	8	12	20
14	8	4	16	11	22
5	8	9	10
12	4	31	10	8	28
31	10	34	8
25	8	14
12	8	14	17	8	26
7	10	8	1	8	22	8
6	16	10	8	22	28
8	9	39	8
27	9	10
16	10	7	34
7	22	7	8	23	3
2	12	8	30	12	7	13
3	6	22	24
6	12	14	3
17	25	12	3
11	32	9	12
12	8	3	6	8
10	8	12	4	3	4	11
17	16	8	24
6	10	8	1
7	27	17	11	8
3	9	17	23	3	8	12
5	9	14	6	22	8
10	36	8	27
10	8	4	15	16	7
10	4	34	14
7	16	31	8	6	6	24	10	16
10	29	31
32	4	13
5	9	12	8	10	3	1	27
6	10	4	3	34	1
5	9	17	8	14
11	4	17	8	30
31	4	12	27
17	3	23	22	10
5	4	7	3	16
8	37	15	1
17	4	3	20
17	9	3	23	3
20	8	25	3
12	4	23	3
9	4	31	10	1
10	8	29	16	31	8
8	6	8	15	32	8
2	9	10	11
7	16	34	40	19
17	9	24	14
7	22	3	23
36	4	31
6	32	3
16	4	23	3	20
17	15	1
12	4	14	8	3
6	3	8
2	12	33	30
24	8	31	34	8
6	16	37	13
8	9	10	1
12	4	1	8	10	8
6	22	17	20
23	4	3	11
5	8	20
5	4	34	34	9	1
12	8	27	16	3	8
10	4	7	38
2	10	3	1
6	12	8	34	6	10	13
17	4	1	9
10	32	8	9
9	4	17	14	35
29	10	11
6	25	8	39
16	8	12	18	8	1
25	8	11
6	23	8	3	16	20	8
16	4	31	4	1
6	7	22	12	8	34	12
1	10	32
32	9	32
12	8	11	27	8
20	10	9	11
10	32	1	4	11
2	12	4	7	3
3	19	4	14
16	8	10	8	14	29	8
34	1	34	4	13
5	4	14	8	16	1
6	16	4	17
15	1	17
7	10	34	8	23	3
17	13
8	16	17	30
12	8	31	9	26
16	23	12
16	8	10	8	4	16	29	8
23	33	36	8
25	8	4	16	3	8
1	8
12	8	3	8
5	9	22	8	4	12	14
24	6	22	28	16
6	14	6	10	24
5	9	28	27
16	29	10	22
7	22	8	31	8
19	4	14
6	10	8	4	23	3
12	8	3	11	21
7	22	23	9
14	10
8	15	1
1	8	12
10	9	34
1	30	17
6	18	8	3	12	7	10
16	3	25	33	3
40	31	8	12
17	4	17	29
16	22	8	14	23
11	12	8	11
15	37	19
22	20	3	8
6	22	8	10	31	12	8
10	17	9	14
1	10	16
8	12	19
5	9	25	4	30
3	1	27	16	11	3
12	13
8	16	7	1
12	25	9
8	12	16	20
31	4	26	17
6	3	10	21
12	34	3
34	12	8	22
22	7	8	25
6	32	9	6	35
8	6	10	22
8	10	11	4	16
10	8	24	31	17	8	9	40
22	8	9	3
16	8	7	6	22
15	1	12	21
24	4	31	10
10	3
12	8	10	27	14
22	12	4	12
22	8	22	23	8
3	10	31
6	12	4	18	21
10	8	30	9	22
2	12	16	4	20
2	36	10	24
10	22	12	3
5	4	7	8	30
5	9	4	3	29	25
5	9	37	1	12	4	11
6	3	25	33
10	8	7	14
14	4	14	27
16	4	17	9	3	34
22	8	22	10	8	10	24
8	20	4	15	14
2	16	8	3	10	31
6	16	3	4	24
6	17	9	19	12	19
22	8	25	7	34
6	24	33	29	8
43	8	10	21
22	4	31	3
22	3	8	27
7	12	8	3	25
8	12	11
1	9	17	11
10	12	34	3	1
17	9	15	1
[truncated: 3,001 more rows]
[truncated: 1 more columns]
