# Supplementary material for: The “handedness” of language: Directional symmetry breaking of sign usage in words
Source: PLoS One. 2018 Jan 17;13(1):e0190735. doi: 10.1371/journal.pone.0190735 (PMC5771592; doi:10.1371/journal.pone.0190735)
Supplement: S2 File — Contains data-files (each in csv format) for the 25 different language and writing systems used in our study. The name of each data file mentions the corresponding language and a serial number (e.g., “01_Arabic.csv”) in accordance with the order in which the data sets are described in the Description of the Corpora in the Supplementary Material. Each sequence is represented as a string of numbers, with each number representing a specific grapheme for that language and writing system. In addition there are key lists for each of the data-bases (in txt format for the 24 known language and writing systems and in pdf format for the undeciphered Indus database) which shows the grapheme corresponding to each number that represents them in the data-base sequences. The name of each key list mentions the corresponding language. (ZIP) [file pone.0190735.s010.zip › CSV_files_all_Databases/25_Undeciphered(Indus).csv]

1	142
1	304	354	125	812	33
1	368	351
1	368	767
1	368	861	255	371
1	415	176	792	85
1	480	165	900
1	740	923	33	705
1	740	923	33	706
1	820	595	760	706	635
2	368	260
2	368	590	900
2	407	125	590	831
2	610	125	32
2	817
2	818
2	861
2	861	415
2	861	416
2	861	698
3	1	520	240	806	2	502	31
3	408
3	861
4	408
15	13	31	892
16	2	504	342	632
16	220	382
31	32	171	745
31	311	745
31	504	632	32
31	625	140	220	415
31	645	645	31
31	700
31	840	140	740	101	2	365	287	33
31	850	140	236	220	32	803	2	820
31	893
32	2	900	285
32	29
32	32	700
32	257	840
32	316	33	705	233	1	920	374
32	700
32	700	601
32	820	100	415
32	820	140	5
32	840
32	840	221	150	741	70	255
32	840	267	150	741	70
32	850	31
32	904
32	920	491
33	33	368	390	590
33	255
33	700
33	700	850	2
33	711	335	575	413
33	720
33	832	236	741	361
34	32	32
34	700
34	700	335	575	413
35	171
35	171	142
35	171	158
36	269	140	2	741	60	920
41	705	2	905
45	740	806
60	550
63	740	918
64	31	400	521	2	820
64	706	140
64	840	140	740	176
65	826
70	740	220	3	900
72	170	740	840	13
90	17
90	100	415	717
90	125
90	125	2	861
90	326	700	920	125	1	55	920	140
90	740	32	840	741	572	683
90	740	35	171	61
90	740	35	171	61	31	2	69
90	740	100	220	2	31	165
90	740	100	220	32	741	361
90	740	100	233	2	575	31
90	740	100	320	1	300	632
90	740	100	415	2	31	350	550	692
90	740	100	415	240	2	817
90	740	100	415	240	2	861
90	740	101	2	820
90	740	101	31
90	740	101	853
90	740	101	908	545
90	740	103	2	861
90	740	176	2	861
90	740	176	233
90	740	176	741	347
90	740	220
90	740	220	2	368	550	821
90	740	220	3	2	390	72
90	740	220	3	741	252	530
90	740	220	14	2	820
90	740	220	16	2	297	190	900	140
90	740	220	16	2	820
90	740	220	16	31	908	545
90	740	220	32
90	740	220	55	1	740	500	705
90	740	220	55	1	741	500	705
90	740	220	235	853
90	740	220	742	534	550	90
90	740	222	231	2	861	683
90	740	233	2	817
90	740	233	60	368	817
90	740	235	240
90	740	235	741	572	368
90	740	240	31
90	740	240	220
90	740	240	235
90	740	240	235	1	820
90	740	240	235	2	906	140
90	740	240	235	590	645	104
90	740	240	575	703
90	740	255	705	2	861
90	740	255	705	60	550
90	740	327
90	740	362
90	740	362	2	360	832
90	740	400	350	31	545
90	740	531	60	692
90	740	615
90	740	717	770	235
90	740	760	717	853
90	740	792
90	740	792	2	817
90	740	792	740	220	3	803
90	740	900	5
90	740	920	140	60	692
90	850	32	60	573
93	340	924	220	260
93	808
95	31	740	927
100	31	2	861
100	904	717	220	415	806	742
103	740	803	60	540
104	2	820
104	892	390	406
105	31	60	820
106	741	500	209
111	33
111	833	528
116	32
125	2	861
125	70
125	435	255	2	286	220	31	12	31	455	33	590
125	700	33
127	381	292	590	32	901	620
130	32	820
130	32	905
136	31
136	140	2	861
136	140	861	455	922
137	2	820
137	3	1	740	920	322
137	413
138	1	595	752	455
140	15	1	31	692
140	32
140	165	740	176	220	803
140	705
140	706
142	33
151	17	3
151	31	90	32	1	505
151	33
151	55
151	55	240	235
151	61
151	61	2	861
151	62	820	500	706
151	97
151	97	31
151	97	232	416
151	97	700	34
151	100	220
151	176	2	861
151	216
151	219
151	220
151	220	16	2	820
151	229
151	231
151	233	803	33	705	240
151	240	235	741	892
151	243
151	243	31	2	820	741
151	279	142	2	390	95
151	337	484	2	390	125	632	32	900	563
151	350	2	550	615
151	382	31	2	861
151	390	590	2	374	840
151	390	590	741	60	920
151	390	590	741	330	368
151	390	590	900	2	861
151	416
151	416	741	849
151	590	390
151	717
151	740	100	240
151	740	221
151	740	222
151	740	231
151	740	235
151	760	220	3	2	861
151	790	31	790	495
151	840	416
151	892	32
153	31	700
153	803	595
154	3
154	3	617	33
154	3	900	545
154	4
154	5
154	31	1	520	33	705
154	101
154	160	363
154	384
154	388	717	705
154	388	717	706
154	390	590
154	435	255
154	615	503
154	798	460	353
154	806	467	1	2	817
154	806	467	31
154	806	468
154	806	468	1	740	877	760
154	806	469	1	740	877	32
154	806	470	2	861
154	806	471	407	845	740	233	231	798
154	806	472	1	740	405	590
154	806	474	1	2	820
154	900	4	1	390	32
155	806	467	1	692
155	806	468
156	3
156	3	31
156	3	60	368	817
156	3	240	741	345
156	3	545
156	3	877
156	4
156	5
156	19
156	31
156	31	133
156	31	240
156	140
156	142
156	142	60	820
156	142	368	817
156	176
156	176	518	220	416	2	615
156	176	741	60	920
156	230
156	260	2	817
156	384	31	400
156	388
156	389
156	435	255
156	460	510
156	803
156	843
157	31	2	390	705
157	142
158	3	494
158	32
158	221
158	792
158	805	480
158	806	465
158	806	468	740	752	231	235
158	838	470
158	900	415
159	57
159	243	1	740	325
160	90	55	60	190
161	55
161	55	240	220	32	2	820
161	97
161	97	2	817
161	97	741	140
161	233	220	32	741	831
161	390	590	2	861
161	390	590	31	740	60	920
161	803
165	741	31	60	692
165	900
165	900	700	3
165	900	790
167	705
167	705	368	5	741	60	920
167	706
168	32	578	415
171	67
173	520	235	60	550
176	103
190	125	575
200	705	380
203	892	193
204	630	233	832	904	794	630	235	60	550
215	1	480	90	820
215	1	480	306	813	33	60	413	346	706
215	31	480	140	632	705	2	93	33
220	14
220	16
220	17
220	32
220	33
220	63	51
220	65	864
220	233
220	415
220	500	520	2	862	32
220	700	4
224	740	61	2	824
226	2	861
226	3	2	297	350	125	413
226	32
226	32	2	390	692
226	32	60	891
226	32	231	798	2	693
226	32	798	742	60	920
226	32	803
226	140	2
226	240	235	60	690
226	415	2	190	751
226	491	742	705	575
226	803	2	220	455	520
226	803	717	2	764
232	220	32	2	168	32
232	240	741	60	920
232	740	176	745	440	617
233	226	32	60	220	575
234	415
234	803	741	82	350
236	2	308	90
236	2	390	707
236	2	820
236	2	861
236	140	893	861
236	240	33	705	798	2	820
236	806	2	863
240	220
241	2	880
241	156	590	706	794	732
241	220	32	2	861
241	220	235	803
241	235
241	742	41
241	803	2	850	491
241	803	2	850	493
241	832	740	176
243	705	31
244	277	255
250	255
250	605	626	60	820
255	33
255	60	692	401	920
256	832
257	360
267	413	575
269	130	190
286	645	1	368	817
294	350	595	820	2	820
298	350	590	32	900	853
298	350	761	32	60	572
298	350	892	590
298	465	33	705	231	2	564	617	33
307	350	617	741
317	590	111
317	740	335	740	176	2	920	491
317	890	1	32	776	625
320	233	240	798
323	690
324	255	1	405	16
350	1	740	362	692	32	2	861
354	1	740	405	590	33	706	2	690	921
360	268	252	326
365	900
367	390	709	2	861
368	3	742	60	920
368	5	2	590	455
368	33	705	31	741	390	741
368	35
368	91
368	140	706
368	304	125
368	390	125	33
368	390	710
368	390	831
368	740	870
368	803	31
368	821	55	31	2	31	892
368	840	830	2	861
368	861	501	31
368	861	503
368	861	575
368	861	903
368	900
375	400	390	632
382	760	382	2	820
388	134	368	590
390	3
390	3	2	31	575
390	3	2	111	167
390	3	2	125	350
390	3	2	803
390	3	2	817
390	3	2	820
390	3	2	861
390	3	3
390	3	60	550
390	3	60	920
390	3	368	817
390	3	480	368	861
390	3	491
390	4
390	4	2	31	376
390	4	2	390	125	820
390	4	2	705	127
390	4	2	817
390	4	2	820
390	4	2	861
390	4	2	861	125
390	4	104
390	4	155	390
390	4	260
390	4	491
390	4	741	617
390	4	817
390	5
390	5	2	455	511
390	5	2	817
390	5	2	861	36	460	513
390	15	2	861
390	16
390	16	2	814	560
390	16	2	824
390	16	2	861
390	16	60	550
390	17
390	17	2	220	455	741
390	17	741	60	920
390	18
390	18	796
390	32	700
390	34
390	34	2	374	228	741
390	35
390	95	909	5	825	776	220	16
390	371
390	415
390	415	2	550
390	503	740	168	2	817
390	600	617	2	190	125	632	32
390	697	151	740	176	798	838
390	700
390	700	790	32	63
390	704	1	820
390	717	61	2	368	634
390	721	790	2	861
390	820	460	60	368	920
390	832	3
390	840	233	240	744	33	272
390	844
390	844	60	575	717
390	844	140	176	803	2	301	190
390	844	240	806	2	861
390	844	741	31	371
390	871
390	872	2	861
390	920	322	803	2	820
390	920	323
391	2	527	475	5
400	90
400	90	740	32	840
400	90	740	35	171	61
400	90	740	100	390	231
400	90	740	100	415
400	90	740	220	3
400	90	740	400	90
400	93	368	72
400	97
400	97	700	4
400	98
400	125	745
400	130	746
400	131
400	137
400	140
400	150	617	55	1	150	243
400	151	97
400	151	142
400	151	229
400	151	336	630	706
400	153	118
400	154	440	220
400	154	690
400	154	806	467
400	154	806	468
400	154	896
400	156	118
400	156	140	32
400	156	384	31
400	156	435	255
400	158	3
400	158	460	503
400	158	592
400	158	806	467
400	158	806	470
400	158	806	472
400	158	806	473
400	158	806	475
400	158	904	736
400	159	877
400	202	892	220	920
400	220	428
400	221	31	741
400	226
400	226	32
400	226	415
400	232	235
400	234
400	236
400	236	220
400	236	233
400	241	31	60	820
400	255	400	165	900	1
400	267	820
400	297	352	892	590	740	176
400	345	279
400	351	220
400	368	55
400	368	741
400	390	4
400	390	844
400	456	503	337	484	920	140
400	520	33	705	233
400	520	220	16
400	520	231	240
400	520	233
400	520	233	803
400	520	400	352
400	520	400	353
400	520	897
400	525	550
400	525	550	33	705	220
400	525	550	33	705	240
400	525	554
400	527	195
400	527	550	33	705	240
400	527	555	233	235
400	565
400	592	140	3	900	692	3	700
400	595	420	125	32	820	920	140
400	617	831
400	678
400	698
400	703	617
400	740
400	740	16	503
400	740	17	503
400	740	32
400	740	32	14
400	740	32	15
400	740	32	25
400	740	32	27
400	740	32	28
400	740	32	59
400	740	32	60	13
400	740	32	840
400	740	33	503
400	740	61	140
400	740	67	100
400	740	100	31	705
400	740	100	140	3
400	740	100	176	175
400	740	100	240
400	740	100	415
400	740	141
400	740	152	240
400	740	176
400	740	176	140
400	740	176	235
400	740	176	240
400	740	176	519
400	740	176	700	33
400	740	176	791
400	740	177
400	740	177	519
400	740	178
400	740	220	415	798
400	740	263
400	740	275	320	235	240	798
400	740	335	3
400	740	335	482	175
400	740	336	18
400	740	336	176
400	740	337
400	740	382
400	740	384	33
400	740	388
400	740	388	717	705
400	740	390	590
400	740	405	590	235	806
400	740	440
400	740	455
400	740	460	495
400	740	575
400	740	575	17	798
400	740	575	17	920
400	740	575	17	920	320	798	2	861
400	740	585	838	240
400	740	636
400	740	636	240
400	740	636	240	31	32	171
400	740	637
400	740	637	240
400	740	681
400	740	690	436	255
400	740	717
400	740	760	32	33	177	550
400	740	760	220	416
400	740	760	382
400	740	760	435	690
400	740	760	605
400	740	767	220	416
400	740	776	495
400	740	790
400	740	798	365	415	1
400	740	798	460
400	740	803
400	740	817	175
400	740	817	276
400	740	817	491
400	740	840	13
400	740	840	13	240
400	740	861
400	740	892	617
400	740	898	617
400	740	900
400	740	904	240
400	740	904	798	460	350
400	740	920	320	233	240	798
400	740	923	226	32
400	741	717	235
400	760	740	220	416
400	775	516
400	798	255
400	804
400	804	233
400	806	805
400	807	740	219
400	820	100	415
400	852
400	854	32
400	890	104
400	892	81	518	1	31	250
400	892	829
400	892	831
400	921	690	435	255	55
401	2	368	165
401	390	16	853
401	698
401	861	440	220
405	3
405	3	2	293	360
405	3	60	820
405	4
405	4	1	2	817
405	4	1	137
405	4	2	861
405	4	2	933
405	4	104
405	4	745	905
405	4	747
405	5
405	5	1	63	615	262
405	5	2
405	17
405	18	1	220	786	850
405	32	520	95	585	17	220
405	32	900	3	70	2	233	235
405	35	2	861
405	61	33	705	236
405	61	33	706	794	630	220	2	820
405	61	70	32	33	706	235	806	2	267	455
405	61	527	555	233	235	806	2	817
405	61	740	806
405	240	740	176	2	326
405	371	31
405	690	32
405	844	32	840	2	861
405	845	686	740	793	3	233	805	2	861	533	717
406	72	2	817
406	125	176
406	371	220	415	803	742	920	320
407	3
407	4
407	4	1	617	142
407	4	1	740	407	590	235
407	4	1	740	443	388	140
407	4	1	745	561	586
407	4	2	365	460	495
407	4	2	820
407	4	2	861
407	4	60	692
407	5
407	5	1	746	740	590
407	5	741	500	561
407	16	1	2	861
407	16	1	740	923
407	17	60	193
407	32	520	95	585	17	220
407	32	520	95	585	17	231
407	32	520	100	585	435	231
407	61	2	817
407	61	740	923	233	806	60	692
407	61	845	240	798
407	63	520	95
407	63	845	240	798
407	71	32
407	321	407	845	33	705	235
407	321	407	845	33	706	235
407	585	33	705	233	235	806
407	585	233
407	790	32
407	845	140	740	101	923	240	2	861
407	845	140	740	233	240	798	365	263
407	845	220	415
407	845	233	806
408	32	520	95	585	17	220
408	817	920	2	861
409	15
409	32	845	33	705	231	806	2	595	812	125	717
409	61	740	235	220	31	2	861	244	165
409	190	2	798	55
410	17
411	440	236	220	741	634
413	530
413	820	220	65	798	550	820
415	31	2	820
415	35	171
415	578	32	876
415	700	33	171
415	798	2	354	4
416	1	520	240	806	2	502	31
416	1	565	740	220	32	2	856
416	1	740	720	175	2	861
416	590	33
422	3
422	3	1	60	65	405	720
422	3	263	104	745	55
422	3	900	740	690	435	255
423	3	1	900	740	690	435	255
423	3	60	407	140
423	3	491
426	3
426	3	2	388	31
426	3	13	817
426	3	60	692
427	3	1	165	309
429	3	741	60	920
430	3
435	1	3
435	1	31
435	255	390	5
436	740	176
440	411	740	335	2	285	491
455	370
455	590	142	220
455	922
461	840
480	3	31
480	817
481	740	255	360
482	33
503	233	240
504	350	240	2	861
504	350	240	741	60	920
504	350	741	60	920
506	2	817
511	32
512	32	142
519	742	851
520	31
520	33
520	33	2	861
520	33	33
520	33	705
520	33	705	2	172	32
520	33	705	31
520	33	705	60	820
520	33	705	176
520	33	705	220	415	2	861
520	33	705	220	803	55	2	820
520	33	705	231	2	820	700
520	33	705	231	60	550
520	33	705	231	220	2	817
520	33	705	233	235	60	820
520	33	705	233	235	808
520	33	705	233	240	2	610	125	32
520	33	705	233	240	806	2	820
520	33	705	235	233	2	817
520	33	705	235	240	741	903	903
520	33	705	235	832	2	817
520	33	705	236	803
520	33	705	240
520	33	705	803	853
520	33	706
520	33	706	2	817	808
520	33	706	2	861
520	33	706	31
520	33	706	60	232	4
520	33	706	220	415
520	33	706	231	415	803
520	33	706	231	806	2	817
520	33	706	233
520	33	706	235	798	803	2	31	892
520	33	706	240	220	32	368	263
520	33	706	240	233	803
520	33	706	240	235
520	33	706	806
520	70	33	705	233	235	803
520	70	219	2	861	32	520	919	140
520	70	220	32	240	838	741	958	220	278
520	70	233	798	2	861
520	70	253	60	692
520	70	255	832	2	817
520	70	503	240
520	70	921
520	70	921	240
520	70	921	742	615	920
520	72	219
520	72	233	740	798	2	861	832
520	72	921
520	95	33	706	240	798
520	175
520	175	2	295	502
520	219	2	817
520	220
520	220	1	820	220	63	315
520	220	2	727	317
520	220	2	861
520	220	3	1
520	220	3	741	60	920
520	220	4	2	817
520	220	16
520	220	31	1	706	575
520	220	32	2	861
520	220	34
520	220	240	2	820
520	220	240	235
520	220	240	741	440
520	220	240	798	60	692
520	220	240	803	2	820
520	220	368	817
520	220	415
520	220	415	60	820
520	220	415	60	920
520	220	415	235
520	220	415	240
520	220	415	240	803
520	220	415	519
520	220	415	519	2	817
520	220	415	798
520	220	803	741	262
520	231
520	231	2	220	65	132	82
520	231	2	817
520	231	2	820
520	231	235
520	233
520	233	2	861	831	165
520	233	31	2	861
520	233	49	2	861
520	233	60	297
520	233	220	240	2	617
520	233	240
520	233	240	60	201
520	233	240	220	32
520	233	240	235	741	360
520	233	240	803	2	817
520	233	240	803	741	125
520	233	741	81	272
520	233	803	2	817
520	233	803	60	820
520	235
520	235	803	1	368	861
520	235	803	2	817
520	235	806
520	240
520	240	2	405	501
520	240	31	1	740	121
520	240	60	922
520	240	220	32	2	861	603
520	240	235
520	240	740	590	575
520	240	741	590	575
520	240	806
520	315	2	861	626
520	382	32	2	820	1	440	12
520	382	878
520	400	350	2	817
520	400	350	31
520	400	350	31	741	762
520	400	354	2	817
520	460
520	460	31
520	460	495
520	460	495	2	595	906
520	552	60	692
521	368	280	192	440
525	550	220
526	388
526	550	60	820
526	550	220
526	550	233
526	554	2	820
526	555	60	550
526	555	235
526	555	235	2	861
527	140
527	388
527	388	233
527	388	233	740	176	2	861	392
527	456
527	550
527	550	2	125	590
527	550	2	370
527	550	33	705	220	415	60	550
527	550	33	705	233	2	817
527	550	233
527	550	233	2	812	95
527	550	235
527	550	235	2	817
527	550	240	2	817
527	550	240	220	32	2	300	350	600	190
527	550	240	220	255	812	906	388
527	550	740	240	2	808
527	550	740	443	60	820
527	550	741	60	920
527	550	798	220
527	550	803	2	368	518
527	554	1	297	190
527	554	104
527	554	298	368	634
527	555
527	555	2	817
527	555	33	706	235	2	817
527	555	55	233	235	741	831	518
527	555	231	2	817
527	555	231	235
527	555	231	240	798
527	555	235
527	555	235	2	861
527	555	240	2	617	70
527	555	740	55	240	415	798	60	201
527	556
527	740	908
534	556
550	3	436
550	233
550	233	235
550	740	220	60	297	630
555	233	2	820
556	60	550
565	31	416	140	220	1
565	740	176	220
565	740	176	231
565	740	235
565	740	798	235	233	1	2	269	632
565	741	263
565	806
575	705	56	31
585	831	91
590	32	220
590	32	645	3
590	165	32	840
590	390
590	407	790	32
590	705	435	255	778	2	817
590	705	575	920	140
590	706	868
592	31
592	741	60	920
595	140	640
595	343	615
595	420	706	140
595	420	717	745
595	575	704	140
595	632	740	550
595	820	100	415	741	315	850
595	820	706
600	740	60	920
615	352
617	16
617	55	435	255	400	136	140
617	117
617	122	3
617	142
617	142	1	2	820
617	142	1	368	861
617	142	1	407	371
617	142	1	595	95	717	747
617	142	1	595	95	760	744
617	142	2	817
617	142	240
617	142	384	32	154	806	467
617	142	597	32	904
617	142	597	32	905
617	142	746	140
617	145
617	243	706	595
617	243	741	615	440	220
617	243	950
617	550	3
617	550	3	790
617	550	33
617	798	3
617	831
617	831	2	1	302	840	32
621	46
621	226
621	390	4	2	817
621	390	531	2	820
621	390	844	2	820
621	520	220	2	817
621	520	220	60	880
621	520	231	240	2	456
621	740	390	590	2	817
621	740	798	838	741	92	850
637	272	317
645	3	900
645	202	1	820
679	60	550
679	740	176	240	798	2	861
679	740	220	32	806	1	595	575	1	95
679	740	220	415	1	820	812	820	140	820
679	740	233	240
679	740	235	2	861
679	740	240	60	550
679	740	575
679	740	575	17	2	817
679	740	575	17	240	806	2	540
679	740	575	17	798
680	297	741	910
685	31
690	4
690	32	25
690	322
690	323
690	368	817
690	590	32	220
690	681
690	687
692	365	817
692	368	817
692	687
692	892
700	3
700	4
700	14
700	31
700	31	33
700	32
700	32	220
700	32	690	365	817
700	32	740	335	575	413
700	33
700	33	137	2	820
700	33	151	706	31	2	817
700	33	368	91
700	33	400	740	388
700	33	711	335	575	413
700	33	900	645	368	817
700	34
700	34	1
700	34	400	525	550
700	34	690	368	817
700	36
700	90
700	125
700	126
700	220	4
700	390
700	521	702
700	745
700	840	32	741
705	32	595	90	175
705	904
706	5
706	140	632
712	840	400	740	440
717	32	521
718	815
740	5
740	7	503
740	7	503	2	817
740	7	503	626	484
740	16	2	920	317
740	17	495	235	741	66
740	17	503
740	31	1	140
740	31	226
740	31	504	235	60	920
740	31	904	1	32
740	32	1	2	904
740	32	25
740	32	28
740	32	55	1	407	4
740	32	59
740	32	840
740	32	840	2
740	32	840	2	768
740	32	840	33	705	798
740	32	840	220
740	32	840	220	2	861
740	32	840	233	60	550
740	32	840	233	220	32	60	825	2
740	32	840	235	2	817
740	32	840	235	2	861
740	32	840	585	17	2	817
740	32	840	679
740	32	840	740	455	861
740	32	840	741	60	920
740	32	840	820
740	32	845	240	2	269	892	810	33
740	32	923	382	233	2	111
740	33	495
740	33	711	335	575	413
740	42	2	820
740	42	741	60	920
740	48	2	817
740	48	232
740	48	741	250	579
740	48	741	850
740	48	741	851
740	49
740	50	705
740	55	2	861	603
740	55	33	706	235
740	55	220	32	798	2	820
740	55	232	233
740	55	240	220	32	806
740	55	240	235	806	2	220	455	503
740	55	806
740	58
740	60	390	803	740
740	61
740	61	1	31	820
740	61	1	694
740	61	2	390	140
740	61	2	400	703
740	61	2	455	420	32
740	61	2	817
740	61	60	820
740	61	877
740	67	741	647	892
740	83	235	240
740	90	703
740	94	220	32	2	144
740	100
740	100	1	440	742	60	920
740	100	31
740	100	140	3
740	100	140	3	2	156	920
740	100	175	630	705
740	100	176
740	100	176	2	812	31
740	100	176	2	861	533	717
740	100	176	101
740	100	176	405	19
740	100	176	422	3
740	100	176	741	617
740	100	176	838	1	220	455	530	741
740	100	176	840	13	2	817
740	100	220
740	100	233	3
740	100	233	220	32	2	820
740	100	235	233	741	60	920
740	100	240
740	100	240	31
740	100	240	235	741	175	132
740	100	240	741	702	900	3
740	100	407	590
740	100	415
740	100	415	2	130	35	171
740	100	415	2	705	590
740	100	415	2	817
740	100	415	2	820
740	100	415	2	861
740	100	415	176	2	820
740	100	415	176	792	102
740	100	415	191	2	817
740	100	415	240
740	100	415	240	2	817
740	100	415	741	60	920
740	100	415	745	60	920
740	100	415	798	460	350	2	817
740	100	415	904	17	32	820	740	904	741
740	100	415	927	60	920	31
740	100	440
740	100	456	1	820
740	100	692	491	2	817
740	100	717
740	100	798	220	32	2	861	255	416
740	100	806	472	240	806	1	820
740	100	904	33	705	231	798
740	140	2	741	60	920
740	140	717	2	298	741
740	142
740	142	61
740	142	61	2	817
740	142	61	2	861
740	142	61	31	741	125	575
740	142	62	2	817
740	142	480
740	143	67
740	158	806	467
740	165	60	551
740	175	415	33	1
740	176
740	176	1	367	861	216
740	176	2	817
740	176	2	861
740	176	31
740	176	31	60	201
740	176	32	2	861
740	176	33	705	235
740	176	33	705	240	235	803
740	176	60	692
740	176	220
740	176	220	32
740	176	220	235
740	176	220	415	798
740	176	231	806
740	176	233
740	176	233	803
740	176	233	806
740	176	233	831
740	176	235
740	176	240	2	702	503
740	176	240	2	817
740	176	390	90	390
740	176	690	435	255	220	32	806	60	550
740	176	741	390	125
740	176	798	231
740	177	231
740	180
740	191
740	205	32	2	252	840
740	215
740	215	2	368	119
740	220	3
740	220	32
740	222	2	207	550	390
740	222	2	820
740	222	220	235
740	222	233	235
740	222	235	2	820
740	231	3
740	231	220	32	2	817
740	235
740	240	235
740	255
740	255	32
740	255	61
740	255	62
740	255	704	176
740	255	705
740	255	705	2	861
740	255	705	140	3	2	861
740	255	705	741	412
740	255	920	60	692
740	266
740	267	811	832	60	692
740	268
740	269	511	60	690
740	269	511	233	60	820
740	269	792	741	345
740	335	233	2	861
740	336	2	220	65	440	455
740	336	18
740	336	176
740	336	176	2	405	372	374
740	337	176
740	337	484
740	337	484	31	60	891
740	337	484	741	60	920
740	337	692	490
740	338	605	176	1	820
740	344	32	545
740	354	2	817
740	368	278	61
740	373	31	2	315	850
740	380	235	2	817
740	384
740	384	2	390	346
740	384	31
740	384	32	2	817
740	384	32	803	2	820
740	384	90	351	741	33	272
740	384	233	806
740	384	741	859
740	388
740	388	2	820
740	388	31
740	388	220	4	60	920
740	388	231	240	798	1	820
740	388	235
740	388	235	240	798	2	861
740	388	585	17
740	388	807	33	706	233	235	168	32
740	388	900	320	806
740	390	590
740	390	590	2	820
740	390	590	2	861
740	390	590	32	60	201
740	390	590	32	741	527
740	390	590	33	705
740	390	590	60	550
740	390	590	60	795
740	390	590	70	32	2	861
740	390	590	220	3
740	390	590	220	3	60	840	416
740	390	590	231	240	235	745	60	920
740	390	590	233	2	368	202	892	371
740	390	590	233	220	415	798	838	2	820
740	390	590	233	231	2	107
740	390	590	235
740	390	590	235	2	861
740	390	590	235	368	806
740	390	590	240
740	390	590	240	741	390	728
740	390	590	741
740	390	590	741	81	220
740	390	590	741	390	790
740	390	590	741	821
740	390	590	742	700
740	390	590	904	220	32	803	60	920
740	400	142	61
740	400	142	61	2	798	435	255	705
740	400	142	61	33
740	400	142	880
740	400	920	31
740	405
740	405	590
740	405	590	32	900	3	806	235	220	32	2	690	921
740	405	590	220	3	2	861
740	405	590	220	32	806
740	405	590	220	235	803	2	388	385	705	632
740	405	590	235
740	405	590	235	2	31	480	625
740	405	590	790
740	405	590	806	2	820
740	406	590	741	60	920
740	406	590	741	406	125
740	407	590
740	407	590	31	752	33	705	220	415	798	2	861
740	407	590	220	3
740	407	590	690	436	255	920	318	220	415	803
740	416
740	416	2	861
740	416	621	2	820
740	416	741	60	920
740	440	220	32	741	390	590	32
740	440	231	60	692
740	440	233	2	413	368	31
740	440	240	1	820
740	440	741	60	920
740	441	2	820	33
740	443	388	33	705	233	2	817
740	443	388	231
740	455	2	368	260
740	455	176	2	817
740	455	235	798	742	460	353
740	455	240	235
740	455	240	235	60	820
740	460	495	220
740	460	503
740	460	503	2	817
740	460	503	2	880
740	460	503	31	2	900	615
740	460	510
740	460	510	220	65	393
740	460	510	235	220	32	2	861
740	460	510	250	853
740	460	741	60	920
740	482
740	482	2	820
740	482	33	705	2	861	803
740	482	55	220	415	798	803	742	617
740	482	55	240	235	745	740	590
740	482	235
740	482	235	2	824
740	482	240	2	861
740	482	240	2	944	920	140
740	482	803	745	450	575
740	482	838
740	483	233	235	55
740	483	803	626	61
740	503	235	233	2	817
740	515	126
740	519
740	519	2	861
740	519	741
740	531
740	531	60	692
740	540	2	817
740	540	2	820
740	540	204	255
740	540	920
740	550
740	554
740	554	220	415	798	60	690
740	560	233	2	291	690	564
740	564
740	564	60	820
740	565	233	2	940	260
740	575	17
740	575	17	2	820
740	575	17	31	741	60	920
740	575	17	60	220	65	374
740	575	17	220	415	803
740	575	17	233	550	2	861
740	585	17
740	585	17	2	611	615	703
740	585	17	2	817
740	585	17	2	820
740	585	17	33	705	233	798	803	2	861	603
740	585	17	33	705	240	798	2	820
740	585	17	33	706	803	2	220	455	920
740	585	17	240	2	305	32	904
740	585	17	740	240	2	817	90	370
740	585	17	741	630
740	585	17	900
740	585	231	240	60	820
740	585	240	220	32	2	817
740	585	798	2	861	216
740	585	803	240
740	585	900	2	2	820
740	603	240	60	692
740	604	142	2	518
740	611	706	2	820
740	615	104	2	817
740	615	495
740	615	495	2	817
740	615	495	2	825
740	615	495	240	2	861
740	615	503
740	615	703
740	617	550	61	435	93	740	100	415
740	621
740	626	176	33	705	233
740	630
740	630	155	2	679
740	630	240	33	171
740	630	240	741	861
740	636	240
740	636	240	1	692
740	636	240	60	692
740	636	240	66	556
740	636	240	204	705	621
740	636	240	233	235	2	405	125	820
740	637	240	2	861
740	639	240
740	639	240	2	436	255	777
740	639	240	2	861
740	645	3	741	70	255
740	680	90	585	17
740	690
740	690	60	550
740	690	435	176	233	803
740	690	435	255
740	690	435	255	1	60	201
740	690	435	255	2	368	861	590	32	368
740	690	435	255	2	817
740	690	435	255	2	861
740	690	435	255	220	32	2	717	820
740	690	435	255	220	32	240	235	2	390	125	632	32
740	690	435	255	231
740	690	435	255	233
740	690	435	255	240	220	415	806	742	60	920
740	690	435	255	240	235
740	690	435	255	240	235	745	60	920
740	690	435	255	240	741	906
740	690	435	255	742	615	380
740	690	435	255	803	220	240	235	2	817
740	690	436	255
740	690	630	240
740	690	636	240
740	690	639	240
740	692	435	255	55
740	702	61	2	817
740	705
740	705	171	360	64
740	714	840	552
740	717
740	717	220	240	2	820
740	717	220	415
740	717	233	2	220	880	689
740	717	233	220	32
740	717	415	836	900
740	717	790
740	721	2	301	350
740	729	407	845	236	2	906	125
740	731
740	740	1	550	467
740	752
740	752	1	33	706
740	752	1	595	204	920
740	752	6	503	236	806	2	31	502
740	752	17	503	240	235	806
740	752	55	233
740	752	70	255	832
740	752	175	2	861
740	752	440	220	32	798
740	752	460	495	240	415
740	752	460	510
740	752	482
740	752	482	240
740	752	615	503
740	760
740	760	1	220	415	798	803
740	760	1	233	2	861
740	760	1	240	742	530	786
740	760	2	817
740	760	17	503
740	760	17	503	368	817
740	760	19	2	817
740	760	33	33	220	415	798	2	861
740	760	33	33	240	2	824
740	760	33	705	803	2	920	317
740	760	33	706	233	803
740	760	49	2	817
740	760	61	60	692
740	760	70	255	832	240	2	595	504	803
740	760	70	921	315	220
740	760	70	921	315	233
740	760	70	921	460	503	2	817
740	760	72	921	32	2	820
740	760	93	2	252	575
740	760	175	176	220	415	798	2	299	530	820
740	760	220	16	382	741	572	684
740	760	235	2	390	125	195
740	760	235	2	861
740	760	240
740	760	264	231	742	315	32
740	760	268	2	840	32
740	760	268	233	220
740	760	315
740	760	335	2	33	705
740	760	335	220	32	2	820
740	760	335	741	60	920
740	760	335	803
740	760	382
740	760	440
740	760	440	2	297	416
740	760	440	60	550
740	760	440	90	853	16
740	760	440	240	220	2	861
740	760	445
740	760	480	319
740	760	482	240
740	760	519	240	2	861
740	760	605
740	760	605	2	540	590
740	760	605	2	861
740	760	615	104	717	235	2	392	590	125
740	760	615	503	2	817
740	760	705	2	577
740	760	705	742	60	920
740	760	742
740	760	797
740	760	820	368	263
740	760	840	13
740	760	840	552
740	760	840	552	2	817
740	760	840	552	3
740	760	840	799
740	760	921	235	2	112
740	765	240	1	368	920
740	770	235	2	817
740	772	2	817
740	772	2	861
740	772	33	705	233	803	2	861
740	772	235
740	772	240
740	772	240	2	900	3	590
740	772	240	60	415	56
740	773
740	773	60	820
740	773	156	2	820
740	773	220	32
740	773	231	806	2	861
740	773	233	803	2	320	705	125
740	773	240	2	861	31
740	773	240	235	60	690
740	776	503	2	817
740	783	4
740	785	4
740	790	32
740	792
740	794
740	794	630	220	32	2	368	906	329
740	794	734	32	235
740	797
740	797	688
740	798	3	2	416
740	798	220	60	820
740	798	220	415	741	72
740	798	220	742	146
740	798	231	2	55	373
740	798	231	2	298	460	32
740	798	231	60	820
740	798	233
740	798	233	741	175
740	798	235
740	798	235	1	368	831	165
740	798	240	60	111	166
740	798	240	235	2	220	65	215
740	798	405	590	33	706	806
740	798	460	15
740	798	460	350	2	814	84
740	798	460	350	235	741	390	140
740	798	460	350	741	590	32
740	798	460	354
740	798	700
740	798	745	924	692
740	798	803	2	390	530	741
740	798	820
740	803
740	803	2	820	741
740	803	60	550
740	803	220	32	220	2	820
740	803	231	60	692
740	803	233
740	803	233	2	817
740	803	233	741	250	579
740	803	235
740	803	741	31	32	716
740	803	892	31	2	861
740	806	240	2	820
740	812	33	240	220	32
740	817	390	2	820
740	817	491
740	817	556
740	821
740	821	741	60	920
740	825	2
740	831	820	705
740	832
740	838	741	390	900	140
740	840
740	840	13
740	840	13	31	2	817
740	840	13	745	31	370
740	843
740	850
740	861	32	233	803	2	820
740	861	125
740	861	140
740	861	383	31
740	861	877
740	861	877	741	705	319
740	877	32
740	877	32	33	705	231	235	2	861	360	520	919	140
740	877	32	233
740	877	32	235	60	550	611	840
740	879	220	415	2	287	140
740	879	233
740	890	692
740	892
740	892	590	893	1	615
740	900	3	2	940	705
740	900	3	615	503
740	900	3	803	2	820
740	900	3	806	33	705	235	55
740	900	4
740	900	5
740	900	5	2	570
740	900	5	2	820
740	900	5	33
740	900	5	741	390	125
740	900	5	877
740	900	482	484	900
740	900	790	220	415	798	806
740	900	790	233	798
740	900	790	233	798	1	820
740	900	850	407	61	845	806
740	900	850	407	845	806
740	903	850	33	706	235
740	904	2	820
740	904	32	60	550
740	904	32	220	415	235	803	2	504	717
740	904	32	233	803
740	904	33	705	235
740	904	33	741	700
740	904	220	32	2	142
740	904	233	240	798	60	692
740	904	235	741	60	920
740	904	240
740	904	240	2	817
740	904	240	235
740	904	690
740	910
740	910	1	740	622
740	912
740	920	318	700	692
740	920	320
740	920	320	233	1	821
740	920	320	233	240	1	2	817
740	920	320	233	806	2	405	321
740	920	320	235
740	920	323
740	923
740	923	13	820
740	923	33	705	60	692
740	923	33	706
740	923	70	32	33	706	231	242	2	861	901
740	923	220	32
740	923	220	32	2	820
740	923	233
740	923	235
740	923	235	742	380
740	923	240	2	817
740	923	240	235	60	820
740	923	240	235	806
740	923	406	61	70	32	741	861
740	923	741	390	590
740	923	803
740	923	803	741	500	705
740	923	806
740	923	838
740	924
740	926
740	927
740	927	32	741	208
740	927	33	817
740	927	231	60	692
740	927	240	31
740	927	741	60	920
741	861
742	440	556
746	140
748	530	323	316
749	479
760	31	2	861	791	440	717
776	495
790	5	956
790	32	33	705
790	740
790	740	100	176	421	3
790	740	100	405	590
798	821	1	480	850	820	388	611	820
804	231	2	861
804	233	231
804	235	2	817
804	740	219
806	231	2	221
808	347	61
812	500	60	920
817	900	241	368	260
820	3	645
820	64	104
820	130	35	171
820	297	861
820	302	596	18	125	381
820	390	590
820	571
820	590
820	595	32	115	550
820	595	575	692
820	595	813	541
820	880	65	244
821	1	480	850	595	391
822	140	15
824	32	575	415
824	32	578	415
824	700
824	892	413
832	390	803	2	861
832	904	1	820
832	904	740	444	388	233	798	806
840	32
840	705
842	32	31	592	31	60	920
850	31
850	140	803	2	840	16
851	740	705	924	156
855	297	892
861	3
861	292	590	520	70	503
861	495	368	836	741
861	576	545
861	705	590
866	151	33	33
868	705	590
868	706	590
869	60	1	820
869	60	820
869	575
872	32	692
875	700	384	125
892	70	590	495	520	231	368	861
892	374	740	760	840	416	2	861
892	590
892	590	794	732	33	853
892	590	894	140	545
892	700
892	831
892	890	417	2	56	91
904	4	821	1	480	850	595	391
905	32
911	6
920	388
920	440	692	1	542	250
920	706	193	384	32	920	140	902
921	100	415	904	17	32	820	740	904	741
921	725	740	350	504
924	132	2	861
930	632
930	632	920
932	740	55
