# Supplementary material for: The “handedness” of language: Directional symmetry breaking of sign usage in words
Source: PLoS One. 2018 Jan 17;13(1):e0190735. doi: 10.1371/journal.pone.0190735 (PMC5771592; doi:10.1371/journal.pone.0190735)
Supplement: S2 File — Contains data-files (each in csv format) for the 25 different language and writing systems used in our study. The name of each data file mentions the corresponding language and a serial number (e.g., “01_Arabic.csv”) in accordance with the order in which the data sets are described in the Description of the Corpora in the Supplementary Material. Each sequence is represented as a string of numbers, with each number representing a specific grapheme for that language and writing system. In addition there are key lists for each of the data-bases (in txt format for the 24 known language and writing systems and in pdf format for the undeciphered Indus database) which shows the grapheme corresponding to each number that represents them in the data-base sequences. The name of each key list mentions the corresponding language. (ZIP) [file pone.0190735.s010.zip › DatabaseKeyListV2/Keylist_Chinese.txt]

1  #  一
2  #  丁
3  #  不
4  #  識
5  #  代
6  #  個
7  #  勁
8  #  側
9  #  化
10  #  共
11  #  再
12  #  切
13  #  事
14  #  物
15  #  動
16  #  匙
17  #  半
18  #  同
19  #  味
20  #  堆
21  #  夫
22  #  多
23  #  妻
24  #  制
25  #  定
26  #  要
27  #  對
28  #  層
29  #  帶
30  #  徑
31  #  應
32  #  打
33  #  把
34  #  死
35  #  拿
36  #  排
37  #  準
38  #  百
39  #  瞥
40  #  節
41  #  詩
42  #  線
43  #  微
44  #  光
45  #  臉
46  #  茫
47  #  然
48  #  致
49  #  性
50  #  般
51  #  行
52  #  角
53  #  銀
54  #  幣
55  #  貧
56  #  如
57  #  洗
58  #  過
59  #  道
60  #  靈
61  #  真
62  #  驚
63  #  乍
64  #  體
65  #  內
66  #  酯
67  #  烷
68  #  醛
69  #  鯛
70  #  七
71  #  十
72  #  日
73  #  熱
74  #  旬
75  #  老
76  #  人
77  #  葷
78  #  八
79  #  素
80  #  形
81  #  邊
82  #  項
83  #  全
84  #  能
85  #  丈
86  #  三
87  #  倍
88  #  價
89  #  叉
90  #  戟
91  #  合
92  #  土
93  #  朋
94  #  四
95  #  友
96  #  氯
97  #  已
98  #  烯
99  #  秒
100  #  膠
101  #  聯
102  #  管
103  #  胞
104  #  胎
105  #  色
106  #  堇
107  #  紫
108  #  羅
109  #  蘭
110  #  葉
111  #  草
112  #  蟲
113  #  學
114  #  褲
115  #  衩
116  #  龍
117  #  輪
118  #  車
119  #  部
120  #  曲
121  #  酸
122  #  甘
123  #  油
124  #  重
125  #  隻
126  #  手
127  #  駕
128  #  馬
129  #  上
130  #  佳
131  #  午
132  #  天
133  #  晌
134  #  司
135  #  建
136  #  築
137  #  標
138  #  皮
139  #  網
140  #  本
141  #  蒼
142  #  衫
143  #  進
144  #  心
145  #  頷
146  #  下
147  #  次
148  #  濫
149  #  列
150  #  坡
151  #  屬
152  #  巴
153  #  頦
154  #  檻
155  #  水
156  #  滑
157  #  畫
158  #  賤
159  #  風
160  #  方
161  #  向
162  #  會
163  #  樣
164  #  令
165  #  鼓
166  #  舞
167  #  休
168  #  信
169  #  用
170  #  倦
171  #  值
172  #  得
173  #  停
174  #  像
175  #  話
176  #  彩
177  #  免
178  #  公
179  #  正
180  #  兼
181  #  容
182  #  分
183  #  情
184  #  由
185  #  實
186  #  際
187  #  利
188  #  加
189  #  區
190  #  別
191  #  拘
192  #  束
193  #  掩
194  #  飾
195  #  選
196  #  擇
197  #  搖
198  #  協
199  #  調
200  #  受
201  #  歡
202  #  迎
203  #  可
204  #  侵
205  #  犯
206  #  權
207  #  割
208  #  離
209  #  勝
210  #  數
211  #  挽
212  #  回
213  #  磨
214  #  滅
215  #  缺
216  #  少
217  #  置
218  #  逆
219  #  轉
220  #  逾
221  #  越
222  #  避
223  #  靠
224  #  作
225  #  法
226  #  理
227  #  吉
228  #  名
229  #  譽
230  #  吐
231  #  氣
232  #  周
233  #  延
234  #  圓
235  #  通
236  #  堪
237  #  忍
238  #  妥
239  #  孕
240  #  孝
241  #  安
242  #  完
243  #  善
244  #  美
245  #  詞
246  #  疑
247  #  稱
248  #  屈
249  #  撓
250  #  干
251  #  涉
252  #  平
253  #  凡
254  #  常
255  #  等
256  #  衡
257  #  幸
258  #  之
259  #  必
260  #  忿
261  #  怠
262  #  恭
263  #  悅
264  #  願
265  #  想
266  #  愉
267  #  快
268  #  意
269  #  慎
270  #  懈
271  #  成
272  #  熟
273  #  新
274  #  鮮
275  #  斷
276  #  便
277  #  明
278  #  白
279  #  確
280  #  是
281  #  智
282  #  朽
283  #  當
284  #  比
285  #  毛
286  #  清
287  #  渝
288  #  湊
289  #  巧
290  #  溶
291  #  滿
292  #  相
293  #  知
294  #  覺
295  #  何
296  #  故
297  #  痛
298  #  癢
299  #  祥
300  #  移
301  #  穩
302  #  流
303  #  窮
304  #  端
305  #  結
306  #  果
307  #  盟
308  #  絕
309  #  羈
310  #  義
311  #  耐
312  #  煩
313  #  育
314  #  症
315  #  抵
316  #  抗
317  #  自
318  #  舒
319  #  適
320  #  良
321  #  規
322  #  則
323  #  解
324  #  觸
325  #  目
326  #  誠
327  #  和
328  #  諳
329  #  世
330  #  字
331  #  變
332  #  貲
333  #  軌
334  #  輟
335  #  送
336  #  透
337  #  逞
338  #  徒
339  #  連
340  #  續
341  #  德
342  #  遜
343  #  隨
344  #  雅
345  #  韙
346  #  順
347  #  飽
348  #  且
349  #  說
350  #  仇
351  #  俗
352  #  界
353  #  紀
354  #  襲
355  #  間
356  #  丘
357  #  疹
358  #  腦
359  #  陵
360  #  丙
361  #  中
362  #  介
363  #  所
364  #  資
365  #  料
366  #  位
367  #  保
368  #  格
369  #  堅
370  #  子
371  #  士
372  #  庭
373  #  廳
374  #  粒
375  #  括
376  #  號
377  #  提
378  #  琴
379  #  暑
380  #  板
381  #  毒
382  #  立
383  #  篇
384  #  小
385  #  繼
386  #  器
387  #  肯
388  #  興
389  #  西
390  #  途
391  #  件
392  #  神
393  #  經
394  #  元
395  #  飯
396  #  丸
397  #  丹
398  #  青
399  #  魄
400  #  主
401  #  任
402  #  力
403  #  艦
404  #  宰
405  #  者
406  #  導
407  #  席
408  #  團
409  #  臺
410  #  幹
411  #  教
412  #  座
413  #  堂
414  #  機
415  #  員
416  #  觀
417  #  題
418  #  顧
419  #  么
420  #  點
421  #  外
422  #  後
423  #  至
424  #  乏
425  #  乖
426  #  僻
427  #  張
428  #  忤
429  #  謬
430  #  迕
431  #  乘
432  #  客
433  #  乙
434  #  九
435  #  塔
436  #  乞
437  #  丐
438  #  兒
439  #  也
440  #  許
441  #  乳
442  #  劑
443  #  房
444  #  攝
445  #  影
446  #  汁
447  #  液
448  #  空
449  #  糖
450  #  罩
451  #  腺
452  #  炎
453  #  酪
454  #  蛋
455  #  糕
456  #  頭
457  #  瘤
458  #  香
459  #  乾
460  #  俸
461  #  旱
462  #  梅
463  #  淨
464  #  燥
465  #  癬
466  #  亂
467  #  倫
468  #  民
469  #  石
470  #  蓬
471  #  象
472  #  了
473  #  起
474  #  局
475  #  無
476  #  典
477  #  務
478  #  繁
479  #  忙
480  #  宜
481  #  證
482  #  二
483  #  面
484  #  尕
485  #  惡
486  #  英
487  #  氧
488  #  芑
489  #  雜
490  #  甲
491  #  胺
492  #  苯
493  #  硫
494  #  基
495  #  醇
496  #  級
497  #  官
498  #  胂
499  #  唱
500  #  母
501  #  音
502  #  互
503  #  操
504  #  依
505  #  存
506  #  接
507  #  絡
508  #  五
509  #  賓
510  #  紛
511  #  星
512  #  井
513  #  亞
514  #  急
515  #  文
516  #  砷
517  #  硝
518  #  鹽
519  #  臨
520  #  鐵
521  #  類
522  #  麻
523  #  布
524  #  籽
525  #  亢
526  #  奮
527  #  交
528  #  火
529  #  契
530  #  易
531  #  誼
532  #  響
533  #  樂
534  #  亦
535  #  或
536  #  享
537  #  亭
538  #  閣
539  #  亮
540  #  度
541  #  晶
542  #  閃
543  #  們
544  #  參
545  #  口
546  #  普
547  #  查
548  #  稠
549  #  密
550  #  妖
551  #  工
552  #  產
553  #  描
554  #  寫
555  #  猿
556  #  畜
557  #  患
558  #  群
559  #  脈
560  #  質
561  #  造
562  #  奶
563  #  牛
564  #  絲
565  #  黃
566  #  獅
567  #  身
568  #  家
569  #  什
570  #  奉
571  #  獻
572  #  麼
573  #  地
574  #  仁
575  #  惠
576  #  愛
577  #  慈
578  #  敵
579  #  今
580  #  晚
581  #  係
582  #  胄
583  #  仍
584  #  仔
585  #  細
586  #  豬
587  #  他
588  #  仗
589  #  付
590  #  訖
591  #  仙
592  #  掌
593  #  境
594  #  女
595  #  童
596  #  替
597  #  商
598  #  碼
599  #  罪
600  #  羔
601  #  羊
602  #  表
603  #  隊
604  #  言
605  #  振
606  #  欽
607  #  佩
608  #  狀
609  #  以
610  #  前
611  #  仰
612  #  泳
613  #  仲
614  #  裁
615  #  仵
616  #  欄
617  #  誕
618  #  份
619  #  額
620  #  仿
621  #  生
622  #  諷
623  #  企
624  #  圖
625  #  業
626  #  鵝
627  #  伄
628  #  儅
629  #  伊
630  #  始
631  #  伏
632  #  特
633  #  計
634  #  息
635  #  室
636  #  惜
637  #  戰
638  #  伙
639  #  伴
640  #  食
641  #  伯
642  #  勞
643  #  估
644  #  測
645  #  算
646  #  侶
647  #  伶
648  #  俐
649  #  俜
650  #  伸
651  #  展
652  #  縮
653  #  喇
654  #  叭
655  #  似
656  #  雪
657  #  但
658  #  低
659  #  廉
660  #  效
661  #  眉
662  #  眼
663  #  矮
664  #  語
665  #  炮
666  #  溫
667  #  住
668  #  址
669  #  宅
670  #  戶
671  #  舍
672  #  佐
673  #  貳
674  #  佑
675  #  護
676  #  佔
677  #  領
678  #  時
679  #  處
680  #  佛
681  #  佝
682  #  僂
683  #  佣
684  #  金
685  #  錢
686  #  麗
687  #  使
688  #  服
689  #  傷
690  #  硬
691  #  侃
692  #  來
693  #  歷
694  #  侈
695  #  靡
696  #  例
697  #  侍
698  #  妾
699  #  衛
700  #  供
701  #  品
702  #  貨
703  #  述
704  #  鈷
705  #  侯
706  #  爵
707  #  入
708  #  略
709  #  蝕
710  #  帽
711  #  攜
712  #  式
713  #  池
714  #  簽
715  #  俊
716  #  俏
717  #  俘
718  #  虜
719  #  俚
720  #  姆
721  #  守
722  #  師
723  #  潔
724  #  環
725  #  皇
726  #  黨
727  #  院
728  #  國
729  #  鏢
730  #  障
731  #  監
732  #  督
733  #  險
734  #  套
735  #  俠
736  #  封
737  #  差
738  #  念
739  #  札
740  #  眾
741  #  筒
742  #  修
743  #  指
744  #  腳
745  #  補
746  #  匠
747  #  辭
748  #  俱
749  #  俳
750  #  句
751  #  給
752  #  倉
753  #  庫
754  #  失
755  #  措
756  #  鼠
757  #  濟
758  #  增
759  #  倏
760  #  倒
761  #  聲
762  #  倔
763  #  強
764  #  倖
765  #  候
766  #  借
767  #  債
768  #  倡
769  #  倥
770  #  侗
771  #  倨
772  #  傲
773  #  賴
774  #  讚
775  #  假
776  #  近
777  #  視
778  #  期
779  #  的
780  #  而
781  #  設
782  #  牙
783  #  釋
784  #  髮
785  #  偉
786  #  岩
787  #  偏
788  #  執
789  #  狂
790  #  極
791  #  見
792  #  頗
793  #  做
794  #  到
795  #  屍
796  #  健
797  #  壯
798  #  康
799  #  忘
800  #  旺
801  #  偵
802  #  察
803  #  偶
804  #  偷
805  #  摸
806  #  獵
807  #  偽
808  #  劣
809  #  君
810  #  科
811  #  傀
812  #  儡
813  #  傍
814  #  柳
815  #  花
816  #  黑
817  #  傑
818  #  出
819  #  傘
820  #  兵
821  #  菌
822  #  備
823  #  註
824  #  催
825  #  激
826  #  淚
827  #  眠
828  #  態
829  #  術
830  #  傭
831  #  班
832  #  岸
833  #  慢
834  #  傳
835  #  呼
836  #  單
837  #  報
838  #  媒
839  #  感
840  #  染
841  #  病
842  #  電
843  #  票
844  #  統
845  #  聞
846  #  記
847  #  達
848  #  券
849  #  款
850  #  寒
851  #  疤
852  #  痕
853  #  傻
854  #  愣
855  #  登
856  #  冒
857  #  大
858  #  瓜
859  #  裡
860  #  傾
861  #  聽
862  #  模
863  #  片
864  #  僑
865  #  僕
866  #  役
867  #  僧
868  #  僭
869  #  僵
870  #  固
871  #  直
872  #  城
873  #  靜
874  #  儀
875  #  億
876  #  萬
877  #  富
878  #  翁
879  #  儉
880  #  省
881  #  約
882  #  儒
883  #  艮
884  #  優
885  #  勢
886  #  柔
887  #  寡
888  #  秀
889  #  裕
890  #  遊
891  #  儲
892  #  櫃
893  #  藏
894  #  允
895  #  據
896  #  組
897  #  認
898  #  兄
899  #  弟
900  #  充
901  #  沛
902  #  盈
903  #  足
904  #  兆
905  #  瓦
906  #  赫
907  #  兇
908  #  戾
909  #  殘
910  #  煞
911  #  猛
912  #  先
913  #  有
914  #  決
915  #  條
916  #  烈
917  #  集
918  #  鋒
919  #  驅
920  #  刻
921  #  圈
922  #  奪
923  #  敏
924  #  景
925  #  溜
926  #  漆
927  #  潤
928  #  澤
929  #  照
930  #  禿
931  #  耀
932  #  華
933  #  著
934  #  譜
935  #  輝
936  #  克
937  #  侖
938  #  林
939  #  霉
940  #  汀
941  #  疫
942  #  責
943  #  費
944  #  軟
945  #  孫
946  #  兔
947  #  崽
948  #  兜
949  #  夜
950  #  海
951  #  啡
952  #  肽
953  #  在
954  #  源
955  #  澇
956  #  燃
957  #  窺
958  #  鏡
959  #  臣
960  #  衣
961  #  陸
962  #  鬼
963  #  副
964  #  場
965  #  投
966  #  球
967  #  盤
968  #  兩
969  #  刷
970  #  棍
971  #  難
972  #  魚
973  #  爪
974  #  楓
975  #  開
976  #  汽
977  #  升
978  #  告
979  #  寸
980  #  引
981  #  撮
982  #  斗
983  #  毫
984  #  社
985  #  秉
986  #  路
987  #  里
988  #  釐
989  #  賽
990  #  雞
991  #  頃
992  #  鹿
993  #  六
994  #  棲
995  #  謀
996  #  軛
997  #  卒
998  #  戈
999  #  戎
1000  #  其
1001  #  具
1002  #  爾
1003  #  型
1004  #  獄
1005  #  長
1006  #  禮
1007  #  章
1008  #  範
1009  #  發
1010  #  頂
1011  #  冗
1012  #  散
1013  #  贅
1014  #  餘
1015  #  冠
1016  #  軍
1017  #  冤
1018  #  冥
1019  #  府
1020  #  頑
1021  #  冬
1022  #  季
1023  #  烘
1024  #  蟄
1025  #  樹
1026  #  冰
1027  #  凌
1028  #  凝
1029  #  山
1030  #  川
1031  #  柱
1032  #  橇
1033  #  河
1034  #  溝
1035  #  窖
1036  #  鎮
1037  #  隙
1038  #  雹
1039  #  冶
1040  #  艷
1041  #  蕩
1042  #  冷
1043  #  冽
1044  #  卻
1045  #  淡
1046  #  酷
1047  #  准
1048  #  凍
1049  #  瘡
1050  #  穿
1051  #  雨
1052  #  彈
1053  #  練
1054  #  聚
1055  #  血
1056  #  酶
1057  #  原
1058  #  庸
1059  #  凶
1060  #  暴
1061  #  凸
1062  #  緣
1063  #  耳
1064  #  軸
1065  #  凹
1066  #  軋
1067  #  槽
1068  #  洞
1069  #  奇
1070  #  版
1071  #  率
1072  #  納
1073  #  凼
1074  #  肥
1075  #  函
1076  #  刀
1077  #  劍
1078  #  斧
1079  #  鞘
1080  #  刁
1081  #  婦
1082  #  鑽
1083  #  佈
1084  #  娩
1085  #  岔
1086  #  析
1087  #  研
1088  #  究
1089  #  枝
1090  #  桃
1091  #  段
1092  #  泌
1093  #  織
1094  #  異
1095  #  站
1096  #  米
1097  #  系
1098  #  裂
1099  #  貝
1100  #  配
1101  #  律
1102  #  量
1103  #  銷
1104  #  鐘
1105  #  迫
1106  #  刊
1107  #  首
1108  #  刑
1109  #  罰
1110  #  初
1111  #  步
1112  #  潮
1113  #  判
1114  #  墅
1115  #  緻
1116  #  莊
1117  #  刨
1118  #  好
1119  #  害
1120  #  尿
1121  #  己
1122  #  慾
1123  #  索
1124  #  刮
1125  #  鏟
1126  #  鬍
1127  #  此
1128  #  刺
1129  #  李
1130  #  繡
1131  #  蝟
1132  #  印
1133  #  苦
1134  #  剃
1135  #  鬚
1136  #  哨
1137  #  因
1138  #  燈
1139  #  奏
1140  #  戲
1141  #  未
1142  #  桅
1143  #  召
1144  #  喚
1145  #  肢
1146  #  胃
1147  #  腿
1148  #  臂
1149  #  剖
1150  #  剛
1151  #  愎
1152  #  毅
1153  #  剩
1154  #  剪
1155  #  貼
1156  #  簿
1157  #  歌
1158  #  黏
1159  #  剴
1160  #  創
1161  #  精
1162  #  辦
1163  #  劃
1164  #  劇
1165  #  劈
1166  #  控
1167  #  矩
1168  #  功
1169  #  課
1170  #  寬
1171  #  添
1172  #  濕
1173  #  甜
1174  #  速
1175  #  助
1176  #  熔
1177  #  益
1178  #  劫
1179  #  匪
1180  #  持
1181  #  挺
1182  #  勃
1183  #  勇
1184  #  悍
1185  #  敢
1186  #  武
1187  #  勒
1188  #  植
1189  #  園
1190  #  粥
1191  #  議
1192  #  勘
1193  #  誤
1194  #  勛
1195  #  拉
1196  #  泮
1197  #  碌
1198  #  勤
1199  #  勉
1200  #  勳
1201  #  績
1202  #  勸
1203  #  勺
1204  #  勻
1205  #  勾
1206  #  包
1207  #  囊
1208  #  巾
1209  #  菜
1210  #  粟
1211  #  袋
1212  #  裝
1213  #  匆
1214  #  猝
1215  #  遽
1216  #  匕
1217  #  妝
1218  #  治
1219  #  療
1220  #  北
1221  #  夷
1222  #  思
1223  #  盜
1224  #  匯
1225  #  寄
1226  #  匱
1227  #  竭
1228  #  匹
1229  #  匿
1230  #  域
1231  #  腸
1232  #  架
1233  #  門
1234  #  鎬
1235  #  千
1236  #  噸
1237  #  麵
1238  #  年
1239  #  焦
1240  #  禧
1241  #  遷
1242  #  餐
1243  #  腰
1244  #  島
1245  #  盲
1246  #  程
1247  #  卑
1248  #  鄙
1249  #  陋
1250  #  卓
1251  #  書
1252  #  南
1253  #  博
1254  #  館
1255  #  卜
1256  #  筮
1257  #  占
1258  #  卡
1259  #  尺
1260  #  萊
1261  #  卯
1262  #  派
1263  #  跡
1264  #  危
1265  #  懼
1266  #  即
1267  #  將
1268  #  揮
1269  #  卵
1270  #  巢
1271  #  窩
1272  #  泡
1273  #  卷
1274  #  宗
1275  #  帙
1276  #  煙
1277  #  厚
1278  #  顏
1279  #  恥
1280  #  居
1281  #  木
1282  #  核
1283  #  纖
1284  #  維
1285  #  厭
1286  #  去
1287  #  垢
1288  #  鹼
1289  #  與
1290  #  訪
1291  #  及
1292  #  反
1293  #  叛
1294  #  坫
1295  #  射
1296  #  批
1297  #  評
1298  #  針
1299  #  旋
1300  #  芻
1301  #  雄
1302  #  覆
1303  #  訴
1304  #  貪
1305  #  污
1306  #  錄
1307  #  革
1308  #  命
1309  #  高
1310  #  取
1311  #  困
1312  #  挫
1313  #  虐
1314  #  託
1315  #  辱
1316  #  阻
1317  #  賊
1318  #  叢
1319  #  談
1320  #  才
1321  #  技
1322  #  演
1323  #  沫
1324  #  渴
1325  #  糧
1326  #  紅
1327  #  譯
1328  #  古
1329  #  磁
1330  #  怪
1331  #  玩
1332  #  舊
1333  #  董
1334  #  另
1335  #  只
1336  #  叫
1337  #  喊
1338  #  啦
1339  #  狗
1340  #  叮
1341  #  噹
1342  #  鈴
1343  #  吃
1344  #  哀
1345  #  嘆
1346  #  嘉
1347  #  收
1348  #  塑
1349  #  壓
1350  #  尊
1351  #  敬
1352  #  就
1353  #  恃
1354  #  恨
1355  #  悲
1356  #  惱
1357  #  慮
1358  #  憎
1359  #  憐
1360  #  兮
1361  #  懂
1362  #  擦
1363  #  支
1364  #  畏
1365  #  笑
1366  #  編
1367  #  耕
1368  #  親
1369  #  讀
1370  #  讓
1371  #  台
1372  #  史
1373  #  冊
1374  #  叵
1375  #  藥
1376  #  鐸
1377  #  各
1378  #  憲
1379  #  股
1380  #  頁
1381  #  吊
1382  #  郎
1383  #  床
1384  #  牌
1385  #  繩
1386  #  屋
1387  #  戀
1388  #  恐
1389  #  案
1390  #  構
1391  #  復
1392  #  妹
1393  #  殖
1394  #  望
1395  #  銜
1396  #  根
1397  #  綬
1398  #  東
1399  #  陽
1400  #  政
1401  #  吝
1402  #  嗇
1403  #  否
1404  #  吧
1405  #  含
1406  #  混
1407  #  燐
1408  #  碳
1409  #  糊
1410  #  吱
1411  #  吵
1412  #  鬧
1413  #  吸
1414  #  積
1415  #  附
1416  #  吹
1417  #  笛
1418  #  吻
1419  #  吼
1420  #  呆
1421  #  滯
1422  #  笨
1423  #  示
1424  #  呢
1425  #  癡
1426  #  詳
1427  #  遭
1428  #  呵
1429  #  欠
1430  #  運
1431  #  咄
1432  #  逼
1433  #  洽
1434  #  煦
1435  #  藹
1436  #  咒
1437  #  咣
1438  #  咨
1439  #  咯
1440  #  咽
1441  #  喉
1442  #  怨
1443  #  愁
1444  #  戚
1445  #  種
1446  #  哄
1447  #  搶
1448  #  哈
1449  #  哥
1450  #  哩
1451  #  歪
1452  #  斜
1453  #  哪
1454  #  哮
1455  #  喘
1456  #  鳴
1457  #  哲
1458  #  哺
1459  #  養
1460  #  哼
1461  #  唧
1462  #  唇
1463  #  膏
1464  #  唐
1465  #  售
1466  #  唯
1467  #  論
1468  #  唾
1469  #  唿
1470  #  啄
1471  #  鳥
1472  #  店
1473  #  棧
1474  #  舖
1475  #  販
1476  #  賈
1477  #  問
1478  #  訊
1479  #  啞
1480  #  謎
1481  #  啟
1482  #  啤
1483  #  酒
1484  #  廠
1485  #  哉
1486  #  嚨
1487  #  舌
1488  #  喋
1489  #  喑
1490  #  喜
1491  #  吟
1492  #  孜
1493  #  怒
1494  #  慶
1495  #  滋
1496  #  喝
1497  #  采
1498  #  喪
1499  #  葬
1500  #  魂
1501  #  峰
1502  #  駝
1503  #  簧
1504  #  純
1505  #  翼
1506  #  飛
1507  #  薄
1508  #  鉻
1509  #  嗓
1510  #  嗜
1511  #  殺
1512  #  嗡
1513  #  嘁
1514  #  喳
1515  #  嘈
1516  #  嘍
1517  #  囉
1518  #  嘎
1519  #  嘔
1520  #  嘩
1521  #  嘴
1522  #  饞
1523  #  嘶
1524  #  嘽
1525  #  緩
1526  #  材
1527  #  械
1528  #  噩
1529  #  夢
1530  #  噪
1531  #  噯
1532  #  噴
1533  #  嚏
1534  #  泉
1535  #  霧
1536  #  噶
1537  #  嚙
1538  #  齒
1539  #  嚮
1540  #  嚴
1541  #  厲
1542  #  峻
1543  #  竣
1544  #  緊
1545  #  肅
1546  #  苛
1547  #  飭
1548  #  嚼
1549  #  蠟
1550  #  囂
1551  #  囚
1552  #  憶
1553  #  沖
1554  #  繞
1555  #  囪
1556  #  囫
1557  #  圇
1558  #  窘
1559  #  囹
1560  #  圄
1561  #  圉
1562  #  限
1563  #  廈
1564  #  王
1565  #  籍
1566  #  棋
1567  #  圍
1568  #  籬
1569  #  脖
1570  #  裙
1571  #  囿
1572  #  藝
1573  #  滾
1574  #  珠
1575  #  錐
1576  #  釘
1577  #  壤
1578  #  崗
1579  #  撥
1580  #  製
1581  #  豚
1582  #  旁
1583  #  深
1584  #  塞
1585  #  松
1586  #  底
1587  #  職
1588  #  毯
1589  #  牢
1590  #  窨
1591  #  震
1592  #  均
1593  #  坐
1594  #  椅
1595  #  骨
1596  #  坑
1597  #  坦
1598  #  坨
1599  #  坩
1600  #  堝
1601  #  坯
1602  #  垂
1603  #  幕
1604  #  釣
1605  #  垃
1606  #  圾
1607  #  垛
1608  #  市
1609  #  埠
1610  #  茲
1611  #  礎
1612  #  施
1613  #  拔
1614  #  堡
1615  #  壘
1616  #  寨
1617  #  堤
1618  #  壩
1619  #  防
1620  #  憂
1621  #  輿
1622  #  償
1623  #  攤
1624  #  紙
1625  #  謙
1626  #  酬
1627  #  塊
1628  #  綢
1629  #  塗
1630  #  於
1631  #  填
1632  #  塵
1633  #  埃
1634  #  況
1635  #  遇
1636  #  墊
1637  #  被
1638  #  墓
1639  #  碑
1640  #  穴
1641  #  誌
1642  #  銘
1643  #  墟
1644  #  墨
1645  #  瓶
1646  #  墩
1647  #  墳
1648  #  壁
1649  #  爐
1650  #  虱
1651  #  碎
1652  #  壕
1653  #  壞
1654  #  掉
1655  #  疽
1656  #  壟
1657  #  賣
1658  #  闊
1659  #  壽
1660  #  燒
1661  #  夏
1662  #  夔
1663  #  腕
1664  #  袍
1665  #  貌
1666  #  邦
1667  #  陰
1668  #  孔
1669  #  早
1670  #  諾
1671  #  肉
1672  #  醣
1673  #  降
1674  #  梟
1675  #  總
1676  #  鶯
1677  #  夠
1678  #  嗆
1679  #  幻
1680  #  魘
1681  #  祕
1682  #  帥
1683  #  私
1684  #  吞
1685  #  噬
1686  #  咧
1687  #  拇
1688  #  旗
1689  #  桶
1690  #  菠
1691  #  蘿
1692  #  氅
1693  #  洲
1694  #  浪
1695  #  淺
1696  #  漠
1697  #  災
1698  #  為
1699  #  猩
1700  #  獎
1701  #  禍
1702  #  篷
1703  #  膽
1704  #  茴
1705  #  菱
1706  #  鮃
1707  #  蒜
1708  #  豆
1709  #  農
1710  #  都
1711  #  釜
1712  #  錘
1713  #  錯
1714  #  鐮
1715  #  麥
1716  #  蜂
1717  #  棚
1718  #  竺
1719  #  牡
1720  #  藍
1721  #  魔
1722  #  太
1723  #  船
1724  #  走
1725  #  夯
1726  #  砣
1727  #  墜
1728  #  敗
1729  #  縱
1730  #  夾
1731  #  縫
1732  #  鉗
1733  #  奄
1734  #  妙
1735  #  羨
1736  #  詭
1737  #  承
1738  #  現
1739  #  鞋
1740  #  奠
1741  #  奢
1742  #  泰
1743  #  奧
1744  #  儐
1745  #  孩
1746  #  巫
1747  #  貶
1748  #  抑
1749  #  襯
1750  #  警
1751  #  奴
1752  #  隸
1753  #  烤
1754  #  鍋
1755  #  奸
1756  #  宄
1757  #  狡
1758  #  猾
1759  #  哇
1760  #  辯
1761  #  若
1762  #  妄
1763  #  妊
1764  #  娠
1765  #  妍
1766  #  妓
1767  #  媚
1768  #  孽
1769  #  趣
1770  #  終
1771  #  姍
1772  #  委
1773  #  婉
1774  #  姘
1775  #  姦
1776  #  淫
1777  #  姨
1778  #  姪
1779  #  姬
1780  #  姿
1781  #  威
1782  #  娘
1783  #  腔
1784  #  娛
1785  #  遣
1786  #  娟
1787  #  娼
1788  #  婁
1789  #  婊
1790  #  婚
1791  #  姻
1792  #  嫁
1793  #  婆
1794  #  媽
1795  #  娶
1796  #  嫌
1797  #  忌
1798  #  猜
1799  #  嫘
1800  #  縈
1801  #  嫣
1802  #  嫵
1803  #  嫻
1804  #  淑
1805  #  嬌
1806  #  弱
1807  #  羞
1808  #  貴
1809  #  嬗
1810  #  嬰
1811  #  幼
1812  #  孀
1813  #  婺
1814  #  孌
1815  #  嗣
1816  #  宮
1817  #  序
1818  #  孑
1819  #  雀
1820  #  酮
1821  #  尾
1822  #  摺
1823  #  留
1824  #  矻
1825  #  芹
1826  #  孟
1827  #  孢
1828  #  孤
1829  #  寂
1830  #  拐
1831  #  獨
1832  #  孱
1833  #  校
1834  #  孿
1835  #  它
1836  #  第
1837  #  宇
1838  #  宙
1839  #  航
1840  #  財
1841  #  培
1842  #  寧
1843  #  慰
1844  #  榴
1845  #  謐
1846  #  整
1847  #  瑕
1848  #  宏
1849  #  族
1850  #  旨
1851  #  僚
1852  #  吏
1853  #  宦
1854  #  宣
1855  #  誓
1856  #  殿
1857  #  闕
1858  #  宴
1859  #  僮
1860  #  煮
1861  #  灶
1862  #  宿
1863  #  營
1864  #  醉
1865  #  寥
1866  #  匝
1867  #  扎
1868  #  閉
1869  #  巨
1870  #  寓
1871  #  寢
1872  #  驗
1873  #  審
1874  #  屏
1875  #  廣
1876  #  敞
1877  #  曠
1878  #  爽
1879  #  窄
1880  #  頻
1881  #  寵
1882  #  寶
1883  #  爸
1884  #  寺
1885  #  廟
1886  #  禁
1887  #  擊
1888  #  肚
1889  #  專
1890  #  橫
1891  #  尋
1892  #  犬
1893  #  酰
1894  #  氨
1895  #  酚
1896  #  蝦
1897  #  講
1898  #  丑
1899  #  痺
1900  #  櫥
1901  #  娃
1902  #  巷
1903  #  扁
1904  #  斑
1905  #  槌
1906  #  淘
1907  #  溪
1908  #  瀑
1909  #  牝
1910  #  碟
1911  #  莓
1912  #  羚
1913  #  考
1914  #  衝
1915  #  突
1916  #  謊
1917  #  貓
1918  #  辮
1919  #  鋼
1920  #  融
1921  #  鬆
1922  #  尖
1923  #  啼
1924  #  哭
1925  #  尤
1926  #  詬
1927  #  尷
1928  #  尬
1929  #  椎
1930  #  閭
1931  #  韻
1932  #  脬
1933  #  屁
1934  #  膝
1935  #  檢
1936  #  骸
1937  #  蔽
1938  #  罐
1939  #  覽
1940  #  屠
1941  #  戮
1942  #  屢
1943  #  屯
1944  #  落
1945  #  壑
1946  #  崖
1947  #  崩
1948  #  巔
1949  #  櫸
1950  #  牆
1951  #  竹
1952  #  絨
1953  #  胡
1954  #  茶
1955  #  葵
1956  #  谷
1957  #  雉
1958  #  靛
1959  #  麓
1960  #  沙
1961  #  漿
1962  #  岬
1963  #  峭
1964  #  嶼
1965  #  峽
1966  #  灣
1967  #  崇
1968  #  拜
1969  #  崎
1970  #  嶇
1971  #  崔
1972  #  巍
1973  #  毀
1974  #  嵌
1975  #  嶄
1976  #  齊
1977  #  峨
1978  #  巖
1979  #  箱
1980  #  坊
1981  #  左
1982  #  右
1983  #  槍
1984  #  詐
1985  #  亨
1986  #  霸
1987  #  蟒
1988  #  蠱
1989  #  覡
1990  #  訛
1991  #  距
1992  #  弄
1993  #  灑
1994  #  穀
1995  #  帆
1996  #  希
1997  #  帕
1998  #  帖
1999  #  帝
2000  #  帳
2001  #  幔
2002  #  簾
2003  #  釦
2004  #  露
2005  #  帷
2006  #  春
2007  #  藤
2008  #  綠
2009  #  幃
2010  #  幅
2011  #  幫
2012  #  擾
2013  #  曆
2014  #  輕
2015  #  邁
2016  #  福
2017  #  虧
2018  #  獸
2019  #  稚
2020  #  幽
2021  #  暗
2022  #  幾
2023  #  乎
2024  #  沿
2025  #  鋪
2026  #  庖
2027  #  廚
2028  #  尹
2029  #  艙
2030  #  庶
2031  #  醫
2032  #  廁
2033  #  廂
2034  #  廊
2035  #  廡
2036  #  廢
2037  #  怖
2038  #  播
2039  #  袤
2040  #  廥
2041  #  弊
2042  #  弓
2043  #  弦
2044  #  箭
2045  #  柴
2046  #  爆
2047  #  弧
2048  #  弩
2049  #  梁
2050  #  檯
2051  #  跳
2052  #  彎
2053  #  彗
2054  #  彙
2055  #  彞
2056  #  虹
2057  #  彪
2058  #  炳
2059  #  蹤
2060  #  往
2061  #  還
2062  #  征
2063  #  戍
2064  #  待
2065  #  很
2066  #  呂
2067  #  擋
2068  #  父
2069  #  盾
2070  #  裔
2071  #  頸
2072  #  徐
2073  #  旅
2074  #  從
2075  #  活
2076  #  循
2077  #  末
2078  #  波
2079  #  捲
2080  #  醺
2081  #  徵
2082  #  徹
2083  #  徽
2084  #  幟
2085  #  志
2086  #  悸
2087  #  慌
2088  #  搏
2089  #  灰
2090  #  懶
2091  #  絞
2092  #  肌
2093  #  臟
2094  #  迷
2095  #  飢
2096  #  挨
2097  #  餓
2098  #  忐
2099  #  忑
2100  #  我
2101  #  忠
2102  #  忸
2103  #  怩
2104  #  忽
2105  #  懣
2106  #  怎
2107  #  怔
2108  #  忪
2109  #  怕
2110  #  鄉
2111  #  惰
2112  #  怡
2113  #  拍
2114  #  躁
2115  #  驟
2116  #  懟
2117  #  訝
2118  #  怯
2119  #  懦
2120  #  怵
2121  #  恆
2122  #  恢
2123  #  恩
2124  #  恪
2125  #  恬
2126  #  恰
2127  #  悄
2128  #  悔
2129  #  悖
2130  #  悚
2131  #  悠
2132  #  揚
2133  #  閒
2134  #  悽
2135  #  惻
2136  #  愴
2137  #  慘
2138  #  慟
2139  #  摧
2140  #  楚
2141  #  涼
2142  #  悵
2143  #  悶
2144  #  悻
2145  #  鸚
2146  #  鵡
2147  #  愫
2148  #  懷
2149  #  緒
2150  #  惆
2151  #  惘
2152  #  惛
2153  #  耄
2154  #  昭
2155  #  彰
2156  #  唑
2157  #  啉
2158  #  膨
2159  #  脹
2160  #  濁
2161  #  臭
2162  #  辣
2163  #  睡
2164  #  惶
2165  #  惹
2166  #  隱
2167  #  愆
2168  #  涵
2169  #  愕
2170  #  愚
2171  #  昧
2172  #  矇
2173  #  蠢
2174  #  騃
2175  #  慕
2176  #  虛
2177  #  榮
2178  #  昵
2179  #  愜
2180  #  愧
2181  #  怍
2182  #  怛
2183  #  慚
2184  #  斯
2185  #  騰
2186  #  慣
2187  #  慧
2188  #  黠
2189  #  慵
2190  #  祝
2191  #  慷
2192  #  慨
2193  #  昂
2194  #  慼
2195  #  灼
2196  #  鬱
2197  #  憊
2198  #  憋
2199  #  憑
2200  #  憤
2201  #  憩
2202  #  憾
2203  #  懇
2204  #  懊
2205  #  憹
2206  #  懨
2207  #  懲
2208  #  懵
2209  #  洋
2210  #  懸
2211  #  癖
2212  #  串
2213  #  戒
2214  #  戔
2215  #  戛
2216  #  截
2217  #  癱
2218  #  爭
2219  #  鬥
2220  #  戳
2221  #  灌
2222  #  髓
2223  #  檐
2224  #  扇
2225  #  剎
2226  #  杖
2227  #  稿
2228  #  絹
2229  #  肘
2230  #  銬
2231  #  鐲
2232  #  閘
2233  #  雷
2234  #  扒
2235  #  托
2236  #  扯
2237  #  扳
2238  #  扶
2239  #  梯
2240  #  租
2241  #  抓
2242  #  遞
2243  #  折
2244  #  扣
2245  #  皺
2246  #  衷
2247  #  披
2248  #  抱
2249  #  負
2250  #  抽
2251  #  屜
2252  #  脂
2253  #  拂
2254  #  掃
2255  #  鎖
2256  #  鏈
2257  #  拋
2258  #  檔
2259  #  騙
2260  #  拓
2261  #  荒
2262  #  拖
2263  #  曳
2264  #  沓
2265  #  牽
2266  #  謹
2267  #  迂
2268  #  拙
2269  #  樸
2270  #  招
2271  #  拱
2272  #  拳
2273  #  拼
2274  #  棒
2275  #  蓋
2276  #  疔
2277  #  符
2278  #  關
2279  #  挈
2280  #  按
2281  #  摩
2282  #  挎
2283  #  挑
2284  #  剔
2285  #  簷
2286  #  逗
2287  #  挖
2288  #  掘
2289  #  捆
2290  #  縛
2291  #  捍
2292  #  捐
2293  #  贈
2294  #  捕
2295  #  鯨
2296  #  蛛
2297  #  捶
2298  #  捷
2299  #  帚
2300  #  艇
2301  #  授
2302  #  粉
2303  #  渠
2304  #  泄
2305  #  瀉
2306  #  猶
2307  #  蕭
2308  #  掖
2309  #  掛
2310  #  盒
2311  #  礙
2312  #  掠
2313  #  採
2314  #  暖
2315  #  礦
2316  #  購
2317  #  邑
2318  #  探
2319  #  推
2320  #  掬
2321  #  掮
2322  #  喻
2323  #  綱
2324  #  醒
2325  #  插
2326  #  換
2327  #  揭
2328  #  霍
2329  #  援
2330  #  損
2331  #  耗
2332  #  搓
2333  #  擺
2334  #  桿
2335  #  籃
2336  #  搗
2337  #  搞
2338  #  搪
2339  #  瓷
2340  #  摁
2341  #  摘
2342  #  樓
2343  #  摯
2344  #  撇
2345  #  撒
2346  #  撞
2347  #  撣
2348  #  撫
2349  #  撬
2350  #  槓
2351  #  放
2352  #  擁
2353  #  躉
2354  #  擅
2355  #  泥
2356  #  舵
2357  #  擔
2358  #  懮
2359  #  擠
2360  #  踏
2361  #  擬
2362  #  擱
2363  #  擴
2364  #  渡
2365  #  攘
2366  #  撐
2367  #  改
2368  #  肆
2369  #  策
2370  #  銳
2371  #  救
2372  #  敘
2373  #  漫
2374  #  逸
2375  #  虔
2376  #  敲
2377  #  脊
2378  #  盡
2379  #  港
2380  #  抄
2381  #  旦
2382  #  秘
2383  #  縐
2384  #  胸
2385  #  謅
2386  #  紋
2387  #  駁
2388  #  駮
2389  #  鳩
2390  #  芽
2391  #  舟
2392  #  鉛
2393  #  淵
2394  #  渦
2395  #  旌
2396  #  杆
2397  #  既
2398  #  浴
2399  #  冕
2400  #  晷
2401  #  暮
2402  #  曬
2403  #  沒
2404  #  獺
2405  #  熾
2406  #  盛
2407  #  昆
2408  #  昌
2409  #  晃
2410  #  澈
2411  #  礬
2412  #  顯
2413  #  昏
2414  #  沉
2415  #  攻
2416  #  逝
2417  #  辰
2418  #  雲
2419  #  馳
2420  #  昨
2421  #  尚
2422  #  雍
2423  #  遍
2424  #  晴
2425  #  暈
2426  #  暢
2427  #  暫
2428  #  曖
2429  #  野
2430  #  鋸
2431  #  更
2432  #  桌
2433  #  篋
2434  #  籤
2435  #  最
2436  #  牒
2437  #  漏
2438  #  月
2439  #  棉
2440  #  栓
2441  #  些
2442  #  載
2443  #  玻
2444  #  璃
2445  #  磷
2446  #  久
2447  #  肩
2448  #  膀
2449  #  癮
2450  #  舉
2451  #  預
2452  #  魅
2453  #  遠
2454  #  朝
2455  #  聖
2456  #  朦
2457  #  朧
2458  #  炭
2459  #  犀
2460  #  薯
2461  #  澱
2462  #  蝨
2463  #  孵
2464  #  竟
2465  #  屑
2466  #  朱
2467  #  爛
2468  #  杏
2469  #  村
2470  #  杓
2471  #  杜
2472  #  腹
2473  #  杯
2474  #  鶴
2475  #  遐
2476  #  齡
2477  #  枉
2478  #  枕
2479  #  葄
2480  #  蔭
2481  #  枘
2482  #  鑿
2483  #  醬
2484  #  餡
2485  #  餅
2486  #  椏
2487  #  枯
2488  #  萎
2489  #  枷
2490  #  柏
2491  #  某
2492  #  柑
2493  #  橘
2494  #  曼
2495  #  柘
2496  #  蠶
2497  #  柯
2498  #  杞
2499  #  陌
2500  #  衢
2501  #  薪
2502  #  柵
2503  #  柿
2504  #  栗
2505  #  訂
2506  #  栩
2507  #  栲
2508  #  栴
2509  #  檀
2510  #  苷
2511  #  柢
2512  #  茬
2513  #  莖
2514  #  桉
2515  #  桑
2516  #  桓
2517  #  梗
2518  #  凳
2519  #  貫
2520  #  梨
2521  #  梭
2522  #  梳
2523  #  棕
2524  #  褐
2525  #  棗
2526  #  棘
2527  #  橋
2528  #  森
2529  #  棺
2530  #  棻
2531  #  芳
2532  #  椰
2533  #  椽
2534  #  楔
2535  #  楮
2536  #  龐
2537  #  楷
2538  #  概
2539  #  榆
2540  #  榕
2541  #  榛
2542  #  榜
2543  #  榨
2544  #  榲
2545  #  桲
2546  #  榻
2547  #  烏
2548  #  砲
2549  #  槭
2550  #  槲
2551  #  陶
2552  #  顛
2553  #  樅
2554  #  樞
2555  #  垣
2556  #  稜
2557  #  樵
2558  #  苗
2559  #  熊
2560  #  樺
2561  #  橐
2562  #  笥
2563  #  橙
2564  #  橡
2565  #  橢
2566  #  楣
2567  #  筋
2568  #  膈
2569  #  豎
2570  #  隔
2571  #  膜
2572  #  檸
2573  #  檬
2574  #  櫻
2575  #  柄
2576  #  欣
2577  #  欲
2578  #  欺
2579  #  歉
2580  #  伎
2581  #  詠
2582  #  歐
2583  #  蝶
2584  #  躍
2585  #  止
2586  #  疼
2587  #  歧
2588  #  歲
2589  #  歸
2590  #  歹
2591  #  株
2592  #  破
2593  #  殯
2594  #  殷
2595  #  蠹
2596  #  殼
2597  #  每
2598  #  莠
2599  #  蛇
2600  #  嗶
2601  #  嘰
2602  #  氈
2603  #  茛
2604  #  茸
2605  #  驢
2606  #  氏
2607  #  粹
2608  #  氘
2609  #  氛
2610  #  氟
2611  #  洶
2612  #  田
2613  #  粗
2614  #  炔
2615  #  綸
2616  #  氪
2617  #  氫
2618  #  烴
2619  #  氮
2620  #  痤
2621  #  氰
2622  #  塘
2623  #  杉
2624  #  滴
2625  #  潭
2626  #  芥
2627  #  皰
2628  #  盆
2629  #  禽
2630  #  稻
2631  #  窪
2632  #  蒸
2633  #  蛭
2634  #  永
2635  #  矢
2636  #  訣
2637  #  汗
2638  #  津
2639  #  褂
2640  #  汛
2641  #  江
2642  #  畔
2643  #  沼
2644  #  漬
2645  #  穢
2646  #  糟
2647  #  汫
2648  #  濙
2649  #  碾
2650  #  甸
2651  #  默
2652  #  臊
2653  #  沮
2654  #  灘
2655  #  濱
2656  #  狸
2657  #  沸
2658  #  炸
2659  #  泊
2660  #  泔
2661  #  泛
2662  #  漩
2663  #  濘
2664  #  煤
2665  #  注
2666  #  泱
2667  #  琵
2668  #  琶
2669  #  芫
2670  #  荽
2671  #  薊
2672  #  箔
2673  #  消
2674  #  滌
2675  #  碗
2676  #  皂
2677  #  洩
2678  #  洪
2679  #  潑
2680  #  瓣
2681  #  漢
2682  #  蘇
2683  #  螢
2684  #  浚
2685  #  浣
2686  #  浩
2687  #  浮
2688  #  游
2689  #  腫
2690  #  萍
2691  #  缸
2692  #  嘯
2693  #  綿
2694  #  苔
2695  #  蠣
2696  #  迴
2697  #  除
2698  #  涎
2699  #  淋
2700  #  癌
2701  #  淒
2702  #  淤
2703  #  猥
2704  #  褻
2705  #  玄
2706  #  嘗
2707  #  嚐
2708  #  晰
2709  #  澄
2710  #  瑩
2711  #  瘦
2712  #  癯
2713  #  綺
2714  #  減
2715  #  槳
2716  #  渺
2717  #  渾
2718  #  湍
2719  #  湖
2720  #  湛
2721  #  湯
2722  #  溘
2723  #  澗
2724  #  溟
2725  #  蒙
2726  #  溢
2727  #  滂
2728  #  沱
2729  #  翔
2730  #  膛
2731  #  滔
2732  #  滲
2733  #  濾
2734  #  翠
2735  #  嘟
2736  #  嚕
2737  #  耷
2738  #  滷
2739  #  燙
2740  #  漁
2741  #  漂
2742  #  礫
2743  #  漣
2744  #  漪
2745  #  漾
2746  #  漲
2747  #  漸
2748  #  潛
2749  #  膚
2750  #  霜
2751  #  潦
2752  #  汐
2753  #  男
2754  #  潰
2755  #  濃
2756  #  濡
2757  #  濺
2758  #  瀝
2759  #  焰
2760  #  燼
2761  #  殃
2762  #  炊
2763  #  炒
2764  #  鴉
2765  #  龜
2766  #  焙
2767  #  烜
2768  #  烹
2769  #  焊
2770  #  錫
2771  #  駛
2772  #  咖
2773  #  垠
2774  #  握
2775  #  階
2776  #  秩
2777  #  稽
2778  #  翅
2779  #  聊
2780  #  謂
2781  #  雙
2782  #  需
2783  #  煉
2784  #  煌
2785  #  熠
2786  #  煎
2787  #  霞
2788  #  霾
2789  #  煜
2790  #  渣
2791  #  瑣
2792  #  煽
2793  #  瞎
2794  #  熏
2795  #  熒
2796  #  熙
2797  #  熬
2798  #  忱
2799  #  籠
2800  #  蛾
2801  #  燕
2802  #  燧
2803  #  燻
2804  #  爍
2805  #  爬
2806  #  犁
2807  #  爹
2808  #  儈
2809  #  齦
2810  #  犢
2811  #  痘
2812  #  磺
2813  #  脾
2814  #  蒡
2815  #  蛙
2816  #  飲
2817  #  牤
2818  #  牧
2819  #  牸
2820  #  殊
2821  #  赦
2822  #  鏵
2823  #  犄
2824  #  旮
2825  #  旯
2826  #  犍
2827  #  犎
2828  #  犟
2829  #  犰
2830  #  狳
2831  #  狐
2832  #  猴
2833  #  獴
2834  #  狒
2835  #  獾
2836  #  狙
2837  #  狠
2838  #  狹
2839  #  狼
2840  #  猖
2841  #  猙
2842  #  獰
2843  #  獁
2844  #  猞
2845  #  猁
2846  #  猢
2847  #  猻
2848  #  獕
2849  #  猸
2850  #  賞
2851  #  獲
2852  #  豹
2853  #  鷹
2854  #  獼
2855  #  玉
2856  #  赤
2857  #  蜀
2858  #  黍
2859  #  卿
2860  #  后
2861  #  爺
2862  #  玫
2863  #  瑰
2864  #  珊
2865  #  瑚
2866  #  珍
2867  #  琥
2868  #  珀
2869  #  琺
2870  #  瑯
2871  #  玷
2872  #  疵
2873  #  瑟
2874  #  瑪
2875  #  瑙
2876  #  璀
2877  #  璨
2878  #  礁
2879  #  瓊
2880  #  瓢
2881  #  盂
2882  #  胚
2883  #  菊
2884  #  甚
2885  #  蜜
2886  #  糰
2887  #  畝
2888  #  非
2889  #  鎧
2890  #  申
2891  #  請
2892  #  畚
2893  #  畢
2894  #  番
2895  #  茄
2896  #  戊
2897  #  腈
2898  #  畸
2899  #  疆
2900  #  疊
2901  #  疏
2902  #  疝
2903  #  疣
2904  #  疥
2905  #  疲
2906  #  累
2907  #  疾
2908  #  痂
2909  #  痔
2910  #  漓
2911  #  痞
2912  #  痢
2913  #  痦
2914  #  痰
2915  #  痴
2916  #  獃
2917  #  痼
2918  #  瘀
2919  #  瘊
2920  #  瘋
2921  #  癲
2922  #  瘟
2923  #  瘢
2924  #  削
2925  #  仃
2926  #  棱
2927  #  瘧
2928  #  瘰
2929  #  螈
2930  #  瘻
2931  #  癔
2932  #  癟
2933  #  陷
2934  #  癩
2935  #  蛤
2936  #  蟆
2937  #  癇
2938  #  棵
2939  #  簪
2940  #  脫
2941  #  騷
2942  #  堊
2943  #  晝
2944  #  楊
2945  #  癜
2946  #  皙
2947  #  鎢
2948  #  鑞
2949  #  窗
2950  #  皎
2951  #  皒
2952  #  糙
2953  #  鞭
2954  #  褶
2955  #  盎
2956  #  盥
2957  #  眩
2958  #  睜
2959  #  坪
2960  #  殭
2961  #  背
2962  #  鄰
2963  #  看
2964  #  習
2965  #  眨
2966  #  睛
2967  #  眳
2968  #  眸
2969  #  瞼
2970  #  籌
2971  #  睦
2972  #  睫
2973  #  睾
2974  #  甾
2975  #  瞠
2976  #  瞪
2977  #  瞬
2978  #  矛
2979  #  矜
2980  #  短
2981  #  鱷
2982  #  簡
2983  #  襪
2984  #  矯
2985  #  屎
2986  #  筍
2987  #  矽
2988  #  藻
2989  #  砂
2990  #  砌
2991  #  磚
2992  #  砍
2993  #  討
2994  #  砭
2995  #  敝
2996  #  曉
2997  #  硅
2998  #  朗
2999  #  硼
3000  #  碧
3001  #  璽
3002  #  碩
3003  #  磅
3004  #  礡
3005  #  磐
3006  #  祖
3007  #  輩
3008  #  祇
3009  #  莫
3010  #  祠
3011  #  諭
3012  #  祭
3013  #  壇
3014  #  祿
3015  #  禾
3016  #  稈
3017  #  鰈
3018  #  秋
3019  #  棠
3020  #  秧
3021  #  秸
3022  #  稀
3023  #  裏
3024  #  稅
3025  #  稍
3026  #  穎
3027  #  悟
3028  #  穗
3029  #  穹
3030  #  盪
3031  #  翻
3032  #  窟
3033  #  窿
3034  #  竇
3035  #  竊
3036  #  貞
3037  #  競
3038  #  笆
3039  #  筆
3040  #  筏
3041  #  答
3042  #  筵
3043  #  讌
3044  #  筷
3045  #  箍
3046  #  龠
3047  #  鏃
3048  #  疇
3049  #  篝
3050  #  篡
3051  #  篤
3052  #  篩
3053  #  簉
3054  #  簸
3055  #  筐
3056  #  糠
3057  #  獷
3058  #  莽
3059  #  豪
3060  #  粘
3061  #  萼
3062  #  糜
3063  #  糞
3064  #  蛆
3065  #  糾
3066  #  葛
3067  #  撲
3068  #  璧
3069  #  蔔
3070  #  黴
3071  #  紊
3072  #  罕
3073  #  紐
3074  #  紕
3075  #  繆
3076  #  紗
3077  #  綻
3078  #  鈔
3079  #  鳶
3080  #  鷂
3081  #  紡
3082  #  嫩
3083  #  膩
3084  #  蔥
3085  #  紳
3086  #  絛
3087  #  繹
3088  #  絢
3089  #  御
3090  #  綁
3091  #  綏
3092  #  靖
3093  #  緯
3094  #  貿
3095  #  綜
3096  #  燦
3097  #  綽
3098  #  繃
3099  #  緋
3100  #  緞
3101  #  輯
3102  #  緬
3103  #  邈
3104  #  複
3105  #  繚
3106  #  繪
3107  #  繫
3108  #  纜
3109  #  肺
3110  #  罄
3111  #  罅
3112  #  罌
3113  #  疚
3114  #  饌
3115  #  澀
3116  #  羧
3117  #  羱
3118  #  羸
3119  #  羹
3120  #  羽
3121  #  翎
3122  #  翳
3123  #  鍾
3124  #  虎
3125  #  饕
3126  #  鵰
3127  #  鼻
3128  #  耒
3129  #  耜
3130  #  摑
3131  #  朵
3132  #  聾
3133  #  蝸
3134  #  耵
3135  #  聹
3136  #  耿
3137  #  聰
3138  #  吶
3139  #  涯
3140  #  診
3141  #  肇
3142  #  肋
3143  #  腩
3144  #  臍
3145  #  肛
3146  #  肝
3147  #  沃
3148  #  胖
3149  #  膊
3150  #  肱
3151  #  癆
3152  #  棄
3153  #  胠
3154  #  椒
3155  #  荷
3156  #  蘆
3157  #  胭
3158  #  胰
3159  #  胳
3160  #  廓
3161  #  脯
3162  #  胼
3163  #  胝
3164  #  肪
3165  #  脆
3166  #  脛
3167  #  腋
3168  #  腌
3169  #  腎
3170  #  腐
3171  #  腮
3172  #  頰
3173  #  胯
3174  #  腱
3175  #  跟
3176  #  趾
3177  #  踝
3178  #  蹬
3179  #  蹼
3180  #  胱
3181  #  膳
3182  #  膿
3183  #  臀
3184  #  臆
3185  #  尼
3186  #  腥
3187  #  臘
3188  #  臥
3189  #  鼬
3190  #  臻
3191  #  舀
3192  #  隆
3193  #  隅
3194  #  舔
3195  #  蹈
3196  #  郵
3197  #  舶
3198  #  艄
3199  #  艱
3200  #  辛
3201  #  瞇
3202  #  芋
3203  #  艿
3204  #  螺
3205  #  芒
3206  #  芝
3207  #  芬
3208  #  芯
3209  #  圃
3210  #  蕊
3211  #  秣
3212  #  蘚
3213  #  求
3214  #  苜
3215  #  蓿
3216  #  苞
3217  #  苣
3218  #  那
3219  #  苲
3220  #  茂
3221  #  茅
3222  #  茉
3223  #  莉
3224  #  壺
3225  #  藨
3226  #  寇
3227  #  蜢
3228  #  稼
3229  #  莘
3230  #  莞
3231  #  須
3232  #  菁
3233  #  陳
3234  #  蒿
3235  #  菥
3236  #  蓂
3237  #  菸
3238  #  菔
3239  #  萋
3240  #  寞
3241  #  葡
3242  #  萄
3243  #  柚
3244  #  蠅
3245  #  蓄
3246  #  蓖
3247  #  蔓
3248  #  蔬
3249  #  蔻
3250  #  蕎
3251  #  蕪
3252  #  薑
3253  #  薔
3254  #  薇
3255  #  蕾
3256  #  薩
3257  #  薰
3258  #  薹
3259  #  藜
3260  #  荻
3261  #  葦
3262  #  蘋
3263  #  蚊
3264  #  蚌
3265  #  蚯
3266  #  蚓
3267  #  蚱
3268  #  蚺
3269  #  酥
3270  #  蜊
3271  #  蛺
3272  #  蜃
3273  #  蜈
3274  #  蚣
3275  #  蜉
3276  #  蝣
3277  #  蜘
3278  #  蜥
3279  #  蜴
3280  #  蜷
3281  #  蜻
3282  #  蛉
3283  #  蜓
3284  #  蝌
3285  #  蚪
3286  #  蝗
3287  #  蝙
3288  #  蝠
3289  #  蝴
3290  #  蜒
3291  #  螃
3292  #  蟹
3293  #  螞
3294  #  螂
3295  #  蟥
3296  #  蟻
3297  #  螯
3298  #  拴
3299  #  蟑
3300  #  蟯
3301  #  蟾
3302  #  蜍
3303  #  蠍
3304  #  蠐
3305  #  螬
3306  #  蠕
3307  #  蠛
3308  #  蠓
3309  #  燭
3310  #  蠻
3311  #  蠼
3312  #  螋
3313  #  刃
3314  #  衍
3315  #  街
3316  #  冢
3317  #  裳
3318  #  剝
3319  #  遺
3320  #  衰
3321  #  頹
3322  #  袖
3323  #  褥
3324  #  佯
3325  #  卸
3326  #  裸
3327  #  袒
3328  #  襤
3329  #  褸
3330  #  洛
3331  #  葫
3332  #  覓
3333  #  暱
3334  #  眷
3335  #  覷
3336  #  朊
3337  #  訃
3338  #  訓
3339  #  訕
3340  #  竅
3341  #  訟
3342  #  詈
3343  #  鑒
3344  #  詢
3345  #  試
3346  #  詫
3347  #  譎
3348  #  詮
3349  #  該
3350  #  詼
3351  #  諧
3352  #  誇
3353  #  誑
3354  #  誘
3355  #  餌
3356  #  誡
3357  #  誦
3358  #  誨
3359  #  誹
3360  #  諂
3361  #  諄
3362  #  諮
3363  #  諸
3364  #  諺
3365  #  謝
3366  #  謠
3367  #  惕
3368  #  譫
3369  #  譬
3370  #  豐
3371  #  倌
3372  #  窠
3373  #  咪
3374  #  帛
3375  #  貢
3376  #  賦
3377  #  瘠
3378  #  婪
3379  #  汙
3380  #  貯
3381  #  買
3382  #  貽
3383  #  賠
3384  #  賢
3385  #  賬
3386  #  賭
3387  #  贊
3388  #  贏
3389  #  贖
3390  #  赳
3391  #  超
3392  #  趨
3393  #  跂
3394  #  訾
3395  #  跋
3396  #  扈
3397  #  跌
3398  #  跑
3399  #  錶
3400  #  跛
3401  #  跨
3402  #  蚤
3403  #  蹄
3404  #  蹇
3405  #  蹊
3406  #  蹦
3407  #  蹩
3408  #  蹲
3409  #  踞
3410  #  躡
3411  #  軀
3412  #  躲
3413  #  輛
3414  #  軒
3415  #  較
3416  #  輓
3417  #  輔
3418  #  佻
3419  #  窕
3420  #  轂
3421  #  輸
3422  #  輻
3423  #  轀
3424  #  轟
3425  #  轡
3426  #  伐
3427  #  迅
3428  #  郊
3429  #  返
3430  #  迤
3431  #  邐
3432  #  迪
3433  #  你
3434  #  濛
3435  #  陣
3436  #  追
3437  #  悼
3438  #  退
3439  #  伍
3440  #  逃
3441  #  亡
3442  #  闢
3443  #  逐
3444  #  逕
3445  #  這
3446  #  週
3447  #  宕
3448  #  仄
3449  #  遑
3450  #  違
3451  #  遙
3452  #  遲
3453  #  頓
3454  #  囑
3455  #  遼
3456  #  框
3457  #  邋
3458  #  遢
3459  #  邏
3460  #  邪
3461  #  郅
3462  #  郡
3463  #  衆
3464  #  佬
3465  #  鄭
3466  #  酊
3467  #  酞
3468  #  酵
3469  #  醃
3470  #  醋
3471  #  豁
3472  #  醜
3473  #  釀
3474  #  釁
3475  #  禪
3476  #  桔
3477  #  耙
3478  #  鈀
3479  #  鼢
3480  #  鼴
3481  #  鉤
3482  #  襻
3483  #  釩
3484  #  鉀
3485  #  鈾
3486  #  鉅
3487  #  鉚
3488  #  篙
3489  #  鉸
3490  #  蓮
3491  #  銅
3492  #  鑼
3493  #  銹
3494  #  鋏
3495  #  鋤
3496  #  鋥
3497  #  鋯
3498  #  錦
3499  #  鍵
3500  #  鏇
3501  #  鏊
3502  #  鏗
3503  #  鏤
3504  #  鏨
3505  #  砧
3506  #  鍬
3507  #  鏽
3508  #  鑰
3509  #  鑷
3510  #  靴
3511  #  碰
3512  #  映
3513  #  祈
3514  #  禱
3515  #  閑
3516  #  暇
3517  #  諜
3518  #  閔
3519  #  閱
3520  #  閹
3521  #  閾
3522  #  闃
3523  #  闌
3524  #  橈
3525  #  阿
3526  #  堵
3527  #  芙
3528  #  蓉
3529  #  誰
3530  #  陀
3531  #  陂
3532  #  鈣
3533  #  陡
3534  #  沾
3535  #  陪
3536  #  奩
3537  #  晦
3538  #  蒂
3539  #  鷙
3540  #  阱
3541  #  尉
3542  #  隕
3543  #  隧
3544  #  萃
3545  #  雇
3546  #  雋
3547  #  雌
3548  #  雕
3549  #  雖
3550  #  雛
3551  #  捱
3552  #  貂
3553  #  零
3554  #  鍍
3555  #  撼
3556  #  凇
3557  #  靄
3558  #  霰
3559  #  霹
3560  #  靉
3561  #  靚
3562  #  靦
3563  #  腆
3564  #  靶
3565  #  鞅
3566  #  履
3567  #  鞣
3568  #  鞦
3569  #  韆
3570  #  韁
3571  #  韌
3572  #  頌
3573  #  戴
3574  #  盔
3575  #  顱
3576  #  顎
3577  #  顫
3578  #  箏
3579  #  颯
3580  #  颱
3581  #  颶
3582  #  飄
3583  #  飆
3584  #  飼
3585  #  暉
3586  #  餿
3587  #  饒
3588  #  饗
3589  #  拚
3590  #  櫞
3591  #  蕉
3592  #  廄
3593  #  檳
3594  #  榔
3595  #  鐙
3596  #  鞍
3597  #  騾
3598  #  鱉
3599  #  馴
3600  #  駐
3601  #  駭
3602  #  駱
3603  #  騍
3604  #  騎
3605  #  騖
3606  #  驀
3607  #  驕
3608  #  罈
3609  #  骼
3610  #  骯
3611  #  髒
3612  #  骰
3613  #  髕
3614  #  矗
3615  #  綹
3616  #  髯
3617  #  鬃
3618  #  垮
3619  #  鬣
3620  #  祟
3621  #  魆
3622  #  鰭
3623  #  魣
3624  #  魯
3625  #  魷
3626  #  鮑
3627  #  鮟
3628  #  鱇
3629  #  鮪
3630  #  鮫
3631  #  鮭
3632  #  鯉
3633  #  鯊
3634  #  鯔
3635  #  鯖
3636  #  鯡
3637  #  鯰
3638  #  鯷
3639  #  鰻
3640  #  鱈
3641  #  鱒
3642  #  鱔
3643  #  鱗
3644  #  鱘
3645  #  鱸
3646  #  澡
3647  #  鴿
3648  #  鳯
3649  #  凰
3650  #  鳳
3651  #  鴕
3652  #  鴟
3653  #  鴞
3654  #  鴨
3655  #  鴯
3656  #  鶓
3657  #  鵓
3658  #  鵖
3659  #  鴔
3660  #  鵜
3661  #  鶘
3662  #  蕈
3663  #  鵪
3664  #  鶉
3665  #  鶺
3666  #  鴒
3667  #  鷓
3668  #  鴣
3669  #  鷲
3670  #  鸕
3671  #  鶿
3672  #  鹵
3673  #  麋
3674  #  麝
3675  #  麩
3676  #  傅
3677  #  嘌
3678  #  呤
3679  #  疸
3680  #  閨
3681  #  黎
3682  #  黐
3683  #  痣
3684  #  齷
3685  #  黝
3686  #  黯
3687  #  鼎
3688  #  鼷
3689  #  齧
3690  #  咬
3691  #  嵩
