# Supplementary material for: The “handedness” of language: Directional symmetry breaking of sign usage in words
Source: PLoS One. 2018 Jan 17;13(1):e0190735. doi: 10.1371/journal.pone.0190735 (PMC5771592; doi:10.1371/journal.pone.0190735)
Supplement: S2 File — Contains data-files (each in csv format) for the 25 different language and writing systems used in our study. The name of each data file mentions the corresponding language and a serial number (e.g., “01_Arabic.csv”) in accordance with the order in which the data sets are described in the Description of the Corpora in the Supplementary Material. Each sequence is represented as a string of numbers, with each number representing a specific grapheme for that language and writing system. In addition there are key lists for each of the data-bases (in txt format for the 24 known language and writing systems and in pdf format for the undeciphered Indus database) which shows the grapheme corresponding to each number that represents them in the data-base sequences. The name of each key list mentions the corresponding language. (ZIP) [file pone.0190735.s010.zip › DatabaseKeyListV2/Keylist_Egyptian(Hieroglyphs).txt]

1  #  A119
2  #  G1
3  #  G43
4  #  M17
5  #  I9
6  #  F51
7  #  A2
8  #  Z8
9  #  Z2
10  #  A12
11  #  A1
12  #  B1
13  #  Z3
14  #  D54
15  #  P1
16  #  Z5
17  #  A133A
18  #  N25
19  #  A137
20  #  Y1V
21  #  A14
22  #  X1
23  #  A150
24  #  U28
25  #  A158
26  #  D40
27  #  A15
28  #  A17
29  #  A19
30  #  A17A
31  #  E13
32  #  N16
33  #  D53
34  #  G7
35  #  N26
36  #  G14
37  #  N33
38  #  N35
39  #  R5
40  #  O1
41  #  D42
42  #  A18
43  #  O49
44  #  F35
45  #  G36
46  #  D21
47  #  N37
48  #  Z7
49  #  M3
50  #  S29
51  #  T14
52  #  O4
53  #  A20
54  #  A21
55  #  A40
56  #  A21A
57  #  M28
58  #  M40
59  #  A223
60  #  S34
61  #  A239A
62  #  D60
63  #  A24
64  #  Z4
65  #  D2
66  #  Z1
67  #  K1
68  #  Z3A
69  #  A25
70  #  D36
71  #  G248
72  #  N23
73  #  A26
74  #  V20
75  #  A282
76  #  S28
77  #  A28
78  #  A8
79  #  A30
80  #  A311
81  #  A31
82  #  N33AV
83  #  A32
84  #  V28
85  #  V13
86  #  A33
87  #  J18
88  #  M23
89  #  F27
90  #  Y1
91  #  F28
92  #  J1
93  #  A351
94  #  A35
95  #  D58
96  #  O36A
97  #  A36A
98  #  A36C
99  #  A417
100  #  A36
101  #  A37
102  #  A38
103  #  A40B
104  #  D56
105  #  Y3
106  #  V12
107  #  Z9
108  #  T30
109  #  A413
110  #  Z12
111  #  N35A
112  #  A425
113  #  A42A
114  #  A42
115  #  A466
116  #  N36
117  #  A47
118  #  D39
119  #  V31
120  #  D46
121  #  S20
122  #  F34
123  #  W24
124  #  F4
125  #  P10
126  #  F36
127  #  U33
128  #  T31
129  #  M18
130  #  G17
131  #  J8
132  #  M30
133  #  Q3
134  #  U13
135  #  O34
136  #  O29
137  #  O31
138  #  P4B
139  #  N21
140  #  T67
141  #  T32
142  #  T3
143  #  I10
144  #  J2
145  #  S33
146  #  T10
147  #  U38
148  #  V27
149  #  V6
150  #  Z4A
151  #  A48
152  #  A49
153  #  A4C
154  #  A4
155  #  J15
156  #  Z2B
157  #  A50
158  #  W14
159  #  W65
160  #  M2
161  #  O39
162  #  A51
163  #  N33A
164  #  M33A
165  #  I12
166  #  A52
167  #  A53
168  #  A54
169  #  F51B
170  #  A55
171  #  A59B
172  #  A59
173  #  A5A
174  #  E34
175  #  N14
176  #  N5
177  #  R8
178  #  A6
179  #  N42
180  #  V1
181  #  X2
182  #  X4
183  #  W22
184  #  A76C
185  #  A7
186  #  O51
187  #  T29
188  #  A90D
189  #  A9
190  #  W23
191  #  B7E
192  #  C11
193  #  C8A
194  #  J11
195  #  I3
196  #  C99B
197  #  D10
198  #  N1
199  #  N31
200  #  H8
201  #  D12
202  #  D113
203  #  U1
204  #  D6
205  #  D13
206  #  D143B
207  #  D153
208  #  T19
209  #  D156
210  #  D17
211  #  W3
212  #  D189
213  #  G25
214  #  D18
215  #  D19
216  #  R14
217  #  G4
218  #  V4
219  #  T28
220  #  C3
221  #  D1
222  #  D210
223  #  M4
224  #  M6
225  #  N11a
226  #  N13
227  #  N63
228  #  T8
229  #  V30
230  #  N17
231  #  H5
232  #  I13
233  #  S2
234  #  E1
235  #  M8
236  #  T25
237  #  Q14
238  #  V22
239  #  M44
240  #  Z4B
241  #  H6
242  #  G37
243  #  M24
244  #  M26
245  #  A424
246  #  M1
247  #  N11
248  #  D4
249  #  O44
250  #  S123
251  #  U19
252  #  O6
253  #  S3
254  #  T19B
255  #  Q1
256  #  U2
257  #  H2
258  #  D20
259  #  D212A
260  #  W69
261  #  D218
262  #  W11
263  #  D37
264  #  E23
265  #  I14
266  #  E12
267  #  Y5
268  #  D26
269  #  D34
270  #  D35
271  #  C2A
272  #  G29
273  #  G7C
274  #  N29
275  #  B5
276  #  R4
277  #  V19
278  #  N6
279  #  D28
280  #  N28
281  #  Z6
282  #  V24
283  #  J13
284  #  F22
285  #  J17
286  #  W17
287  #  F44
288  #  D41
289  #  D61
290  #  D45
291  #  A193
292  #  O40
293  #  T12
294  #  M16
295  #  M32
296  #  O32D
297  #  O40A
298  #  D51
299  #  G39
300  #  U30
301  #  Y2
302  #  Z30
303  #  D52
304  #  E17
305  #  O131A
306  #  E9
307  #  F26
308  #  F31
309  #  G41
310  #  F40
311  #  D9
312  #  D9A
313  #  U6
314  #  V16
315  #  K5
316  #  I7
317  #  D88
318  #  F37A
319  #  D109
320  #  D92
321  #  O230
322  #  M43
323  #  N46B
324  #  C10A
325  #  O32
326  #  Q38
327  #  G45
328  #  G54
329  #  H6A
330  #  N8
331  #  I6
332  #  G23
333  #  G24A
334  #  G24
335  #  U24
336  #  T30A
337  #  J23
338  #  N34
339  #  J3
340  #  M22
341  #  M36
342  #  M42
343  #  A13G
344  #  A13A
345  #  A14A
346  #  A15A
347  #  O48
348  #  G21
349  #  E3
350  #  M5B
351  #  B6
352  #  G142
353  #  E7
354  #  B5D
355  #  M5
356  #  M7A
357  #  Y2V
358  #  J32
359  #  M7
360  #  M4B
361  #  E6A
362  #  V10
363  #  O50
364  #  F63
365  #  O29V
366  #  U40
367  #  D5
368  #  T13
369  #  D7
370  #  U39I
371  #  Q7
372  #  D54A
373  #  E183
374  #  O286
375  #  A61
376  #  B73
377  #  A13
378  #  N2
379  #  V2
380  #  T11
381  #  U15
382  #  U23
383  #  U31
384  #  X6
385  #  U3
386  #  U7
387  #  J20
388  #  U36
389  #  U17
390  #  M12
391  #  D49
392  #  Z2A
393  #  W18
394  #  W19
395  #  H47
396  #  F16
397  #  J56
398  #  X8
399  #  U22
400  #  O37
401  #  Z11
402  #  F18
403  #  Y24
404  #  F32
405  #  G20
406  #  G38
407  #  F30
408  #  G5
409  #  V37
410  #  P5
411  #  N41
412  #  T18
413  #  O47
414  #  R9
415  #  S43
416  #  T9C
417  #  T9
418  #  G47
419  #  D22
420  #  D24
421  #  R12
422  #  D25
423  #  D26A
424  #  I14A
425  #  L4
426  #  D272
427  #  D27A
428  #  D283
429  #  X4E
430  #  O157
431  #  O18
432  #  O42
433  #  F9
434  #  M1A
435  #  D3
436  #  P2F
437  #  J55
438  #  U9
439  #  M43A
440  #  A16
441  #  U32
442  #  X7
443  #  D293
444  #  L2
445  #  D29
446  #  B76
447  #  J19
448  #  D50
449  #  F1
450  #  N18
451  #  O38
452  #  V25
453  #  O38A
454  #  O24
455  #  V17
456  #  B19
457  #  N38
458  #  O20
459  #  R30
460  #  V29
461  #  F13
462  #  W6
463  #  P4A
464  #  O27
465  #  W10
466  #  J7
467  #  N20
468  #  N21A
469  #  N22
470  #  F20
471  #  C4
472  #  J28
473  #  X5
474  #  O35
475  #  D313
476  #  D31
477  #  D32
478  #  D33
479  #  A10
480  #  E21
481  #  D253
482  #  N4
483  #  T2
484  #  A22
485  #  E24
486  #  A153
487  #  T11B
488  #  T9D
489  #  G62
490  #  V33
491  #  D350
492  #  F25
493  #  N40
494  #  C111C
495  #  V90
496  #  T34
497  #  V65
498  #  E31
499  #  H27
500  #  D206
501  #  S114
502  #  N65
503  #  F37E
504  #  N44
505  #  M195
506  #  O180
507  #  O22
508  #  O41
509  #  G28
510  #  F19
511  #  O16B
512  #  S142
513  #  O30U
514  #  G17A
515  #  D7C
516  #  S21
517  #  D141
518  #  D7D
519  #  E32
520  #  E33
521  #  K3
522  #  S42
523  #  L1
524  #  T80B
525  #  E14A
526  #  K4
527  #  F17
528  #  G29A
529  #  Q37
530  #  J81
531  #  R34
532  #  M190
533  #  M193
534  #  M19
535  #  W62
536  #  I14C
537  #  W21
538  #  W21A
539  #  W59
540  #  W54A
541  #  W54
542  #  W77
543  #  M33
544  #  O30
545  #  W61
546  #  U116
547  #  D59
548  #  T15
549  #  F10
550  #  P17
551  #  D82
552  #  E178
553  #  A202
554  #  N106
555  #  M20
556  #  D55
557  #  G3
558  #  W81
559  #  E28
560  #  S39
561  #  S107
562  #  V26
563  #  E83
564  #  V27B
565  #  F37B
566  #  Q6
567  #  L3
568  #  L3A
569  #  S57B
570  #  S27
571  #  A121C
572  #  E264
573  #  G12
574  #  E80
575  #  Q7F
576  #  R1E
577  #  R2
578  #  R7
579  #  H5A
580  #  R36A
581  #  D8
582  #  E25
583  #  N3B
584  #  B7C
585  #  P1A
586  #  P24
587  #  A31B
588  #  T49
589  #  N49
590  #  H1
591  #  N12
592  #  W66
593  #  H25
594  #  J27
595  #  F114
596  #  R42A
597  #  Y14
598  #  Y6
599  #  W29
600  #  W40
601  #  I93
602  #  S21A
603  #  U19A
604  #  U20
605  #  Y4
606  #  I1
607  #  G11
608  #  M1C
609  #  W1
610  #  E20
611  #  M41
612  #  N62A
613  #  A13D
614  #  P6
615  #  M35
616  #  G31
617  #  P7
618  #  C195A
619  #  N58
620  #  N58C
621  #  I86A
622  #  E11
623  #  L12A
624  #  T53
625  #  S25
626  #  S38
627  #  W67
628  #  O11
629  #  T24E
630  #  T88
631  #  V31A
632  #  K4A
633  #  W78
634  #  D8A
635  #  X3
636  #  U89
637  #  T22
638  #  W2
639  #  D375
640  #  D381
641  #  D384
642  #  D38
643  #  M39
644  #  N8A
645  #  D410A
646  #  F21
647  #  O36
648  #  D413
649  #  G34
650  #  O16
651  #  G15
652  #  R3AC
653  #  R19A
654  #  R3P
655  #  R3Q
656  #  D46A
657  #  D57
658  #  T
659  #  A42C
660  #  W79
661  #  F37D
662  #  F37
663  #  F46
664  #  M194
665  #  F47
666  #  F49
667  #  Q33
668  #  D327
669  #  D46D
670  #  V48
671  #  R3
672  #  Q32
673  #  S23
674  #  S106
675  #  D77
676  #  N15
677  #  G96
678  #  W7
679  #  T16
680  #  D84
681  #  F38A
682  #  M15
683  #  R50
684  #  F5
685  #  V11
686  #  O85
687  #  U8
688  #  N50
689  #  U32B
690  #  A13C
691  #  G27
692  #  F20B
693  #  P8
694  #  W73
695  #  M37
696  #  M38
697  #  A59A
698  #  A4A
699  #  P34
700  #  D258
701  #  D34A
702  #  R3A
703  #  S12
704  #  D48
705  #  B3
706  #  T21
707  #  A45
708  #  M29
709  #  C138
710  #  Q2
711  #  H3
712  #  U35
713  #  U63
714  #  V9
715  #  R15
716  #  E100B
717  #  F51D
718  #  D97
719  #  B2
720  #  B2A
721  #  B4
722  #  H17
723  #  R8A
724  #  G32
725  #  A27
726  #  O120
727  #  M34
728  #  E35
729  #  G22A
730  #  D154
731  #  P90
732  #  M83
733  #  F36A
734  #  S111
735  #  X11
736  #  G40
737  #  K2
738  #  M70
739  #  U5
740  #  O137
741  #  O21B
742  #  U16
743  #  G6
744  #  E90
745  #  S4
746  #  W88
747  #  U16B
748  #  T86
749  #  W33
750  #  W85
751  #  G157
752  #  O25
753  #  A81
754  #  J3B
755  #  M21
756  #  A60
757  #  W13
758  #  D27
759  #  Y7
760  #  E51
761  #  U16A
762  #  Z24
763  #  S35
764  #  S36
765  #  R36C
766  #  A13N
767  #  W10B
768  #  V15
769  #  E14C
770  #  G158
771  #  V71
772  #  T8A
773  #  W8
774  #  W30
775  #  E184
776  #  R3Y
777  #  A239
778  #  D62
779  #  D63
780  #  C9
781  #  E100
782  #  E10
783  #  E128
784  #  O28
785  #  E14B
786  #  E14
787  #  E151
788  #  E15
789  #  E238
790  #  E26
791  #  E30B
792  #  Q24
793  #  M96
794  #  O214
795  #  A90
796  #  U10
797  #  G49E
798  #  P30
799  #  A473
800  #  S88
801  #  A322
802  #  V98
803  #  M241A
804  #  O36B
805  #  E8
806  #  E92B
807  #  B12
808  #  D115
809  #  U38A
810  #  O212
811  #  S163
812  #  U91
813  #  S45
814  #  B18
815  #  B18A
816  #  U29
817  #  A216B
818  #  F105
819  #  E122
820  #  M9
821  #  M127
822  #  M13
823  #  F12
824  #  S199A
825  #  F24
826  #  P41A
827  #  F134
828  #  R81
829  #  D3A
830  #  D132
831  #  N55
832  #  E18
833  #  D117
834  #  N55A
835  #  S131
836  #  Q7A
837  #  F14
838  #  F155
839  #  F15
840  #  F16A
841  #  W122
842  #  F171
843  #  F23
844  #  A245B
845  #  N
846  #  G167
847  #  M14
848  #  O46
849  #  O53
850  #  S19
851  #  M17A
852  #  E29
853  #  T24
854  #  V21A
855  #  V7
856  #  N46
857  #  F18B
858  #  F29
859  #  G44
860  #  R62A
861  #  P4
862  #  L19
863  #  N105
864  #  U21
865  #  V32
866  #  E92A
867  #  D68
868  #  G119
869  #  A330
870  #  U25
871  #  U37
872  #  A98
873  #  M27
874  #  M174
875  #  A78
876  #  F51A
877  #  N6B
878  #  J30
879  #  S18
880  #  C9I
881  #  F33
882  #  A40D
883  #  A84
884  #  S1
885  #  F37J
886  #  F39A
887  #  A51A
888  #  F3
889  #  A13E
890  #  M8A
891  #  O5
892  #  F41
893  #  F42
894  #  F45
895  #  F46A
896  #  F48
897  #  F62
898  #  F67
899  #  F6
900  #  F72
901  #  F7
902  #  F8
903  #  G139
904  #  E21E
905  #  Q5
906  #  G16
907  #  A115
908  #  P13
909  #  A275
910  #  P19
911  #  D43
912  #  R61
913  #  R
914  #  N24
915  #  N104
916  #  O15
917  #  O338
918  #  O88
919  #  S10
920  #  R22
921  #  W15
922  #  T24C
923  #  S16
924  #  V35
925  #  W17D
926  #  K6
927  #  S24
928  #  V78
929  #  U38B
930  #  J24
931  #  Z5A
932  #  T65
933  #  U39
934  #  M43B
935  #  P8A
936  #  W78A
937  #  Z28
938  #  W98
939  #  T7
940  #  O13
941  #  G35
942  #  S109A
943  #  W1B
944  #  O32A
945  #  V97
946  #  W9
947  #  D118
948  #  A80
949  #  O26
950  #  O26A
951  #  F128
952  #  F51F
953  #  Z22
954  #  I5
955  #  A29
956  #  T24D
957  #  S32
958  #  P46
959  #  P3
960  #  J20B
961  #  U21A
962  #  P23A
963  #  P94
964  #  U27
965  #  P38
966  #  E165
967  #  A96
968  #  S112
969  #  V26A
970  #  P121
971  #  I93A
972  #  F52
973  #  R88
974  #  R88A
975  #  W17A
976  #  G18
977  #  S56
978  #  F132
979  #  E5
980  #  S44
981  #  O231
982  #  E22
983  #  T7A
984  #  M200
985  #  A148
986  #  A7A
987  #  G306
988  #  Q19
989  #  Q18
990  #  M37A
991  #  F90
992  #  F7D
993  #  S8
994  #  S8A
995  #  S61A
996  #  S76
997  #  A125
998  #  R59
999  #  O169A
1000  #  D30
1001  #  M10
1002  #  G22
1003  #  G237
1004  #  G244
1005  #  G246
1006  #  G250
1007  #  G25A
1008  #  A52J
1009  #  B53
1010  #  B1A
1011  #  N27
1012  #  S59
1013  #  G264A
1014  #  G26A
1015  #  G26B
1016  #  G26
1017  #  R33
1018  #  W4
1019  #  W12
1020  #  G158A
1021  #  G30
1022  #  G291
1023  #  F125
1024  #  Y8A
1025  #  M46B
1026  #  R6
1027  #  R36
1028  #  M8E
1029  #  H6B
1030  #  T17
1031  #  S89
1032  #  S6
1033  #  A27A
1034  #  O14A
1035  #  O169
1036  #  D81
1037  #  Q43
1038  #  Q4
1039  #  W17C
1040  #  B24
1041  #  Z1A
1042  #  A450
1043  #  P111
1044  #  M33B
1045  #  N9
1046  #  V102
1047  #  P2
1048  #  D69
1049  #  X2D
1050  #  G41A
1051  #  G42
1052  #  M187
1053  #  D245
1054  #  M11
1055  #  R1
1056  #  U50A
1057  #  W15A
1058  #  D14
1059  #  I86
1060  #  N7
1061  #  M182
1062  #  J21
1063  #  J21A
1064  #  M3B
1065  #  J51
1066  #  Q2C
1067  #  J9
1068  #  O210
1069  #  O211
1070  #  R16
1071  #  F130
1072  #  M77A
1073  #  O206
1074  #  O207
1075  #  W6A
1076  #  P37
1077  #  T3F
1078  #  W97
1079  #  W20
1080  #  G213
1081  #  H4
1082  #  R97
1083  #  S40
1084  #  O118
1085  #  S11
1086  #  O13C
1087  #  O106B
1088  #  J3A
1089  #  T30C
1090  #  U26
1091  #  S95
1092  #  U39D
1093  #  U39K
1094  #  U39B
1095  #  U39C
1096  #  U39F
1097  #  V60
1098  #  Q11
1099  #  U39A
1100  #  Q2B
1101  #  W115
1102  #  P93
1103  #  G195
1104  #  V38
1105  #  G46
1106  #  O46B
1107  #  D280
1108  #  G53
1109  #  D200
1110  #  S37
1111  #  S37A
1112  #  O84
1113  #  G53A
1114  #  G49
1115  #  G51
1116  #  G56
1117  #  G57
1118  #  G58
1119  #  J16
1120  #  N19
1121  #  G60
1122  #  G68
1123  #  G7A
1124  #  G7B
1125  #  G87
1126  #  G9
1127  #  H16
1128  #  H20
1129  #  W125
1130  #  H34
1131  #  N8C
1132  #  D134
1133  #  S9
1134  #  S51
1135  #  C10
1136  #  S62
1137  #  H7
1138  #  G144
1139  #  S41
1140  #  T20
1141  #  R11
1142  #  O19
1143  #  P60C
1144  #  F2
1145  #  A346
1146  #  N101
1147  #  J5
1148  #  K26
1149  #  G229
1150  #  I2
1151  #  I31A
1152  #  I34
1153  #  A41
1154  #  I55
1155  #  I66
1156  #  I5A
1157  #  I8
1158  #  A117A
1159  #  A71
1160  #  D99
1161  #  A131A
1162  #  A244A
1163  #  A406
1164  #  D108
1165  #  C98A
1166  #  ir
1167  #  Tw
1168  #  iry
1169  #  pat}
1170  #  iy
1171  #  tw
1172  #  wy
1173  #  P36
1174  #  P8H
1175  #  X4A
1176  #  Y25
1177  #  S55
1178  #  U92
1179  #  G117
1180  #  O48A
1181  #  C6
1182  #  M181
1183  #  D44
1184  #  S144
1185  #  A34
1186  #  B21B
1187  #  G225
1188  #  A87
1189  #  W72
1190  #  F33B
1191  #  T101
1192  #  A35E
1193  #  M177A
1194  #  B37
1195  #  P106
1196  #  Q13
1197  #  V42
1198  #  U97
1199  #  L6
1200  #  B47
1201  #  D101
1202  #  E177
1203  #  A352
1204  #  A316
1205  #  A338
1206  #  A245
1207  #  T5
1208  #  U34
1209  #  D318
1210  #  T16A
1211  #  T7B
1212  #  A13B
1213  #  D248
1214  #  S57
1215  #  U18
1216  #  A121
1217  #  J22
1218  #  J23T
1219  #  J25
1220  #  A143A
1221  #  A190A
1222  #  C35
1223  #  L17
1224  #  I87
1225  #  V110
1226  #  J5A
1227  #  S36A
1228  #  J6
1229  #  K17
1230  #  A14C
1231  #  D403
1232  #  F40C
1233  #  U1B
1234  #  U112
1235  #  N4E
1236  #  E150
1237  #  N4A
1238  #  K7
1239  #  C2
1240  #  S7
1241  #  A487
1242  #  Q7E
1243  #  L7
1244  #  M102
1245  #  M107
1246  #  L25
1247  #  M112
1248  #  M121
1249  #  M12B
1250  #  A459
1251  #  F27B
1252  #  A199
1253  #  A32D
1254  #  A32F
1255  #  M135
1256  #  M13A
1257  #  D7A
1258  #  I31B
1259  #  M9B
1260  #  D304
1261  #  M242
1262  #  M145
1263  #  M156
1264  #  M159
1265  #  M165
1266  #  T89
1267  #  G52
1268  #  O24A
1269  #  R100
1270  #  A310
1271  #  M111
1272  #  O4A
1273  #  E131
1274  #  X4D
1275  #  N35C
1276  #  W70
1277  #  W121
1278  #  J14
1279  #  B1H
1280  #  W112A
1281  #  S36C
1282  #  Z2C
1283  #  C114A
1284  #  N62
1285  #  N11A
1286  #  D46C
1287  #  V50
1288  #  A14B
1289  #  F143
1290  #  A32A
1291  #  A32B
1292  #  E8A
1293  #  T26
1294  #  T91
1295  #  T26H
1296  #  Y18B
1297  #  M57
1298  #  M39A
1299  #  M46
1300  #  S57A
1301  #  W25
1302  #  N4C
1303  #  T90
1304  #  D152
1305  #  E148D
1306  #  B77
1307  #  B59
1308  #  N30
1309  #  A200
1310  #  T36
1311  #  O189
1312  #  S116
1313  #  R24
1314  #  D143
1315  #  N99
1316  #  W89
1317  #  D2A
1318  #  J27D
1319  #  G186
1320  #  B8F
1321  #  C7
1322  #  V45
1323  #  M147
1324  #  D78
1325  #  B1G
1326  #  O194A
1327  #  F147
1328  #  S105
1329  #  D147
1330  #  E16
1331  #  M39B
1332  #  A56
1333  #  B64
1334  #  A32H
1335  #  A233
1336  #  P11
1337  #  Z26
1338  #  E137
1339  #  N90
1340  #  O45
1341  #  C219
1342  #  R13
1343  #  D65
1344  #  Q12
1345  #  D35A
1346  #  E30
1347  #  A23
1348  #  A304
1349  #  E1A
1350  #  E98
1351  #  I3C
1352  #  B28
1353  #  W76
1354  #  O18A
1355  #  C1
1356  #  W10A
1357  #  S152A
1358  #  I15B
1359  #  W64
1360  #  D280A
1361  #  G143
1362  #  T109
1363  #  O21
1364  #  T9A
1365  #  G31A
1366  #  A5
1367  #  B39A
1368  #  G48A
1369  #  R91
1370  #  M222
1371  #  X6B
1372  #  G16A
1373  #  A304E
1374  #  A43B
1375  #  V36
1376  #  M54
1377  #  M31
1378  #  A280
1379  #  O36C
1380  #  M16B
1381  #  E103
1382  #  G13
1383  #  A58
1384  #  R1C
1385  #  E146
1386  #  B77A
1387  #  M8H
1388  #  W113
1389  #  B45A
1390  #  M91
1391  #  M9A
1392  #  N10
1393  #  R18
1394  #  S22
1395  #  C104
1396  #  M161
1397  #  M207
1398  #  D343
1399  #  X6A
1400  #  N24E
1401  #  S5
1402  #  O131
1403  #  F112
1404  #  W16
1405  #  W15B
1406  #  A95
1407  #  W2B
1408  #  A245A
1409  #  E85
1410  #  V5
1411  #  P6B
1412  #  D159
1413  #  O353
1414  #  O9C
1415  #  N63A
1416  #  A55A
1417  #  G81
1418  #  N45
1419  #  A478A
1420  #  K13
1421  #  D146
1422  #  N37A
1423  #  A90C
1424  #  M131
1425  #  D154A
1426  #  D128
1427  #  D131
1428  #  M3D
1429  #  G43A
1430  #  P16A
1431  #  A97
1432  #  A17D
1433  #  M170
1434  #  E30A
1435  #  D120
1436  #  B13A
1437  #  D284
1438  #  I86D
1439  #  C164
1440  #  P36B
1441  #  E244
1442  #  N4G
1443  #  U122
1444  #  M72
1445  #  A103
1446  #  S130
1447  #  T80A
1448  #  D291
1449  #  O5U
1450  #  S57C
1451  #  A248
1452  #  A248B
1453  #  M133
1454  #  A14G
1455  #  A100
1456  #  D106
1457  #  E19
1458  #  V96
1459  #  P47A
1460  #  R25
1461  #  A16A
1462  #  R103
1463  #  F37N
1464  #  F43
1465  #  V51
1466  #  G276
1467  #  A58A
1468  #  P21
1469  #  S26
1470  #  M174A
1471  #  D79
1472  #  G48
1473  #  Y8
1474  #  S17A
1475  #  S15
1476  #  S197
1477  #  K18B
1478  #  K18
1479  #  E82
1480  #  Z10
1481  #  J31
1482  #  R3C
1483  #  U103
1484  #  A299B
1485  #  A3
1486  #  T62
1487  #  O190
1488  #  O9
1489  #  N76A
1490  #  I
1491  #  O106
1492  #  O12
1493  #  O14
1494  #  O175
1495  #  O17
1496  #  O196
1497  #  E2
1498  #  D288
1499  #  O51A
1500  #  A301
1501  #  O23F
1502  #  W4A
1503  #  O23
1504  #  O260B
1505  #  O289
1506  #  A462
1507  #  O210A
1508  #  A201
1509  #  O292
1510  #  F123
1511  #  J12
1512  #  I103
1513  #  T80
1514  #  R60
1515  #  F7C
1516  #  M173
1517  #  O33
1518  #  A207A
1519  #  S104
1520  #  A244
1521  #  L18
1522  #  Y23
1523  #  D96
1524  #  F183
1525  #  W57
1526  #  A116
1527  #  J10
1528  #  E69
1529  #  D193
1530  #  T27
1531  #  A278
1532  #  A463A
1533  #  T12A
1534  #  M184
1535  #  O243
1536  #  V5A
1537  #  E6
1538  #  L5
1539  #  A88
1540  #  V139
1541  #  A4B
1542  #  A135C
1543  #  D126
1544  #  D26B
1545  #  W45
1546  #  G33
1547  #  P59
1548  #  P60A
1549  #  V81
1550  #  A366
1551  #  O3
1552  #  E152
1553  #  E154
1554  #  O43
1555  #  C159
1556  #  C190
1557  #  U14A
1558  #  G4A
1559  #  A73
1560  #  I86E
1561  #  E148F
1562  #  Z20
1563  #  Q6E
1564  #  Q27
1565  #  A199A
1566  #  E23A
1567  #  O238
1568  #  O6F
1569  #  C12A
1570  #  A45A
1571  #  O7
1572  #  O8
1573  #  O90A
1574  #  O90
1575  #  O91
1576  #  O9B
1577  #  I114
1578  #  P9
1579  #  Q12A
1580  #  C12K
1581  #  C118
1582  #  A85
1583  #  A43E
1584  #  Q23
1585  #  R3I
1586  #  X3A
1587  #  H19
1588  #  D105
1589  #  E263
1590  #  A75
1591  #  F36C
1592  #  F38
1593  #  F41C
1594  #  G207
1595  #  T106
1596  #  Q16
1597  #  C19C
1598  #  C20
1599  #  R10A
1600  #  R10B
1601  #  R10
1602  #  R118
1603  #  R15A
1604  #  R18A
1605  #  R18B
1606  #  R19
1607  #  R20
1608  #  O13D
1609  #  M203
1610  #  G131B
1611  #  S117
1612  #  S10A
1613  #  S125
1614  #  S126
1615  #  S12A
1616  #  A10A
1617  #  A141
1618  #  S13
1619  #  S14A
1620  #  S14
1621  #  S151
1622  #  S152
1623  #  S167
1624  #  S17
1625  #  A211
1626  #  A6K
1627  #  S29B
1628  #  E27
1629  #  O194
1630  #  T113
1631  #  W9C
1632  #  P92
1633  #  S20A
1634  #  R92
1635  #  A31C
1636  #  T14C
1637  #  G148
1638  #  O14C
1639  #  T28A
1640  #  J26
1641  #  I15
1642  #  U97B
1643  #  W14A
1644  #  F37F
1645  #  F53
1646  #  V28A
1647  #  A410
1648  #  A116B
1649  #  I100
1650  #  W31
1651  #  Z38
1652  #  O333
1653  #  A261
1654  #  P18
1655  #  D292
1656  #  D33B
1657  #  A363
1658  #  E163
1659  #  N32
1660  #  M20B
1661  #  M36B
1662  #  A104
1663  #  A375
1664  #  E22A
1665  #  O233
1666  #  R2B
1667  #  R31
1668  #  T93
1669  #  T87
1670  #  D254
1671  #  A108
1672  #  M192
1673  #  A40A
1674  #  R93
1675  #  R42
1676  #  S15A
1677  #  R40
1678  #  D235
1679  #  R114
1680  #  T33
1681  #  T4
1682  #  V11A
1683  #  F29A
1684  #  A414
1685  #  Q29
1686  #  O22C
1687  #  A43
1688  #  O204
1689  #  S156
1690  #  U109
1691  #  N46A
1692  #  T22D
1693  #  A409
1694  #  G169
1695  #  F67A
1696  #  W56
1697  #  A166
1698  #  A184
1699  #  Z
1700  #  S30
1701  #  G227
1702  #  C98B
1703  #  S134B
1704  #  U54A
1705  #  C232
1706  #  G30A
1707  #  U10A
1708  #  P50
1709  #  T1A
1710  #  T1
1711  #  T21V
1712  #  I58
1713  #  O195A
1714  #  T23
1715  #  S115
1716  #  T26F
1717  #  K23
1718  #  Q7G
1719  #  R89
1720  #  R40A
1721  #  Y17
1722  #  A139A
1723  #  T29C
1724  #  T30B
1725  #  P2G
1726  #  M201
1727  #  E101A
1728  #  T69
1729  #  T6
1730  #  T79
1731  #  G212A
1732  #  M171
1733  #  U1A
1734  #  F85
1735  #  S193
1736  #  U107
1737  #  M54A
1738  #  A14D
1739  #  A25A
1740  #  F100
1741  #  R12A
1742  #  A211A
1743  #  S100A
1744  #  D47
1745  #  U29A
1746  #  F81
1747  #  F102
1748  #  H2A
1749  #  P71B
1750  #  S17B
1751  #  V39
1752  #  U39Q
1753  #  U4
1754  #  U7A
1755  #  E101
1756  #  P71A
1757  #  D328
1758  #  D15
1759  #  N89
1760  #  V14
1761  #  I3G
1762  #  V21
1763  #  I73
1764  #  I75
1765  #  I86B
1766  #  I70B
1767  #  W83
1768  #  R127A
1769  #  D94
1770  #  A388
1771  #  V28C
1772  #  D312
1773  #  D133
1774  #  U108
1775  #  T57
1776  #  W5A
1777  #  K14
1778  #  D100
1779  #  I14B
1780  #  N57
1781  #  P114
1782  #  S184
1783  #  F107
1784  #  E200A
1785  #  P32
1786  #  D396
1787  #  A285
1788  #  E102C
1789  #  A359
1790  #  A361
1791  #  D207
1792  #  E130
1793  #  A313
1794  #  F11
1795  #  I74
1796  #  S11B
1797  #  P2H
1798  #  G228
1799  #  G67
1800  #  T51
1801  #  W93
1802  #  D271
1803  #  V40
1804  #  D266
1805  #  Q36A
1806  #  V41
1807  #  V49A
1808  #  V49
1809  #  X4H
1810  #  A482
1811  #  O51B
1812  #  V84
1813  #  V8
1814  #  A14E
1815  #  E53
1816  #  O340
1817  #  O36H
1818  #  U43
1819  #  Y15
1820  #  O103
1821  #  A415
1822  #  S2A
1823  #  N102
1824  #  B8G
1825  #  F122
1826  #  T55
1827  #  G16B
1828  #  G241
1829  #  A23H
1830  #  A57
1831  #  V99
1832  #  G8
1833  #  N82
1834  #  G79
1835  #  Q6B
1836  #  J27B
1837  #  A17B
1838  #  U93
1839  #  Q18A
1840  #  S113
1841  #  A58B
1842  #  U58
1843  #  D52A
1844  #  W60
1845  #  A298
1846  #  W27B
1847  #  C17
1848  #  C248
1849  #  A44
1850  #  E186
1851  #  Z11A
1852  #  W37D
1853  #  D310
1854  #  F47A
1855  #  A219A
1856  #  Y22
1857  #  O37A
1858  #  C9A
1859  #  E133B
