# Supplementary material for: The “handedness” of language: Directional symmetry breaking of sign usage in words
Source: PLoS One. 2018 Jan 17;13(1):e0190735. doi: 10.1371/journal.pone.0190735 (PMC5771592; doi:10.1371/journal.pone.0190735)
Supplement: S2 File — Contains data-files (each in csv format) for the 25 different language and writing systems used in our study. The name of each data file mentions the corresponding language and a serial number (e.g., “01_Arabic.csv”) in accordance with the order in which the data sets are described in the Description of the Corpora in the Supplementary Material. Each sequence is represented as a string of numbers, with each number representing a specific grapheme for that language and writing system. In addition there are key lists for each of the data-bases (in txt format for the 24 known language and writing systems and in pdf format for the undeciphered Indus database) which shows the grapheme corresponding to each number that represents them in the data-base sequences. The name of each key list mentions the corresponding language. (ZIP) [file pone.0190735.s010.zip › DatabaseKeyListV2/Keylist_Hindi.txt]

1  #  क
2  #  र
3  #  ना
4  #  का
5  #  से
6  #  की
7  #  के
8  #  में
9  #  वा
10  #  ला
11  #  ए
12  #  हो
13  #  दे
14  #  रू
15  #  प
16  #  हु
17  #  आ
18  #  या
19  #  ने
20  #  जा
21  #  प्
22  #  को
23  #  ब
24  #  ल
25  #  गा
26  #  व्
27  #  य
28  #  क्
29  #  ति
30  #  त
31  #  ख
32  #  ले
33  #  न
34  #  ह
35  #  म
36  #  ली
37  #  स्
38  #  था
39  #  छो
40  #  टा
41  #  कि
42  #  सी
43  #  भा
44  #  ग
45  #  यो
46  #  ग्
47  #  है
48  #  बि
49  #  स
50  #  जो
51  #  औ
52  #  जै
53  #  सा
54  #  खे
55  #  मा
56  #  फि
57  #  दि
58  #  रं
59  #  वि
60  #  शे
61  #  ष
62  #  व
63  #  तु
64  #  ओ
65  #  छ
66  #  थ
67  #  टी
68  #  अ
69  #  धि
70  #  घ
71  #  ज्
72  #  ञा
73  #  लि
74  #  ये
75  #  द्
76  #  रा
77  #  दू
78  #  डा
79  #  नि
80  #  म्
81  #  न्
82  #  धी
83  #  ई
84  #  ड़ा
85  #  नी
86  #  चे
87  #  दा
88  #  र्
89  #  गे
90  #  सं
91  #  बं
92  #  पा
93  #  च
94  #  भ
95  #  ज
96  #  पू
97  #  ण
98  #  पु
99  #  नः
100  #  बी
101  #  पी
102  #  छे
103  #  कु
104  #  ऊ
105  #  ट
106  #  त्
107  #  उ
108  #  च्
109  #  गी
110  #  मे
111  #  हीं
112  #  श
113  #  पौ
114  #  धा
115  #  षे
116  #  रो
117  #  भो
118  #  षा
119  #  टे
120  #  ड़ी
121  #  मु
122  #  री
123  #  यं
124  #  ध्
125  #  रे
126  #  हा
127  #  चि
128  #  भी
129  #  बा
130  #  फ
131  #  ठी
132  #  ता
133  #  ज़
134  #  ठा
135  #  ख्
136  #  चा
137  #  जाँ
138  #  खा
139  #  ब्
140  #  द
141  #  यु
142  #  दो
143  #  ते
144  #  जि
145  #  मू
146  #  ह्
147  #  सू
148  #  हि
149  #  ध
150  #  मि
151  #  ट्
152  #  शु
153  #  ल्
154  #  दी
155  #  गो
156  #  मी
157  #  ऊँ
158  #  फू
159  #  ड़
160  #  षी
161  #  गु
162  #  वं
163  #  इ
164  #  ही
165  #  थि
166  #  श्
167  #  शी
168  #  नृ
169  #  टु
170  #  हैं
171  #  सि
172  #  मो
173  #  घृ
174  #  णा
175  #  गै
176  #  ढं
177  #  जी
178  #  रि
179  #  ड़े
180  #  सै
181  #  मै
182  #  बाँ
183  #  पै
184  #  शि
185  #  मुँ
186  #  माँ
187  #  भू
188  #  शा
189  #  तै
190  #  घो
191  #  घा
192  #  गि
193  #  ठो
194  #  फे
195  #  भे
196  #  पे
197  #  दौ
198  #  दृ
199  #  ष्
200  #  टि
201  #  लो
202  #  मेँ
203  #  भि
204  #  बो
205  #  बु
206  #  ढ़ा
207  #  शं
208  #  ज़ो
209  #  खो
210  #  नु
211  #  मृ
212  #  ढ़
213  #  ड़ि
214  #  ठि
215  #  आँ
216  #  नौ
217  #  झ
218  #  बै
219  #  ठ
220  #  रु
221  #  धो
222  #  ती
223  #  चो
224  #  खु
225  #  खीं
226  #  अं
227  #  हे
228  #  ची
229  #  शो
230  #  शै
231  #  चों
232  #  धू
233  #  दु
234  #  टो
235  #  हाँ
236  #  घू
237  #  हँ
238  #  सु
239  #  बे
240  #  लों
241  #  फै
242  #  वे
243  #  पो
244  #  तं
245  #  ढे
246  #  ड
247  #  झु
248  #  जं
249  #  घे
250  #  यू
251  #  छी
252  #  छा
253  #  षि
254  #  साँ
255  #  शू
256  #  भ्
257  #  डि
258  #  णि
259  #  खि
260  #  डे
261  #  ऋ
262  #  वी
263  #  घ्
264  #  वृ
265  #  कृ
266  #  पं
267  #  दाँ
268  #  ण्
269  #  गें
270  #  ड्
271  #  डी
272  #  यी
273  #  णी
274  #  शां
275  #  मं
276  #  पि
277  #  पाँ
278  #  लू
279  #  ज़ी
280  #  ढी
281  #  झा
282  #  जू
283  #  चीं
284  #  रों
285  #  गृ
286  #  इं
287  #  धु
288  #  दों
289  #  लौ
290  #  हू
291  #  नो
292  #  वु
293  #  फें
294  #  कू
295  #  हुँ
296  #  तौ
297  #  जे
298  #  जु
299  #  ज़ा
300  #  छि
301  #  चु
302  #  गं
303  #  कं
304  #  वै
305  #  हृ
306  #  थ्
307  #  ढ़ी
308  #  थी
309  #  फा
310  #  षै
311  #  ञ
312  #  गों
313  #  घु
314  #  बैं
315  #  तें
316  #  पृ
317  #  थो
318  #  थै
319  #  झू
320  #  गाँ
321  #  काँ
322  #  नू
323  #  सो
324  #  फ़
325  #  वो
326  #  गू
327  #  मौ
328  #  यां
329  #  भें
330  #  भु
331  #  फी
332  #  फाँ
333  #  नै
334  #  नीं
335  #  तो
336  #  ठं
337  #  झं
338  #  झुं
339  #  बू
340  #  छू
341  #  चाँ
342  #  घं
343  #  खू
344  #  लं
345  #  ऐ
346  #  लिं
347  #  सौ
348  #  सीं
349  #  झौ
350  #  यों
351  #  तृ
352  #  फ्
353  #  ओं
354  #  खी
355  #  भों
356  #  बिं
357  #  ढा
358  #  फँ
359  #  फु
360  #  धों
361  #  णु
362  #  धै
363  #  धुं
364  #  ढ
365  #  लु
366  #  ढ़ं
367  #  ढो
368  #  डं
369  #  ड़ों
370  #  चं
371  #  चूँ
372  #  चू
373  #  घों
374  #  ईं
375  #  लैं
376  #  सिं
377  #  धां
378  #  सां
379  #  फो
380  #  मां
381  #  भं
382  #  तू
383  #  दं
384  #  शों
385  #  दुः
386  #  ढ़े
387  #  डो
388  #  छु
389  #  चौ
390  #  चै
391  #  गँ
392  #  गौ
393  #  खूँ
394  #  धे
395  #  कौ
396  #  उं
397  #  हं
398  #  सँ
399  #  रां
400  #  तः
401  #  फ़ा
402  #  शौ
403  #  यि
404  #  नों
405  #  रें
406  #  बृ
407  #  तों
408  #  पूँ
409  #  डिं
410  #  ठ्
411  #  वाँ
412  #  पुं
413  #  धुँ
414  #  एँ
415  #  ढाँ
416  #  डू
417  #  डीं
418  #  ठे
419  #  टै
420  #  टू
421  #  झों
422  #  झो
423  #  झीं
424  #  झि
425  #  झाँ
426  #  ज़ों
427  #  छाँ
428  #  चौं
429  #  घि
430  #  खाँ
431  #  षु
432  #  क़ै
433  #  कै
434  #  कें
435  #  डों
436  #  खों
437  #  रिं
438  #  पॉ
439  #  सौं
440  #  टां
441  #  दै
442  #  रृं
443  #  य्
444  #  थु
445  #  कां
446  #  भौ
447  #  बौ
448  #  बॉ
449  #  बें
450  #  बूं
451  #  लै
452  #  लें
453  #  रौ
454  #  षो
455  #  सों
456  #  पें
457  #  निं
458  #  धृ
459  #  ज़े
460  #  थू
461  #  रै
462  #  यौ
463  #  ढों
464  #  डु
465  #  डाँ
466  #  ठूँ
467  #  फ़ो
468  #  झी
469  #  ज़ि
470  #  लाँ
471  #  लां
472  #  जों
473  #  घुँ
474  #  गूँ
475  #  गुं
476  #  खिं
477  #  शः
478  #  कूं
479  #  फ़ी
480  #  ऐं
481  #  उँ
482  #  णों
483  #  आं
484  #  अँ
485  #  हौ
486  #  हों
487  #  हॉ
488  #  हिं
489  #  थों
490  #  थौ
491  #  टैं
492  #  कॉ
493  #  सैं
494  #  सेँ
495  #  सें
496  #  सृ
497  #  सूँ
498  #  सुं
499  #  ढ़ि
500  #  याँ
501  #  नां
502  #  फ़े
503  #  कों
504  #  षों
505  #  वां
506  #  लुं
507  #  यें
508  #  रूं
509  #  दें
510  #  मैं
511  #  भँ
512  #  भौँ
513  #  भौं
514  #  भेँ
515  #  भाँ
516  #  वों
517  #  बँ
518  #  बूँ
519  #  ज़ु
520  #  छौ
521  #  बां
522  #  रैं
523  #  फ़ु
524  #  यः
525  #  तां
526  #  पौं
527  #  पैं
528  #  पिं
529  #  पों
530  #  ड़ो
531  #  नं
532  #  क़ा
533  #  धौं
534  #  खः
535  #  फ़्
536  #  ढँ
537  #  ढ़ाँ
538  #  ठु
539  #  टं
540  #  टाँ
541  #  झे
542  #  ड़ू
543  #  ज़्
544  #  जँ
545  #  ज़ं
546  #  जौ
547  #  ज़ै
548  #  जूँ
549  #  छै
550  #  छीं
551  #  ज़ेँ
552  #  घूँ
553  #  घूं
554  #  घी
555  #  ग़ै
556  #  ढ्
557  #  खं
558  #  ख़ा
559  #  ख़
560  #  कँ
561  #  कैं
562  #  कुं
563  #  णें
564  #  ग़
565  #  क़
566  #  ड़ु
567  #  टौ
568  #  ऑ
569  #  जें
570  #  ऊं
571  #  ञे
