# Supplementary material for: The “handedness” of language: Directional symmetry breaking of sign usage in words
Source: PLoS One. 2018 Jan 17;13(1):e0190735. doi: 10.1371/journal.pone.0190735 (PMC5771592; doi:10.1371/journal.pone.0190735)
Supplement: S2 File — Contains data-files (each in csv format) for the 25 different language and writing systems used in our study. The name of each data file mentions the corresponding language and a serial number (e.g., “01_Arabic.csv”) in accordance with the order in which the data sets are described in the Description of the Corpora in the Supplementary Material. Each sequence is represented as a string of numbers, with each number representing a specific grapheme for that language and writing system. In addition there are key lists for each of the data-bases (in txt format for the 24 known language and writing systems and in pdf format for the undeciphered Indus database) which shows the grapheme corresponding to each number that represents them in the data-base sequences. The name of each key list mentions the corresponding language. (ZIP) [file pone.0190735.s010.zip › DatabaseKeyListV2/Keylist_Japanese.txt]

1  #  ま
2  #  い
3  #  じ
4  #  ぶ
5  #  せ
6  #  て
7  #  め
8  #  は
9  #  ず
10  #  あ
11  #  さ
12  #  け
13  #  ば
14  #  ん
15  #  よ
16  #  る
17  #  き
18  #  く
19  #  へ
20  #  や
21  #  み
22  #  か
23  #  つ
24  #  こ
25  #  ぬ
26  #  し
27  #  お
28  #  ち
29  #  え
30  #  そ
31  #  と
32  #  ぎ
33  #  も
34  #  ふ
35  #  ひ
36  #  う
37  #  に
38  #  わ
39  #  ゆ
40  #  な
41  #  す
42  #  む
43  #  の
44  #  が
45  #  で
46  #  ぜ
47  #  ぐ
48  #  た
49  #  ね
50  #  ら
51  #  り
52  #  ほ
53  #  ろ
54  #  だ
55  #  び
56  #  デ
57  #  モ
58  #  れ
59  #  ど
60  #  ゼ
61  #  ミ
62  #  ゴ
63  #  げ
64  #  ご
65  #  べ
66  #  ざ
67  #  っ
68  #  ょ
69  #  ぽ
70  #  ゃ
71  #  ぷ
72  #  ぞ
73  #  ぼ
74  #  づ
75  #  ゅ
76  #  ウ
77  #  ー
78  #  ル
79  #  ポ
80  #  ス
81  #  ト
82  #  バ
83  #  ぱ
84  #  ホ
85  #  ン
86  #  コ
87  #  オ
88  #  レ
89  #  ゲ
90  #  ぴ
91  #  キ
92  #  ャ
93  #  セ
94  #  を
95  #  ア
96  #  ケ
97  #  イ
98  #  タ
99  #  ビ
100  #  ュ
101  #  テ
102  #  リ
103  #  ザ
