# Supplementary material for: The “handedness” of language: Directional symmetry breaking of sign usage in words
Source: PLoS One. 2018 Jan 17;13(1):e0190735. doi: 10.1371/journal.pone.0190735 (PMC5771592; doi:10.1371/journal.pone.0190735)
Supplement: S2 File — Contains data-files (each in csv format) for the 25 different language and writing systems used in our study. The name of each data file mentions the corresponding language and a serial number (e.g., “01_Arabic.csv”) in accordance with the order in which the data sets are described in the Description of the Corpora in the Supplementary Material. Each sequence is represented as a string of numbers, with each number representing a specific grapheme for that language and writing system. In addition there are key lists for each of the data-bases (in txt format for the 24 known language and writing systems and in pdf format for the undeciphered Indus database) which shows the grapheme corresponding to each number that represents them in the data-base sequences. The name of each key list mentions the corresponding language. (ZIP) [file pone.0190735.s010.zip › DatabaseKeyListV2/Keylist_Korean.txt]

1  #  것
2  #  하
3  #  다
4  #  있
5  #  자
6  #  동
7  #  사
8  #  보
9  #  조
10  #  되
11  #  수
12  #  나
13  #  그
14  #  없
15  #  않
16  #  람
17  #  우
18  #  리
19  #  이
20  #  아
21  #  니
22  #  등
23  #  때
24  #  거
25  #  같
26  #  주
27  #  대
28  #  가
29  #  년
30  #  한
31  #  말
32  #  일
33  #  문
34  #  위
35  #  러
36  #  오
37  #  알
38  #  씨
39  #  렇
40  #  크
41  #  또
42  #  회
43  #  많
44  #  안
45  #  좋
46  #  더
47  #  받
48  #  집
49  #  따
50  #  르
51  #  고
52  #  제
53  #  런
54  #  살
55  #  저
56  #  못
57  #  생
58  #  각
59  #  모
60  #  속
61  #  만
62  #  들
63  #  데
64  #  두
65  #  앞
66  #  경
67  #  중
68  #  어
69  #  떤
70  #  잘
71  #  녀
72  #  먹
73  #  신
74  #  화
75  #  원
76  #  떻
77  #  명
78  #  통
79  #  소
80  #  시
81  #  른
82  #  여
83  #  개
84  #  정
85  #  도
86  #  뒤
87  #  듣
88  #  좀
89  #  싶
90  #  지
91  #  함
92  #  께
93  #  간
94  #  너
95  #  인
96  #  실
97  #  머
98  #  눈
99  #  뭐
100  #  점
101  #  의
102  #  음
103  #  누
104  #  구
105  #  전
106  #  곳
107  #  세
108  #  계
109  #  버
110  #  운
111  #  퍼
112  #  센
113  #  트
114  #  학
115  #  교
116  #  기
117  #  장
118  #  령
119  #  작
120  #  바
121  #  로
122  #  느
123  #  래
124  #  서
125  #  무
126  #  엇
127  #  부
128  #  든
129  #  번
130  #  돈
131  #  국
132  #  날
133  #  성
134  #  친
135  #  마
136  #  후
137  #  놓
138  #  관
139  #  남
140  #  디
141  #  몸
142  #  얼
143  #  굴
144  #  왜
145  #  타
146  #  역
147  #  습
148  #  물
149  #  내
150  #  쓰
151  #  길
152  #  활
153  #  금
154  #  뿐
155  #  방
156  #  법
157  #  새
158  #  롭
159  #  라
160  #  앉
161  #  처
162  #  손
163  #  몇
164  #  과
165  #  삶
166  #  갖
167  #  찾
168  #  특
169  #  히
170  #  상
171  #  야
172  #  육
173  #  직
174  #  잡
175  #  선
176  #  님
177  #  예
178  #  술
179  #  읽
180  #  결
181  #  용
182  #  론
183  #  책
184  #  당
185  #  넣
186  #  요
187  #  슨
188  #  끼
189  #  렵
190  #  힘
191  #  미
192  #  밝
193  #  죽
194  #  쪽
195  #  치
196  #  민
197  #  얘
198  #  연
199  #  엄
200  #  름
201  #  건
202  #  및
203  #  쉽
204  #  짓
205  #  유
206  #  는
207  #  필
208  #  글
209  #  편
210  #  밖
211  #  품
212  #  황
213  #  즉
214  #  태
215  #  욱
216  #  밤
217  #  높
218  #  최
219  #  근
220  #  채
221  #  현
222  #  환
223  #  컴
224  #  퓨
225  #  터
226  #  먼
227  #  체
228  #  열
229  #  묻
230  #  분
231  #  업
232  #  변
233  #  뜻
234  #  떨
235  #  냥
236  #  곧
237  #  심
238  #  늘
239  #  애
240  #  광
241  #  땅
242  #  루
243  #  침
244  #  웃
245  #  떠
246  #  얻
247  #  답
248  #  끝
249  #  족
250  #  듯
251  #  입
252  #  영
253  #  줄
254  #  밥
255  #  려
256  #  프
257  #  램
258  #  네
259  #  림
260  #  적
261  #  혼
262  #  랑
263  #  식
264  #  돌
265  #  맞
266  #  빠
267  #  걸
268  #  키
269  #  커
270  #  피
271  #  슴
272  #  맛
273  #  산
274  #  매
275  #  표
276  #  꼭
277  #  즘
278  #  획
279  #  낌
280  #  격
281  #  재
282  #  발
283  #  차
284  #  놀
285  #  향
286  #  련
287  #  형
288  #  믿
289  #  꾸
290  #  낳
291  #  큼
292  #  배
293  #  할
294  #  옆
295  #  행
296  #  비
297  #  럼
298  #  흐
299  #  깊
300  #  양
301  #  꽃
302  #  단
303  #  올
304  #  갑
305  #  넘
306  #  을
307  #  능
308  #  목
309  #  노
310  #  공
311  #  움
312  #  력
313  #  혀
314  #  언
315  #  불
316  #  으
317  #  료
318  #  존
319  #  해
320  #  준
321  #  난
322  #  젊
323  #  옷
324  #  순
325  #  쟁
326  #  꿈
327  #  송
328  #  극
329  #  찬
330  #  걷
331  #  펴
332  #  풀
333  #  절
334  #  접
335  #  효
336  #  끌
337  #  빨
338  #  둘
339  #  설
340  #  강
341  #  험
342  #  악
343  #  울
344  #  농
345  #  드
346  #  은
347  #  질
348  #  담
349  #  스
350  #  옛
351  #  달
352  #  던
353  #  참
354  #  딸
355  #  막
356  #  벌
357  #  병
358  #  찰
359  #  맡
360  #  녁
361  #  면
362  #  넓
363  #  잠
364  #  훨
365  #  씬
366  #  깝
367  #  외
368  #  밑
369  #  팔
370  #  례
371  #  군
372  #  팀
373  #  약
374  #  첫
375  #  감
376  #  독
377  #  삼
378  #  써
379  #  즐
380  #  추
381  #  쌀
382  #  반
383  #  붙
384  #  멀
385  #  견
386  #  진
387  #  잇
388  #  쩌
389  #  코
390  #  옮
391  #  항
392  #  잃
393  #  임
394  #  뀌
395  #  슷
396  #  째
397  #  싫
398  #  규
399  #  셈
400  #  까
401  #  값
402  #  꺼
403  #  완
404  #  월
405  #  별
406  #  린
407  #  닦
408  #  씀
409  #  괜
410  #  찮
411  #  종
412  #  빛
413  #  류
414  #  징
415  #  겪
416  #  귀
417  #  본
418  #  억
419  #  놈
420  #  파
421  #  끔
422  #  짧
423  #  맙
424  #  롯
425  #  쁘
426  #  앙
427  #  게
428  #  룹
429  #  잔
430  #  랗
431  #  평
432  #  확
433  #  뉴
434  #  겨
435  #  층
436  #  럽
437  #  잊
438  #  혹
439  #  청
440  #  텔
441  #  레
442  #  천
443  #  호
444  #  씻
445  #  늦
446  #  닭
447  #  티
448  #  석
449  #  훌
450  #  륭
451  #  브
452  #  봄
453  #  낮
454  #  깨
455  #  눕
456  #  쉬
457  #  빼
458  #  겁
459  #  흔
460  #  탕
461  #  싸
462  #  갈
463  #  껴
464  #  초
465  #  며
466  #  칠
467  #  투
468  #  숲
469  #  벽
470  #  섭
471  #  져
472  #  냄
473  #  떼
474  #  맑
475  #  허
476  #  골
477  #  출
478  #  록
479  #  썰
480  #  벗
481  #  돕
482  #  응
483  #  취
484  #  므
485  #  포
486  #  걱
487  #  숨
488  #  닫
489  #  왕
490  #  판
491  #  척
492  #  옳
493  #  꼴
494  #  뜨
495  #  뿌
496  #  찍
497  #  볍
498  #  득
499  #  쳐
500  #  충
501  #  에
502  #  칙
503  #  염
504  #  탓
505  #  푸
506  #  범
507  #  죄
508  #  논
509  #  뽑
510  #  희
511  #  랜
512  #  합
513  #  락
514  #  톤
515  #  급
516  #  냐
517  #  착
518  #  웨
519  #  흘
520  #  빌
521  #  축
522  #  곱
523  #  닥
524  #  택
525  #  복
526  #  밀
527  #  색
528  #  념
529  #  똑
530  #  박
531  #  땀
532  #  틀
533  #  균
534  #  훈
535  #  십
536  #  쌓
537  #  익
538  #  쥐
539  #  끓
540  #  멈
541  #  랫
542  #  폭
543  #  짜
544  #  닿
545  #  픽
546  #  증
547  #  떡
548  #  권
549  #  춤
550  #  온
551  #  젖
552  #  끗
553  #  둠
554  #  둡
555  #  쨌
556  #  널
557  #  촌
558  #  챙
559  #  망
560  #  검
561  #  싣
562  #  얗
563  #  즈
564  #  밭
565  #  찌
566  #  릇
567  #  철
568  #  곁
569  #  백
570  #  깔
571  #  꽤
572  #  끊
573  #  짝
574  #  뛰
575  #  숙
576  #  쁨
577  #  릎
578  #  템
579  #  춥
580  #  늙
581  #  맺
582  #  잎
583  #  몹
584  #  츠
585  #  낫
586  #  볶
587  #  젠
588  #  흙
589  #  객
590  #  씩
591  #  맨
592  #  률
593  #  좁
594  #  켜
595  #  띄
596  #  총
597  #  핵
598  #  숫
599  #  왼
600  #  꼬
601  #  랍
602  #  델
603  #  붓
604  #  궁
605  #  딱
606  #  댁
607  #  굽
608  #  쏟
609  #  풍
610  #  량
611  #  토
612  #  밟
613  #  섞
614  #  뤄
615  #  혜
616  #  굵
617  #  낡
618  #  붉
619  #  틈
620  #  섬
621  #  쎄
622  #  녕
623  #  킬
624  #  흰
625  #  압
626  #  창
627  #  휘
628  #  협
629  #  멍
630  #  덧
631  #  딴
632  #  촬
633  #  빵
634  #  승
635  #  앓
636  #  졸
637  #  덜
638  #  둥
639  #  엌
640  #  뜩
641  #  펼
642  #  립
643  #  릿
644  #  북
645  #  쇠
646  #  카
647  #  굉
648  #  덮
649  #  와
650  #  몰
651  #  김
652  #  끄
653  #  덕
654  #  낯
655  #  닮
656  #  뼈
657  #  콩
658  #  헤
659  #  큰
660  #  춧
661  #  칼
662  #  낚
663  #  슬
664  #  메
665  #  껍
666  #  워
667  #  낙
668  #  맣
669  #  솜
670  #  란
671  #  픔
672  #  흡
673  #  갛
674  #  흩
675  #  쏘
676  #  줌
677  #  룩
678  #  곡
679  #  굳
680  #  걀
681  #  솔
682  #  넷
683  #  긴
684  #  깎
685  #  뱃
686  #  붕
687  #  짙
688  #  묵
689  #  텍
690  #  햇
691  #  클
692  #  컨
693  #  촉
694  #  짐
695  #  휴
696  #  뻗
697  #  젓
698  #  깐
699  #  탑
700  #  엽
701  #  깥
702  #  딪
703  #  테
704  #  블
705  #  곤
706  #  덥
707  #  털
708  #  묶
709  #  탤
710  #  훔
711  #  뇌
712  #  봉
713  #  좌
714  #  튼
715  #  겉
716  #  깜
717  #  셋
718  #  얹
719  #  줍
720  #  홍
721  #  튿
722  #  팬
723  #  페
724  #  콤
725  #  플
726  #  렉
727  #  맥
728  #  돼
729  #  썩
730  #  엉
731  #  뚱
732  #  탁
733  #  패
734  #  짚
735  #  칭
736  #  긍
737  #  닷
738  #  씹
739  #  액
740  #  왠
741  #  욕
742  #  륙
743  #  듬
744  #  샌
745  #  흥
746  #  썹
747  #  닐
748  #  율
749  #  핏
750  #  웬
751  #  꺾
752  #  쫓
753  #  뚫
754  #  쌍
755  #  덩
756  #  뭇
757  #  덤
758  #  솟
759  #  턱
760  #  굶
761  #  늬
762  #  듭
763  #  뻐
764  #  냉
765  #  멋
766  #  윽
767  #  흉
768  #  옥
769  #  갚
770  #  꽉
771  #  댐
772  #  얇
773  #  춘
774  #  럭
775  #  꽂
776  #  뻔
777  #  렬
778  #  괴
779  #  뺨
780  #  츰
781  #  홀
782  #  쭉
783  #  흑
784  #  갇
785  #  뜯
786  #  앗
787  #  튜
788  #  쑤
789  #  잦
790  #  꼽
791  #  밉
792  #  엎
793  #  럿
794  #  칸
795  #  묘
796  #  베
797  #  볼
798  #  빚
799  #  쇼
800  #  측
801  #  긋
802  #  뒷
803  #  엿
804  #  탄
805  #  맘
806  #  즌
807  #  쾌
808  #  튀
809  #  멘
810  #  헬
811  #  둑
812  #  쩐
813  #  녹
814  #  싱
815  #  렌
816  #  혈
817  #  몽
818  #  벼
819  #  쓸
820  #  뷰
821  #  팩
822  #  뚜
823  #  껑
824  #  암
825  #  엔
826  #  팎
827  #  텅
828  #  푹
829  #  끈
830  #  넉
831  #  퍽
832  #  핑
833  #  뵙
834  #  찢
835  #  컬
836  #  룻
837  #  곰
838  #  빗
839  #  톱
840  #  캠
841  #  볕
842  #  뭄
843  #  긁
844  #  껏
845  #  팅
846  #  퀴
847  #  뱉
848  #  엘
849  #  뉘
850  #  낱
851  #  늑
852  #  뱀
853  #  뵈
854  #  폐
855  #  헌
856  #  꿀
857  #  된
858  #  툼
859  #  멩
860  #  쩍
861  #  컷
862  #  낭
863  #  략
864  #  멸
865  #  늄
866  #  션
867  #  젯
868  #  쭈
869  #  웅
870  #  겹
871  #  꼼
872  #  멎
873  #  퉁
874  #  싹
875  #  콜
876  #  틱
877  #  씌
878  #  엷
879  #  쿠
880  #  퇴
881  #  럴
882  #  렁
883  #  밌
884  #  잖
885  #  탈
886  #  납
887  #  봇
888  #  섯
889  #  삭
890  #  윗
891  #  챔
892  #  캐
893  #  릭
894  #  땜
895  #  맵
896  #  딩
897  #  놔
898  #  뜰
899  #  뭣
900  #  롬
901  #  컵
902  #  핸
903  #  햄
904  #  슈
905  #  켓
906  #  벤
907  #  넥
908  #  붐
909  #  솥
910  #  횟
911  #  뇨
912  #  쇄
913  #  깅
914  #  뺏
915  #  숭
916  #  캄
917  #  몬
918  #  숟
919  #  앨
920  #  돗
921  #  싼
922  #  벨
923  #  얄
924  #  갓
925  #  삿
926  #  찻
927  #  칫
928  #  홈
929  #  횡
930  #  톨
931  #  귓
932  #  턴
933  #  샤
934  #  뼉
935  #  븐
936  #  촛
937  #  잣
938  #  넌
939  #  싯
940  #  냇
941  #  뭘
942  #  케
943  #  얕
944  #  쩜
945  #  엊
946  #  꾼
947  #  빡
948  #  깡
949  #  펜
950  #  툴
951  #  쓴
952  #  옹
953  #  댓
954  #  셔
955  #  섹
956  #  쩔
957  #  콘
958  #  폰
959  #  링
960  #  홉
961  #  빔
962  #  팝
963  #  쉰
964  #  덟
965  #  첩
966  #  얀
