# Supplementary material for: The “handedness” of language: Directional symmetry breaking of sign usage in words
Source: PLoS One. 2018 Jan 17;13(1):e0190735. doi: 10.1371/journal.pone.0190735 (PMC5771592; doi:10.1371/journal.pone.0190735)
Supplement: S2 File — Contains data-files (each in csv format) for the 25 different language and writing systems used in our study. The name of each data file mentions the corresponding language and a serial number (e.g., “01_Arabic.csv”) in accordance with the order in which the data sets are described in the Description of the Corpora in the Supplementary Material. Each sequence is represented as a string of numbers, with each number representing a specific grapheme for that language and writing system. In addition there are key lists for each of the data-bases (in txt format for the 24 known language and writing systems and in pdf format for the undeciphered Indus database) which shows the grapheme corresponding to each number that represents them in the data-base sequences. The name of each key list mentions the corresponding language. (ZIP) [file pone.0190735.s010.zip › DatabaseKeyListV2/Keylist_Sumerian(Cuneiform).txt]

1  #  a12
2  #  ra2
3  #  bu
4  #  mucen
5  #  a2
6  #  ac2
7  #  zu
8  #  a
9  #  an
10  #  kar2
11  #  sur
12  #  bi
13  #  ba
14  #  bad
15  #  jal2
16  #  ka
17  #  ce3
18  #  ta
19  #  bur2
20  #  ce
21  #  cita4
22  #  cu
23  #  du7
24  #  jiri3
25  #  dam
26  #  ma
27  #  e3
28  #  gin7
29  #  gal
30  #  la
31  #  ke4
32  #  gar3
33  #  ra
34  #  na
35  #  gu2
36  #  zig3
37  #  ga
38  #  ja2
39  #  la2
40  #  e
41  #  me
42  #  en
43  #  jar
44  #  ju10
45  #  kuc3
46  #  lu
47  #  lim
48  #  mi
49  #  ni
50  #  ne
51  #  nu2
52  #  da
53  #  nun
54  #  sag3
55  #  ge
56  #  sumur3
57  #  tah
58  #  im
59  #  ec
60  #  um
61  #  tuku
62  #  ur2
63  #  za
64  #  ar
65  #  ab
66  #  am3
67  #  dirig
68  #  gid2
69  #  gig
70  #  gu
71  #  ul
72  #  kal
73  #  tu
74  #  ah
75  #  ak
76  #  al
77  #  ri
78  #  lum
79  #  ir
80  #  ar2
81  #  ar3
82  #  ab2
83  #  cilam
84  #  saj
85  #  AB
86  #  dab5
87  #  sig10
88  #  le
89  #  sa2
90  #  dim2
91  #  te
92  #  kam
93  #  ti
94  #  sa9
95  #  be2
96  #  BUR2
97  #  cag4
98  #  cid
99  #  ci
100  #  kur2
101  #  ru
102  #  cum2
103  #  mu
104  #  gur
105  #  du3
106  #  du8
107  #  abgal2
108  #  abgal
109  #  gu5
110  #  gub
111  #  gul
112  #  re
113  #  hul
114  #  e2
115  #  uh
116  #  qa2
117  #  si2
118  #  kar
119  #  ki
120  #  iz
121  #  kij2
122  #  kud
123  #  lah4
124  #  lal3
125  #  naj
126  #  pad3
127  #  de3
128  #  sag9
129  #  sar
130  #  sed4
131  #  si
132  #  ge5
133  #  sig9
134  #  sin2
135  #  absin3
136  #  su
137  #  us2
138  #  car2
139  #  dub
140  #  taka4
141  #  tar
142  #  abul
143  #  abula
144  #  ur3
145  #  ur4
146  #  ABxA
147  #  zil
148  #  abzu
149  #  ca4
150  #  ca
151  #  ac
152  #  ac7
153  #  gi4
154  #  er
155  #  acgab
156  #  ackud2
157  #  AC+MAC
158  #  ad4
159  #  ad6
160  #  KU
161  #  dab6
162  #  adab
163  #  lam
164  #  min3
165  #  ad
166  #  AD
167  #  addir
168  #  de2
169  #  hal
170  #  KID
171  #  ectub
172  #  ku6
173  #  aga3
174  #  ri2
175  #  GABA
176  #  aga
177  #  gar5
178  #  agarin4
179  #  ag
180  #  ga3
181  #  agrun
182  #  kug
183  #  ah6
184  #  ha
185  #  hur
186  #  rum
187  #  igi
188  #  aj2
189  #  ze2
190  #  je26
191  #  ub
192  #  u3
193  #  ji6
194  #  A
195  #  akan
196  #  ne2
197  #  akcak
198  #  ec2
199  #  i3
200  #  akkil
201  #  en3
202  #  NE
203  #  KUD
204  #  alan
205  #  bar
206  #  bir
207  #  ce8
208  #  cej3
209  #  cej6
210  #  cu2
211  #  dar
212  #  de5
213  #  nam
214  #  dehi2
215  #  di
216  #  DU
217  #  dub2
218  #  dug3
219  #  dug4
220  #  dugud
221  #  dur2
222  #  duru5
223  #  durun
224  #  un
225  #  du
226  #  ed3
227  #  gu4
228  #  ud
229  #  gu7
230  #  gud
231  #  guz
232  #  had2
233  #  huj
234  #  hul2
235  #  il2
236  #  alim
237  #  sur9
238  #  jen
239  #  ku
240  #  nu
241  #  lib
242  #  li
243  #  lub
244  #  mu2
245  #  na8
246  #  ni10
247  #  sa
248  #  sig
249  #  su3
250  #  sug2
251  #  til3
252  #  til
253  #  tuc
254  #  tum2
255  #  tur
256  #  ur11
257  #  zalag
258  #  zil2
259  #  i
260  #  buru3
261  #  cub
262  #  uru3
263  #  de6
264  #  ed2
265  #  kece2
266  #  kir3
267  #  ku4
268  #  kur9
269  #  in
270  #  nijin2
271  #  ib2
272  #  ib
273  #  gur3
274  #  mah
275  #  mur10
276  #  da13
277  #  sud
278  #  tag
279  #  tu11
280  #  u2
281  #  ama5
282  #  ama
283  #  tud
284  #  mac
285  #  amac
286  #  amar
287  #  tab
288  #  gud3
289  #  ru12
290  #  ece2
291  #  ugu
292  #  ambar
293  #  am
294  #  MIR
295  #  BAD3
296  #  bar7
297  #  gana2
298  #  sug4
299  #  ance
300  #  bal
301  #  dur9
302  #  jir2
303  #  kunga2
304  #  kur
305  #  is
306  #  kum
307  #  tal2
308  #  dul3
309  #  dul7
310  #  edin
311  #  kalag
312  #  uc
313  #  guru3
314  #  nir
315  #  mur
316  #  dul
317  #  pa
318  #  sig7
319  #  tud2
320  #  sa11
321  #  numun2
322  #  ur5
323  #  usan
324  #  zag
325  #  zib2
326  #  anzud2
327  #  anzud
328  #  pap
329  #  pi
330  #  il
331  #  apin
332  #  arad2
333  #  arad
334  #  hi
335  #  sub6
336  #  aratta
337  #  arhuc
338  #  RU
339  #  wi
340  #  sal4
341  #  sal
342  #  asil3
343  #  sila3
344  #  asil
345  #  tu5
346  #  tur3
347  #  u5
348  #  wa
349  #  gun3
350  #  az
351  #  ba4
352  #  ba9
353  #  re6
354  #  BU
355  #  HI
356  #  lah5
357  #  pel
358  #  re7
359  #  tej3
360  #  u8
361  #  bur12
362  #  gir5
363  #  dun
364  #  dab
365  #  be
366  #  dal
367  #  zal
368  #  dib
369  #  gam
370  #  gaz
371  #  gi
372  #  hac
373  #  ku5
374  #  ku7
375  #  lal
376  #  ma5
377  #  sa4
378  #  sis
379  #  suh3
380  #  SUM
381  #  sun5
382  #  tu17
383  #  tum3
384  #  uc2
385  #  ug5
386  #  ul4
387  #  zi
388  #  zuh
389  #  zur
390  #  babbar2
391  #  babbar
392  #  bad3
393  #  tibira
394  #  bir7
395  #  BAD
396  #  he2
397  #  ku10
398  #  ce21
399  #  e11
400  #  hu
401  #  luh
402  #  zukum
403  #  gara2
404  #  gig2
405  #  gur4
406  #  bahar2
407  #  balaj
408  #  eb
409  #  lib4
410  #  ih
411  #  lu3
412  #  mar
413  #  mud
414  #  mul
415  #  ban3
416  #  silig
417  #  bancur
418  #  gel
419  #  ej3
420  #  hub2
421  #  kuc2
422  #  pec
423  #  ig
424  #  cab
425  #  kad4
426  #  dag
427  #  bi2
428  #  barag2
429  #  barag
430  #  ge2
431  #  ge4
432  #  gibil
433  #  sumur
434  #  rim4
435  #  su8
436  #  ug
437  #  ug7
438  #  be4
439  #  dul4
440  #  gen6
441  #  tab2
442  #  gur10
443  #  kid2
444  #  pec5
445  #  sud2
446  #  sa10
447  #  silim
448  #  su13
449  #  bi3
450  #  lu5
451  #  bid3
452  #  bil2
453  #  bil
454  #  biluda
455  #  bir2
456  #  bir5
457  #  BIR
458  #  HAR
459  #  un4
460  #  biz
461  #  BUL
462  #  bul
463  #  bulug
464  #  buluj3
465  #  buluj5
466  #  uh2
467  #  uh3
468  #  BUR3gunu
469  #  iku
470  #  bur3
471  #  bur
472  #  buru14
473  #  buru4
474  #  buru5
475  #  habrud
476  #  ca3
477  #  ca5
478  #  galam
479  #  cabra
480  #  gada
481  #  gan
482  #  ge8
483  #  nijin
484  #  tam
485  #  cagina
486  #  cah2
487  #  eh
488  #  cah
489  #  caja
490  #  cajan
491  #  cajar
492  #  mu4
493  #  dadag
494  #  du12
495  #  gi16
496  #  car
497  #  ka3
498  #  li2
499  #  ce29
500  #  CE3
501  #  em
502  #  cec2
503  #  cec
504  #  CEC
505  #  bun2
506  #  kan2
507  #  zid
508  #  ceg11
509  #  ceg12
510  #  ceg5
511  #  ceg9
512  #  garadin3
513  #  cej14
514  #  jic
515  #  cem
516  #  cembi2
517  #  cen
518  #  dilim2
519  #  numun
520  #  cer7
521  #  zar
522  #  cibir
523  #  CID
524  #  tuku4
525  #  cika
526  #  cimacki
527  #  cim
528  #  cir3
529  #  cita3
530  #  cita
531  #  ec3
532  #  cu4
533  #  cub6
534  #  cuba4
535  #  cuba
536  #  cubtum5
537  #  cubtum6
538  #  cubur
539  #  cucin
540  #  d
541  #  lil2
542  #  suen
543  #  cudu3
544  #  cudul2
545  #  cudum
546  #  dur
547  #  ul3
548  #  kin
549  #  KU6
550  #  cukur2
551  #  cul
552  #  huc
553  #  sikil
554  #  din
555  #  cumun
556  #  nim
557  #  rin
558  #  curum
559  #  curuppag
560  #  ur
561  #  lugal
562  #  DA
563  #  im2
564  #  dug
565  #  DAG
566  #  gum
567  #  dajal
568  #  DAJAL
569  #  alad2
570  #  alamuc
571  #  mun
572  #  dalla
573  #  inana
574  #  ucumgal
575  #  ucum
576  #  DAM
577  #  ejer
578  #  gara3
579  #  dan2
580  #  dan3
581  #  dan4
582  #  asar
583  #  lu2
584  #  tum
585  #  cakkan2
586  #  cara
587  #  cara2
588  #  ri5
589  #  dim
590  #  du5
591  #  dumu
592  #  dur7
593  #  eb2
594  #  de
595  #  du6
596  #  du10
597  #  mas
598  #  erec
599  #  ezim2
600  #  ezina2
601  #  ku3
602  #  ezina3
603  #  gibil6
604  #  gidim
605  #  gilgamec2
606  #  gilgamec3
607  #  gir3
608  #  ia3
609  #  hendur
610  #  di4
611  #  dib2
612  #  DI
613  #  ic
614  #  er3
615  #  ickur
616  #  ictaran
617  #  id2
618  #  dig
619  #  il5
620  #  dijir
621  #  dili
622  #  dilmun
623  #  DIM2
624  #  dim3
625  #  me8
626  #  dim4
627  #  DIN
628  #  indagara
629  #  DIR
630  #  isimud4
631  #  isimud
632  #  jectin
633  #  kinda
634  #  kulla
635  #  lamma
636  #  pi2
637  #  it
638  #  ec4
639  #  tar2
640  #  iri
641  #  er9
642  #  mar2
643  #  marduk
644  #  muc
645  #  tin
646  #  namma
647  #  at
648  #  nance
649  #  nanibgal
650  #  nanibgal2
651  #  nanna
652  #  nergal
653  #  nij2
654  #  erim2
655  #  nijir
656  #  nin
657  #  dimgul
658  #  HA
659  #  giri17
660  #  girid2
661  #  gublaga
662  #  har
663  #  ildum2
664  #  imma3
665  #  isin2
666  #  su2
667  #  kilim
668  #  men
669  #  mug
670  #  ninna2
671  #  nisig
672  #  siki
673  #  sumun2
674  #  tur5
675  #  unug
676  #  urta
677  #  nirah
678  #  nisaba
679  #  nisaba2
680  #  nuska
681  #  pa5
682  #  nijin3
683  #  saman
684  #  sud3
685  #  illat
686  #  qi2
687  #  tarah
688  #  tir
689  #  du14
690  #  du2
691  #  u4
692  #  u18
693  #  du9
694  #  dub3
695  #  DUB
696  #  sahar
697  #  udug
698  #  cakir3
699  #  ru2
700  #  lahtan
701  #  sahar2
702  #  u
703  #  utul2
704  #  duh
705  #  dul2
706  #  dum
707  #  gir15
708  #  KA
709  #  munus
710  #  nitah
711  #  nitah2
712  #  dun5
713  #  dungu
714  #  dur10
715  #  gag
716  #  dur3
717  #  dur5
718  #  urac
719  #  jicnimbar
720  #  dusu
721  #  uttu
722  #  utu
723  #  UTU
724  #  DUG3
725  #  zu2
726  #  cutum
727  #  danna
728  #  kalam
729  #  engur
730  #  gir4
731  #  gun2
732  #  itid
733  #  jalga
734  #  jar8
735  #  jecpu2
736  #  kic
737  #  kin2
738  #  lunga3
739  #  lunga
740  #  uru5
741  #  mec3
742  #  lem4
743  #  muc3
744  #  muhaldim
745  #  ninda
746  #  ninnu
747  #  pu
748  #  sir2
749  #  temen
750  #  ni2
751  #  tilla2
752  #  u6
753  #  ubur
754  #  uru18
755  #  gin3
756  #  e5
757  #  ebih2
758  #  ebih
759  #  ec5
760  #  ece3
761  #  el
762  #  eg2
763  #  egir2
764  #  egir3
765  #  elam
766  #  eme
767  #  tukum
768  #  enegir3
769  #  enegir
770  #  engar
771  #  enkud
772  #  enkum
773  #  lulim
774  #  enmen
775  #  uj3
776  #  ensi2
777  #  ensi
778  #  sipad
779  #  suh
780  #  gir11
781  #  er2
782  #  sah6
783  #  erec2
784  #  rib
785  #  eridug
786  #  ga14
787  #  erim3
788  #  erim6
789  #  erim
790  #  erin2
791  #  erin
792  #  esaj2
793  #  esir2
794  #  esir
795  #  ezem
796  #  ezen
797  #  EZEN
798  #  f
799  #  kurun
800  #  ze
801  #  gab2
802  #  gaba
803  #  hum
804  #  gabu2
805  #  gacam
806  #  cum
807  #  GA
808  #  gakkul3
809  #  gakkul
810  #  gal4
811  #  gal5
812  #  gala
813  #  gal:simug
814  #  gam3
815  #  MI
816  #  bu3
817  #  ne3
818  #  gan2
819  #  ganam4
820  #  rig7
821  #  ganba
822  #  ganzer
823  #  garac2
824  #  rac
825  #  ten
826  #  rig2
827  #  geme2
828  #  gi2
829  #  gib
830  #  cukur
831  #  cutug
832  #  dic
833  #  nindan
834  #  gu3
835  #  gun4
836  #  zid2
837  #  gij4
838  #  kid
839  #  ma2
840  #  GIL
841  #  gil
842  #  gilim
843  #  sim
844  #  pe
845  #  pisaj
846  #  GIR
847  #  giric
848  #  girin
849  #  ub4
850  #  ucub
851  #  guru5
852  #  nida
853  #  gub2
854  #  ninda2
855  #  gudug
856  #  gug2
857  #  gug
858  #  GUG
859  #  gum2
860  #  gur5
861  #  gur8
862  #  guru7
863  #  gurud
864  #  gurun7
865  #  gurun
866  #  hab2
867  #  hac2
868  #  hac4
869  #  izi
870  #  halba2
871  #  sed
872  #  zi2
873  #  pa3
874  #  harub
875  #  urud
876  #  TAR
877  #  gibil4
878  #  ia
879  #  sub2
880  #  KAxNE
881  #  en6
882  #  saj5
883  #  li9
884  #  RI
885  #  be7
886  #  gun5
887  #  sud4
888  #  he
889  #  henbur2
890  #  ic6
891  #  HUB2
892  #  kuc
893  #  NU
894  #  hab
895  #  kac4
896  #  pec11
897  #  ke2
898  #  ce22
899  #  huluh
900  #  lagab
901  #  sun7
902  #  TIL
903  #  tukur2
904  #  udu
905  #  tum4
906  #  ibila
907  #  icib
908  #  IC
909  #  icin
910  #  ickila
911  #  buranuna
912  #  buranun
913  #  idigna
914  #  kir11
915  #  nijin6
916  #  sirara
917  #  surungal
918  #  idim
919  #  zu7
920  #  gi8
921  #  igictu
922  #  igira2
923  #  ij3
924  #  IL2
925  #  IL
926  #  IM
927  #  lag
928  #  lug
929  #  cec4
930  #  immal2
931  #  lah6
932  #  pad
933  #  SAR
934  #  suru5
935  #  tu10
936  #  ZI
937  #  di3
938  #  inim
939  #  nin9
940  #  IR3
941  #  ir7
942  #  iri11
943  #  iri12
944  #  irigal
945  #  IR
946  #  isic
947  #  iti6
948  #  itima
949  #  zi8
950  #  JAR
951  #  jarza2
952  #  jarza
953  #  jectug2
954  #  jectug
955  #  tug2
956  #  par3
957  #  par4
958  #  jic3
959  #  alal
960  #  saga11
961  #  gibil2
962  #  as4
963  #  asal
964  #  asal2
965  #  jicbum
966  #  jicbun
967  #  cinig
968  #  cita2
969  #  cudul
970  #  cudul4
971  #  men2
972  #  men5
973  #  dala2
974  #  ecgiri2
975  #  ellag
976  #  epir
977  #  num2
978  #  es2
979  #  esi
980  #  dag2
981  #  pan
982  #  gigir
983  #  gigir2
984  #  hachur
985  #  ub2
986  #  ilar
987  #  ildag2
988  #  ri8
989  #  ri9
990  #  isimu2
991  #  jidru
992  #  jiri2
993  #  JIRI3
994  #  jisal
995  #  kab
996  #  kan4
997  #  kibir2
998  #  kici16
999  #  kici17
1000  #  jickim
1001  #  kiri6
1002  #  kirid
1003  #  usan3
1004  #  kun5
1005  #  ligima
1006  #  LU
1007  #  gurum
1008  #  mitum
1009  #  mitum2
1010  #  naja3
1011  #  nu11
1012  #  kucu4
1013  #  pec3
1014  #  PU2
1015  #  rab3
1016  #  kul
1017  #  kul2
1018  #  suhub4
1019  #  tackarin
1020  #  tukul
1021  #  tun3
1022  #  U3
1023  #  suh5
1024  #  za3
1025  #  mi2
1026  #  JIR2
1027  #  jir3
1028  #  GAG
1029  #  PA
1030  #  suhub2
1031  #  jissu
1032  #  jizzal2
1033  #  juruc
1034  #  ka5
1035  #  kac3
1036  #  kac
1037  #  kad5
1038  #  kadra
1039  #  mu7
1040  #  kaskal
1041  #  KAxLI
1042  #  KAxMAC
1043  #  kec3
1044  #  abrig
1045  #  cer11
1046  #  kici6
1047  #  kici8
1048  #  kicib3
1049  #  kicib
1050  #  sig17
1051  #  kilib3
1052  #  kilib
1053  #  lul
1054  #  kindagal
1055  #  kir4
1056  #  kiri8
1057  #  sa5
1058  #  kisal
1059  #  kisiga
1060  #  kislah
1061  #  ulutim2
1062  #  umun2
1063  #  uri
1064  #  KU7
1065  #  kuara
1066  #  kuc7
1067  #  cem5
1068  #  gur21
1069  #  kucu2
1070  #  ub3
1071  #  ummud
1072  #  dil
1073  #  aba4
1074  #  aba
1075  #  kum2
1076  #  kun2
1077  #  kun4
1078  #  kun
1079  #  kur7
1080  #  kurku2
1081  #  kurum6
1082  #  kurum7
1083  #  kurun2
1084  #  LAGAB
1085  #  tij4
1086  #  lagac
1087  #  LAGAR
1088  #  larsam
1089  #  LI
1090  #  du11
1091  #  TAG
1092  #  libir
1093  #  LIL2
1094  #  is3
1095  #  lillan
1096  #  lipic
1097  #  lirum3
1098  #  lirum
1099  #  azlag
1100  #  azlag2
1101  #  LU2
1102  #  eh3
1103  #  KID2
1104  #  lil
1105  #  silaj
1106  #  ulu3
1107  #  LU2xKAR2
1108  #  zak
1109  #  lugud
1110  #  lukur
1111  #  LUM
1112  #  GIJ4
1113  #  ma3
1114  #  m
1115  #  mac2
1116  #  ud5
1117  #  MAC
1118  #  da3
1119  #  dara3
1120  #  mackim
1121  #  DAN3
1122  #  TAB
1123  #  mar6
1124  #  MA
1125  #  kal2
1126  #  me2
1127  #  me3
1128  #  tec2
1129  #  gir
1130  #  id
1131  #  uz3
1132  #  NI
1133  #  iq
1134  #  sum2
1135  #  mir
1136  #  re2
1137  #  nesaj
1138  #  puzur2
1139  #  puzur4
1140  #  mu6
1141  #  sub3
1142  #  muc2
1143  #  sur2
1144  #  muctug2
1145  #  mud5
1146  #  gi17
1147  #  GURUM
1148  #  MU
1149  #  mudru
1150  #  mun4
1151  #  AC
1152  #  munu4
1153  #  MUNUS
1154  #  PEC3
1155  #  murgu2
1156  #  murgu
1157  #  tidnim
1158  #  muru9
1159  #  murub2
1160  #  murub4
1161  #  MURUB4
1162  #  murum5
1163  #  mussa
1164  #  UR2xKID2
1165  #  be3
1166  #  gur11
1167  #  KAM
1168  #  se12
1169  #  na4
1170  #  algamec
1171  #  min
1172  #  gazi
1173  #  zum
1174  #  nir2
1175  #  nunuz
1176  #  pec6
1177  #  dara4
1178  #  su4
1179  #  ap
1180  #  nagar
1181  #  nagga
1182  #  naja
1183  #  TUKU5
1184  #  UR
1185  #  lagar
1186  #  ru6
1187  #  nar
1188  #  nitalam
1189  #  sumun
1190  #  zug4
1191  #  ucur
1192  #  ukur3
1193  #  NA
1194  #  TE
1195  #  em3
1196  #  ni5
1197  #  nibru
1198  #  nidba
1199  #  dara2
1200  #  kas7
1201  #  PAD
1202  #  sam2
1203  #  suh10
1204  #  limmu2
1205  #  nijin5
1206  #  ninim
1207  #  ninkum
1208  #  nitalam2
1209  #  nitalam3
1210  #  banda3
1211  #  kam3
1212  #  dulu
1213  #  nundum
1214  #  nus
1215  #  sag2
1216  #  silig5
1217  #  ge18
1218  #  suhur
1219  #  sed6
1220  #  gen7
1221  #  sul
1222  #  ut
1223  #  pa12
1224  #  pa4
1225  #  kur5
1226  #  pag
1227  #  pah
1228  #  pec10
1229  #  pec2
1230  #  pel2
1231  #  PI
1232  #  pir2
1233  #  pirij3
1234  #  pirij
1235  #  pu2
1236  #  PU
1237  #  RA
1238  #  SA4
1239  #  sagi
1240  #  sah7
1241  #  bic
1242  #  sajja
1243  #  simug
1244  #  saman2
1245  #  na2
1246  #  se2
1247  #  ek
1248  #  sed5
1249  #  si11
1250  #  le2
1251  #  CIR3
1252  #  sig5
1253  #  SIG7
1254  #  EN
1255  #  sila4
1256  #  sila
1257  #  sirara3
1258  #  sirara6
1259  #  un3
1260  #  sizkur2
1261  #  sizkur
1262  #  bir4
1263  #  SUD
1264  #  sug6
1265  #  sug
1266  #  sah4
1267  #  suhuc
1268  #  sukkal
1269  #  sukud
1270  #  sum
1271  #  sun4
1272  #  sur12
1273  #  sur3
1274  #  susbu2
1275  #  teme
1276  #  tibir
1277  #  tidnum
1278  #  tigi
1279  #  TI
1280  #  tu6
1281  #  tu7
1282  #  TU
1283  #  aktum
1284  #  ba13
1285  #  dul5
1286  #  cutur
1287  #  lam2
1288  #  pala3
1289  #  sajcu
1290  #  zulumhi
1291  #  tuku2
1292  #  tuku5
1293  #  tul2
1294  #  tum12
1295  #  tum9
1296  #  sa12
1297  #  TUM
1298  #  TUN3
1299  #  u19
1300  #  cumunda
1301  #  hirin
1302  #  uk
1303  #  munzer
1304  #  sas
1305  #  si19
1306  #  URU
1307  #  U6
1308  #  u9
1309  #  ubara
1310  #  tu3
1311  #  UB
1312  #  unken
1313  #  uc11
1314  #  ucbar7
1315  #  ucbar
1316  #  sakar
1317  #  gukkal
1318  #  udun
1319  #  utua2
1320  #  uga
1321  #  ugnim
1322  #  ugu2
1323  #  ugu4
1324  #  ugula
1325  #  ga6
1326  #  ukuc2
1327  #  UL
1328  #  umbin
1329  #  umma
1330  #  kid7
1331  #  umuc
1332  #  umun3
1333  #  UN
1334  #  unu2
1335  #  unu6
1336  #  UR3
1337  #  gim
1338  #  cub5
1339  #  DUN
1340  #  urim2
1341  #  urim5
1342  #  urin
1343  #  uru16
1344  #  uru17
1345  #  uru2
1346  #  henzer
1347  #  URUxUD
1348  #  usu
1349  #  uz
1350  #  uzu
1351  #  suc2
1352  #  zabalam2
1353  #  zabalam
1354  #  zabar
1355  #  zadim
1356  #  zarah
1357  #  ZI2
1358  #  ip
1359  #  zimbir
1360  #  ziz2
1361  #  qi4
1362  #  zubi
1363  #  zub
1364  #  sig3
